# Supplementary material for: Correlated Evolution of Positions within Mammalian cis Elements
Source: PLoS One. 2013 Feb 8;8(2):e55521. doi: 10.1371/journal.pone.0055521 (PMC3568137; doi:10.1371/journal.pone.0055521)
Supplement: Table S1 — The list of JASPAR vertebrate PWMs used in our study. ID is the same as in JASPAR database. # Hits represents the number of qualifying binding sites we recovered per PWM. For 15 PWMs we did not get any binding site data, so these were excluded from further analysis. The PWM length for the 64 PWMs with binding sites is indicated. (XLSX) [file pone.0055521.s002.xlsx]

## Sheet: Sheet1
PWM ID	TF NAME	SPECIES	CLASS	# HITS	LENGTH
MA0002	RUNX1	Homo sapiens	RUNT	333	9
MA0003	TFAP2A	Homo sapiens	AP2	187	9
MA0004	Arnt	Mus musculus	bHLH	0
MA0006	Arnt-Ahr	Mus musculus	bHLH	0
MA0007	Ar	Rattus rattus	NUCLEAR RECEPTOR	149	22
MA0009	T	Mus musculus	T-BOX	221	11
MA0014	Pax5	Mus musculus	PAIRED	101	20
MA0017	NR2F1	Homo sapiens	NUCLEAR RECEPTOR	259	14
MA0018	CREB1	Homo sapiens	bZIP	356	12
MA0019	Chop-cEBP	Rattus norvegicus	bZIP	157	12
MA0024	E2F1	Homo sapiens	Unknown	339	8
MA0025	NFIL3	Homo sapiens	bZIP	245	11
MA0027	En1	Mus musculus	HOMEO	224	11
MA0028	ELK1	Homo sapiens	ETS	420	10
MA0029	Evi1	Mus musculus	ZN-FINGER, C2H2	112	14
MA0030	FOXF2	Homo sapiens	FORKHEAD	171	14
MA0031	FOXD1	Homo sapiens	FORKHEAD	273	8
MA0032	FOXC1	Homo sapiens	FORKHEAD	293	8
MA0033	FOXL1	Homo sapiens	FORKHEAD	162	8
MA0035	Gata1	Mus musculus	ZN-FINGER, GATA	0
MA0036	GATA2	Homo sapiens	ZN-FINGER, GATA	0
MA0037	GATA3	Homo sapiens	ZN-FINGER, GATA	0
MA0038	Gfi	Rattus norvegicus	ZN-FINGER, C2H2	263	10
MA0039	Klf4	Mus musculus	ZN-FINGER, C2H2	209	10
MA0040	Foxq1	Rattus norvegicus	FORKHEAD	205	11
MA0041	Foxd3	Rattus norvegicus	FORKHEAD	59	12
MA0042	FOXI1	Homo sapiens	FORKHEAD	79	12
MA0043	HLF	Homo sapiens	bZIP	256	12
MA0046	TCF1	Vertebrates	HOMEO	247	14
MA0047	Foxa2	Rattus norvegicus	FORKHEAD	185	12
MA0048	NHLH1	Homo sapiens	bHLH	220	12
MA0050	IRF1	Homo sapiens	TRP-CLUSTER	238	12
MA0051	IRF2	Homo sapiens	TRP-CLUSTER	152	18
MA0052	MEF2A	Homo sapiens	MADS	307	10
MA0055	Myf	Homo sapiens	bHLH	275	12
MA0056	ZNF42_1-4	Homo sapiens	ZN-FINGER, C2H2	0
MA0057	ZNF42_5-13	Homo sapiens	ZN-FINGER, C2H2	206	10
MA0058	MAX	Homo sapiens	bHLH-ZIP	312	10
MA0059	MYC-MAX	Homo sapiens	bHLH-ZIP	272	11
MA0061	NF-kappaB	Vertebrates	REL	298	10
MA0062	GABPA	Homo sapiens	ETS	434	10
MA0063	Nkx2-5	Mus musculus	HOMEO	316	7
MA0065	PPARG-RXRA	Homo sapiens	NUCLEAR RECEPTOR	197	20
MA0066	PPARG	Homo sapiens	NUCLEAR RECEPTOR	114	20
MA0067	Pax2	Mus musculus	PAIRED	263	8
MA0068	Pax4	Mus musculus	PAIRED-HOMEO	31	30
MA0069	Pax6	Homo sapiens	PAIRED	181	14
MA0070	Pbx	Homo sapiens	HOMEO	214	12
MA0071	RORA	Homo sapiens	NUCLEAR RECEPTOR	284	10
MA0072	RORA1	Homo sapiens	NUCLEAR RECEPTOR	206	14
MA0073	RREB1	Homo sapiens	ZN-FINGER, C2H2	54	20
MA0074	RXR-VDR	Homo sapiens	NUCLEAR RECEPTOR	149	15
MA0075	Prrx2	Mus musculus	HOMEO	0
MA0076	ELK4	Homo sapiens	ETS	466	9
MA0077	SOX9	Homo sapiens	HMG	286	9
MA0078	Sox17	Mus musculus	HMG	244	9
MA0079	SP1	Homo sapiens	ZN-FINGER, C2H2	211	10
MA0080	SPI1	Homo sapiens	ETS	0
MA0081	SPIB	Homo sapiens	ETS	0
MA0083	SRF	Homo sapiens	MADS	242	12
MA0084	SRY	Homo sapiens	HMG	229	9
MA0087	Sox5	Mus musculus	HMG	0
MA0088	Staf	Xenupus laevis	ZN-FINGER, C2H2	373	20
MA0089	TCF11-MafG	Gallus gallus	bZIP	0
MA0090	TEAD	Homo sapiens	TEA	282	12
MA0091	TAL1-TCF3	Homo sapiens	bHLH	248	12
MA0092	HAND1-TCF3	Homo sapiens	bHLH	249	10
MA0093	USF1	Homo sapiens	bHLH-ZIP	358	7
MA0095	YY1	Homo sapiens	ZN-FINGER, C2H2	0
MA0098	c-ETS	Gallus gallus	ETS	0
MA0099	Fos	Mus musculus	bZIP	314	8
MA0100	Myb	Mus musculus	TRP-CLUSTER	364	8
MA0101	REL	Homo sapiens	REL	274	10
MA0102	cEBP		bZIP	153	12
MA0103	deltaEF1	Gallus gallus	ZN-FINGER, C2H2	0
MA0104	Mycn	Mus musculus	bHLH-ZIP	0
MA0105	NFKB1	Homo sapiens	REL	200	11
MA0106	TP53	Homo sapiens	P53	138	20
MA0107	RELA	Homo sapiens	REL	319	10
