# Supplementary material for: Correlated Evolution of Positions within Mammalian cis Elements
Source: PLoS One. 2013 Feb 8;8(2):e55521. doi: 10.1371/journal.pone.0055521 (PMC3568137; doi:10.1371/journal.pone.0055521)
Supplement: Table S2 — List of 315 co-evolving position-pairs that were deemed significant. “Scope” and “Begin Position” together define the coordinates of the position-pairs on the PWM. For example, Scope = i and Begin Position = j implies that the position-pair is (j, i+j). (XLSX) [file pone.0055521.s003.xlsx]

## Sheet: tableS2mod.csv
PWM ID	TF NAME	SCOPE	BEGIN POSITION
MA0002	RUNX1	4	4
MA0003	TFAP2A	8	0
MA0007	Ar	3	0
MA0007	Ar	1	1
MA0007	Ar	8	1
MA0007	Ar	1	2
MA0007	Ar	3	3
MA0007	Ar	6	3
MA0007	Ar	1	5
MA0007	Ar	2	6
MA0007	Ar	6	10
MA0007	Ar	6	13
MA0007	Ar	1	14
MA0007	Ar	2	14
MA0007	Ar	6	14
MA0007	Ar	1	15
MA0007	Ar	3	15
MA0007	Ar	5	15
MA0007	Ar	6	15
MA0007	Ar	2	18
MA0007	Ar	3	18
MA0007	Ar	2	19
MA0009	T	7	0
MA0009	T	8	2
MA0009	T	1	7
MA0014	Pax5	1	0
MA0014	Pax5	7	0
MA0014	Pax5	2	2
MA0014	Pax5	7	2
MA0014	Pax5	2	3
MA0014	Pax5	5	5
MA0014	Pax5	6	5
MA0014	Pax5	3	11
MA0017	NR2F1	3	7
MA0017	NR2F1	6	7
MA0017	NR2F1	1	9
MA0018	CREB1	3	0
MA0018	CREB1	7	0
MA0018	CREB1	1	1
MA0018	CREB1	6	1
MA0018	CREB1	3	2
MA0018	CREB1	4	2
MA0018	CREB1	5	2
MA0018	CREB1	7	4
MA0018	CREB1	1	5
MA0018	CREB1	2	5
MA0018	CREB1	1	7
MA0018	CREB1	2	7
MA0018	CREB1	1	10
MA0019	Chop-cEBP	1	1
MA0019	Chop-cEBP	3	6
MA0025	NFIL3	8	1
MA0025	NFIL3	7	2
MA0025	NFIL3	5	3
MA0025	NFIL3	7	3
MA0025	NFIL3	1	6
MA0025	NFIL3	1	8
MA0027	En1	7	0
MA0027	En1	6	2
MA0027	En1	1	4
MA0028	ELK1	1	0
MA0028	ELK1	4	0
MA0028	ELK1	1	1
MA0028	ELK1	8	1
MA0028	ELK1	4	2
MA0028	ELK1	5	2
MA0028	ELK1	5	4
MA0028	ELK1	1	6
MA0028	ELK1	2	6
MA0028	ELK1	3	6
MA0029	Evi1	1	3
MA0029	Evi1	4	4
MA0029	Evi1	7	5
MA0029	Evi1	8	5
MA0029	Evi1	6	6
MA0029	Evi1	7	6
MA0029	Evi1	6	7
MA0029	Evi1	1	12
MA0030	FOXF2	2	2
MA0032	FOXC1	6	1
MA0032	FOXC1	1	2
MA0033	FOXL1	1	6
MA0038	Gfi	1	0
MA0039	Klf4	2	3
MA0040	Foxq1	1	1
MA0040	Foxq1	7	3
MA0041	Foxd3	1	1
MA0041	Foxd3	1	10
MA0042	FOXI1	6	0
MA0042	FOXI1	1	1
MA0042	FOXI1	4	2
MA0042	FOXI1	3	8
MA0043	HLF	6	0
MA0043	HLF	5	1
MA0043	HLF	5	3
MA0043	HLF	1	5
MA0043	HLF	2	6
MA0046	TCF1	1	0
MA0046	TCF1	6	4
MA0046	TCF1	1	5
MA0046	TCF1	4	8
MA0047	Foxa2	1	9
MA0048	NHLH1	2	2
MA0048	NHLH1	1	10
MA0050	IRF1	5	5
MA0050	IRF1	3	7
MA0050	IRF1	1	9
MA0050	IRF1	2	9
MA0051	IRF2	1	6
MA0051	IRF2	2	7
MA0051	IRF2	6	7
MA0051	IRF2	5	8
MA0051	IRF2	5	9
MA0051	IRF2	2	12
MA0051	IRF2	2	14
MA0051	IRF2	2	15
MA0052	MEF2A	2	0
MA0052	MEF2A	2	1
MA0052	MEF2A	2	7
MA0055	Myf	7	0
MA0055	Myf	6	1
MA0055	Myf	7	1
MA0055	Myf	8	1
MA0055	Myf	4	2
MA0055	Myf	7	4
MA0055	Myf	1	5
MA0055	Myf	4	5
MA0055	Myf	3	7
MA0057	ZNF42_5-13	1	0
MA0058	MAX	6	0
MA0058	MAX	1	1
MA0058	MAX	8	1
MA0058	MAX	7	2
MA0058	MAX	1	4
MA0058	MAX	3	6
MA0058	MAX	1	7
MA0059	MYC-MAX	3	0
MA0059	MYC-MAX	1	2
MA0061	NF-kappaB	5	2
MA0061	NF-kappaB	1	3
MA0061	NF-kappaB	2	3
MA0061	NF-kappaB	1	4
MA0061	NF-kappaB	2	5
MA0062	GABPA	6	0
MA0062	GABPA	8	0
MA0062	GABPA	7	1
MA0062	GABPA	1	3
MA0062	GABPA	2	3
MA0062	GABPA	1	4
MA0062	GABPA	2	4
MA0062	GABPA	1	5
MA0062	GABPA	1	6
MA0062	GABPA	1	8
MA0065	PPARG-RXRA	2	0
MA0065	PPARG-RXRA	7	0
MA0065	PPARG-RXRA	1	1
MA0065	PPARG-RXRA	5	1
MA0065	PPARG-RXRA	6	1
MA0065	PPARG-RXRA	8	1
MA0065	PPARG-RXRA	2	2
MA0065	PPARG-RXRA	4	2
MA0065	PPARG-RXRA	5	2
MA0065	PPARG-RXRA	6	2
MA0065	PPARG-RXRA	3	3
MA0065	PPARG-RXRA	5	3
MA0065	PPARG-RXRA	4	4
MA0065	PPARG-RXRA	7	4
MA0065	PPARG-RXRA	8	4
MA0065	PPARG-RXRA	1	6
MA0065	PPARG-RXRA	2	6
MA0065	PPARG-RXRA	4	6
MA0065	PPARG-RXRA	6	6
MA0065	PPARG-RXRA	8	6
MA0065	PPARG-RXRA	1	7
MA0065	PPARG-RXRA	3	7
MA0065	PPARG-RXRA	5	7
MA0065	PPARG-RXRA	7	7
MA0065	PPARG-RXRA	4	8
MA0065	PPARG-RXRA	6	8
MA0065	PPARG-RXRA	2	9
MA0065	PPARG-RXRA	1	10
MA0065	PPARG-RXRA	4	10
MA0065	PPARG-RXRA	8	10
MA0065	PPARG-RXRA	7	11
MA0065	PPARG-RXRA	8	11
MA0065	PPARG-RXRA	2	12
MA0065	PPARG-RXRA	5	12
MA0065	PPARG-RXRA	7	12
MA0065	PPARG-RXRA	3	13
MA0065	PPARG-RXRA	4	13
MA0065	PPARG-RXRA	1	14
MA0065	PPARG-RXRA	3	14
MA0065	PPARG-RXRA	2	16
MA0065	PPARG-RXRA	2	17
MA0066	PPARG	8	2
MA0066	PPARG	5	3
MA0066	PPARG	4	4
MA0066	PPARG	4	14
MA0068	Pax4	6	5
MA0069	Pax6	4	3
MA0069	Pax6	6	3
MA0069	Pax6	8	4
MA0069	Pax6	1	6
MA0069	Pax6	4	6
MA0070	Pbx	8	3
MA0071	RORA	1	0
MA0071	RORA	2	0
MA0071	RORA	3	0
MA0071	RORA	1	8
MA0072	RORA1	1	0
MA0072	RORA1	2	0
MA0072	RORA1	4	0
MA0072	RORA1	7	0
MA0072	RORA1	1	1
MA0072	RORA1	4	2
MA0073	RREB1	3	16
MA0073	RREB1	1	18
MA0074	RXR-VDR	7	0
MA0074	RXR-VDR	6	1
MA0074	RXR-VDR	2	2
MA0074	RXR-VDR	7	4
MA0074	RXR-VDR	6	5
MA0074	RXR-VDR	3	10
MA0076	ELK4	8	0
MA0076	ELK4	7	1
MA0076	ELK4	1	3
MA0076	ELK4	2	3
MA0076	ELK4	5	3
MA0076	ELK4	1	4
MA0076	ELK4	2	4
MA0076	ELK4	1	7
MA0077	SOX9	7	0
MA0077	SOX9	4	1
MA0078	Sox17	1	0
MA0078	Sox17	5	0
MA0083	SRF	7	1
MA0083	SRF	8	1
MA0083	SRF	6	5
MA0084	SRY	1	0
MA0084	SRY	3	1
MA0084	SRY	5	3
MA0088	Staf	1	0
MA0088	Staf	2	0
MA0088	Staf	3	0
MA0088	Staf	4	0
MA0088	Staf	5	0
MA0088	Staf	4	1
MA0088	Staf	8	1
MA0088	Staf	1	2
MA0088	Staf	2	2
MA0088	Staf	3	2
MA0088	Staf	4	2
MA0088	Staf	1	3
MA0088	Staf	2	3
MA0088	Staf	6	3
MA0088	Staf	3	4
MA0088	Staf	1	5
MA0088	Staf	1	6
MA0088	Staf	2	7
MA0088	Staf	2	8
MA0088	Staf	4	8
MA0088	Staf	1	9
MA0088	Staf	3	9
MA0088	Staf	3	10
MA0088	Staf	1	11
MA0088	Staf	2	11
MA0088	Staf	3	12
MA0088	Staf	5	12
MA0088	Staf	2	13
MA0088	Staf	3	13
MA0088	Staf	6	13
MA0088	Staf	1	15
MA0088	Staf	1	16
MA0088	Staf	1	17
MA0090	TEAD	8	0
MA0090	TEAD	7	1
MA0090	TEAD	2	6
MA0090	TEAD	1	9
MA0090	TEAD	2	9
MA0091	TAL1-TCF3	1	0
MA0091	TAL1-TCF3	1	2
MA0091	TAL1-TCF3	8	2
MA0091	TAL1-TCF3	1	4
MA0092	HAND1-TCF3	3	0
MA0092	HAND1-TCF3	4	0
MA0092	HAND1-TCF3	1	3
MA0092	HAND1-TCF3	1	7
MA0092	HAND1-TCF3	2	7
MA0093	USF1	1	0
MA0093	USF1	3	1
MA0093	USF1	1	4
MA0099	Fos	1	1
MA0099	Fos	2	3
MA0099	Fos	1	6
MA0101	REL	3	0
MA0101	REL	4	0
MA0101	REL	5	0
MA0101	REL	1	3
MA0101	REL	1	4
MA0102	cEBP	1	3
MA0102	cEBP	4	3
MA0102	cEBP	6	3
MA0106	TP53	3	0
MA0106	TP53	4	0
MA0106	TP53	1	1
MA0106	TP53	1	2
MA0106	TP53	3	3
MA0106	TP53	7	5
MA0106	TP53	8	7
MA0106	TP53	1	10
MA0106	TP53	3	11
MA0107	RELA	3	0
MA0107	RELA	4	0
MA0107	RELA	1	2
MA0107	RELA	1	3
