# Supplementary material for: Correlated Evolution of Positions within Mammalian cis Elements
Source: PLoS One. 2013 Feb 8;8(2):e55521. doi: 10.1371/journal.pone.0055521 (PMC3568137; doi:10.1371/journal.pone.0055521)
Supplement: Text Archive S1 — A compressed/ZIP file archive of all binding site data for the 64 PWMs used in our analysis. The individual files are named per PWM ID, so for instance, “MA0002.hits” corresponds to JASPAR PWM MA0002. This has 333 binding sites, each of length 9. Each binding site is grouped as a set of 5 aligned sequences corresponding to human, chimp, mouse, rat and dog (from first to last). A blank line separates binding sites from each other. (GZ) [file pone.0055521.s004.gz]

Archive with 64 entries (64 files):
- Hits/MA0002.hits
- Hits/MA0003.hits
- Hits/MA0007.hits
- Hits/MA0009.hits
- Hits/MA0014.hits
- Hits/MA0017.hits
- Hits/MA0018.hits
- Hits/MA0019.hits
- Hits/MA0024.hits
- Hits/MA0025.hits
- Hits/MA0027.hits
- Hits/MA0028.hits
- Hits/MA0029.hits
- Hits/MA0030.hits
- Hits/MA0031.hits
- Hits/MA0032.hits
- Hits/MA0033.hits
- Hits/MA0038.hits
- Hits/MA0039.hits
- Hits/MA0040.hits
- Hits/MA0041.hits
- Hits/MA0042.hits
- Hits/MA0043.hits
- Hits/MA0046.hits
- Hits/MA0047.hits
- Hits/MA0048.hits
- Hits/MA0050.hits
- Hits/MA0051.hits
- Hits/MA0052.hits
- Hits/MA0055.hits
- Hits/MA0057.hits
- Hits/MA0058.hits
- Hits/MA0059.hits
- Hits/MA0061.hits
- Hits/MA0062.hits
- Hits/MA0063.hits
- Hits/MA0065.hits
- Hits/MA0066.hits
- Hits/MA0067.hits
- Hits/MA0068.hits
- Hits/MA0069.hits
- Hits/MA0070.hits
- Hits/MA0071.hits
- Hits/MA0072.hits
- Hits/MA0073.hits
- Hits/MA0074.hits
- Hits/MA0076.hits
- Hits/MA0077.hits
- Hits/MA0078.hits
- Hits/MA0079.hits
- Hits/MA0083.hits
- Hits/MA0084.hits
- Hits/MA0088.hits
- Hits/MA0090.hits
- Hits/MA0091.hits
- Hits/MA0092.hits
- Hits/MA0093.hits
- Hits/MA0099.hits
- Hits/MA0100.hits
- Hits/MA0101.hits
- Hits/MA0102.hits
- Hits/MA0105.hits
- Hits/MA0106.hits
- Hits/MA0107.hits
