# Supplementary material for: Correlated Evolution of Positions within Mammalian cis Elements
Source: PLoS One. 2013 Feb 8;8(2):e55521. doi: 10.1371/journal.pone.0055521 (PMC3568137; doi:10.1371/journal.pone.0055521)
Supplement: Text Archive S1 — A compressed/ZIP file archive of all binding site data for the 64 PWMs used in our analysis. The individual files are named per PWM ID, so for instance, “MA0002.hits” corresponds to JASPAR PWM MA0002. This has 333 binding sites, each of length 9. Each binding site is grouped as a set of 5 aligned sequences corresponding to human, chimp, mouse, rat and dog (from first to last). A blank line separates binding sites from each other. (GZ) [file pone.0055521.s004.gz › Hits/MA0002.hits]

TTTGTGGTT
TTTGTGGTT
CCTGTGCCC
CTCTTGTCT
TTTTTTGTT

ATTGTGGTT
ATTGTGGTT
GCTGTGGTT
GCTGTGGTT
GCTGTGGTT

TTTGTGGTT
TTTGTGGTT
TTTGTGGTT
TTTGTGGTT
TTTGTGGTT

TTTGTGGTT
TTTGTGGTT
TTTGTGGTT
TTTGTGGTT
TTTGTGGTT

ATTGTGGTT
ATTGTGGTT
ACTATGGAT
ACTGTGGAT
CTGGTGGTT

TTTGTGGTT
TTTGTGGTT
TTTATTTCT
TTTATTTCT
TTTGTAGAT

ATTGTGGTT
ATTGTGGTT
ATTGTGGAT
ACTGTGGAT
ATGGTGATG

TTTGTGGTT
TTTGTGGTT
TTTGTGGTT
TTTGTGGGT
TTTGTGGTT

ATTGTGGTT
ATTGTGGTT
ACTACAGCT
ACTACAGCT
ACTGCTGTC

ATTGTGGTT
ATTGTGGTT
GCTGTGGCT
GTTGTGGCC
ATCGTGGCT

TTTGTGGTT
TTTGTGGTT
TTTGGCGTT
TTTGGCGTT
TTTGGGGGT

ATTGTGGTT
ATTGTGGTT
ATTGTGTGT
ATTGTGCGT
ATTGTGGCT

TTTGTGGTT
TTTGTGGTT
TCTGCGGTT
TCTGCGGTT
TCTCTGGTT

TTTGTGGTT
TTTGTGGTT
TTTGTGGTT
TTTGTGGTT
TTTGTGGTC

ATTGTGGTT
ATTGTGGTT
AGTCGGGTT
AGTCGGGTT
TTTACGGCC

TTTGTGGTT
TTTGTGGTT
TCTGTGGTT
TTTGTGGTT
TGTGTGGTT

TTTGTGGTT
TTTGTGGTT
TCTGGGGTT
TCTGTGGTT
GTCGTGGCT

TTTGTGGTT
TTTGTGGTT
CTTTAGGGT
CTTTAGACT
TTTGAGGCT

ATTGTGGTT
ATTGTGGTT
ATCGCATCT
ATCGCGTCT
CTCGTGTTT

ATTGTGGTT
ATTGTGGTT
ATTGTGGTT
ATTGTGGTT
AGCGCGGCG

TTTGTGGTT
TTTGTGGTT
TTTGAGATT
CTTCGAGTT
TTTGGGATG

TTTGTGGTT
TTTGTGGTT
ACTGTTTCT
ACTGTTTCT
ATTGTGTTT

TTTGTGGTT
TTTGTGGTT
GGGCTGGCT
GGGCTGGCT
GGTGTGGCT

TTTGTGGTT
TTTGTGGTT
TTTGTGCTT
TTTGTGCTT
TTTGTGCTT

TTTGTGGTT
TTTGTGGTT
ACTGTAGCT
ACTGTAGCT
TTTGCGGTT

ATTGTGGTT
ATTGTGGTT
CAGGCCGCT
CAGGCGGCT
GTGGCGGTT

TTTGTGGTT
CTTGTGGTT
TTCACGGTG
TTCACAGTG
TTCATGGGT

TTTGTGGTT
TTTGTGGTT
TCTGTGGTT
TTTGTGGTT
TTTGCGGTT

ATTGTGGTT
ATTGTGGTT
AGTCGGGCT
AGTCAGGCT
ATTGTGGCT

TTTGTGGTT
TTTGTGGTT
TTTGTGGTT
TTTGTGGTT
TTTGTGGCT

ATTGTGGTT
ATTGTGGTT
ATTGTGGTT
ATTGTGGTT
TTTGTGGTT

TTTGTGGTT
TTTGTGGTT
TTTGTGGTT
TTTGTGGTT
TTTGCGGTT

TTTGTGGTT
TTTGTGGTT
TCTGTGGCA
TCTGTGGCA
TTTGTGGCT

ATTGTGGTT
ATTGTGGTT
TTTGTGCAC
TTTGTGGAC
CTTATGGAC

ATTGTGGTT
ATTGTGGTT
GTTGTAACT
GTTACAACT
GTAACGGGG

ATTGTGGTT
ATTGTGGTT
ATTATGGCT
ATTATGGCT
ACTGTGGTT

ATTGTGGTT
ATTGTGGTT
ATTGTGGTT
ATTGTGGTT
ATCGGGGCT

ATTGTGGTT
ACTGTGGTT
GCTATAGTT
ACTATAGTT
ATGGTAGTT

TTTGTGGTT
TTTGTGGTT
CATTTGTCT
CATGTGGCT
TTCTTGGTT

TTTGTGGTT
TTTGTGGTT
TTCCTGGTT
TTCCTGGTT
TTGGTGGTT

ATTGTGGTT
ATTGTGGTT
GCTGTGGCT
GTTGTGGCC
ATCGTGGCT

TTTGTGGTT
TTTGTGGTT
TCTGTCCTT
TCTGTCCTT
TCGGTGATT

TTTGTGGTT
TTTGTAGTT
TTTTCTATA
GTAAAATTA
TTTGTAGGT

ATTGTGGTT
ATTGTGGTT
ACTATGATT
GCTACTATT
ATAGTGGTT

ATTGTGGTT
ATTGTGGTT
GTTGTAACT
GTTACAACT
GTAACGGGG

ATTGTGGTT
ATTGTGGTT
ATCAACGTT
ATCAACGTT
GCCATGGTT

TTTGTGGTT
TTTGTGGTT
TTTGTGGTT
TTTGTGGTT
TTTGCGGTT

TTTGTGGTT
TTTGTGCTT
TTGTCACCT
TTGTTTTTG
TCGGTGTTC

TTTGTGGTT
TTTGTGGTT
TTCCTGATT
TTTCTTATT
TCGGTGGTT

ATTGTGGTT
ATTGTGGTT
GCTGTGGTT
GCTGTGGTT
GCTGTGGTT

TTTGTGGTT
TTTGTGGTT
TTTCTGGCT
TTTCTGGCT
TCTGTGGTT

TTTGTGGTT
TTTGTGGTT
TTTGTGACC
TTTATGACC
TCTGTGGCC

ATTGTGGTT
ATTGTGGTT
CTTGTGGTT
CTTGTGGTT
CTGGTAGGT

TTTGTGGTT
TTTGTGGTT
TGTGTGTCT
TGTGTGTCT
TTTGTAGTC

TTTGTGGTT
TTTGTGGTT
CTGATCGTC
TCTGGGGTT
TTTGTGGTT

TTTGTGGTT
TTTGTGGTT
GTCGTAGTT
CTTGTGGTT
TTTGTGGTT

ATTGTGGTT
ATTGTGGTT
ATTTTGGAT
ATTTTGGAT
ATCTTGGTT

TTTGTGGTT
TTTGTGGTT
TCTGGGGTT
TCTGTGGTT
GTCGTGGCT

TTTGTGGTT
TTTGTGGTT
TCTGTGGTT
CCTGTGGTT
TTTGTGGTT

ATTGTGGTT
ATTGTGGTT
ATTGTGGTT
ATTGTGGTT
ATTGTGGTT

TTTGTGGTT
TTTGTGGTT
TTTGTCCTT
TTTGTTCCT
TTCTTGGCC

ATTGTGGTT
ATTGTGGTT
GTCGTGGCT
GTCGTGGCT
GTAGTGGTT

TTTGTGGTT
TTTGTGGTT
CTTGTCTTT
GCTGGTTTT
TTTGTTGTT

ATTGTGGTT
ATTGTGGTT
ATTGTGGTT
ATTGTGGTT
AGCGCGGCG

TTTGTGGTT
TTTGTGGTT
TTTGCGGTT
TTTGCGGTT
TTTGTGGTT

TTTGTGGTT
TTTGTGGTT
TGTCGGGTT
TAACGGTTT
TTTATGCTT

TTTGTGGTT
TTTGTGGTT
TTTGTGGTT
TTTGTGGTT
TTTGTGGTT

TTTGTGGTT
TTTGTGGTT
CTTGTGGTT
CCTGTGGTT
CTTGTGGTT

TTTGTGGTT
TTTGTGGTT
CCCACAGCT
CCCACAGCT
ACTGCGGTT

ATTGTGGTT
ATTGTGGTT
GTCGGGCTA
GTGGGGCTT
GCGGAGGCT

TTTGTGGTT
TTTGTGGTT
TTTGTGGCT
TTTGTGGCT
TTTGCGGCT

TTTGTGGTT
TTTGTGGTT
TCTGTGGTC
TGGGTGATT
CCTGTGGTT

TTTGTGGTT
TTTGTGGTT
TCTGTTGTT
TCTATTGTT
CATGAGGTT

ATTGTGGTT
ATTGTGGTT
GTTGCCATT
ATTGCCATT
GGGGTTGTG

TTTGTGGTT
TTTGTGGTT
TTTGTGGTT
TTTGTGGTT
TTTGTGGTT

TTTGTGGTT
TTTGTGGTT
TTTGTGGTT
TTTGTGGTT
TTTGTGGTC

TTTGTGGTT
TTTGTGGTT
TGTGTTACG
TGGGCTCCA
TGTGTTGCT

ATTGTGGTT
ATTGTGGTT
ATTGTGGTT
ATTGTGGTT
AGCGCGGCG

ATTGTGGTT
ATTGTGGTT
AGTCGGGTT
AGTCGGGTT
TTTACGGCC

TTTGTGGTT
TTTGTGGTT
TCTGTTGTG
TCTGTGGTG
CCTGGGATT

TTTGTGGTT
TTTGTGCTT
TTTGTGGCT
TTTGTGGCT
TTTGCGGTC

ATTGTGGTT
GTTGTGGTT
GCTGCCATG
GCTGCCATA
GCTGCTGTT

ATTGTGGTT
ATTGTGGTT
ATCGCATCT
ATCGCGTCT
CTCGTGTTT

TTTGTGGTT
TTTGTGGTT
CTGGTTGTT
CTGGTTGTT
CTAATGGTT

ATTGTGGTT
ATTGTGGTT
GTTGTGATT
ATTGTGGTT
ATTGGGGTG

ATTGTGGTT
ATTGTGGTT
GTGATTCTT
GTGATTCTT
GTGGTTCTT

TTTGTGGTT
TTTGTGGTT
TTGATAGGT
TTGACAGCT
TTGGTGGCT

TTTGTGGTT
TTTGTGGTT
ACTATGGAA
ATAATGGAA
ACCGTGGTT

ATTGTGGTT
ATTGTGGTT
ATTGTGCCT
ATTGTGGCT
ATTGTGATT

TTTGTGGTT
TTTGTGGTT
TCTATGGGT
TCTCTGGGT
TCTTTGGCT

TTTGTGGTT
TTTGTGGTT
TTCCTGGTT
TTCCTGGTT
CTTACGGTT

ATTGTGGTT
ATTGTGGTT
ATCGCATCT
ATCGCGTCT
CTCGTGTTT

ATTGTGGTT
ATTGTGGTT
ACTGTGGCT
ATTGTGGCT
TTTGTGGCC

ATTGTGGTT
ATTGTGGTT
ACTATGAAC
ACTATGTAC
ATTGTGGTT

TTTGTGGTT
TTTGTGGTT
TTTGTGGTT
TTTGTGGTT
TTTGTGGTT

TTTGTGGTT
TTTGTGGTT
TCCTGGTTT
TCTTGGTTT
TCTGTGGTT

TTTGTGGTT
TTTGTGGTT
TGCGTGGTT
CGTGTGATT
TCTGTGATT

ATTGTGGTT
ATTGTGGTT
TTTGTCTTC
TTTGTCTTC
TTGGTCGTT

TTTGTGGTT
TTTGTGGTT
TTTGTGGTT
TTTGTGGTT
TTTGTGGTT

ATTGTGGTT
ATTGTGGTT
ATTGTGGTT
CTTGTGGTT
ATTGTGGTT

ATTGTGGTT
ATTGTGGTT
ACCGTGATT
ACTGTGATT
TTTATGGTT

TTTGTGGTT
TTTGTGGTT
TTTGTGGAG
TTTGTGGAG
TGTGTGGTG

ATTGTGGTT
ATTGTGGTT
ATTGTGGTT
ATTGTGGTT
ATTGTGGTT

ATTGTGGTT
ATTGTGGTT
ATTGTGGTT
ATTGTGGTT
ATTGTGGTT

TTTGTGGTT
TTTGTGGTT
TTTGTGGCT
TTCGTGGCT
TTTGTGGCT

TTTGTGGTT
TTTGTGGTT
GGGGGATTT
TTGGTGATT
TTTATGGTT

ATTGTGGTT
ATCGTGGTT
ATTGTAGTC
GTTGTAGTC
GCTGTGGTT

TTTGTGGTT
TTTGTGGTT
TTTGTGGTT
TTTGTGGTT
TTTATGGTT

TTTGTGGTT
TTTGTGGTT
TTTGTGGCT
TTTGTGGCT
TTTGCGGCT

TTTGTGGTT
TTTGTGGTT
TTTCTGGCT
TTTGTGCTT
TTGATGGTT

TTTGTGGTT
TTTGTGGTT
TTTGTGGTT
TTTGTGGTT
TTCGGGGTT

TTTGTGGTC
TTTGTGGTC
TGCATGATC
TGCATGATC
TCTGTGGTC

TTTGTGGTC
TTTGTGGTC
TTGCTGTTT
TTGTTGGTT
ATGCTGGCC

TTTGTGGTC
TTTTTGGTC
CTTGTGATC
CTTCTGATC
TTTGTGGTC

ATTGTGGTC
ATTGTGGTC
ATTATGCTC
ATTATGCTC
ATTATGGTC

TTTGTGGTC
TTTGTGGTC
CTTGGGGTC
CTTGTGGTC
TCCGCGGCC

TTTGTGGTC
TTTGTGGTC
TCTGTAGTC
TCTGTAGTT
GCTGCGGTT

TTTGTGGTC
TTTGTGGTC
TTTATGGTT
TTTATGGTT
TTCACAGTT

TTTGTGGTC
TTTGTGGTC
TTTATACTT
TTTATACTT
TCTGTGTTT

TTTGTGGTC
TTTGTGGTC
TTTGTGGCC
TCGGTGGCC
TTTGTGGCC

ATTGTGGTC
ATTGTGGTC
AGTATAGTC
AGTATAGTG
CTTATGGTG

TTTGTGGTC
TTTGTGGTC
TTTGTGGTT
TTTGTGGTT
TTTGTGGTT

TTTGTGGTC
TTTGTGGTC
TTTGTGGTT
TTTGTGGTT
TTTGTGGTT

TTTGTGGTC
TTTGTGGTC
TTTGTGGTT
TTTGTGGTT
TTTGTGGTT

TTTGTGGTC
TTTGTGGTC
TTAGTGGTC
TCAGTGGTC
TTTGTGGTC

TTTGTGGTC
TTTGTGGTC
CGTGTGGTC
TGTGTGGTC
TTTGTGGTC

ATTGTGGTC
ATTGTGGTC
ATTATGCTC
ATTATGCTC
ATTATGGTC

TTTGTGGTC
TTTGTGGTC
TTTGTGGTC
TTTGTGGTC
TCTGTGGTC

ATTGTGGTC
ATTGTGGTC
ATTGAAGGC
ATTGAAGGC
ATTGTGGGT

ATTGTGGTC
ATTGTGGTC
ATTGTAGAC
ATTGTAGAG
ATTTTGGTC

ATTGTGGTC
ATTGTGGTC
ATTATGCTC
ATTATGCTC
ATTATGGTC

ATTGTGGTC
ATTGTGGTC
ATTGTGGTC
ATTGTGGTC
ATTGTGGTC

TTTGTGGTC
TTTGTGGTC
TCTGCCTTC
TTTGCTGTC
TGTATAGGC

TTTGTGGTC
TTTTTGGTC
CTTGTGATC
CTTCTGATC
TTTGTGGTC

TTTGTGGTC
TTTGTGGTC
TTTCCAATC
CTTCCAATC
TTCGTGGTC

ATTGTGGTC
ATTGTGGTC
ATTGTGGTC
ATTGTGGTC
ATTGTGGTC

TTTGTGGTC
TTTGTGGTC
TTTGTGGTC
TTTGTGGTC
TTTGTGGTC

ATTGTGGTC
ATTGTGGTC
ATTGTGGTC
GTTGTGGTC
ATTGTCATG

TTTGTGGTC
TTTGTGGTC
TTTGTGGTT
TTTGTGGTT
TTTGTGGTT

ATTGTGGTC
ATTGTGGTC
ATTGCGGTC
ATTGCGGTC
ATTGTGGTC

TTTGTGGTC
TTTGTGGTC
TTTGTGGTT
TTTGTGGTT
TTTGTGGTT

TTTGTGGTC
TTTGTGGTC
TCTGCCTTC
TTTGCTGTC
TGTATAGGC

TTTGTGGTC
TTTGTGGTC
ATTGGGGCG
ACTGTGGTG
TTTATGGTA

TTTGTGGTC
TTTGTGGTC
TTTATCATC
TCTATTCTT
TTTATTACC

ATTGTGGTC
ATTGTGGTC
GTTGTGGTC
GTTGTGGTC
GTTGTAGTC

TTTGTGGTC
TTTGTGGTC
TCTGTGGTC
TCTGTGGTC
TTTGTGGTC

TTTGTGGTC
TTTGTGGTC
TCTGTGGTC
TCTGTGGTC
TCTGTGGCC

ATTGTGGTC
ATTGTGGTC
AGTATAGTC
AGTATAGTG
CTTATGGTG

TTTGTGGTC
TTTGTGGTC
TTTGTAACC
ACTGTAGCT
AGTGTGGTC

TTTGTGGTC
TTTGTGGTC
TTTGTGGTC
TCTGTGGTC
TTTGTGGTC

ATTGTGGTC
ATTGTGGTC
ATGGTTGTC
ATGGTTGTC
CCGGGAGCC

TTTGTGGTC
TTTGTGGTC
TCAGTGTGC
TCAGTGTGC
TTTGTCCTC

TTTGTGGTC
TTTGTGGTC
CTTGTAGTC
CTTGTAGTC
CTTGTAGTC

TTTGTGGTC
TTTGTGGTC
TTTGTGATC
TTTGTGATC
TTTGCGGCC

TTTGTGGTC
TTTGTGGTC
TCTGCCTTC
TTTGCTGTC
TGTATAGGC

TTTGTGGTC
TTTGTGGTC
TTCGTGGGC
TTCGTGGGC
TTCGTGGAC

TTTGTGGTC
TTTGTGGTC
TTTGTGGTT
TTTGTGGTT
TTTGTGGTT

TTTGTGGTC
TTTGTGGTC
CTGCAGATT
CTGCAGATT
TGCGTGGTC

TTTGTGGTC
TTTGTGGTC
TTTGTGGTC
TTTGTGGTC
TTTGTGGTC

TTTGTGGTC
TTTGTGGTC
TCTGAGGCC
TCTGGGGTT
TCTGTGGCT

ATTGTGGTC
ATTGTGGTC
CTTATGGTT
AGTGTGGTT
ATTGTGATC

TTTGTGGTC
TTTGTGGTC
TCTGCCTTC
TTTGCTGTC
TGTATAGGC

TTTGTGGTC
TTTGTGGTC
TTTGTGGTT
TTTGTGGTT
TTTGTGGTT

ATTGTGGTC
ATTGTGGTC
ATTGTGGTC
ATTGTGGTC
ATTGTGGTC

TTTGTGGTC
TTTGTGGTC
TTGGTGCCT
TTGGTGCCC
GCACGGGCC

TTTGTGGTC
TTTGTGGTC
CTGCAGATT
CTGCAGATT
TGCGTGGTC

ATTGTGGTC
ATTGTGGTC
AGTATAGTC
AGTATAGTG
CTTATGGTG

TTTGTGGTC
TTTGTGGTC
TTTATACTT
TTTATACTT
TCTGTGTTT

ATTGTGGTC
ATTGTGGTC
ATTGTGGTC
ATTGTGGTC
ACTGTGGTC

ATTGTGGTC
ATTGTGGTC
ACTGTGGTC
ATTGTGTTC
ATTGTGGTT

TTTGTGGTC
TTTGTGGTC
TTTGTGGCC
TTCGCGGCC
TTTGTGGTC

ATTGTGGTC
ATTGTGGTC
AGTGTGGTC
AGTGTGGTC
AGTGTGATC

ATTGTGGTC
ATTGTGGTC
CTTGTGGTC
CTTGTGGTC
ATTGTGGTC

TTTGTGGTC
TTTGTGGTC
TTTGTAACC
ACTGTAGCT
AGTGTGGTC

TTTGTGGTC
TTTGTGGTC
TCTGCCTTC
TTTGCTGTC
TGTATAGGC

ATTGTGGTC
ACTGTGGTC
ACTATGATA
ACCAGGATA
ACTTTGGTC

TTTGTGGTC
TTTGTGGTC
TGTGCGGGC
TGTGCGGGC
TTTGTGGGC

TTTGTGGTC
TTTGTGGTC
TGTGTGGGC
TGTGTGGGC
TGTGTGGTC

TTTGTGGTC
TTTGTGGTC
TTTGTGGTC
TTTGTGGTC
TTTGTGGTC

ATTGTGGTC
ATTGTGGTC
TTCATATCC
TCCATATCC
ACGGTGCTA

ATTGTGGTC
ATTGTGGTC
CTTGTCATC
CTTGTCATC
ATCGCAGTC

TTTGTGGTC
TTTGTGGTC
TCTGCAGTC
TCTGCAGTC
TTCTTGGTA

ATTGTGGTC
ATTGTGGTC
ATTATGCTC
ATTATGCTC
ATTATGGTC

TTTGTGGTC
TTTGTGGTC
TGTGTGGTC
TGTGTGGTC
CTTGTGGTT

ATTGTGGTC
ATTGTGGTC
ATTGTGGTC
ATTATGGAC
ATCGCGGTC

TTTGTGGTC
TTTGTGGTC
TTCCTCTTC
CCTCCCCTC
TCTGTGGCC

TTTGTGGTC
TTTGTGGTC
TCTGCCTTC
TTTGCTGTC
TGTATAGGC

ATTGTGGTC
ATTGTGGTC
CTTATGGTT
AGTGTGGTT
ATTGTGATC

TTTGTGGTC
TTTGTGGTC
TTGGTGGTC
TTGATAGTC
TTTGTGGTC

TTTGTGGTC
TTTGTGGTC
TTTGTAACC
ACTGTAGCT
AGTGTGGTC

TTTGTGGTC
TTTGTGGTC
TCTGTAGTG
TTTGTAGTG
TTTGTAGTA

TTTGTGGTC
TTTGTGGTC
GTTAAGTTC
GTTAAGTTC
TTTGTGGTC

ATTGTGGTC
ATTGTGGTC
ATTGTGGTC
ATTGTGGTC
ATTGTGGTC

ATTGTGGTC
ATTGTGGTC
GTCGGGTTT
GTCGTGATT
GTCTGCGGG

TTTGTGGTC
TTTGTGGTC
TCTGTGGCT
TCTGTGGCT
TCTGTGGCC

TTTGTGGTC
TTTGTGGTC
TGCATGATC
TGCATGATC
TCTGTGGTC

TTTGTGGTC
TTTGTGGTC
TCTGTGGTC
TTTGTGGTC
TTTGTGGTC

ATTGTGGTC
ATTGTGGTC
CTCTTTCTG
GCTTCTTTC
CTTTTGGTC

TTTGTGGTC
TTTGTGGTC
TTTGTGGTT
TTTGTGGTT
TTTGTGGTT

TTTGTGGTC
TTTGTGGTC
TTTGTGGTT
TTTGTGGTT
TTTGTGGTT

TTTGTGGTC
TTTGTGGTC
TTTGTGGTC
TTTGTGGTC
TTTGTGGTC

TTTGTGGTC
TTTGTGGTC
TTTCTGATC
TTTCTGATC
TTTATGATC

TTTGTGGTC
TTTGTGGTC
CTGCAGATT
CTGCAGATT
TGCGTGGTC

TTTGTGGTC
TTTGTGGTC
TTTGTGGTT
TTTGTGGTT
TTTGTGGTC

ATTGTGGTC
ATTGTGGTC
GTTGTGGTC
GTTGTGTTC
ATTGTGGTC

TTTGTGGTC
TTTGTGGTC
TTTGTGGTC
TTTGTGGTC
CTTGTGGTC

TTTGTGGTC
TTTGTGGTC
TTCGTGACC
CTTGTGACC
TCTATGATT

TTTGTGGTC
TTTGTGGTC
TGCATGATC
TGCATGATC
TCTGTGGTC

ATTGTGGTC
ATTGTGGTC
ATTATGCTC
ATTATGCTC
ATTATGGTC

TTTGTGGTC
TTTGTGGTC
CTGCAGATT
CTGCAGATT
TGCGTGGTC

TTTGTGGTC
TTTGTGGTC
TTCCTGGTC
TTCCTGGTC
TTCCTGGTC

ATTGTGGTC
ACTGTGGTC
CGCTTGTTA
CGCCTGGTA
ACGGTTTTC

TTTGTGGTC
TTTGTGGTC
CTTGGGGTT
CTTGGGATT
CTTGTGGTT

TTTGTGGTC
TTTGTGGTC
TTTGTGGTC
TTTGTGGTC
TTTGTGGTC

TTTGTGGTC
TTTGTGGTC
TTTGTGGCC
TTCGCGGCC
TTTGTGGTC

TTTGTGGTC
TTTGTGGTC
TTTGTGGCC
TTCGCGGCC
TTTGTGGTC

CTTGTGGTT
CTTGTGGTT
CTACTGGCT
CTAGTGGCT
CCTGCGACT

CTTGTGGTT
CTTGTGGTT
TTTGCAGTT
TTTGCCGTT
TTTGCGGTT

CTTGTGGTT
CTTGTGGTT
CATGTGGTT
CATGTGGTC
TGTGTGGTT

CTTGTGGTT
CTTGTGGTT
CTTGTGGTT
CTTGTGGTT
CTTGTGGTT

CTTGTGGTT
CTTGTGGTT
CTTGCTGTT
TTTGCTGTT
CCTGTGTTT

CTTGTGGTT
CTTGTGGTT
CTCGTGGCT
CTTGTGGCT
TTTGCGGTT

CTTGTGGTT
CTTGTGGTT
CTTGTGGTT
CTTGTGGTT
CTTGTGGTT

CTTGTGGTT
CTTGTGGTT
CCTGTGGTT
CCTGTGGTT
ACTATGGTC

CTTGTGGTT
CTTGTGGTT
TACATGGTC
TATATGGTC
CTGTTGGTT

CTTGTGGTT
CTTGTGGTT
CTTGTGGTT
CTTGTTCCT
GTCACGGTG

CTTGTGGTT
CTTGTGGTT
TCTGTGGTT
CCTGTGGTT
CTTGCATTT

CTTGTGGTT
CTTGTGGTT
TTTGTGGTT
AGTGTGGTT
TTTGTGGTT

CTTGTGGTT
CTTGTGGTT
TTTGTGGTT
TTTGTGGTT
TTTGTGGTC

CTTGTGGTT
CTTGTGGTT
CATGTGGTT
CATGTGGTC
TGTGTGGTT

CTTGTGGTT
CTTGTGGTT
CTTGTGGTT
CTTGTGGTT
ATTGTGGTC

CTTGTGGTT
CTTGTGGTT
CCTGAAGTT
CTTGAAGTT
CCTGTGGTT

CTTGTGGTT
CTTGTGGTT
TCTGCAGAG
TCTGCAGGG
CCTGTGGGC

CTTGTGGTT
CTTGTGGTT
CTTGTGGTT
CTTGTGGTT
CTTGTGGTT

CTTGTGGTT
CTTGTGGTT
GTTGCAGTC
GTTGCAGCC
TTTGTAGTT

CTTGTGGTT
CTTGTGGTT
CTTGTAGGT
CTTGTGGGT
CTTGTGATT

CTTGTGGTT
CTTGTGGTT
CTTGCTGTT
TTTGCTGTT
CCTGTGTTT

CTTGTGGTT
CTTGTGGTT
CTTGTGGTT
CTTGTTCCT
GTCACGGTG

CTTGTGGTT
CTTGTGGTT
CTTGTGGTT
CTTGTGGTT
CTTGTGGTT

CTTGTGGTT
CTTGTGGTT
CATGTGGTT
CATGTGGTC
TGTGTGGTT

CTTGTGGTT
TTTGTGGTT
TTTGTGGTT
TTGGTGGTT
TTTGTGGTT

CTTGTGGTT
CTTGTGGTT
CTCAAAAAT
CTCAAAAAT
TCTGAGGTT

CTTGTGGTT
CTTGTGGTT
ATTGTGGTT
ATTGTGGTT
CTTGTGGTT

CTTGTGGTT
CTTGTGGTT
CCTGTAGTT
CCTGTAGTT
CGTGTAGTT

CTTGTGGTT
CTTGTGGTT
CTTGTGGTT
CTTGTGGTT
CTTGTGGTA

CTTGTGGTT
CTTGTGGTT
TTTGTGGTT
AGTGTGGTT
TTTGTGGTT

CTTGTGGTT
CTTGTGGTT
CCAGTGAGC
CCAGTGTGC
GTGGTGGTT

CTTGTGGTT
CTTGTGGTT
GGTGGAGTG
GGTGGCATG
GCTGAGTAG

CTTGTGGTT
CTTGTGGTT
CTTGTGGTT
CTTGTGGTT
CTTGTGGTT

CTTGTGGTT
CTTGTGGTT
TTCTTGGTT
TTCTTGGTT
CTTTCCGTC

CTTGTGGTT
CTTGTGGTT
TTCAAGGCT
TCCAAGGCT
CCTGTGGTT

CTTGTGGTT
CTTGTGGTT
CTTGTAGTT
CTTGTAGTT
CTCCCAGTT

CTTGTGGTT
CTTGTGGTT
CTAGCGGTT
CTAGCGGTT
TTTGCAGTT

CTTGTGGTT
CTTGTGGTT
TTTGTGATC
TTTGTGGTC
ACTGCGGTT

CTTGTGGTT
CTTGTCGTT
CTTGTCGTT
CTTGTCGTT
CTTGTCGTT

CTTGTGGTT
CTTGTGGTT
CTTGTGGTT
CTTGTGGTT
CTTGTGGTT

CTTGTGGTT
CTTGTGGTT
ATTATTTTT
CTTACTATT
CTTGGGGTT

CTTGTGGTT
CTTGTGGTT
ACTGTGGTT
AGTGTAGTT
TTTGTGATT

CTTGTGGTT
CTTGTGGTT
CTTGCAGTT
ATCTTGGTT
CTTGTGGTT

CTTGTGGTT
CTTGTGGTT
CTGATGGTC
CTAGTGGTG
CCCGCGGTG

CTTGTGGTT
CTTGTAGTT
CTTGTAGTT
CTTGTAGTT
CTTGTAGTT

CTTGTGGTT
CTTGTGGTT
GTTTAGGTT
GTTTAGGTT
TCTGCGATA

CTTGTGGTT
CTTGTGGTT
CATGTGGTT
CATGTGGTC
TGTGTGGTT

CTTGTGGTT
CTTGTGGTT
CATGTGGTT
CATGTGGTC
TGTGTGGTT

CTTGTGGTT
CTTGTGGTT
CTCGCGGTC
CTTGCGATC
CTTCTGGTC

CTTGTGGTT
CTTGTGGTT
CTTGTGGTT
CTTGTGGTT
CTTGTGGTT

CTTGTGGTT
CTTGTGGTT
CTTGTGGTT
CTTGTTCCT
GTCACGGTG

CTTGTGGTT
CTTGTGGTT
CTGTTGGTG
CTGTTGGTG
CTTGTGGTT

CTTGTGGTT
CTTGTGGTT
CCAGTGAGC
CCAGTGTGC
GTGGTGGTT

CTTGTGGTT
CTTGTGGTT
TCTGTGGTT
TTTGTGGTT
TTCACAACT

CTTGTGGTT
CTTGTGGTT
CATGTGGTT
CATGTGGTC
TGTGTGGTT

ATTGCGGTT
AATGCGGTT
ATTGTGGTT
ATTGTAGTT
ATCTCGATC

TTTGCGGTT
TTTGCGGTT
TTTGAAGCT
TTTGAAGCT
TTCGAGGTT

ATTGCGGTT
ATTGCGGTT
CTAGCGCTC
CTCGTGCGC
ATTGCGGTT

ATTGCGGTT
ATTGCGGTT
AGGGCTACC
AAGGCTACA
ACTGTAGCT

TTTGCGGTT
TTTGCGGTT
TACGCGGTT
TACGCGGTT
TACGCGATT

TTTGCGGTT
TTTGCGGTT
TTTTCGGTT
TTTTCGGTT
TTTGTGGTT

TTTGCGGTT
TTTGCGGTT
TCGGTGGTT
TTGGTGGTT
CCGGCGGGC

TTTGCGGTT
TTTGCGGTT
CTTGTGGCT
CTTGTGGCT
TCTATGGTC

ATTGCGGTT
ATTGCGGTT
ATTGTGGAC
ATTGTGGAC
ACTGAGGTC

TTTGCGGTT
TTTGCGGTT
TCTGCGGTT
TCTGCGGTT
TCTGCGGTT

TTTGCGGTT
TTTGCGGTT
CTTGTGGCT
CTTGTGGCT
TCTATGGTC

TTTGCGGTT
TTTGCGGTT
TCTGTGGTT
TCTGGGGGT
TCTGCGGTT

TTTGCGGTT
TTTGCGGTT
TTTGCGGTT
TTTGCGGTT
CTTGCGGTT

TTTGCGGTT
TTTGCGGTT
TCTAAGGCT
TCTAAGGCT
TCTGCGGCT

TTTGCGGTT
TTTGCGGTT
TTTGAAGCT
TTTGAAGCT
TTCGAGGTT

TTTGCGGTT
TTTGCGGTT
TTTGAGCAT
TTTGAGCTT
CCTGTGTTC

TTTGCGGTT
TTTGCGGTT
TTTGCGGTT
TTTGCGGTT
CTTGCGGTT

TTTGCGGTT
TTTGCGGTT
TTTGAGCAT
TTTGAGCTT
CCTGTGTTC

TTTGCGGTT
TTTGCGGTT
CAGGAGGTT
CAGGAGGCT
TTAGCGGTT

TTTGCGGTT
TTTGCGGTT
TTTGTGGTT
TTTGTGGTT
CGGGCGGCT

ATTGCGGTT
ATTGCGGTT
ATAGAGGTT
ATAGAGGTT
AAGGGGTGT

TTTGCGGTT
TTTGCGGTT
TTTGCGCTT
TTTGCGCTT
TTTGCGTTT

ATTGCGGTT
ATTGCGGTT
GATGCGGTT
GATGCGATT
GTTGCGGTT

TTTGCGGTT
TTTGCGGTT
TTCTGGGCT
TTCTGGGCT
TCCGCGGCC

ATTGCGGTT
ATTGCGGTT
ATCATGGTT
ATCACAGCT
ATTGCAGTT

ATTGCGGTT
ATTGCGTTT
ATTGCATTT
ATTGCATTT
ATTGCGTTT

TTTGCGGTT
TTTGCGGTT
TGTGTTGTT
TGTGGTGTT
TTTGTTATT

TTTGCGGTT
TTTGCGGTT
TTTGCGGTT
TTTGCGGTT
TTTGCGGTT

TTTGCGGTT
TTTGCGGTT
TTGGCGGTT
TTGGCGGTT
TCTGCTGTT

ATTGCGGTT
ATTGCGTTT
ATTGCATTT
ATTGCATTT
ATTGCGTTT

ATTGCGGTT
ATTGCGGTT
ACTGCAGTT
ACTGCAGTT
ACCGCGGTT

TTTGCGGTT
TTTGCGGTT
TGTGATATT
TGTGACATT
TCTGCCGTT

TTTGCGGTT
TTTGCGGTT
TCCGCGGCG
TCCGCGGCA
TCTGCGTCG

ATTGCGGTT
ATTGCGGTT
ATGGCAGTC
ATGGCAGTC
ATTGCGGCT

TTTGCGGTT
TTTGCGGTT
TTTGCCTGT
TTTGCCTGT
TTTGCTCTG

ATTGCGGTT
ATTGCGGTC
ATCGCAGTT
ATCGCAGTT
ACCGCGGTT

TTTGCGGTT
TTTGCGGTT
TTTGCAATT
TTTGCAATT
TTTACGGTT

TTTGCGGTT
TTTGCGATT
TCGGCGATT
TTTGCTGTT
CTTGCGATT

CTTGTGGTC
CTTGTGGTC
CTGGCGGTC
CTTGTGGTC
CTTGTGGTC

CTTGTGGTC
CTTGTGGTC
CCTGTGTTC
CCTATGGTC
CCTGTGGTC

CTTGTGGTC
CTTGTGGTC
CCTGCAGCC
CCTGCAGCC
CCTGTGGCC

CTTGTGGTC
CTTGTGGTC
CCTGACGTC
CCTGATGTG
CTTGTGGTC

CTTGTGGTC
CTTGTGGTC
CTTGTGGTC
CTTGTGGTC
CTTGTGGTC

CTTGTGGTC
CCTGTGGTC
CTCGCAGGT
CTCACAGGT
CGTGTGATC

CTTGTGGTC
CTTGTGGTC
CATGTGGTC
CATGTGGTC
CATGTGGTC

CTTGTGGTC
CTTGTGGTC
CTGGCGGTC
CTTGTGGTC
CTTGTGGTC

CTTGTGGTC
CTTGTGGTC
CCTGACGTC
CCTGATGTG
CTTGTGGTC

CTTGTGGTC
CTTGTGGTC
CCTGACGTC
CCTGATGTG
CTTGTGGTC

CTTGTGGTC
CTTGTGGTC
CTTGTGACC
CTTGTGCCC
CTTGTGGCC

CTTGTGGTC
CTTGTGGTC
CAAGTAGTC
CATGTAGTC
GCTGCGGTC

CTTGTGGTC
CTTGTGGTC
CTTGCGATC
GTTGTGATC
CTTGTGGTC

CTTGTGGTC
CTTGTGGTC
TGTGTAGTC
TATGTAGTC
CTTGTAGTC

CTTGTGGTC
CTTGTGGTC
CTTGTGGTC
CTTGTGGTC
CTTGTGGTC

CTTGTGGTC
CTTGTGGTC
CCTGCGGCC
CCTGCGGCC
CCTGTGATC

CTTGTGGTC
CTTGTGGTC
TTTATCATC
TTTATCATC
CCTGTGTTG

CTTGTGGTC
CTTGTGGTC
CTGGCGGTC
CTTGTGGTC
CTTGTGGTC

CTTGTGGTC
CTTGTGGTC
CCAGTCCAG
CCAGTCCTG
CCGGTGGCA

CTTGTGGTC
CTTGTGGTC
CTTGTGATC
CTTGTGATC
CTTGGGGTC

CTTGTGGTC
CTTGTGGTC
CCGCCGGGG
CCTGCCCAG
CCGGTGCTG

CTTGTGGTC
CTTGTGGTC
TCTTGGTTC
CCTAGGTTC
CCTGCTGTC

CTTGTGGTC
CTTGTGGTC
TGTGGTGTC
TGTGATGTC
TGTGTGGTC

CTTGTGGTC
CTTGTGGTC
CTGTAGGTT
CTGGAGGTT
CGCGCGGTC
