# Supplementary material for: Correlated Evolution of Positions within Mammalian cis Elements
Source: PLoS One. 2013 Feb 8;8(2):e55521. doi: 10.1371/journal.pone.0055521 (PMC3568137; doi:10.1371/journal.pone.0055521)
Supplement: Text Archive S1 — A compressed/ZIP file archive of all binding site data for the 64 PWMs used in our analysis. The individual files are named per PWM ID, so for instance, “MA0002.hits” corresponds to JASPAR PWM MA0002. This has 333 binding sites, each of length 9. Each binding site is grouped as a set of 5 aligned sequences corresponding to human, chimp, mouse, rat and dog (from first to last). A blank line separates binding sites from each other. (GZ) [file pone.0055521.s004.gz › Hits/MA0003.hits]

GCCCGGGGG
GCCCGGGGG
GCCCGGGGG
GCCCTGGGG
GCCCGGGGG

GCCCGGGGG
GCCCGGGGG
GCCCGAGGG
GCCCAAGGG
GCACAGGCA

GCCCGGGGG
GCCCGGGGG
GCTCGGGGG
GCTCGGGGG
GCCCGGGGG

GCCCGGGGG
GCCCGGGGG
GAAAGTGGG
GAACGGGGG
GCCCTCTGG

GCCCGGGGG
GCCCGGGGG
GCCCAGGGG
GCCCAGGGG
GGTCTGGGG

GCCCGGGGG
GCCGGGGGG
GCTCGGAGG
GCTCGGAGG
GCTCGGGGG

GCCCGGGGG
GCCCGGGGG
GCCTAAGGG
GCCTGAGGA
GCCCAGGTA

GCCCGGGGG
GCCCGGGGG
GCCCGGGGG
GCCCGGGGG
GCCCGGGGG

GCCCGGGGG
GCCCGGGGG
GCCCGGGGG
GCCCCGGGG
GCCCGGGGT

GCCCGGGGG
GCCCGGGGG
GCCCGGGGG
GCCCGGGGG
GCCCGGGGG

GCCCGGGGG
GCCCGGGGG
GCTAGGGGG
GCTAGGGGG
CCCAGGGGG

GCCCGGGGG
GCCCGCGGG
GACCTCTGG
GGCCTCTGG
GCGGACTGG

GCCCGGGGG
GCCCGGGGG
ACCCGGAGG
GCCCGGAGG
GCCCGGGGG

GCCCGGGGG
GCCCGGGGG
GGCCAGGGT
GGCCAGGGT
GCCCGAGGG

GCCCGGGGG
GCCTGGGGG
GAATAGGGG
GAGAAGGGA
GGCCGCGGA

GCCCGGGGG
GCCCGGGGG
GCCCGGGGG
GCCCGGGGG
GCCTGGGGG

GCCCGGGGG
GCCCGGGGG
GTCTGGTGG
ATCTCGCGA
CCCTGGGGA

GCCCGGGGG
GCCCGGGGG
GCCGGGAAG
GCCCGGGAG
GTCCGGTAG

GCCCGGGGG
GCCCGGGGG
TTCAGCATA
TTCAGTTTA
GCCAGGCCG

GCCCGGGGG
GCCCGGGGG
GCACGAGGG
GCACGAGGG
GCGAGGGGA

GCCCGGGGG
GCCCGGGGG
GCCCGGGGG
GCCCCGGGG
GCCCGGGGT

GCCCGGGGG
GCCGGGGGG
GCTCGGAGG
GCTCGGAGG
GCTCGGGGG

GCCCGGGGG
GCCCGGGGG
GCCCGGGGG
GCCCGGGGG
GCCCCGGGG

GCCCGGGGG
GCCCGGGGG
GCCCGGGGG
GCCCCGGGG
GCCCGGGGG

GCCCGGGGG
GCGCGGGGG
GCCCGGGGG
GCCCGGGGG
GCGCGGGGG

GCCCGGGGG
GCCCGGGGG
ACCCGAGGG
ACCCGAGGG
GCCCGGGGG

GCCCGGGGG
GCCCGGGGG
CACCAGGAA
CACCAGGAA
ACCCAGGAG

GCCCGGGGG
GCCCGGGGG
GCCTGGGGG
GTCTGGGGG
GCCCGGGGG

GCCCGGGGG
GCCCGGGGG
GCCCTGGGG
GCCCTGGGG
GCCCCGGGG

GCCCGGGGG
GCCCGGGGG
GCCGGGAAG
GCCCGGGAG
GTCCGGTAG

GCCCGGGGG
GCCCGGGGG
GTCAGGGGG
GTGAGGGGG
CGCAGGGGG

GCCCGGGGG
GCCCGGGGG
GCCCGGATA
GCCCGGATA
ACCCGCCGC

GCCCGGGGG
GCCCGGGGG
CCCCTCCGC
TCCCTCCGC
CCCCAGCGG

GCCCGGGGG
GCCCGGGGG
GCCAGAGGA
GCCAGAGGA
GCCCAGGAG

GCCCGGGGG
GCCGGGGGG
GCTCGGAGG
GCTCGGAGG
GCTCGGGGG

GCCCGGGGG
GCCCGGGGG
GACCCAGGG
CCCGGATGG
GACCCGGGG

GCCCGGGGG
GCCCGGGGG
GTCATGCAA
GCCATGCAA
GCCCGGCGG

GCCCGGGGG
GCCCGGGGG
GTCCGGGTA
GCCCAGGTA
GCCCGGGGG

GCCCGGGGG
GCCCGGGGG
GCCAGAGGA
GCCAGAGGA
GCCCAGGAG

GCCCGGGGG
GCCCGGGGG
GCCCGGAAG
GCCCGGAAG
GCGGGGCGG

GCCCGGGGG
GCCTGGGGG
GAATAGGGG
GAGAAGGGA
GGCCGCGGA

GCCCGGGGG
GCCGGGGGG
GCTCGGAGG
GCTCGGAGG
GCTCGGGGG

GCCCGGGGG
GCCCGGGGG
GGCCTGAAG
GGCCTGAGG
GCTCGAGGG

GCCCGGGGG
GCCGGGGGG
GCTCGGAGG
GCTCGGAGG
GCTCGGGGG

GCCCGGGGG
GCCCGGGGG
GCACGAGGG
GCACGAGGG
GCGAGGGGA

GCCCGGGGG
GCCTGGGGG
GAATAGGGG
GAGAAGGGA
GGCCGCGGA

GCCCGGGGG
GCCCGGGGG
GCTGGGGTG
GCTGGGATG
GCTGCAGTG

GCCCGGGGG
GCCCGGGGG
GCCTCGGGC
GCCTCGGGC
GCACGGGGA

GCCCGGGGG
GCCCGGGGG
GCCCGGGGG
GCCCGGGGG
GCCCGGGGG

GCCCGGGGG
GCCCGGGGG
GCCCGGGGG
GCCCGGGGG
GCCCGGGGG

GCCCGGGGG
GCCCGGGGG
GCCGAGGGG
GCCGAGGGG
GCCCAGGGG

GCCCGGGGG
GCCCGGGGG
GCCCATGGA
GCCCATGGA
TCCAGGAGA

GCCCGGGGG
GCCCGGGGG
GCCCGGGGG
GCCCGGGGG
GCCCGGGGG

GCCCGGGGG
GCCCGGGGG
GCCCGAGGG
GCCCGAGGG
GCCCGGGGG

GCCCGGGGG
GCCCGGAGG
GGCTAGGGA
GTCTAGCGA
GGCCCGGGG

GCCCGGGGG
GCCCGGGGG
GCCTTGGGG
GCCTCGGGG
TCCCCGGGG

GCCCGGGGG
GCCCGGGGG
GCCCGGGGG
GCCCGGGGG
GCCTGGGGG

GCCCGGGGG
GCCCGGGGG
GCCCGGGGG
GCCCGGGGG
GCCCGGGGG

GCCCGGGGG
GCCCGGGAG
GCCCGGGGG
GCCCGGGGG
GCCCGGGGG

GCCCGGGGG
GCCCGGGGG
ACCCGAGGG
ACCCGAGGG
GCCCGGGGG

GCCCGGGGG
GCCCGGGGG
GCCCAGGGG
GCCCAGGGG
GCCCGGGGG

GCCCGGGGG
GCCCGGGGG
GCGGTGGGG
GCGGTGGGG
GCCGGGGGG

GCCCGGGGG
GCCCGGGGG
ACCCGGAGG
GCCCGGAGG
GCCCGGGGG

GCCCGGGGG
GCCCGGGGG
GCCCGGGGG
GCCCGGGGG
GCCCGGGGG

GCCCGGGGG
GCCCGGGGG
GCCCATAAA
GCCCATACA
GTGCGGGAG

GCCCGGGGG
GCCCGGGGG
GCCCGAGAG
GCCCAGGAG
GCCCGAGAG

GCCCGGGGG
GCCCGGGGG
GTCCGGGTA
GCCCAGGTA
GCCCGGGGG

GCCCGGGGG
GCCCGGGGG
GCCCGGGCG
GCCCGGGCG
GCCAGGCGG

GCCCGGGGG
GCCCGGGGG
ACCTGTGTG
ACCTGTGTG
TCCTGCGGG

GCCCGGGGG
GCCCGGGGG
TCCCAGGTG
GCCCAAGTG
GCCCCGGGG

GCCCGGGGG
CCTCGCGGG
GTTCGTGGG
GTTCGCAGG
GCTGGCGGG

GCCCGGGGG
GCCCGGGGG
GGCTGGGGG
GGCTGGGGG
GCCCGGGGG

GCCCGGGGG
GCCCGGGGG
GCCAGAGGA
GCCAGAGGA
GCCCAGGAG

GCCCGGGGG
GCCCGGGGG
CACTGGGGT
CACTGGATC
AGCTGAGGC

GCCCGGGGG
GCCCGGGGG
GCCCGGGGG
GCCCCGGGG
GCCCGGGGT

GCCCGGGGG
GCCCGGGGG
GCTCGGGGA
GCCCGGGGA
GCCCGGGGG

GCCCGGGGG
GCCCGGGGG
GCCCGGTCC
GCCCGGCCC
GCCCGGGGG

GCCCGGGGG
GCCCGGGGG
GCCCAGGGG
GTCGGGGGG
GGGGGTGGG

GCCCGGGGG
GCCGGGGGG
GCTCGGAGG
GCTCGGAGG
GCTCGGGGG

GCCCGGGGG
GCCCGGGGG
GCTAAGGGG
GCTAGGGGG
GCGCGAGGG

GCCCGGGGG
GCCCGGGGG
GCTGGGGGG
ACTGGGGGG
GCCCGGGGG

GCCCGGGGG
GCCCGGGGG
GCCTTGGGG
GCCTCGGGG
TCCCCGGGG

GCCCGGGGG
GCCCGGGGG
GCCTTGGGG
GCCTCGGGG
TCCCCGGGG

GCCCGGGGG
GCCCGGGGG
ACCTGGGGC
ACCTGGGGC
GCCCCGGGG

GCCCGGGGG
GCCCGGGGG
GCCTTGGGG
GCCTCGGGG
TCCCCGGGG

GCCCGGGGG
GCCCGGGGG
GCCCGGGGG
GCCCGGGGG
GCCCGGGGA

GCCCGGGGG
GCCCGGGGG
AGCCCCAGG
GGCCCGGGG
GCCCAGGAG

GCCCGGGGG
GCCCGGGGG
GTAGGTAGG
CTAGGTAGG
CAGGGTGGG

GCCCGGGGG
GCCCGGGGG
GCATGCGTG
GCATGCGTG
ACCCAGGGG

GCCCGGGGG
GCCCGGGGG
GCTCGGGGG
GCTCGGGGG
GCCCGGGGG

GCCCGGGGG
GCCCGGGGG
GCTAGGGGG
GCTAGGGGG
CCCAGGGGG

GCCCGGGGG
GCCCGGGGG
GCGGGGAGG
GCCGGGAGG
GGCCCGCTG

GCCCGGGGG
GCCCGGGGG
ACCTTAAAG
ACCCTAAGG
GGCCGGGGG

GCCCGGGGG
GCCCGGGGG
GCCCGAGGG
GCCCAAGGG
GCACAGGCA

GCCCGGGGG
GCCCGGGGG
GGACGGGGG
GGACGGGGG
GGCCGGGGG

GCCCGGGGG
GCCAGGGGG
TCTAAGGGG
TGTAAGGGG
TCCGAGGGG

GCCCGGGGG
GCCCGGGGG
GCCTGGGGG
GCCCGGGGG
GCCCGGGGG

GCCCGGGGG
GCCCGGGGG
GCCGGGGGG
CCGAAAGGG
GCCTCGGGG

GCCCGGGGG
GCCCGGGGG
GGAAAGGGC
GGAAAGGGC
ACAAAGGGG

GCCCGGGGG
GCCTGGGGG
GAATAGGGG
GAGAAGGGA
GGCCGCGGA

GCCCGGGGG
GCCCGGGGG
TCCATGAGG
TCCGAGAGG
GTTTGGAGG

GCCCGGGGG
GCCCGGGGG
GCCCGGGGG
GCCCGGGGG
GCCCGGGGG

GCCCGGGGG
GCCCGGGGG
CCCCGGGGG
ACCCGGGGG
GCCAGGGGG

GCCCGGGGG
GTCCAGGGG
GTCCAGGGA
GTCCAGGGA
GCCCAGGGG

GCCCGGGGG
GCCCGGGGG
GCTGGGGGG
ACTGGGGGG
GCCCGGGGG

GCCCGGGGG
GCCCGGGGG
GCTCGCAGG
GCTCGCGGG
GCTTCAGGG

GCCCGGGGG
GCCCGGGGG
GCGTGGGAG
GCGTGGGAG
GCTCAGGTA

GCCCGGGGG
GCCCGGGGG
GCCTGGGGG
GCCTGGGGG
ACCCGGGGG

GCCCGGGGG
GCCCGGGGG
GCACTGAGG
ACACTGAGG
TCCCGCGCG

GCCCGGGGG
GCCCGGGGG
GCCCGGGGG
GCCCGGGGG
GCCCGGGGG

GCCCGGGGG
GCCCGGGGG
GCCAGGGAG
GCCAGGGAG
GCCAGGGTA

GCCCGGGGG
GCCCGGGGG
GCCCGGATA
GCCCGGATA
ACCCGCCGC

GCCCGGGGG
GCCCGGGGG
GCCTTGGGG
GCCTCGGGG
TCCCCGGGG

GCCCGGGGG
GCCCGGGGG
GCCTGGGGG
GTCTGGGGG
GCCCGGGGG

GCCCGGGGG
GCCCGGGGG
TCTTGCAGG
GCTTGCAGG
GCTCGCGGG

GCCCGGGGG
GCCCGGGGG
GCCCGGGAG
GCCCGGGAG
GCCTGCGCC

GCCCGGGGG
GCCCGGGGG
TCCTGGGGG
TCCTAGGGG
GGGGTGGGA

GCCCGGGGG
GCCCGGGGG
GCCCGGATC
GCCCGGATC
GCCCAGGGG

GCCCGGGGG
GCCCGGGGG
ATACATACA
AGACATACA
ATTCCTAGG

GCCCGGGGG
GCCCGGGGG
GCCGGGAAG
GCCCGGGAG
GTCCGGTAG

GCCCGGGGG
GCCCGGGGG
GCCGGGAAG
GCCCGGGAG
GTCCGGTAG

GCCCGGGGG
GCCCGGGGG
GCGAAGGGG
GGGAAGGGG
GCTGAGGGC

GCCCGGGGG
GCCCGGGGG
GCCCGGGGG
GCCCGGGGG
GCCCGGGGG

GCCCGGGGG
GCCCGGGGG
GCCCGGGGG
GCCCGGGGG
GCCCGGGGG

GCCCGGGGG
GCCCGGGGG
GTCCGGGTA
GCCCAGGTA
GCCCGGGGG

GCCCGGGGG
GCCCGGGGG
GCACTCGAG
GCCCACGAG
GCCCCGGGG

GCCCGGGGG
GCCCGGGGG
TCCCAGGTG
GCCCAAGTG
GCCCCGGGG

GCCCGGGGG
GCCCGGGGG
GCCTTGGGG
GCCTCGGGG
TCCCCGGGG

GCCCGGGGG
GCCCGGGGG
GCTAGGGGG
GCTAGGGGG
CCCAGGGGG

GCCCGGGGG
GCCCGGGTG
GCTCGGGGG
GCTCGGGGG
GGGCGCCGG

GCCCGGGGG
GCCCGGGGG
GCCCGGGGG
GCCCGGGGG
GCCCGGGGG

GCCCGGGGG
GCCCGGGGG
AGCCGGGGG
AGCCGGGGG
GCCCGGGGG

GCCCGGGGG
GCCCGGGGG
ACCCGGGTG
GCTCGGGTG
GCCCAGGGA

GCCCGGGGG
GCCCGGGGG
TCCATGAGG
TCCGAGAGG
GTTTGGAGG

GCCCGGGGG
GCCCGGGGG
GCCCGAGGG
GCCCAAGGG
GCACAGGCA

GCCCGGGGG
GCCCGGGGG
GCACGAGGG
GCACGAGGG
GCGAGGGGA

GCCCGGGGG
GCCCGGGGG
GCCGGCGGG
GCCGGCGGA
GCTCGGGCG

GCCCGGGGG
GCCCGGGGG
GCCCGGGGG
GCCCGGGGG
GCCCGGGGG

GCCCGGGGG
GCCCGGGGG
GCCCTGGGG
GCCCTGGGG
GCCCGGGGG

GCCCGGGGG
GCCCGGGGG
CACTGGGGT
CACTGGATC
AGCTGAGGC

GCCCGGGGG
GCCCGGGGG
GCCCCGGCG
GCCCACGCA
GCCCGGGGA

GCCCGGGGG
GCCCGGGGG
GCCCGGGGG
GCCCGGGGG
GCCCGGGGG

GCCCGGGGG
GCCCGGGGG
CTCTGGCCC
CTCTGGGAC
GCCCCGCGC

GCCCGGGGG
GCCCGGGGG
TCCCGAGGG
TCTCGGGAG
GACCGCAAA

GCCCGGGGG
GCCCGGGGG
GTCAGACAG
GTCAGACAA
GACAAGCGG

GCCCGGGGG
GCCCGGGGG
GCCAGTAAG
GCCAGTAAG
GTGGGCAAG

GCCCGGGGG
GCCCGGGGG
CACTGGGGT
CACTGGATC
AGCTGAGGC

GCCCGGGGG
CCCCGGGGG
GCCCGGGGG
GCCCGGGGG
GCCCGGGGG

GCCCGGGGC
GCCCGGGGC
GCTCAGTGC
GCTCAGTGC
GGCCGGGGC

GCCCGGGGC
GCCCGGGGC
GCCCGGGGC
GCCCGGGGC
TCCCGGGGC

GCCCGGGGC
GCCCGGGGC
GCCCGGGGC
GCCCGGGGC
GCCCGGGGC

GCCCGGGGC
GCCCGGGGC
ACCCGGAGC
GCCCGGGGC
GCCCGGGGC

GCCCGGGGC
GCCCAGGGC
TCCTGGGGC
CCCTGGGGC
TCCCGAGGC

GCCCGGGGC
GCCCGGGGC
GCTTGGGGC
GCTTGGGGC
GCCCGGGAC

GCCCGGGGC
GCCCGGGGC
GTCCAGAGA
GTCTAGAGT
GCCCGGGAC

GCCCGGGGC
GCCCGGGGC
GCCTAAGGC
GCCTAAGGC
TCCCTGGGC

GCCCGGGGC
GCCCGGGGC
GTCCGGGAC
GTCCGGGAC
GCCGGGGGG

GCCCGGGGC
GCCCGGGGC
GGCGCGGGC
GTCGCGGGC
GGTCCGGGC

GCCCGGGGC
GCCCGGGGC
GCCAGGGTC
GGCTGGGTC
GCCCGGGGC

GCCCGGGGC
GCCCGGGGC
TCCTGGCAG
TCCTGGCAG
GCTTGGGGG

GCCCGGGGC
GCCCGGGGC
GCGTCAGGC
GCATTAGGC
ACCCAAGGC

GCCCGGGGC
GCCCGGGGC
GCCCGGGGC
GCCCGGGGC
GCCCCGGGC

GCCCGGGGC
GCCTGGGGC
GCCCGGGGC
ACCCGGGGC
GCCCGGGGC

GCCCGGGGC
GCCCGGGGC
GCCGGGGCC
GCCGGGGGC
GCCCGGGGC

GCCCGGGGC
GCCCGGAGC
GCCCGGGGC
GCCCGGGGC
GCCCGGGGC

GCCCGGGGC
GCCCGGGGC
GCCCAGGGC
GCCTGGGGC
GCCTCGGGC

GCCCGGGGC
GCCCGGGGC
GCCCGGGGT
TCACGGGTC
GCCCGGGCG

GCCCGGGGC
GCCCGGGGC
GCCCGGGGC
GCCCGGGGC
GCCCGAGGC

GCCCGGGGC
GCCCGGGGC
GCCAGGGTC
GGCTGGGTC
GCCCGGGGC

GCCCGGGGC
GCCCGGGGC
AACGGGGCT
ACCGGGGCT
GCCTAAGGC

GCCCGGGGC
GCCCGGGGC
AACGGGGCT
ACCGGGGCT
GCCTAAGGC

GCCCGGGGC
GCCCGGGGC
GCCAGGGAC
GCCAAACGA
GCCAAGGGC

GCCCGGGGC
GCCCGGGGC
GCCCTCGGA
GCCGGAGGA
GCCCCGGGG

GCCCGGGGC
GCCCGGGGC
TCCCGGGGC
TCCCGGGGC
ACCCGGGGC

GCCCGGGGC
GCCCGGGGC
ACCCGGGTC
ACCCGGGGC
GGCCGGGGC

GCCCGGGGC
GCCCGGGGC
TCCTGGCAG
TCCTGGCAG
GCTTGGGGG

GCCCGGGGC
GCCCGGGGC
GCCGCGGGC
GCCGCGGGC
GCCTCGGGC

GCCCGGGGC
GCCCGGGGC
GCCCAGCAA
ACCCGGGAC
GGCCGCGGC

GCCCGGGGC
GCCCGGGGC
GCTTGCAGC
GCTTGCAAC
GCCTGGGGC

GCCCGGGGC
GCCCGGGGC
GCCGGCGCG
GCCGGCGCG
GTCCGGGGC

GCCCGGGGC
GCCCGGGGC
GCCAGGGTC
GGCTGGGTC
GCCCGGGGC

GCCCGGGGC
GCCCGGGGC
ACTCCATCA
GTTCAGGGT
GACGCGGGG

GCCCGGGGC
GCCCGGGGC
GTACAGAGC
GTACAGAGC
GACCAGCGC

GCCCGGGGC
GCCCGGGGC
GCTAAGGGG
GCTGAGGGC
GCCCTGGAG

GCCCGGGGC
GCCCGGGGC
TCCTGGCAG
TCCTGGCAG
GCTTGGGGG

GCCCGGGGC
GCCCGGGGC
GCTTGCAGC
GCTTGCAAC
GCCTGGGGC

GCCCGGGGC
GCCCGGGGC
GACCTCAGC
GACTCTAGC
GCCTCGAGT
