# Supplementary material for: Correlated Evolution of Positions within Mammalian cis Elements
Source: PLoS One. 2013 Feb 8;8(2):e55521. doi: 10.1371/journal.pone.0055521 (PMC3568137; doi:10.1371/journal.pone.0055521)
Supplement: Text Archive S1 — A compressed/ZIP file archive of all binding site data for the 64 PWMs used in our analysis. The individual files are named per PWM ID, so for instance, “MA0002.hits” corresponds to JASPAR PWM MA0002. This has 333 binding sites, each of length 9. Each binding site is grouped as a set of 5 aligned sequences corresponding to human, chimp, mouse, rat and dog (from first to last). A blank line separates binding sites from each other. (GZ) [file pone.0055521.s004.gz › Hits/MA0007.hits]

CTAGGCACACAGTGTTCCCGAA
CTAGGCACACAGTGTTCCCGAA
CTCGGCACAAAGTGTTCCCCAT
CTCGGCACAAAGTGTTCCTCAT
CTCGGCACAAAGTGTTCCCGAA

AACAGAACACCCTGTACTTTCT
AACAGAACACCCTGTACTTTTT
AACAGAACGCCCTGTACTAGTC
AACAGAACGGCCTGTACCAGCC
AACAGAACACCCTGTACTTTTC

TGAGGAACGCTGTGTCCCTGCC
TGAGGAACGCTGTGTCCCTGCC
TGTGCAAGTTTTTACATCTGCC
TGTGTCCGTTTTTGCCTCTGCC
TGAAGTACAGTTTGCCTCTGTC

ATTAGAACAACCCGAACCTACC
ATTAGAACAACCCGAACCTACC
ATTAGAGCAACCCGAACCTACC
ATTAGAGCAACCCGAACCTACC
ATCAGAACAACCCGAACCTACC

AACAGAACTTACTGTCCCCGAG
AACAGAACTTACTGTCCCCGAG
AACCTAACTTACTGTGCTGGGG
AACTCAACTTACAGTGCTGGGG
AACGCAACTCACCTTCCCGGAG

CAAACCACATCCTGTCCCACAC
CAAACCACATCCTGTCCCACAC
GAAGTCATATTCTTGCCTACAC
TAAGTCATATCCTTGCCTACAC
TAAACCACATCCTCACCCACAC

AGGAGCACACCGTGTCCACGCG
AGGAGCACACCGTGTCCACGCG
AGGAGCACACCGTGTCCACGCG
AAGAGCACACTGTGTCCACGCG
AGGAGCACACCGTGTCCACGCG

TCAAGAACAGCTTGTACAAAAC
TCAAGAACAGCTTGTACAAAAC
TTTATAACAGGTGGCACAAGGC
TTTGTAATAGATGACACAGGGC
TCAAGAAGAGTTTGTGCTCAAC

CTCAGAACAGGATGTCCCAAAA
CTCAGAACAGGATGTCCCAAAA
CTCAAAACAAGATGTCTTGAAA
CTCAAAACACGATGTCTTGAAA
CTCAGATCAAGATGCCCCGAAA

AAAGGAACATCCTCTCCCATCC
AAAGGAACATCCTCTCCCATCC
AAAAGAACATCACGCACGAACG
AAAAGAACATCACGCGCGAACG
AAACGAACCTGGTCTGCAAACG

TTAGGAACGTTGAGTGCCAGAC
TTAGGAACGTTGAGTGCCAGAC
TTAGGAACACAGAGTGACAGAA
ATAGGAACACAGAGTGACAGAA
TTGGGAACGCAGAGCGCCGGAC

CCGGGAACAATCTGTCCCTCCC
CCGGGAACAATCTGTCCCTCCC
GCGGGAACAATCTGTCCCTTCC
GCGGGAACAATCTGTCCCTTCC
GGGGGAACGATCTCCCCCCCCG

CAAAGTTCAATGTGTACCGGAG
CAAAGTTCAATGTGTACCGGAG
CTAATTTCAACGTGCATCAGGG
CTAATTTCAACGTGCATGAGGG
CTAACTTCGATTTGCGCCGCGG

ATGCGAACATCCTGTCCTTGAG
ATGCGAACATCCTGTCCTTGAG
ATGAGGCCACCCTGCCCTCCAG
ATGAGGCCACCCTGCCCTCCAG
ATGTCACCGCCCTGTCCTCGAG

TTAAGAACAGCTTGAACCACTC
TTAAGAACAGCTTGAACCACTC
TTAAGAATATTGTAAACCACTA
TTGAGAATATGGTAAGCCACCA
TCAAGAATATCTCAAACCGCTG

CAAAGTTCAATGTGTACCGGAG
CAAAGTTCAATGTGTACCGGAG
CTAATTTCAACGTGCATCAGGG
CTAATTTCAACGTGCATGAGGG
CTAACTTCGATTTGCGCCGCGG

TAAAGTACACCGAGTTCCTTGG
TAAAGTACACTGAGTTCCTTGG
TAAAGTACACCCAGGGCCGTGG
TAAAGTACACGGAGGGCCGTGG
TAAAGTACGCCCAGGGCCTTGG

TTTAGAACACCCTCTTCCTCCT
TTTAGAACACCCTCTTCCTCCT
TCTAGGACACCCTTTTCCTCCT
TCTAGAACACCCTTTTCCTCCT
TTTAGAACATCCTCTTCCTCCT

TTTAGAACACCCTCTTCCTCCT
TTTAGAACACCCTCTTCCTCCT
TCTAGGACACCCTTTTCCTCCT
TCTAGAACACCCTTTTCCTCCT
TTTAGAACATCCTCTTCCTCCT

TAAAGTACACCGAGTTCCTTGG
TAAAGTACACTGAGTTCCTTGG
TAAAGTACACCCAGGGCCGTGG
TAAAGTACACGGAGGGCCGTGG
TAAAGTACGCCCAGGGCCTTGG

GACAGCACTTCCTGTACTTGCC
GACAGCACTTCCTGTACTTGCC
TACAGCACTTCCTGCTCTTGCC
TACAGCACTTCCTGCTCTTGCC
GACAGCACTTCCTGTGTTTGCC

GTAACAACATGCTGTACCCCAA
GTAACAACATGCTGTACCCCAA
GTAATAACATGCTGTACCCCAA
GTAATAACATGCTGTACCCCAA
GTAACAACATGCTTTATCCCAA

TTTAGAACACCCTCTTCCTCCT
TTTAGAACACCCTCTTCCTCCT
TCTAGGACACCCTTTTCCTCCT
TCTAGAACACCCTTTTCCTCCT
TTTAGAACATCCTCTTCCTCCT

AATAGTACATCTTGTCCAAGTC
AATAGTACATCTTGTCCAAGTC
AACAGTACAGCATGTCCAAGTC
AACAGTACATCATGTCCAAGTC
AATAGTACATCTTGTCCAAGTC

TAAAGTACACCGAGTTCCTTGG
TAAAGTACACTGAGTTCCTTGG
TAAAGTACACCCAGGGCCGTGG
TAAAGTACACGGAGGGCCGTGG
TAAAGTACGCCCAGGGCCTTGG

TAAAGTACACCGAGTTCCTTGG
TAAAGTACACTGAGTTCCTTGG
TAAAGTACACCCAGGGCCGTGG
TAAAGTACACGGAGGGCCGTGG
TAAAGTACGCCCAGGGCCTTGG

TTTAGAACACCCTCTTCCTCCT
TTTAGAACACCCTCTTCCTCCT
TCTAGGACACCCTTTTCCTCCT
TCTAGAACACCCTTTTCCTCCT
TTTAGAACATCCTCTTCCTCCT

TTTAGAACACCCTCTTCCTCCT
TTTAGAACACCCTCTTCCTCCT
TCTAGGACACCCTTTTCCTCCT
TCTAGAACACCCTTTTCCTCCT
TTTAGAACATCCTCTTCCTCCT

TACAGCACACAGTGTACGTCCA
TACAGCACACAGTGTACGTCCA
TACAGCAGACAGTGTAGGTCCC
TATAGCAGACGATGTAGGTCCC
TAGAGCACACGATCTGAGTCCG

GTCGGTACAACCTGTTCCTCCA
GTCGGTACAACCTGTTCCTCCA
CCTGGTACAACCTGTTCCTCGC
CCTGGTACAACCTGTTCCTCGC
GTCGGTACAACCTGTTCCTTCA

CATGGAACGAACTGTCCCCATC
CATGGAACGAACTGTCCCCATC
TATGGAATAAACTGTCCCTATT
TATGGAATAAACTGTCCCTATT
CATGGCATGAACTGTCCCCATC

CTGGGTACATGGAGTTCCCGCC
CTGGGTACATGGAGTTCCCGCC
CTGGGTACATGGAGTTCTCACC
CTGGGTACATGGAGCTCCCACC
CTAGGTACACAGAGTTTCCATC

CACAGAACGCCGTGGCCCGTCC
CACAGAACGCCGGGGCCCGTCC
CTAGGAATGCGGCCACCGACAA
CTAGGAACACGGCCACCGACAA
CCCAGAACGCCGCGGCCCGTCC

CAAAGAACTATTTGTTCCAAAA
CAAAGAACTATTTGTTCCAAAA
CAAAGAATTATTTGCTTCCAAA
CAAAGACTTATTTGTTTCCAAA
CAAGGAATCATATGTTCCAAAA

CCAAGCACTTCCTGTTCCAGGG
CCAAGCACTTCCTGTTCCAGGG
CTAAGGACTTCCTGTTCCGGGT
CCAAGGACTTCCTCTTCCGGGT
CTGAGCACTTCCTGTTCCAGGT

CACAAAACACCCTGTCCCGGGC
CACAAAACACCCTGTCCCGGGC
CACAAAACACCCTGTCCCAGGT
CACAAAACACCCTGTCCCAGGT
CACAAAACACCCTATCCTGGGC

CTGGGAACACTAAGTTCCCAAG
CTGGGAACACTAAGTTCCCAAG
CTGGGAACACCAAGTTCTCGAG
CTGGGAACACCGAGTTCTCGAG
CTGGGAACCCCAAGTTCCTGAG

CTAGGCACGTTTTGTTCCAACA
CTAGGCACGTTTTGTTCCAACA
CTGGGCACGTGTTCTTGTAGCA
CTGGGCACGTGTTCTTGTACTA
CGAAGCACGTGTTCACCCAGTA

CTTAGTACATGATGCACCAGCA
CTTAGTACATGATGCACCAGCA
TCCAGTAAGTGAGACAGCAGCA
CCCAGTAAGTGAGACAGCAGCA
CTTGGTACATGATGCACCAGGA

AACAGAACGAACTGTTCCCTGG
AACAGAACGAACTGTTCCCTGG
AGCAGAAAACACTGTTCCCCCG
AGCAGAACACACTGTTCCCAGG
GGCAGAACGGACTGTTCCCTGG

CTCAGGACAGGGTGTCCCCACA
CTCAGGACAGGGTGTCCCCACA
TGCAGGACTGGGCACCTCCCCA
TGCAGGACTGGGCACTTCCCCA
GGCAGGCCAGGGTGTCCCCACA

AAAAGAACAGAATGTCCTAGGG
AAAAGAACAGAATGTCCTAGGG
AAAAGAACAGAATGTCCTAGGA
AAAAGAACAGAATGTCCTAGGA
AAAAGAACAGAATGTCCCAGGG

AACAGAACGAACTGTTCCCTGG
AACAGAACGAACTGTTCCCTGG
AGCAGAAAACACTGTTCCCCCG
AGCAGAACACACTGTTCCCAGG
GGCAGAACGGACTGTTCCCTGG

CTTAGTACATGATGCACCAGCA
CTTAGTACATGATGCACCAGCA
TCCAGTAAGTGAGACAGCAGCA
CCCAGTAAGTGAGACAGCAGCA
CTTGGTACATGATGCACCAGGA

AACGGAACTTCCTGTTCTCGCG
AACGGAACTTCCTGTTCTCGCG
AAGGGAGCTTCCGGATCTCGCG
GAGGGAACTTCCGGATCTCGCG
GACGGAATTTCCTGTTCTCGCG

GTAAGAACACCGTGACCACATC
GTAAGAACACCGTGACCACATC
TAAAGACCACCCACGCCAGTTT
AAAAGACCACCTGCACCATTTT
AAAGGACCACCGGCACCACCTC

ACAAGAACAGCCTGTTCAGAGG
ACAAGAACAGCCTGTTCAGAGG
ACAAGAACAGACTGTTCAGAGC
ACAAGAACAGATTGTTCAGAGC
ACAAGAACAGCCTGTTCGTGGG

AGATGACCAGCGTGTTCCCGCC
AGATGACCAGCGTGTTCCCGCC
AGATGACCAGTGTGTTTCCACC
AAATGACCAGTGTATTTCCACT
AGATGACCAGCGCGTTGCCACC

ATTAGCACCTAGTGTTCAAAAC
ATTAGCACCTAGTGTTCAAAAC
ATTAGCACCTAGTGTTCAAAAC
ATTAGCACCTAGTGTTCAAAAC
ATTAGCACCTAGCGTTCAAAAC

TGCAGAACTACATGTCCCAGCA
TGCAGAACTACATGTCCCAGCA
TTCGGAACTACATCTCCCATAA
TTCAGAACTACATCTCCCATAA
TCCAAAACTACATTTCCCAGAA

AAAGGTACAACAAGTCCCACCG
AAAGGTACAACAAGTCCCACCG
AAGGGTACAACAAGTCCCACCA
AAGGGTACGGCAGGTCCCGCCA
AAAGGTACAACAAGTCCTACGG

AACGGAACTTCCTGTTCTCGCG
AACGGAACTTCCTGTTCTCGCG
AAGGGAGCTTCCGGATCTCGCG
GAGGGAACTTCCGGATCTCGCG
GACGGAATTTCCTGTTCTCGCG

GGAAGAACGGCGCGTCCCGGTC
GGAAGAACGGCGCGTCCCGGTC
GGAAGAACGGCGCGTCCCGGTC
GGAAGAACGGCGCGTCCCGGTC
GGAAGAACGGCGCGTCCCGGTC

GATGTCACATCCTGTCCCAGCC
GATGTCACATCCTGTCCCAGCC
GATGTCACATCCTGTCCCAGCC
GATGTCACATCCTGTCCCAGCC
GATGTCACATCCTGTCCCAGCC

ATTGGAACACATTGTCCCCAGA
ATTGGAACACATTGTCCCCAGA
ATTGGAACACGTTGTCTTCAAA
ATTGGAACACGTTGTCTTCAAA
ATTGGAGCACTTTGTCTCCAGA

GGAAGAACGGCGCGTCCCGGTC
GGAAGAACGGCGCGTCCCGGTC
GGAAGAACGGCGCGTCCCGGTC
GGAAGAACGGCGCGTCCCGGTC
GGAAGAACGGCGCGTCCCGGTC

CAAGGAACTCGGTGTACTTTAC
CAAGGAACTCAGTGTACTTTAC
CACGGCCCTGGGTGTACTTTAC
CACGGCCCTCCGTGTACTTTAC
CAAGGCCCTGGGCGTACTTTAC

GATGTCACATCCTGTCCCAGCC
GATGTCACATCCTGTCCCAGCC
GATGTCACATCCTGTCCCAGCC
GATGTCACATCCTGTCCCAGCC
GATGTCACATCCTGTCCCAGCC

CAAGGAACTCGGTGTACTTTAC
CAAGGAACTCAGTGTACTTTAC
CACGGCCCTGGGTGTACTTTAC
CACGGCCCTCCGTGTACTTTAC
CAAGGCCCTGGGCGTACTTTAC

CAAGGAACTCGGTGTACTTTAC
CAAGGAACTCAGTGTACTTTAC
CACGGCCCTGGGTGTACTTTAC
CACGGCCCTCCGTGTACTTTAC
CAAGGCCCTGGGCGTACTTTAC

GGAAGAACGGCGCGTCCCGGTC
GGAAGAACGGCGCGTCCCGGTC
GGAAGAACGGCGCGTCCCGGTC
GGAAGAACGGCGCGTCCCGGTC
GGAAGAACGGCGCGTCCCGGTC

GATGTCACATCCTGTCCCAGCC
GATGTCACATCCTGTCCCAGCC
GATGTCACATCCTGTCCCAGCC
GATGTCACATCCTGTCCCAGCC
GATGTCACATCCTGTCCCAGCC

CAAGGAACTCGGTGTACTTTAC
CAAGGAACTCAGTGTACTTTAC
CACGGCCCTGGGTGTACTTTAC
CACGGCCCTCCGTGTACTTTAC
CAAGGCCCTGGGCGTACTTTAC

ATAAAAACAGCATGTACACAAA
ATAAAAACAGCATGTACACAAA
ATAAAGGCAGAAGAAGCACACA
ATAAAGGCAGAAGAAACACAAG
ATAAAAGCCGCAGAGACCCAAA

AGAAGAACTCCCTGTCCATCAT
AGAAGAACTCCCTGTCCATCAT
GGGAGGCCTTCCTGTCCATCAT
GGGAGGCCTTCCTGTCCATCAT
GGGAGGCCTCCCTGTCCATCAT

CCAAGATCATTATGTTCCCTTC
CCAAGATCATTATGTTCCCTTC
CCAGGGTCTTAGTGTTCTGATC
CCAGGGTCTTAGTGTTCTGATC
CCAAAGTCTTTGTGTTCCCTTC

GAAAGAACGGGATGTTCTCGCG
GAAAGAACGGAATGTTCTCGCG
GCTGAAACGAAACGTTCTCGCG
GCTGGAACGAAATATTCTCGCG
GAAGGAGAAGCGTGATCTCGCG

AGGAGAACAAGCTGTTCGAGCA
AGGAGAACAAGCTGTTCGAGCA
AGGAGAACAAGCTCTTCGAGCA
AGGAGAACAAGCTCTTTGAGCA
AGGAGAACAAGCTCTTCGAGCA

CCCGGAAGATCATGTACCAGCC
CCCGGAAGATCATGTACCAGCC
CCCGGAACACCATGTACCGTCC
CCCAGAACACCATGTACCGTCC
CCCGGAAGATCATGTACCAGCC

GAAAGAACGGGATGTTCTCGCG
GAAAGAACGGAATGTTCTCGCG
GCTGAAACGAAACGTTCTCGCG
GCTGGAACGAAATATTCTCGCG
GAAGGAGAAGCGTGATCTCGCG

TATAGTGCGCCCTGTGCCGGCC
TATAGTGCGCCCTGTGCCGGCC
TATACTGTGCCCTGTGCCGCCC
TATACTGTGCCCTGTGCCGCCC
TATAGTACGCCTTGTGTCCGCC

AGCAGTACGACCTGTCCCTTAT
AGCAGTACGACCTGTCCCTTAT
CCCAGTACCGCCCATCCCTTAT
ACCAGTACCGCCCATGCCTTAT
CGGGGCACGGCCGCTCCCTTAG

ATAAGAACAGTGTGTGTCTTCA
ATAAGAACAGTGTGTGTCTTCA
ATTAAACCATTGTGCATCTTCA
ATTAAAGCAGTGTGCACCTCCA
GTAGGAACAGTGTGGGCCTTTA

ATGTGTACATTCTGTGCCCAAA
ATGTGTACATTCTGTGCCCAAA
GTTTGTACATTCTGTGTCCAAA
GTTTGTACATTCTGTGTCCGAA
GTTTGTTCGTTCTGTGCCTGAA

CCTGGCACGCTTTGTACCTCAC
CCTGGCACGCTTTGTACCTCAC
TTTGGCATGCTTTACACTGCCC
TTTGGCATGCTTTACAGTGCTC
CCTGACATGCTTTGTGCCTCAC

CTGGGGACAATGTGTTCCAATC
CTGGGGACAATGTGTTCCAATC
TTGAAGACAACGTGTTCCAATC
TTGAAGACAACGTGTTCCAATC
CTGGAGACAAAGTGCTCCAATC

ATGTGTACATTCTGTGCCCAAA
ATGTGTACATTCTGTGCCCAAA
GTTTGTACATTCTGTGTCCAAA
GTTTGTACATTCTGTGTCCGAA
GTTTGTTCGTTCTGTGCCTGAA

CAAAGAACTCTAGGTTCCCCCT
CAAAGAACTCCAGGTTCCCCCT
CAAAGATCTCTGAGTCTCCCTC
TAAAGATCTCTGAGTCTCCCTC
GAAAGAACTCCAGATTCCCCCT

CAAAGAACTCTAGGTTCCCCCT
CAAAGAACTCCAGGTTCCCCCT
CAAAGATCTCTGAGTCTCCCTC
TAAAGATCTCTGAGTCTCCCTC
GAAAGAACTCCAGATTCCCCCT

ATAAGAACAGTGTGTGTCTTCA
ATAAGAACAGTGTGTGTCTTCA
ATTAAACCATTGTGCATCTTCA
ATTAAAGCAGTGTGCACCTCCA
GTAGGAACAGTGTGGGCCTTTA

TTTGGAACTCCGAGTCCCAGAA
TTTGGAACTCCGAGTCCCAGAA
TTTGGAACTCCAAGTTCCAGAA
TCTGGAACTCCAAGTTCCAGAA
TTTGGAACTCTGAGTCCCAGAA

GGGGGAACGCCCTGTTCCACAT
GGGGGAACGCCCTGTTCCACAC
CAAGGGACGTCCTATTACACAT
CAAGGGACGTCCTATTACACAT
AGGGAAACGCCCTGTCATGCAC

AAGAGCACCCCACGTACTTGAC
AAGAGCACCCCACGTACTTGAC
AAGAACATCCCCCGTACTTGAC
AAAAACATCCCCTGTACTTGAC
AGGAGCACTCCTCATGCCTGAC

TAAAGAACTATAAGTCCCAGAA
TAAAGAACTATAAGTCCCAGAA
TAAGAGACTACATGTTCCAGCA
TAAGAGACTACATGTTCCATCA
TAAAGGACTACAAGTTCCAGAA

ATTAGAACATACAGTAGCCTCT
ATTAGAACATACAGTAGCCTCT
GTTAGAATATTTCCTGAGCTTT
GTTAGAACATTTCCTGAGCTTT
GTCGGAACATGCCCTGGCCTTG

GGGGGAACGCCCTGTTCCACAT
GGGGGAACGCCCTGTTCCACAC
CAAGGGACGTCCTATTACACAT
CAAGGGACGTCCTATTACACAT
AGGGAAACGCCCTGTCATGCAC

AAATTAACACCCAGTTCCAAAC
AAATTAACACCCAGTTCCAAAC
AAATTAACAAATAACCCCAAAC
AAGTTGACCAATAGCCCCAAAC
AAGTTAACACACAGCTGCAAAC

TTGGGAACTTAGTGTTCCCAGC
TTGGGAACTTAGTGTTCCCAGC
TCGAGAACTTGGTGTTCCCAGC
TCGAGAACTCGGTGTTCCCAGC
TCAGGAACTTGGGGTTCCCAGC

GAAGGAACATTCTGTGCGATCG
GAAGGAACATTCTGTGCGATCG
GGAGAAGCATCTGTTGCGGTCT
GGAGAAGTATCTGGTGCGGTCT
GGAGGAAACGTCTCCGCGACTT

TGAAGAACATGTGGTTCCTTAG
TGAAGAAGACATGGTTCTGGAG
TAAACATAATATGGTCCCTGAA
TAAACATGATATGGTCCCTGAA
AGAACGTGGTGTGGTTGTGGAA

TCGGGAACACTGTGTGCCTAGC
TCGGGAACACTGTGTGCCTAGC
TGGGGAACACTTTGTGCCGAGC
TGAGGAACACTTTGTGCCGAGC
TCGGGAACACTTTGTGCCGAGC

ACATGCACACTGTGTCCTTCCC
ACGTGCACACTGTGTCCTTCCC
ACGGGCGAGCCCTGTCCTTCCC
ACCCGCAAGCTGTGTCCTTCCT
ACACGCTCACGGTGTCCTTCCC

TCTAGAACCACGTGTCCCTATG
TCTAGAACCACGTGTCCCTATG
TCTAGAACCACGTGTGCCTGTG
TCTAGAACCACGTGTGCCTGTG
TCTAGAACCACGTGTCCCTATG

GAAGGAACATTCTGTGCGATCG
GAAGGAACATTCTGTGCGATCG
GGAGAAGCATCTGTTGCGGTCT
GGAGAAGTATCTGGTGCGGTCT
GGAGGAAACGTCTCCGCGACTT

CATGGGACACCATGTCCATGTC
CATGGGACACCATGTCCATGTC
TATGGACCACCATGTCTACTTT
TTTGGCCCACCATGTCCACTTT
CACGGGGCACCATGTCCCTATC

AAAAGAACATCAGGTAAATTCC
AAAAGAACATCAGGTAAATTCC
AGAAGAACAACAAATTAACCTC
AGAAGAACAACATGTTAACCTT
GGAGGAATGTCAAGTAAACTCC

CCAAGGACGGCGTGAACCTGAG
CCAAGGACGGCGTGAACCTGAG
CCAAGGACAACTTGAACCTGAG
CCAAGGACGACTTGAACCTGAG
CCAAGGACGGCGTGAACCCCAG

ATACGAACCTGTTGTCCCGACC
ATACGAACCTGTTGTCCCGACC
ATATGAACCTGGGGCTCCCACC
ATACGAACCTCAGGCTCCCACC
ATAAGAGCCTGTTGCTCCGCCC

AGCAGACCAGACTGTCCCGCCC
AGCAGACCAGACTGTCCCGCCC
AGAGGACAACTCTGTCCCGCCC
AGAGGACAACTCTGTCCCGCCC
AGCGGACCACTCTGTCCCGCCC

GTTTGAACGTTCTGGACCCGCC
GTTTGAACATTCTGGACCCGCC
TTTTGAACACTCTAGCACCGCC
TTTTGAACACTCTGGCACCGCC
GTTTGAACGTTCTGGCACCGCC

CTTGGACCTTCCCGTACCCGAC
CTTGGACCTTCCCGTACCCGAC
CTTGGACCTTCCGGTACCCGAC
CTTGGACCTTCCGGTACCCGAC
CTTGGACCTTCCCGTACCCGAC

AATTGAATATCATGTACCCGGC
AATTGAATATCATGTACCCGGC
AATGGAATATAATGTACCCGAC
AATGGAATATAATGTACCCGAC
AATGGAACACGATGTACCCGGC

GTTTGAACGTTCTGGACCCGCC
GTTTGAACATTCTGGACCCGCC
TTTTGAACACTCTAGCACCGCC
TTTTGAACACTCTGGCACCGCC
GTTTGAACGTTCTGGCACCGCC

GTAAGATCAGCGTGATCCTCCC
GTAAGATCAGCGTGATCCTCCC
GTGGGATCAGCGCGATCCTCCC
GTGGGATCAGCGCGATCCTCCC
GTGGGATCGGCGTGATCCTCCC

CCCTGAACAATGTGTCCCTGTC
CCCTGAACAATGTGTCCCTGTC
CCCAGAACTCGGTGTCGCTGTC
CCCAGAACTCGGTGTCGCTGTC
CCGTGAACTTCGTGTCCCTGTG

CTTAGCACACTCTGCTCCAGTT
CTTAGCACACTCTGCTCCAGTT
CTTAGCACACTCTGCCCCAGTT
CTTAGCACACTCTGCCCCAGTT
CTTAGCACACTCTGCCCCAGTG

CTCTGCACATGCTGTTCCACCT
CTCTGCACATGCTGTTCCACCT
CTTTGCATATATTGTGCCACTT
CTTTGCATATATTGTGCCACTT
CTTTGCACAAGCTGTTCCATCC

GTTTGAACGTTCTGGACCCGCC
GTTTGAACATTCTGGACCCGCC
TTTTGAACACTCTAGCACCGCC
TTTTGAACACTCTGGCACCGCC
GTTTGAACGTTCTGGCACCGCC

AAAAGCAGACAAGGTTCCTGCC
AAAAGCAGACAAGGTTCCTGCC
GATCGCAAACCTGGCTCCTGCC
GATTGAAAATATGGCTCCTGCC
AAAACCAGAAATGGCTCCTGCC

AAAAGAGCACAACGTACAAAAC
AAAAGAGCACAATGTACAAAAC
GAAGGAGGAGAAGGAGAAAACC
GAAGGAGGGAAAGATGGAAATC
AAAAGAACAGAATGTTCAAATC

TTAGGTACATCTTGGACCCCAA
TTAGGTACATCTTGGACCCCAA
TTAGGTATATCTTGGACCCCAA
TTAGGTATATCTTGGACCCCAA
TTAGGTACATCTTGGATCCCAA

AACAGCACGTGGTGGCCCGGCC
AACAGCACGTGGTGGCCCGGCC
AACAGCACGTGGTGGCCCAGCC
AACAGCACGTGGTGGCCCAGCC
AACAGCACGTGGTGGCCCGGCC

GTTTGAACGTTCTGGACCCGCC
GTTTGAACATTCTGGACCCGCC
TTTTGAACACTCTAGCACCGCC
TTTTGAACACTCTGGCACCGCC
GTTTGAACGTTCTGGCACCGCC

GGAGGAACAGGTTGTACCGACA
GGAGGAACAGGTTGTACCGACA
CGAGGAACAGGTTGTACCAGGA
CGAGGAACAGGTTGTACCAGGA
GAAGGAACAGGTTGTACCGACA

CTCGGCACCTCCTGTCCCACTC
CTCGGCACCTCCTGTCCCACTC
CTCCGCGCCTCCGAGCCCATCC
CTCCGCGCCTCCGACCCCATTC
CTCAGCACCTCCTGCCCCACTC

CTAACCACGTCGTGTTCTTGCG
CTAACCACGTCGTGTTCTTGCG
CTAACCACGTCGTGTTCTTGCG
CTAACCACGTCGTGTTCTTGCG
CCAACCACGTCGTGTTCCTGCG

AGCAGGACTTCCAGTACCTGAG
AGCAGGACTTCCAGTACCTGAG
AGCAGGACTTCCAGTACCTAAG
AGCAGGACTTCCAGTACTTAAA
AGCAGGACTTCCAGCGCCTGAG

AATTGAATATCATGTACCCGGC
AATTGAATATCATGTACCCGGC
AATGGAATATAATGTACCCGAC
AATGGAATATAATGTACCCGAC
AATGGAACACGATGTACCCGGC

AAAAGAACACTCTGCACAATTA
AAAAGAACACTCTGCACAATTA
AAAAGAACATTCTGCACAATTA
AAAAGAACATTCTGCACAATTA
AAAAGAACATTCTGCACAATTA

CTGAGCACACCCCTTTCCCTCC
CTGAGCACACCCCTTTCCCTCC
CTAAGCACACCCCTTCTCCACC
CTGGGCACACCCCCTTCTCCCC
ATGAGCACACCCCGTTCCCTCC

AGCAGACCAGACTGTCCCGCCC
AGCAGACCAGACTGTCCCGCCC
AGAGGACAACTCTGTCCCGCCC
AGAGGACAACTCTGTCCCGCCC
AGCGGACCACTCTGTCCCGCCC

CTGAGAACATCCAGCTCCTCTC
CTGAGAACACCCAGCTCCTCTC
CTGAGAACTCCCAACCTCTCCT
CTGAGAACCCCCAACCACTCTT
CTGACAACACCCAAATCCTCTC

GTCTGAACATCCTGTGCAACCC
GTCTGAACATCCTGTGCAACCC
ATCGGAACATCCTATGCAATCC
ATCTGAACATCTTATACAATCC
GTCTGAATGTACTGTGCAACAC

CTGAGAACATCCAGCTCCTCTC
CTGAGAACACCCAGCTCCTCTC
CTGAGAACTCCCAACCTCTCCT
CTGAGAACCCCCAACCACTCTT
CTGACAACACCCAAATCCTCTC

AACAGAACACACTGTAAAAACA
AACAGAACACACTGTAAAAACA
AGCAGAAAACCCTGTGAAAGTA
AACAGAAGACCCTGTGAAAGTA
AACAGAAAATCCTATAAAAATA

CAAAGGACGCCTTGTGCAGCCC
CAAAGGACGCCTTGTGCAGCCC
CAAAGCGGGCGGCGTTCCGCCC
CAAAGCGGGCCGCGTTCCGCCC
CGGAGGGCTCCCGGTTCCGCTG

CTTGGAACCTAGTGAACCAGCA
CTTGGAACCTAGTGAACCAGCA
CCTGGAACATGGAGAACAGACA
CCTGGAACGTGGAGAACGGACA
CAGAGTGCCCAGAGGACAGACC

AACAGCACCAGCTGTCCCCAAG
AACAGCACCAGCTGTCCCCAAG
AGCAGTGCCAGTTGTTCCTCGG
AGCAGTGCCAGTTGTTCCTCGG
AACAGCACCAGCTGTCCCCGAG

ATATGGACAATTTGTACCACTC
ATATGGACAATTTGTACCACTC
ATATGGAAAATTTCTACTACTC
ATATGGAAAATTTCTACTACTT
CTATGGAAAATTTCTACTGCTC

CCCAGCACGTCCCGTCCCCTTC
CCCAGCACGTCCCGTCCCCTTC
CCCGGCGCGCTCGGTCCCCTCT
CCCGGCGTGCTCGGTCCCCTCT
CCCGGCACGTTCCGTCCCCCTC

TAAGGGACTCCAAGTCCCAGCC
TAAGGGACTCCAAGTCCCAGCC
CAGAAGACTCCATCTCCCAGTC
CAGAAGACTCCATCTCCCAGTC
AAAAGAACTCCAAGTCCCAGCA

GCGAGAACATCCCGTTCTTTCG
GCGAGAACATTCCGTTCTTTCG
GCGAGAACGTTTCGTTTCAGCG
GCGAGAATATTTCGTTCCAGCG
GCGAGATCACGCTTCTCCTTCG

TACAGAACAAAATGTAGCTTAA
TACAGAACAAAATGTAGCTTAA
TACAGAACCAAACGTAGTTTAA
TACAGAACCAAACGTAGTTTAA
TACAGAACCAAATGCACTTGAG

AATATAACGGCATGTTCCCTCT
AATATAACGGCATGTTCCCTCT
AGTGTAACAGTGGGCTCCCTCT
AGTATAACAGCAGCTTCCCTCT
AATATAATGGCATGTTCCCTCT

GAAAGAACCATTTGTTCCTTTC
GAAAGAACCATTTGTTCCTTTC
GAAAGAACTCGTTCTCCAATTG
GAAAAAAATCGTTTTCCAATGG
GAAAGAACTGCTATTTTCCTAC

GCGAGAACATCCCGTTCTTTCG
GCGAGAACATTCCGTTCTTTCG
GCGAGAACGTTTCGTTTCAGCG
GCGAGAATATTTCGTTCCAGCG
GCGAGATCACGCTTCTCCTTCG

CAAAGGACGCAAAGTACCCTTG
CAAAGGACGCAAAGTACCCTTG
CAAAGGGTGCAAAATACCCACG
CAAAGGGTGCAAAATACCCGCG
CAAAGGGTGCAAAGAACCCTTG

GACAGAACGCTCTGTGGCTGCC
GACAGAACGCTCTGTGGCTGCC
GATAGCGCTCTCTGTGGCTGCC
GATAGCGCTCTCTGTGGCTGCC
GCGAGGACACTCTGTGGCCGCC

TATGGAACCTCGTTTTCCCGCC
TATGGAACCTCGTTTTCCCGCC
TGCGGATCCTCGCTTTCCCGCC
TGCGGATCCTCGCTTTCCCGCC
TATGGATCTCCGCTTTCCCGCC

TAGAGCACGCAAGGTCCCTCAC
TAGAGCACGCAAGGTCCCTCAC
CAGAGCACGCAAGTTCCCTCAC
CAGAGCACGCAAGTTCCCTCAC
CACAGCACGCAAGGCCCCTCAC

GGAGGAACTTCCTGTCCCGCGC
GGAGGAACTTCCTGTCCCGCGC
GGAGGAACTTCCTGTCCCATGC
GGAGGAACTTCCTGTCCCGTGC
GGCGGGACTTCCTGTCCCGCGC

AATATAACGGCATGTTCCCTCT
AATATAACGGCATGTTCCCTCT
AGTGTAACAGTGGGCTCCCTCT
AGTATAACAGCAGCTTCCCTCT
AATATAATGGCATGTTCCCTCT

CTCTGGACACCCAGTCCCCTCC
CTCTGGACACCCAGTCCCCTCC
TTCTGGATACACGGTCACCTCT
TTCTGGATACACAGTCACCTCT
CTTTGGACTCTCAGTCCCCTCC

GAGAGAACACAATGCTCCCTCA
GAGAGAACACAATGCTCCCTCA
GAGAGCACACAATGCCCCCTCA
GAGAGCACACAATACCCCCTCA
GAGAGCACACAATGCCCCCTCA

ATTGGCTCAGTGTGTTCCCTCC
ATTGGCTCAGTGTGTTCCCTCC
AATTGCTTAACGCACCCTTTTC
GATTGCTTAATGCGCCCGTTCT
ATTTGCTCAATAAATTCTTTCC

AGTAGAAGATCCTGTACATACT
AGTAGAAGATCCTGTACATACT
AATAAAAGATAATGTACGCAGT
AATAAAAGATAACGTACGTAGT
AGTAAAAGGTCATATACTTAGT

CAAAGAACATAGTTTACTTTAT
CAAAGAACATAGTTTACTTTAT
CAAAGAACATGGTTTACTTTAT
CAAAGAACATGGTTTACTTTAT
CAAAGAACATAGTTTACTTTAG

CCCAGAACACCATGGGCCCCAG
CCCAGAATACCATGGGCCCCAG
CCCAGAATACCATGGATGCTAG
CCCAGAATACCAAGGATGCCAG
CCCAGAATACCATGCGTCCCAG

GTGAGAGCAACGTGTCCCTCCT
GTGAGAGCAACGTGTCCCTCCT
GAAAGAGCAATGAGTCCATCTT
GCAAGAGCAATGAGTCCGTATT
GCAAGAGCAATGTGTCCTTCTT
