# Supplementary material for: Correlated Evolution of Positions within Mammalian cis Elements
Source: PLoS One. 2013 Feb 8;8(2):e55521. doi: 10.1371/journal.pone.0055521 (PMC3568137; doi:10.1371/journal.pone.0055521)
Supplement: Text Archive S1 — A compressed/ZIP file archive of all binding site data for the 64 PWMs used in our analysis. The individual files are named per PWM ID, so for instance, “MA0002.hits” corresponds to JASPAR PWM MA0002. This has 333 binding sites, each of length 9. Each binding site is grouped as a set of 5 aligned sequences corresponding to human, chimp, mouse, rat and dog (from first to last). A blank line separates binding sites from each other. (GZ) [file pone.0055521.s004.gz › Hits/MA0009.hits]

CTAGGTGTGAA
CTAGGTGTGAA
CTAGATGTGAA
CTAGATGTGTG
CTAAGTGTGAT

CTAGGTGTGAA
CTAGGTGTGAA
CTAGGTGTGAA
CTAGGTGTGAA
CTAGGTGTGAA

CTAGGTGTCAA
CTAGGTGTCAA
CTAAATGTCAA
CTAAATGTCCA
CCAAATGTCGA

CTAGGTGTTAA
CTAGGTGTTAA
CTGGACGCGAA
CTGGACGCGAA
CTGGGAGTTAA

CTAGGTGTTAA
CTAGGTGTTAA
CTAGGTGTTAA
CTAGGTGTTAA
CCAGGTATTAA

ATAGGTGTGAA
ATAGATGTGAA
ATGGGTATGAA
ATGGATATGAA
ACAGATGTGAG

ATAGGTGTGAA
ATAGGTGTGAA
ATAGATATGAA
ATAGATATGAA
ATAGGTGTGAA

ATAGGTGTGAA
ATAGGTGTGAA
ATAGGTGTGAA
ATAGGTGTGAA
ATAGGTGTGAA

ATAGGTGTGAA
ATAGGTGTGAA
AAAGTAGTGAT
AAAGAAATGAA
GAAGTACTGAG

CTAGGTGTGAC
CTAGGTGTGAC
CTAGGTGTGAC
CTAGGTGTGAC
CTAGGTGTGAC

CTAGGTGTGAT
CTAGGTGTGAT
CTAGGTGTGCT
CTAGGTGTGAT
ACAGGTGTGGG

CTAGGTGTAAA
CTAGGTGTAAA
GTGGAAGCGGC
GTGGAAGCGAC
CGAGGTGTAAA

CTAGGTGTGAT
CTAGGTGTGAT
CTAGGTGTGAT
CTAGGTGTGAT
CCCCGGGTGAT

CTAGGTGTGAT
CTAGGTGTGAT
CTAGGTGTGAT
CTAGGTGTGAT
CCCCGGGTGAT

CTAGGTGTGAG
CTAGGTGTGAG
CTAGGTGTGAG
CTAGGTGTGAG
CTAGGTGTGAG

CTAGGTGTGAG
CTAGGTGTGAG
CCAGGTATGCA
CGAGGTATGCG
CCCTGGACGCC

CCAGGTGTGAA
CCAGGTGTGAA
TTAGGTTGGAA
TTAGGTTGGAA
TAAGGCTTGAA

CCAGGTGTGAA
CCAGGTGTGAA
CCAGGAGTGAA
CCAGGTGTGAA
CCAGGTGTGAA

CAAGGTGTGAA
CAAGGTGTGAA
CAAGATCTGAA
CAAGATCTGAA
CAAGGTCTGAA

CCAGGTGTGAA
CCAGGTGTGAA
CCAGGTACAGG
CCAGGTACAGA
CCAGGTGTGAA

CAAGGTGTGAA
CAAAGTGTGAA
GAAGGTGTGAA
GAAGGTGTGAA
GCAAGTGTGAA

CCAGGTGTGAA
CCAGGTGTGAA
CCAGGAGTGAA
CCAGGTGTGAA
CCAGGTGTGAA

CAAGGTGTGAA
CAAGGTGTGAA
CAAGGCGTGAA
CAAGGTGTGAA
TGAGGTGTGAA

CAAGGTGTGAA
CAAGGTGTGAA
CAAGATCTGAA
CAAGATCTGAA
CAAGGTCTGAA

CCAGGTGTGAA
CCAGGTGTGAA
CCAGGTACAGG
CCAGGTACAGA
CCAGGTGTGAA

CTAGGTGGGAA
CTAGGTGGGAA
TTAGCTGGAGG
TTAGCTGGAGG
CTAGCTGGGAA

CTAGGTGGGAA
CTAGGTGGGAA
GAAGGTGAGAA
GAAGGTAAGAA
TGCGGTCAGAA

CTAGGTGAGAA
CTAGGTGAGAA
GTGACCCAAAA
GTGACCAAGAA
ATGGGTTAGAG

CTAGGTGGGAA
CTAGGTGGGAA
TTAGCTGGAGG
TTAGCTGGAGG
CTAGCTGGGAA

CTAGGTGGGAA
CTAGGTGGGAA
TTAGCTGGAGG
TTAGCTGGAGG
CTAGCTGGGAA

CTAGGTGAGAA
CTAGGTGAGAA
AAATATGAAAA
ACATATGAAAA
CTCAGTGAGAA

CTAGGTGAGAA
CTAGGTGAGAA
CTAGGTGAGAA
CTAGGTGAGAA
CTAGGTGAGAA

CTTGGTGTGAA
CTTGGTGTGAA
CTTGATGTGCA
CTTGATGAGCG
CTTGGTGTGAA

CTCGGTGTGAA
CTCGGTGTGAA
TTGAGTGTGAA
TTGAGTGTGAA
CTCGGTGTGAA

CTCGGTGTGAA
CTCGGTGTGAA
TTGAGTGTGAA
TTGAGTGTGAA
CTCGGTGTGAA

CTATGTGTGAA
CTATGTGTGAA
CCATACATGAA
CCACACATGAA
CGGTGTGTGAT

CTAGATGTGAA
CTAGATGTGAA
CTAGATACAGA
CTAGATACAGA
CTAGATATGGA

CTAGGTCTGAA
CTAGGTCTGAA
GCAGCTCTGAA
GCAGCTCTGAA
CAAGATCTGAT

CTAGGGGTGAA
CTAGGGGTGAA
CTAGGGGTGAG
CTAGGGGTGAG
CTAGGGGTGAG

CTCGGTGTGAA
CTCGGTGTGAA
TTGAGTGTGAA
TTGAGTGTGAA
CTCGGTGTGAA

CTCGGTGTGAA
CTCGGTGTGAA
TTGAGTGTGAA
TTGAGTGTGAA
CTCGGTGTGAA

CTATGTGTGAA
CTATGTGTGAA
GTGAGCACGAA
CTGTGAGTGAA
CTGTGTGAGAA

CTCGGTGTGAA
CTCGGTGTGAA
TTGAGTGTGAA
TTGAGTGTGAA
CTCGGTGTGAA

CTCGGTGTGAA
CTCGGTGTGAA
TTGAGTGTGAA
TTGAGTGTGAA
CTCGGTGTGAA

CTCGGTGTGAA
CTCGGTGTGAA
TTGAGTGTGAA
TTGAGTGTGAA
CTCGGTGTGAA

CTCGGTGTGAA
CTCGGTGTGAA
TTGAGTGTGAA
TTGAGTGTGAA
CTCGGTGTGAA

CTAGGTGTGGA
CTAGGTGTGGA
GTGGGTGGAGC
GTGGGTGGGGC
GCGGCGGGGGC

CTAGGAGTGAA
CTAGGAGTGAA
GACGGAGCAGA
CACGGAGCAGA
CGGTGCGCGTA

CTAGGTTTGAA
CTAGGTTTGAA
CTAAGTTCGAG
CTAAGTTCTAG
CTAGATTTGAA

CTCGGTGTGAA
CTCGGTGTGAA
TTGAGTGTGAA
TTGAGTGTGAA
CTCGGTGTGAA

CTCGGTGTGAA
CTCGGTGTGAA
TTGAGTGTGAA
TTGAGTGTGAA
CTCGGTGTGAA

CTCGGTGTGAA
CTCGGTGTGAA
TTGAGTGTGAA
TTGAGTGTGAA
CTCGGTGTGAA

CTCGGTGTGAA
CTCGGTGTGAA
TTGAGTGTGAA
TTGAGTGTGAA
CTCGGTGTGAA

CTCGGTGTGAA
CTCGGTGTGAA
TTGAGTGTGAA
TTGAGTGTGAA
CTCGGTGTGAA

CTCGGTGTGAA
CTCGGTGTGAA
TTGAGTGTGAA
TTGAGTGTGAA
CTCGGTGTGAA

CTCGGTGTGAA
CTCGGTGTGAA
TTGAGTGTGAA
TTGAGTGTGAA
CTCGGTGTGAA

CTAGGAGTGAA
CTAGGAGTGAA
CTGGAAGCTAA
CTGGACGCTAA
CTGGAAGTGAA

CTGGGTGTGAA
CTGGGTATAAA
CCAAGTATAAA
CCAAGTATAAA
CTGAGTATGAA

CTGGGTGTGAA
CTGGGTGTGAA
TCGAGGTCGAA
TCGAGGCGGAA
CCCTGCCTGAA

CTCGGTGTGAA
CTCGGTGTGAA
TTGAGTGTGAA
TTGAGTGTGAA
CTCGGTGTGAA

CTGGGTGTGAA
CTGGGTGTGAA
CTTAATGTGAA
CTTAACGTAAA
TTTGGGATTAA

CTCGGTGTGAA
CTCGGTGTGAA
TTGAGTGTGAA
TTGAGTGTGAA
CTCGGTGTGAA

CTCGGTGTGAA
CTCGGTGTGAA
TTGAGTGTGAA
TTGAGTGTGAA
CTCGGTGTGAA

CTCGGTGTGAA
CTCGGTGTGAA
TTGAGTGTGAA
TTGAGTGTGAA
CTCGGTGTGAA

CTGGGTGTGAA
CTGGGTGTGAA
CTGGATGAGAA
CTGGGTGAGAA
CCGGGTGTGAG

CTAGGAGTGAA
CTAGGAGTGAA
ATAGGACTGAA
CGAGGACTGAA
CTGGGAGTGAA

CTAGGTGTGGA
CTAGGTGTGGA
CTGGGTGTGGA
CTGGGTGTGGA
CCGGGTGGAGA

CTTGGTGTGAA
CTTGGTGTGAA
CTTGGTGTGAA
CTTGGTGTGAA
TTTGGTGGGAA

CTAGGTCTGAA
CTAGGTCTGAA
CTAGGTCTGAA
CTAGGACTAAA
CGAGGTCTGAA

CTAGATGTGAA
CTAGATGTGAA
CTATGTGTGAA
CTATGTGTAAA
CTAGGCTTGAA

CTAGGAGTGAA
CTAGGAGTGAA
CTGGGAGTGAA
CTGGGAATGAA
CTGAGAACGAA

CTCGGTGTGAA
CTCGGTGTGAA
CTTCCTGCTAT
CTCTCTGCTAA
CTTTGTGCTAC

CTAGGTGTGCA
CTAGGTGTGCA
ATGGGGGAGAA
ATGGGGGAGAA
CTGGGTGAGCA

CTAGCTGTGAA
CTAGCTGTGAA
TTAGCTGTGAA
TTAGCTGCGAA
CTAAATGTGAA

CTAGGCGTGAA
CTATGCGTGAA
TCCAGAGCGGA
TCCGGAGCGGA
CTGAGCGCGGA

CTATGTGTGAA
CTATGTGTGAA
CTTTGTGTGAA
CTTTGTGTGAA
CTTTGAGTGAA

CTAGGTTTGAA
CTAAGTTTGAA
TTAGACTTTGA
TTAGACTTGGA
ACTGGCTGGGA

CTAGATGTGAA
CTAGATGTGAA
CTATGTGTGAA
CTATGTGTAAA
CTAGGCTTGAA

CTAGGCGTGAA
CTAGGCGTGAA
CCGGGTGCGAG
CCGGGTGCGAG
CCCCGCGGGGA

CTAGATGTGAA
CTAGATGTGAA
CTAGATGCCAA
CTAGATGCCAG
CTAGATGTGAA

CTACGTGTGAA
CTACGTGTGAA
CTACATGTGAA
CTACCTGTGAA
CTACTTGCAAG

CTGGGTGTGAA
CTGGGTGTGAA
GTGCATTTCAA
GTGTATTTGAA
CCAGATCTGAA

CTTGGTGTGAA
CTTGGTGTGAA
CTTGATGAGAG
CTTGATGCTAG
CTTGGTCTGAT

GTAGGTGTTAA
GTAGGTGTTAA
GGAGGTGTTAA
GGAGGTGTTAA
GTAGGTGTTAA

GTAGGTGTAAA
GTAGGTGTAAA
GTAGGTGTAAA
GTAGGTGTAAA
GTAGGTGTAAA

TTAGGTGTTAA
TTAGGTGTTAA
TTCGCTACGGA
TTCCAAACCGA
TTGGGGAAGGA

TTAGGTGTTAA
TTAGGTGTTAA
ATAGGGTTTAA
TTAGGCGTTAA
TTTGGGATTAA

TTAGGTGTTAA
TTAGGTGTTAA
TTAGACCTCAA
TTAAGCCTCAA
TTGAGTGTGAA

TTAGGTGTTAA
TTAGGTGTTAA
CTGTGTCATAA
TTAATGATTAA
TTGGATGATAA

ATAGGTGTTAA
ATAGGTGTTAA
GCAAGTGTTAG
GCAAGTGTTAG
CTAGGCGGTAG

TTAGGTGTTAA
TTAGGTGTTAA
ATAGGGTTTAA
TTAGGCGTTAA
TTTGGGATTAA

CTAGGTGTTAC
CTAGGTGTTAC
CCAGGCGTTAC
GCAGGCGTTAC
CTAGGAGTTAC

TTAGGTGTTAA
TTAGGTGTTAA
CTGTGTCATAA
TTAATGATTAA
TTGGATGATAA

TTAGGTGTTAA
TTAGGTGTTAA
CTGTGTCATAA
TTAATGATTAA
TTGGATGATAA

TTAGGTGTTAA
TTAGGTGTTAA
ATAGGGTTTAA
TTAGGCGTTAA
TTTGGGATTAA

GTAGGTGTGAG
GTAGGTGTGAG
GCGGGTGTGAC
GTGGGTGTGAC
GGAGGCGTGAG

GTAGGTGTGAG
GTAGGTGTGAG
TCGGGTGTGAG
TCAGATATGAG
GTAGGTGAGAG

GTAGGTGTGAG
GTAGGTGTGGG
GTAGGTGTGTG
GTAGGTGTGTG
GTAGGTGTTGC

GTAGGTGTGAG
GTAGGTGTGAG
GTGGGTGTGAG
GTGGGTGTGCG
GTGGGTGTGAG

CTAGGTGTTAT
CTAGGTGTTAT
CTAGGTGTGCT
CTAGGTGTGCT
AGAGGTGTGAC

GTAGGTGTGAG
GTAGGTGTGAG
GTCTGTATGAA
GTCTGTATGAA
GTAGGTGTGAG

CTAGGTGTCAG
CTAGGTGTCAG
CTAGGTTTCAG
CTAGGTTTCAG
GTGGGCACCAG

ATAGGTGTGAC
ATAGGTGTGAC
ATAGGTGTGAC
ATAGGTGTGAC
ATAGGTGTGAC

CTAGGTGTCAG
CTAGGTGTCAG
CAGAGTTTCAG
CAGAGTTTCAG
CTGGCTTTCAG

TTAGGTGTGAC
TTAGGTGTGAC
GAAGGTATTGG
GAAGGTGTGGG
GAAGGTTTAAA

TTAGGTGTGAC
TTAGGTGTGAC
CATGGTGTGGC
CGTGGTGTGAC
TCAGGTGTGAC

CTAGGTGTCAG
CTAGGTGTCAG
CTAGGTGTCAG
GTAGGTGTCAG
CTAGGTGTCAG

ATAGGTGTAAA
ATAGGTGTAAA
GTAGGCTGAAA
GAATGCTGGAA
AGAGGTGTAAA

ATAGGTGTAAA
ATAGATGTAAA
GTTTCTGAAAA
GTTTCTGAAAA
ATGTACGTAAG

ATAGGTGTAAA
ATAGGTGTAAA
AAGGGTACTAA
ACAGGTACTAA
GGAGGTGCACA

TTAGGTGTGAT
TTAGGTGTGAT
TTGGGTGTCAG
TTGGGTGTCAG
TTAGGTGTGAG

GCAGGTGTGAA
GCAGGTGTGAA
GCAGGTGTGAA
GCAGGTGTAAA
GCAGATGTGAA

GCAGGTGTGAA
GCAGGTGTGAA
GCAGGTGTGAA
GCAGGTGTAAA
GCAGATGTGAA

ATAGGTGTGAG
ATAGGTGTGAG
GTCGCTATGAG
GTCCCCATAAG
GGCGCTGGGGG

GCAGGTGTGAA
GCAGGTGTGAA
GCAAGTGTGAA
GCAAGTGTGTA
TCAGGTGTCGC

ATAGGTGTGAG
ATAGGTGTGAG
GTCGCTATGAG
GTCCCCATAAG
GGCGCTGGGGG

CTAGGTGCCAA
CTAGGTGCCAA
CTGTGTACCAG
CTGTGTACCAG
CTATATGCCAG

GCAGGTGTGAA
GCACGTGTGAA
GAAGATTCAGA
GGAAATGCAGA
GGACGCGCAGA

CTAGGTGCCAA
CTAGGTGCCAA
CTAGGTGCCTA
CTAGGTGCAGA
CCAGGTGCTCA

GCAGGTGTGAA
GCAGGTGTGAA
GCAGGTGTGAA
GCAGGTGTAAA
GCAGATGTGAA

ATAGGTGTGAG
ATAGGTGTGAG
GTCGCTATGAG
GTCCCCATAAG
GGCGCTGGGGG

ATAGGTGTGAG
ATAGGTGTGAG
GTCGCTATGAG
GTCCCCATAAG
GGCGCTGGGGG

CTAGGTGCCAA
CTGGGTGCCAG
TTGGCTGCCAA
CTGGGTGCCAA
CTGGGTGGCAG

CTAGGTGCCAA
CTGGGTGCCAG
TTGGCTGCCAA
CTGGGTGCCAA
CTGGGTGGCAG

GCAGGTGTGAA
GCAGGTGTGAA
GCAGGTGTGAA
GCAGGTGTAAA
GCAGATGTGAA

GCAGGTGTGAA
GCAGGTGTGAA
GCAGGTGTGAA
GCAGGTGTAAA
GCAGATGTGAA

GCAGGTGTGAA
GCAGGTGTGAA
GCAGGTGTGAA
GCAGGTGTAAA
GCAGATGTGAA

CTAGGTGCCAA
CTGGGTGCCAG
TTGGCTGCCAA
CTGGGTGCCAA
CTGGGTGGCAG

GAAGGTGTGAA
GAAGGTGTGAA
TAAGGGAAGAA
TAAGGGAGGAA
GAAGGTGGGAA

GCAGGTGTGAA
GCAGGTGTGAA
GCAGGTGTGAA
GCAGGTGTAAA
GCAGATGTGAA

GTAGGTGGGAA
GTAGGTGGGAA
GGAGCAGGTAG
TGGGCAGGTAG
GCAGGTGAGAA

CCAGGTGTCAA
CCAGGTGTCAA
ACAGGTGTCAA
ACAGGTGTCAA
CCGGGTCATAC

GTAGGTGGGAA
GTAGGTGGGAA
GTAGGTGGGAA
GTAGGTGGGAA
GTAGATGGGAA

GGAGGTGTGAA
GGAGGTGTGAA
GGAAGTACGTA
TGAAGTAAGTA
AGAGGTGTGGA

GTAGGTGGGAA
GTAGGTGGGAA
GGAGCAGGTAG
TGGGCAGGTAG
GCAGGTGAGAA

GTAGGTGGGAA
GTAGGTGGGAA
ACAGGAGGGGC
GCAGGTTGGGC
GGGGGTAGGCA

CTAGGTGTAAG
CTAGGTGTAAG
TCAAATATAAG
TTAAATGTAAG
CTAAGCCTAAG

CTAGGTGTAAG
CTAGGTGTAAG
CTGGATCTTAA
CTGGATCTCAA
ATGAGCAGACG

CTAGGTGTAAG
CTAGGTGTAAG
CTGGATCTTAA
CTGGATCTCAA
ATGAGCAGACG

GTAGGTGGGAA
GTAGGTGGGAA
GTAGGTGGGAA
GTAGGTGGGAA
GTAGATGGGAA

CCAGGTGTCAA
CCAGGTGTCAA
ACAGATGCCAA
GCAGATGCCAA
GCTGGAGGAAA

CAAGGTGTCAA
CAAGGTGTCAA
AAGGATCGTGA
AAGGGTCGTGA
AAAGGCCTGGA

GTAGGTGGGAA
GTAGGTGGGAA
TTCAGTAGTAA
TTCAGTAGTAA
TTCAGTGGAAG

CGAGGTGTCAA
CGAGGTGTCAA
AGAAATATAAA
AGAGATATAAA
CGGGCTGTCAG

CTAGGTGGCAA
CTAGGTGGCAA
CCAGGTAGTTA
CCAGGTAGAAA
CTAGGTGGAAA

CGAGGTGTCAA
CGAGGTGTCAA
CCATAAGAGAA
CGGTGAGAGAA
TGATCTGTCAG

CTAGGTGACAA
CTAGGTGACAA
CTATGTGATAA
CTATGTGATAA
CTAGGCGATAA

GTAGCTGTGAA
GTAGCTGTGAA
GAGGCTGTGAG
GAGGCTGTGAG
GTGGCTGTGAA

GTAGGTGTGCA
GTAGGTGTGCA
GCAGATAATCA
GCAGATGTTCA
ATAGGTATGCA

GTAGGTATGAA
GTAGGTATGAA
GTGAGGACCAA
GTAACGACCAA
GTAGGTATGAA

GTTGGTGTGAA
GTTGGTGTGAA
GTTGGTCAGAA
GTTGGTCAGAA
GTTGGTTCGAA

GTAGGTGTGGA
GTGGGTGTGGA
ATGGGTCTGGA
ATGGGTCTGAA
GCGGGTAGGAA

GTAGTTGTGAA
CTAGTTGTGAA
GCAGTTGTGTA
GCAGTTCTGTA
CTAGTCATGTA

GTAGCTGTGAA
GTAGCTGTGAA
GTACTTGTTAA
GTACATGTTAA
GTAACTGCGAT

CTAGGTGCTAA
CTAGGTGCTAA
CTAGGTGCTAA
CTAGGTGCTAA
CTAGGTGCTAA

GTAGCTGTGAA
GTAGCTGTGAA
GTAGCTGGGAA
GTAGCTGTGAA
GCAGCTACGAA

GTAAGTGTGAA
GTAAGTGTGAA
GTAAATATAAA
ATAAATATAAA
GTGAGTGCAAA

GTTGGTGTGAA
GTTGGTGTGAA
GTGGGTGTGAA
GTGGGTGTGAA
GTGGGTGTGAA

GTATGTGTGAA
GTATGTGTGAA
GTGTGTGTGAG
GTGTATAAGAG
GTGTGTGGGAG

GTAGGTCTGAA
GTAGGTCTGAA
GGAGGTCTGAA
GAAGGTCTGAA
GCACGTTTGAA

GTAGGTTTGAA
GTAGGTTTGAA
GTAGGTCTAGA
GTAGGTTTGAA
GTAGATTCGAA

GTATGTGTGAA
GTATGTGTGAA
GCATATATTAA
GGAGAGATGGC
CTTTGTGCAAA

GTGGGTGTGAA
GTGGGTGTGAA
CTGCAGAGGGA
CCACAGAGGGA
CTCTGTGGGAG

GTAGGTGTGGA
GTGGGTGTGGA
ATGGGTCTGGA
ATGGGTCTGAA
GCGGGTAGGAA

GTAGCTGTGAA
GTAGCTGTGAA
GTAGCTGGGAA
GTAGCTGTGAA
GCAGCTACGAA

GTATGTGTGAA
GTATGTGTGAA
GTCTGCACGGG
GTCCGCACGGG
GTGTGTTAGAG

GTAGGTGTGGA
GTGGGTGTGGA
ATGGGTCTGGA
ATGGGTCTGAA
GCGGGTAGGAA

GTAGGTGTGCA
GTAGGTGTGCA
GTAAAGTAGAA
GTAAAGTAAAA
GTAGATTTGGG

GTATGTGTGAA
GTATGTGTGAA
GTGTGTGTGAG
GTGTGTGTGAG
GTATGAGTGAG

GTAGGTATGAA
GTAGGTATGAA
ACGCTTGTTAA
ATACTTGCTAA
GTGCCTACCAG

GTGGGTGTGAA
GTGGGTGTGAA
GTGCATGTGGA
GTGCATGCAGG
GTGGGCGTGAA

GTTGGTGTGAA
GTTGGTGTGAA
GTGGGTGTGAA
GTGGGTGTGAA
GTGGGTGTGAA

GTAGGTGTGCA
GTAGGTGTGCA
GTAGGTGTGCA
GTAGGTGTGCA
GTAGGTATGCA

GTAGTTGTGAA
GTAGTTGTGAA
TAGGTTTTAAA
TTGGTCTTAGA
TTAGTCTTAGG

GTAGGTGTGGA
GTGGGTGTGGA
ATGGGTCTGGA
ATGGGTCTGAA
GCGGGTAGGAA

GTAGCTGTGAA
GTAGCTGTGAA
GTAGCTGGGAA
GTAGCTGTGAA
GCAGCTACGAA

GTAGGTCTGAA
GTAGGTCTGAA
GGAGGTCTGAA
GAAGGTCTGAA
GCACGTTTGAA

GTAGGGGTGAA
GTAGGGGTGAA
TGAAGACTAAG
TGAAGACTAAG
AGAGGGGTGGA

GTACGTGTGAA
GTACGTGTGAA
GTGCGCGTGAA
GTGCGCGTGAA
GTGCGGGCGAA

CTAGGTCTCAA
CTAGGTCTCAA
GTAGATCTCAT
GTAGATCTCAT
GTGGATCTCAA

CTGGGTGTCAA
CTGGGTGTCAA
CTGAGGGCCAA
CTGAGGGCCAA
TTGGGTGCAAA

CAAGGTGTTAA
CAAGGTGTTAA
CAAGGTGTTAC
CAAGGTGTTAA
CAAGGTGTTAA

CCAGGTGTTAA
CCAGGTGTTAA
TCAGGTATTAA
TCAGGTGTTAA
CCAGGTGCTAA

CTATGTGTCAA
CTATGCGTCAA
AAAAGTGTAAA
AAAAGTGTAAA
ATACATGGAAG

CTAGGTATCAA
CCAGGTATCAA
CTAGGCATCAA
CTAGGCATCAA
CTAGGTATGAA

CTTGGTGTCAA
CTTGGTGTCAA
CTTGATACCAA
TTTGATATCAA
CTGGGGGCCCA

CTAGGTATCAA
CCAGGTATCAA
CTAGGCATCAA
CTAGGCATCAA
CTAGGTATGAA

CAAGGTGTTAA
CAAGGTGTTAA
CAAGCTGTTAA
CAAGGTGTTAA
CAAGGTGTTAA

CTAGGAGTCAA
CTAGGAGTCAA
CAGGGAGTCGA
CAAGGAGTCAA
CAAGGAGCCAA

CTCGGTGTCAA
CTCAGTGTCAA
TTCTGTGTCAA
TTCTATGTCAA
ATCAAAGTCAA

CTAGGTCTCAA
CTAGGTCTCAA
TGATGTTTCAA
TGACGTTTCAA
CTAGGTTTCAA

CTAGGTCTCAA
CTAGGTCTCAA
GCAGATCTGAG
GCAGATCTGAA
GAAGGACGCAA

CTAGGGGTCAA
CTAGGGGTCAA
CCAGGGGTCAA
CCAGGGGTCAA
CCAGGGGTCAA

CTAAGTGTCAA
CTAAGTGTGAA
CCCAGTATCCG
CCAAGTGTCAG
CTAAGTATTAG

CTGGGTGTCAA
CTGGGTGTCAA
GTGGGTGTAAA
GTGGGTGTAAA
CTGGGTGTGAA

CTAGGTATCAA
CCAGGTATCAA
CTAGGCATCAA
CTAGGCATCAA
CTAGGTATGAA

CCAGGTGTTAA
CCAGGTGTTAA
TCAGGTATTAA
TCAGGTGTTAA
CCAGGTGCTAA

CCAGGTGTTAA
CCAGGTGTTAA
CTGGGTGATTA
CTGGGTGATTA
CTGGGCGCTTA

CTAGCTGTCAA
CTAGCTGTCAA
GCCTCTGTCAA
GTCTTTGTCAA
TCAGCTATCAA

CTAGGTATCAA
CTAGGTATCAA
AAGGACACCAT
AAGGGCACCAT
CAGAGCAGCAT

CTGGGTGTCAA
CTGGGTGTCAA
CTTAGTGTCCC
CCTAGTGTCCC
TAGGGTGGCAA

CCAGGTGTTAA
CCAGGTGTTAA
CTGGGTGATTA
CTGGGTGATTA
CTGGGCGCTTA

CCAGGTGTTAA
CCAGGTGTTAA
CTGGGTGATTA
CTGGGTGATTA
CTGGGCGCTTA

CTGGGTGTCAA
CTGGGTGTCAA
GTGGGTGTAAA
GTGGGTGTAAA
CTGGGTGTGAA

ACAGGTGTGAA
ACAGGTGTGAA
CTGAGAGGTAA
CCGGGAGGTAA
ACAGGAGTGAA

AAAGGTGTGAA
AAAGGTGTGAA
AAAGGTATGAA
AAAGGTATGAA
AAAGGTATGAA

CTAGGTGCAAA
CTAGGTGCAAA
ACGGGTGCAGA
AAGGGTTCAGA
CCTGCTGCAAA

CCAGGTGTGAC
CCAGGTGTGAC
CCAGCTGTGAC
CCAGCTCTGAC
CCAGGTGTGAC

CCAGGTGTGAC
CCAGGTGTGAC
ACAGGTGGGAC
ACAGGTGGGAC
CCAGGTGTGAC

AAAGGTGTGAA
AAAGGTGTGAA
GAAGGCATGGC
GAAGGCATGGC
AAAGCTGTTGA

TCAGGTGTGAA
TCAGGTGTGAA
CCAGATCTGAA
CCAGATCTGAA
CCAGGTGGGAA

CCAGGTGTGAC
CCAGGTGTGAC
CCAAGCTTGAC
CCAAACTTGAC
CCAGGCCTGGC

CCAGGTGTGAC
CCAGGTGTGAC
TTTGGTGTGAC
CTTGGTGTGAC
CCCGGTGTGAC

CTAGGTGCGAT
CTAGGTGCGAT
TTAGGCGCTAT
CTGGGAGCTAC
CTAGGTGCAAC

CTAGGTGCAAA
CTAGGTGCAAA
ACGGGTGCAGA
AAGGGTTCAGA
CCTGCTGCAAA

AAAGGTGTGAA
AAAGGTGTGAA
AAAGGTGTGAA
AAAGGTGTGAA
GCAGGTGTGAG

CCAGGTGTGAC
CCAGGTGTGAC
CCAGGTATTAG
CCACGTATGTG
CTAGGTGTGAG

TAAGGTGTGAA
TAAGGTGTGAA
TAAGGTGTGAA
TGAGGTGTGAA
AACGGTATGAA

CCAGGTGTGAC
CCAGGTGTGAC
CCAGTTATGAC
CCAATGGTGAC
CCAGGTGCGAC

CTAGGTGCAAA
CTAGGTGCAAA
ACGGGTGCAGA
AAGGGTTCAGA
CCTGCTGCAAA

CTAGGTCTTAA
CTAGGTCTTAA
CTAGGTCTTAA
CTAGGTCTTAA
CTAGGTCTTAG
