# Supplementary material for: Correlated Evolution of Positions within Mammalian cis Elements
Source: PLoS One. 2013 Feb 8;8(2):e55521. doi: 10.1371/journal.pone.0055521 (PMC3568137; doi:10.1371/journal.pone.0055521)
Supplement: Text Archive S1 — A compressed/ZIP file archive of all binding site data for the 64 PWMs used in our analysis. The individual files are named per PWM ID, so for instance, “MA0002.hits” corresponds to JASPAR PWM MA0002. This has 333 binding sites, each of length 9. Each binding site is grouped as a set of 5 aligned sequences corresponding to human, chimp, mouse, rat and dog (from first to last). A blank line separates binding sites from each other. (GZ) [file pone.0055521.s004.gz › Hits/MA0014.hits]

TGAGCACTGAAGCGGACCCA
TGAGCACTGAAGCGGACCCA
TGAGCACTGAAGCGGACCCA
TGAGCACTAAAGCGGACCCA
TGAGCACTGAAGCGAACCCA

TGAGCACTGAAGCGGACCCA
TGAGCACTGAAGCGGACCCA
TGAGCACTGAAGCGGACCCA
TGAGCACTAAAGCGGACCCA
TGAGCACTGAAGCGAACCCA

AGCCAACTGGAGCGGGACCA
AGCCAACTGGTGCGGGACCA
ATCCAGCTGCCTTGGCACCC
AGCCAGCTGCAGTAGGACCC
CGCCCACTGGGCTTGGACCT

CGAGCACTGGTGAGGAGCGG
CGAGCACTGGTGAGGAGCGG
GGAGCAGTGGTGAGGAGCGG
GGAGCAGTGGTGAGGAGCGG
CGAGCTGTGGTGAGGAGCGG

TGAGCAGGGGTGCGGGGCGG
TGAGCAGGGGTGCGGGGCGG
AGGGAAGAGGGGTGGAGGGG
CGGGGAGGAGGATGGGGGGG
CGAGCGGGGGCGCGGGGCGG

AGCCAACTGGAGCGGGACCA
AGCCAACTGGTGCGGGACCA
ATCCAGCTGCCTTGGCACCC
AGCCAGCTGCAGTAGGACCC
CGCCCACTGGGCTTGGACCT

AGGGCCATGATGCGTGACTG
AGGGCCATGATGCGTGACTG
ATACCCATGATACATGTTAT
AGGTCCATGATGCATAATAG
AGGTCGGAAGTGTGTAATTT

GAACTCCTGAAGCGTAGCCG
GAACTCCTGAAGCGTAGCCG
GAATTCCTGGTGCGTAGTGG
GAATTCCTTGTGCGTAGTGG
GAGCTCCTGATGCGTGGCCG

TGAGCAGTGAAGTGCAGCCA
TGAGCAGTGAAGTGCAGCCA
TGAGCAGTGAAGTGCAGCCA
TAAGCAGTGAAGTGCGGCCA
TGAGCAGTGAAGTGCAGCCA

GGAGCAGTGAAGGGCGGCCA
GGAGCAGTGAAGGGCGGCCA
GAAGTAGTAGAGGGTAGCAG
GGAGTAGTAGAGGGCAGCAG
GGAGCAGTGAAGGGCAGCCA

GGGGCCCAGGTGCGTAGCGG
GGGGCCCAGGTGCGTAGCGG
CCGGGCCAGGTGCCGCTCGG
CCGGCCCAGGTGCCGCTAGG
GCGGCCCAGGTGAGGAGCGG

AGAGCACTGCGGCGGAGCCC
AGAGCACTGCAGCGGAGCCC
GGAGCACCACAGGTGAGGCA
GGAGCACCACAGGTGAAGCA
GCAGCACGGCGGCCGGGCCC

AGCGCAATGGGGCGTGGCGC
AGCGCAATGGGGCGTGGCGC
AGCGCCAGGGAGCACCGTGC
AGCGCCGAGGAGCACAGTGC
AGCGCGGTGCGGCGCGGCGC

GGAGCAGTGGAGCGGCTCGA
GGAGCAGTGGAGCGGCTCGA
AGCGAGGCCGAGTGGCTCGA
AGCGAGTCCGAACGGCTGGA
AGCGCGGCGGAGCGGCTCGA

AGAGCACTGGAGCTTTACCA
AGAGCACTGGAGCTTTACCA
AGTGCACTGGAGCTTTACCA
AAAGCACTGGAGCTTTACCA
AGAGCACTGGAGCTTTACCA

GGCTCACGGGAGCGGAGCCC
GGCTCGCGGAAGCGGAGCCC
AGCTACTATGAGCTGCGCCC
AGCGGCTCGGAGTTGCACCC
GGCCGGTGGCAGCGCGGCCC

AGGTCCCTGAAGTGTAACGT
AGGTCCCTGAAGTGTAACGT
GACTCCTTGAAATGTAAAAC
GACTCCTTGAAAAGTAAAAC
GGTCCCTCGGAGCGTAAAAC

GGCTCACGGGAGCGGAGCCC
GGCTCGCGGAAGCGGAGCCC
AGCTACTATGAGCTGCGCCC
AGCGGCTCGGAGTTGCACCC
GGCCGGTGGCAGCGCGGCCC

GGCACACGGTGGCGTGACCG
GGCACACGGTGGCGTGACCG
GGTGCACCATGGCGTGACCG
GGTGCACCGTAGCGTGACCG
GGTACAGGGTGGCGTGACCG

GGAGCACTGAAGAAGGACAG
GGAGCACTGAAGAAGGACAG
GATACAGCAAGGACAGACAA
GATACACCAAGGAAGGACAA
GAGGCACCAAGGAAGGATGG

AGGCCACCGAGGCGAGGCCG
AGGCCACCGAGGCGAGAGGG
AGCCGACCCAGGCGAGGCCG
AGCCGACCCAGGCGAGGCCG
AGGCGGCCGGGGCGAGGCAG

GGCTCAGTGAAGCCTGCCCA
GGCTCAGTGAAGCCTGCCCA
ACCTCCTCAAAGCCTGCCCA
ACCTCCTCAAAGCCTGCCCA
GGCTCAGCGAAGCCTGCCCA

GGCTCCCCGCTGCGTGACCG
GGCTCCCCGCTGCGTGACCG
GGTTCCCCCCGGGATGACCG
GATTCCCCCCGAAATGACCG
GGTTCCCTCCAGTGCGGCCG

AGTGCATTGAAGTGTGACTA
AGTGCATTGAAGTCTGACTA
AGGGCACTGAAGTAGAACTA
AGTGCACTGAAGTGGGACTA
AGTGCATTGAAGTGTGACTA

AGAGCACTGGAGCTTTACCA
AGAGCACTGGAGCTTTACCA
AGTGCACTGGAGCTTTACCA
AAAGCACTGGAGCTTTACCA
AGAGCACTGGAGCTTTACCA

CGGCCAATGAGGCGGGACCA
CGGCCAATGAGGCGGGACCA
CGGCCAATGAGGCGGGACCA
CGGCCAATGAGGCGGGACCA
CGGCCAATGAGGCCGGACCA

AGCGCGGGGGAGCGTGGCGA
AGCGCGGGGGAGCGTGGCTA
AGCGCGGGGGAGCGCGGCGG
AGCGCGGGCGAGCGCGGCGG
AGCGCGGGGGAGCTCGGCGG

AGAGCACTGGAGCTTTACCA
AGAGCACTGGAGCTTTACCA
AGTGCACTGGAGCTTTACCA
AAAGCACTGGAGCTTTACCA
AGAGCACTGGAGCTTTACCA

GGCTCACGGGAGCGGAGCCC
GGCTCGCGGAAGCGGAGCCC
AGCTACTATGAGCTGCGCCC
AGCGGCTCGGAGTTGCACCC
GGCCGGTGGCAGCGCGGCCC

GGCTCAGTGAAGCCTGCCCA
GGCTCAGTGAAGCCTGCCCA
ACCTCCTCAAAGCCTGCCCA
ACCTCCTCAAAGCCTGCCCA
GGCTCAGCGAAGCCTGCCCA

GGGCCTCTGGGGCGGAGCGG
GGGCCTCTGGGGCGGAGCGG
GGGCCTCTAGGGCGGAGTGG
GGGCCTCTAGGGCGGAGCGG
GGGCCTCTGGGGCGGAGCGG

AATGCAGTGATGCTTAACGG
AATGCAGTGATGCTTAACCG
AGCATAGCCGTGTTTCCCTA
AGTGTAGCCATGTTTCCCTA
CATACAGCGATGCCTCGCTA

GGAGCACTGAAGAAGGACAG
GGAGCACTGAAGAAGGACAG
GATACAGCAAGGACAGACAA
GATACACCAAGGAAGGACAA
GAGGCACCAAGGAAGGATGG

GAAGCACCGACGCGGGGCGA
GAAGCACCGACGCGGGGCGA
GGTGCGCCCAGTCCTGTCCC
GATGCGTCCAGTCCTGTCCC
GACGCGCCGGCTCGGGGCGG

AGAGCACTGGAGCTTTACCA
AGAGCACTGGAGCTTTACCA
AGTGCACTGGAGCTTTACCA
AAAGCACTGGAGCTTTACCA
AGAGCACTGGAGCTTTACCA

GGAGCACAGAGGCGGGCCGA
GGAGCACAGAGGCGGGCCGA
GGAGCGCCGAGGAGGGTGGA
GGAGCTCCGAGGAAGGTGGA
GGAGCGCGGAGGCGAGCCGG

GTGGCTCTGCAGCGTGACGG
GTGGCTCTGCAGCGTGACGG
GTGGCTCTGCAGCGTGTTGG
GTGGCTCTGCAGCGTGTTTG
GTGGCTCTGCAGAGTGAGGG

AAAGCACTGAGGCAAAACCG
AAAGGACTGAGGCAAAGCCG
GATTGATCAAGGCAAAGCAA
AATTGATTAAGGCAAAGCAA
AAGAAATCGAGCCAAAGCCG

GGGCCACGGGGGCGGGGCGG
GGGCCACGGGGGCGGGGCGG
GGGCCGCGGGGGCGGGGCGG
CGACCGCGGGGGCGGGGCGG
GGGCCACTGGGGCGGGGCGG

AGTTCCCTGATGCGTAATGG
AGTTCCCTGATGCGTAATGG
AGTTCCATGACCGGCTGCTT
AGTTCCGTGATACATCAGAG
AGTTCCCTGATGCATAATGG

TGGGCTCTGAAGAGGACCGG
TGGGCTCTGAAGAGGACCGG
TTGGGACTGAATAACACAGA
TTGGAACTGAATGACACAGA
TGGGGTCCGAAGAGAGCCAG

GGGGCAGGGGAGCGGGGCGT
GGGGCAGGGGAGCGGGGCGT
GGGTTAGGGGAGTGGGGCGT
GGGTCGGGGGAGTGGGGCGC
GGGGCAGGGGAGCGGGGCGT

TGGGCTCTGAAGAGGACCGG
TGGGCTCTGAAGAGGACCGG
TTGGGACTGAATAACACAGA
TTGGAACTGAATGACACAGA
TGGGGTCCGAAGAGAGCCAG

TGCGCACTGCGGCGGGGCTG
TGCGCACTGCGGCGGGGCTG
TGCGCACTGCGGCGAGGCTG
TGCGCACTGCGGCGGGGCTG
TGCGCACTGCGGCGGGGCTG

GTGGCACTGGTGAGTAACCG
GTGGCACTGGTGAGTAACCG
GCGGCGCTGGTGAGTCCCCC
GCAGCACTGGTAAGTCCCCC
GTGGCACCGTTGAGTCCCCT

TGAGAAATGGTGAGTAACGG
TGAGAAATGGTGAGTAACGG
TGAGGAACGGTGAGTAACGG
TGAGGAACGGTGAGTAACGG
CGAGAAATGGTGAGTAACGG

TGAGCTGTGAAGCGGAGACA
TGAGCTGTGAAGCGGAGACA
TGAGCTGGGAAGCTGAGATA
TGAGCTGGGAAGCTGAGACA
TGAGCCGGGAAGTGGAGACA

GTGTCAATGAAGCGGAGCAA
GTGTCAATGAAGCGGAGCAA
GTGTCAATGAAGCGGAGAGA
GCGTCAATGAAGCGGAGAAA
GTGTCAGTGAAGCGGAGCGA

GGTGCACAGAGGCGAAGCCA
GGTGCACAGAGGCGAAGCCA
GGTGCACAGAGGCAAAGGCA
GGGACACAAAGGCAAAGGCA
GGTGCACAGAGGCGAAGCCA

GGGGCACTGGGGAGGAGCAG
GGGGCACTGGGGAGGAGCGG
TGGGCGCTGGGGAGGAGCGG
TGGGCGATGGGGAGGAGCGG
GGGGCGCTGTGGAGGGGCGG

AGTTCCCTGATGCGTAATGG
AGTTCCCTGATGCGTAATGG
AGTTCCATGACCGGCTGCTT
AGTTCCGTGATACATCAGAG
AGTTCCCTGATGCATAATGG

AGGCCAATGGAGAGGGGCGG
AGGCCAATGGAGAGGGGCGG
AGGCCAATGGAGAGGGGCGG
AGGCCAATGGAGAGGGGCGG
AGGCCAATGGAGAGGGGCGG

GGGTCAGCGCGGCGGAACCG
GGGTCAGCGCGGCGGAACCG
AGGTCAGCGCGGCGGAACCG
AGGTCAGCGCGGCGGAACCG
GGGTCAGCGCGGCGGAACCG

AGGTCTCTGTGGCGTGCCCG
AGGTCTCTGTGGCGTGCCCG
AGGTGTCTGCTGCGCGCCCG
AGGTGTCTGCTGCGCGCCCG
AGGTGTCTGCGGCGCGCCAC

GGAGCAGCGAGGCCTAGCCA
GGAGCAGCGAGGCCTAGCCA
GGAGCAGCGAGGCCTAGCCA
GGAGCAGCGAGGCCTAGCCA
GGAGCAGCGAGGCCTAGCGA

TGAGCAATGTGGCGGAGCGT
TGAGCAATGTGGCGGAGCGT
TGAGCAACGTGGCAGAACGT
TGAGCAACGTGGCGGAACGC
TGAGCAATGTGGCCGAGCGC

TGAGCTCCGATGCGTGCCAA
TGAGCTCCGATGCGTGCCAA
TGAGCTCTAAGGTTTGGGAA
TGAGCTCTAAGATTTGGGAA
TGATCTCTAATGCGTGCCAA

GGAGCAGTGAAGCGCGGGGA
GGAGCAGTGAAGCGCGGGGA
GGAGCAGTGAAGCGCGCAGA
GGAGCAGTGAAGCGCGCAGA
GCAGCAGCGAGGAGCCCAGA

CGCGCACTGTAGCTGAGCCA
CGCGCACTCTAGCTGAGCCA
CGCGCGGACTGCTACGGCCA
CGCGCTGACCGCTTCGACCA
CGCGCTCTCTGGCCGGGCCA

CCGGCACGGAAGCGGGACGG
CCGGCACGGAAGCGGGACGG
TCGGCACGGAAGCGGGACGG
TCGGCACGGAAGCGGGACGG
TCGGCACACAAGCGGGACGG

AAGGCAGCGTGGCGTGGCCA
AAGGCAGCGTGGCGTGGCCA
GAAGACCGGCGGAGTGGCCA
GAAGACAGGTGGAGCGGCCA
GAGTAAGGGTGGGCTGCCCA

TGTGCACTCAAGCATCACCA
TGTGCACTCAAGCATCACCA
TGTGCACTCAAGAATCACCA
TGTGCACTCGAGAATCACCA
CGTGCAGTCAAGCACCACCA

TGGGCCATGAGGCGCAACCG
TGGGCCATGAGGCGCAACCG
TGGGCTACAAGATGCCACCC
TGGACTACAAGATGCCACCC
CGGGGCTTGCGACGCAATCG

GGCGCCTTTAAGCGTCGCGG
GGCGCCTTTAAGCGTCGCGG
GGCTCCTTTAAACGTCGTGG
CGCTCCTTTAAACGTCTTGG
GGCCCCTTTAAGTGTCGCCG

CCGGCACGGAAGCGGGACGG
CCGGCACGGAAGCGGGACGG
TCGGCACGGAAGCGGGACGG
TCGGCACGGAAGCGGGACGG
TCGGCACACAAGCGGGACGG

GGAACTCTGAAGCATAGCCC
GGAACTCTGAAGCATAGCCC
GAAAACTCAAAGCAAATCTC
CAAAACCCAGAGCAAAGATC
AGAACTCTGGAGAATAGTCT

GGAGTACTGGAGCAGAACAA
GGAGTACTGGAGCAGAACAA
GAACTGAAGAAGCAGATCCA
GAACAGAAGAAGCAGATCCA
GACATACTGAAGCAAAACAA

ACAGCACTGCAGCGAAGCAG
ACAGCACTGCAGTGAAGCAG
GTCGCACAGCAACCCACTAG
GTCACACAGCAACACACTAG
ACAGCACAGCAGTGAGGTGG

TCATCCCTGAAGAGTGGCGG
TCATCCCTGAAGAGTGGCGG
TCATCTTCAAACAGTGGCTG
TCATCTTTGGACAGTGGCAG
TCACCTCTGAAGAACTGCGG

GGTTCCCGGGGGCGTGGCCA
GGTTCCCGGGGGCGTGGCCA
GACTCTCGGAGGCGGGGCCA
GACTCTTGGAGGCGTGGCCA
GGGCCCCGGAGGCGTGGCCT

GGCGGCGTGGGGCGTGGCGG
GGCGGCGTGGGGCGTGGCGG
GGCAGCGTGGGGCGTGGCGG
GGCAGCGTGGGGCGTGGCGG
GGCGGCGTGGGGCGTGGCGG

AAGCCAGTGCAGAGTAGCCA
AAGCCGGTGCAGAGTAGCCA
AAGCCCGTGCACGGTAGGCA
GAACCAGTGCACGGTAGCCA
AAGTGGAGGCAGCGTAGCCT

GGGGCGGGGAGGCGGGGCCG
GGGGCGGGGAGGCGGGGCCG
GGGGCGGGGAGGCGGGGCTG
GGGGCGGGGAGGCGGGGCCG
GGGGCGGAGAGGCGGGGCCG

AGAGCACTGGAGGGCAGCTG
AGAGCACTGGAGGGCAGCTG
TGGGTGCCAGAGGTCAGCTG
AGGGTACTAGAGGTCAGCTG
GGGGTGCTGGCAGTAGGCTG

CGCTACCTGTTGCGTAGCGA
CGCTACCTGTTGCGTAGCGA
CGCTGCCAGCTGCGTAGCGA
CGCTGCCAGCTGCGTAGCGA
CGCCGCCTGCTGCGTGGTGA

GGGCAACCGGGGCGTGGCCA
GGGCAACCGGGGCGTGGCCA
GGGCAGCGGGGGCGTGGCCA
GGGCAACGGGGGCGTGGTCA
GGGCAACCTGGGCGGGGCCT

GGGCCAAGGAGGCGTCGCGA
GGGCCAAGGAGGCGTCGCGA
GAGCTACGGAGGCGCGGCTC
GAGCTACAGAAGCACCGCGC
GGGCCAGCGAGGCGCCACGA

AGACCCTTGCTGCGGAGCGA
AGACCCTTGCTGCGGAGCGA
CGACCCTTGCGGAGGACGGA
CGCCCCTCGCGGAGGACGCA
AGACCCTATCCGCGGAGGGA

AGGGGACTGCAGAGGAACCA
AGGGGACTGCAGAGGAACCA
AGGGAGCTGCAGAGGCTCTA
AGGGAGCTGCAGAGGATCTA
AGGGGACTGCAGAGAAACAG

GGCTCCCTGGAGAGTAACCC
GGCTCCCTGGAGAGTAACCC
GTTTCCAGGGAGGGTGGTTG
GTTTCCAGGGAGGGTGGTTG
CCTTACCGGGGCGACGGCCG

GGCGGACCGGGGCGGGGCGG
GGCGGACCGGGGCGGGGCGG
GGCGGGCCGGGGCGGAGCCG
GGCGGGGCGGGGCGGAGCCG
GGCGAAGCAGGATGAGGATG

AGAGGAACGAAGCGTAAACA
AGAGGAACGAAGCGTAAACA
AGAGGCACAGAGCGTAAACA
AGAGACACGGAGCGTAAACA
CGAGGAACGAAGCGTAAACA

GGCGCGGTGACGCGTGACGC
GGCGCGGTGACGCGTGACGC
GGCGCGGTGACGCGTGACGC
GGCGCGGTGACGCGTGACGC
GGCGCGGTGACGCGTGACGC

AGGGGACTGCAGAGGAACCA
AGGGGACTGCAGAGGAACCA
AGGGAGCTGCAGAGGCTCTA
AGGGAGCTGCAGAGGATCTA
AGGGGACTGCAGAGAAACAG

TGCGCCGGGGAGCGGGGCGA
TGCGCCGGGGAGCGGGGCGA
CGGGCCCGGCAGCGCCGAGA
CGGGCCCGGCAGCGTCGAGA
TGCGTCGGGGAGAGGGGCGA

GGAGTCGGGGAGCGTGACCA
GGAGTCGGGGAGCGTGACCA
GGAGTCGGGCAGCGTGACCA
GGAGTCGGGGAGCGTGACCA
GGAATCGGGGAGAACGACCA

GGGCCATAGATGAGTAGCGG
GGGCCATAGATGAGTAGCGG
GGGCCATAGATGAGCAGTGG
GGGCCATAGATGAGCAGCGG
GGGCCGTAGATGAGCAGCGG

AGAGCACTGGAGGGCAGCTG
AGAGCACTGGAGGGCAGCTG
TGGGTGCCAGAGGTCAGCTG
AGGGTACTAGAGGTCAGCTG
GGGGTGCTGGCAGTAGGCTG

ACAGCACTGCAGCGAAGCAG
ACAGCACTGCAGTGAAGCAG
GTCGCACAGCAACCCACTAG
GTCACACAGCAACACACTAG
ACAGCACAGCAGTGAGGTGG

GGTTCCCGGGGGCGTGGCCA
GGTTCCCGGGGGCGTGGCCA
GACTCTCGGAGGCGGGGCCA
GACTCTTGGAGGCGTGGCCA
GGGCCCCGGAGGCGTGGCCT

TGATCGGTGAGGCGCGGCCG
TGATCGGTGAGGCGCGGCCG
TGACCGGTGAGGCGAGGCTC
TGACCGGTGAGGCGAGGCTC
TGATCCGTGAGGCGCGGCCT

GGTGCAGAGGGGCGGGGCCG
GGTGCAGAGGGGCGGGGCCG
GGCGCGAAGGGGCGGGGCCC
GACGCGAAGGGGCGGGGCCC
GGCGCGGAGGGGCGGGGCCG

ACAGCACTGCAGCGAAGCAG
ACAGCACTGCAGTGAAGCAG
GTCGCACAGCAACCCACTAG
GTCACACAGCAACACACTAG
ACAGCACAGCAGTGAGGTGG

GGTTCATTTATGGGTAACCA
GGTTCATTTATGGGTAACCA
AGCCCATTCACAGTCGGTCT
AGCCCATTCAAGGTCTGCCT
GACTGATTTGTGGCAAATCA

AGGACCCCGAAGCGGAGCGC
AGGACCCCGAAGCGGAGCGC
GAGACCCGGAAGCTCAACTC
AGGACCCGGAAGCTCAGCTA
AGGACCCAGGAGGAGGGCCC

GGCTCCTGGGAGCGTGCCCG
GGCTCCTGGGAGCGTGCCCG
GGCTCCTGGGAGCGTGCCCG
GGCTCCTGGGAGCGTGCCCG
GGCTCCTGGGAGCGTGCCCG

TGGCCAATGCGGCGTGACGT
TGGCCAATGCGGCGTGACGT
TGGTCAGTGCGGCGTGACGT
TGGTCACTGCGGCGTGACGT
TGGCCGGTGCGACGTGACGC

CGGGCAGCGAGGCGGGGCCT
CGGGCGGCGAGGCGGGGCCT
CGGTAGGTGGGGCGGAACCT
TCGGAGGTGGGGCGGAACCT
CGGGCGAGGGGGCGGGTCCT

GGACCTATATAGCGTGGCGG
GGACCTATATAGCGTGGCGG
GGATCTATTTAGCAAGGTAA
GGATCTATTTAGCGAGGTAA
GGACCTATTTAGTGCGGCGG

GGATCATGGTGGCGTTGCGG
GGATCATGGTGGCGTTGCGG
CGGTCGGAATGGCGCTGCAG
TGGTCGGAATGGCGCTGAAG
GGATCATGGTGGCGCTGCTG

GGTTCATCGAAGGGTGGCTG
GGTTCATCGAAGGGTGGCTG
TATTTATCAAAGAATGGGTG
TATTTATCAAAGAATGGGTG
TGTTCATCCAAGGATGGGTG
