# Supplementary material for: Correlated Evolution of Positions within Mammalian cis Elements
Source: PLoS One. 2013 Feb 8;8(2):e55521. doi: 10.1371/journal.pone.0055521 (PMC3568137; doi:10.1371/journal.pone.0055521)
Supplement: Text Archive S1 — A compressed/ZIP file archive of all binding site data for the 64 PWMs used in our analysis. The individual files are named per PWM ID, so for instance, “MA0002.hits” corresponds to JASPAR PWM MA0002. This has 333 binding sites, each of length 9. Each binding site is grouped as a set of 5 aligned sequences corresponding to human, chimp, mouse, rat and dog (from first to last). A blank line separates binding sites from each other. (GZ) [file pone.0055521.s004.gz › Hits/MA0017.hits]

TGACCTTTGACCCC
TGACCTTTGACCCC
TGACCTCTGACCCC
TGACCTCTGACCCC
TGACCTCTGAACCC

TGACCTTTGGACTT
TGACCTTTGGACTT
TAATTTTTGAACTT
TGATTTTTGGACTT
TGACCTTTGGACTT

TGACCTTTGACCCC
TGACCTTTGACCCC
TGACCTCTGACCCC
TGACCTCTGACCCC
TGACCTCTGAACCC

TGACCTTTGACCCC
TGACCTTTGACCCC
TGACCTCTGACCCC
TGACCTCTGACCCC
TGACCTCTGAACCC

TGAACTTTGCACAT
TGAACTTTGCACAT
TGAACTTTGCACAT
TGAACTTTGCACAT
TGAACTTTGCACAT

TGACCTTTGAACTG
TGACCTTTGAACTC
TGACCCCTGAACTC
TGACCTTTGAACTC
TAACCTTTAAACTT

TGACCTTTGAACTC
TGACCTTTGAACTC
TGACCTTTGAACCC
TGACCTTTGAACCC
TGACCTTTGAACCG

TGACCTTTGAACTC
TGACCTTTGAACTC
TGACCTTTGAACCC
TGACCTTTGAACCC
TGACCTTTGAACCG

TGACCTTTGAACTG
TGACCTTTGAACTC
TGACCCCTGAACTC
TGACCTTTGAACTC
TAACCTTTAAACTT

TGAACTTTGCACAT
TGAACTTTGCACAT
TGAACTTTGCACAT
TGAACTTTGCACAT
TGAACTTTGCACAT

TGAACTTTGATCCT
TGAACTTTGATCCT
TGGGCTTTGATCCT
TGGGCTCTGATCCT
TGAATTTAAGTCCT

TGAACTTTGAGCCT
TGAACTTTGAGCCT
TGAAGTTTGAGCCT
TGAAGTTTGAGCCT
TGGACTTTGAGCCT

TGACCTTTGAACTG
TGACCTTTGAACTC
TGACCCCTGAACTC
TGACCTTTGAACTC
TAACCTTTAAACTT

TGAACTTTGGACTT
TGAACTTTGGACTT
TGAACTTTGGACTT
TGAACTTTGGACTT
TGAACTTTGGACTT

TGACCTTTGACCTC
TGACCTTTGACCTC
CGACCTTTGACCGC
CGACCTTTGACCGC
TGACCTTTGACTTC

TGACCTTTGGGCCT
TGACCTTTGGGCCT
CCGATTTGGGGCTT
CTGATTTGGGGCTT
TGACCTTGGGGCCC

TGACCTTTGGGCCT
TGACCTTTGGGCCT
CCGATTTGGGGCTT
CTGATTTGGGGCTT
TGACCTTGGGGCCC

TGACCCTTGACCCT
TGACCCTTGACCCT
TGCCCCTTGACCCT
TGCCCCTTGACCCT
GGACCCGGGACCCG

TGACCTTTGCACTC
TGACCTTTGCACTC
TGACCTTTCCACTT
TGACCTTTCCACTT
TGACCTCGGCACCC

TGACCTTTGTCCTT
TGACCTTTGTCCTT
TGACCTTTGTCCCT
TGACCTTTGTCCCT
TGACCTTTGTCCTT

TGACCTTTGGACTC
TGACCTTTGGACTC
TGTCCTTTGGGCTC
TGACTTTTGGGCTC
TGACCTTTGAATTC

TGACCTTTGGACTC
TGACCTTTGGACTC
TGTCCTTTGGGCTC
TGACTTTTGGGCTC
TGACCTTTGAATTC

TGAACTTTGACCCA
TGAACTTTGACCCA
TGAACTTTGACCCG
TGAACTTTGACCCG
TGAACTTTGACCCG

TGACCTCTGACCCT
TGACCTCTGACCCT
TGACCCCTGACCCT
TGACCCCTGACCCT
TGACCCCTGACCCT

TGACCTTTGACCTA
TGACCTTTGACCTA
TGACTGTTGACCTA
TGACTATTGACCTA
TGACTTTTGATCTA

TGACCTTTGCTCAT
TGACCTTTGCTCGT
TGACATTTGCTTGT
CGACCTTTGCTTGT
TGACCTTTGCTTAT

TGACCTTTGACACT
TGACCTTTGACACT
GGACTTTTGACCTA
GGACTTTTGACCTT
TGACCTTTGGCCCT

TGAGCTTTGGACCT
TGAGCTTTGGACCT
TGAGCTGCAGACCT
TGAGCTTCAGACCT
TGAGTTTCAGTCCT

TGACCTTTGACCTA
TGACCTTTGACCTA
TGACTGTTGACCTA
TGACTATTGACCTA
TGACTTTTGATCTA

TGACCTTTGACCTA
TGACCTTTGACCTA
TGACTGTTGACCTA
TGACTATTGACCTA
TGACTTTTGATCTA

TGAACTCTGACCCT
TGAACTCTGACCCT
TGAACTCTGACTTT
TGAACTCTGACTTT
TGAACTCTGACTCT

TGACCTTTGCTCCG
TGACCTTTGCTCCA
TGACCTTTGCCTCT
TGACCTTTGCTTCT
TGACCTTTGCCCCA

TGACCTTTGAAGAT
TGACCTTTGAAGAT
TGACCTTTCAAGAT
TCACCTTTAAGGAT
TGACTTTGGAGGAT

TGAACTTTGCTCCG
TGAACTTTGCTCTG
AGACCTTTGCTCCA
AGACCTTTGCTCCG
CAACCTTTGTACCT

TGAACTTTTAACCT
TGAACTTTTAACCT
TGAACTCACAATGC
TGAACTCATAATGC
TGAACTTTTAATGT

TGACCTCTGACCTT
TGACCTCTGACCTT
TGACCTTTGACCTT
TGACCTCTGACCTT
TGACCTCTGACCCC

TGACCTCTGACCTT
TGACCTCTGACCTT
TGATCTCTGACCTT
TGATCTCTGACCTT
TGAACTCTGACCTT

TGACCTTTAACCTT
TGACCTTTAACCTT
TGACCAGCAACCGC
TGACCACCAACCGC
TGACCTTCACCCTT

TGACCTTTAACCTT
TGACCTTTAACCTT
TGACCTTTAACCTC
TGACCTTTAACCTC
TGACCCTTAACCTT

TGACCTCTGACCTT
TGACCTCTGACCTT
TGATCTCTGACCTT
TGATCTCTGACCTT
TGAACTCTGACCTT

TGAACATTGAACTT
TGAACATTGAACTT
GGAGCACCGAACTT
GGAGCACCGAACTT
CGGGCAATGAACTT

TGAACTTTGGACTA
TGAACTTTGGACTA
CGAACTTTGGACTG
CGAACTTTGGACTG
TGAACTTTGGACTA

GGACCTTTGCACTT
GGACCTTTGCACTT
GGGCACCCACACTT
GGGCCCTTGCCCTT
GGGCCTTTGCACTT

TGAACTTGGAACCT
TGAACTTGGAACCT
AGAACTTGGAGCCC
AGAACTTGGAGCTT
TGAACTTGGAGCCT

TGAACTCTGACCTT
TGAACTCTGACCTT
TGACCTCCGACCCC
TGAACTCCGACCCC
AGAACCCTGACCCC

TGAACTTTGATCAG
TGAACTTTGATCAG
TGAACTTCGATCAG
TGAACTTTGATCAG
TGAACTTCGACCAG

TGCCCTTTGACCCT
TGCCCTTTGACCCT
TGCCCTCTGACCTT
TGCCCTCTGACCTT
TGCCCTCCGACCTT

TGAACTTTGCCTCT
TGAACTTTGCCTCT
TGAACTTTGCCTCT
TGAACTTTGCCTCT
TGAACTCCGTCTCT

TGAACTTTAACCAT
TGAACTTTAACCAT
TGAAATTTAACCAC
TGATATTTAACCAC
TGAAATTTAACCAT

TGACCTTTGATGCT
TGACCTTTGATGCT
TCACGTTCTGTGAT
TCACGTTCTGTGAT
TCACGTTTTACGAC

TTACCTTTGCACCT
TTACCTTTGCACCT
GTACCTTTGTCCCA
GTACCTTTGTCCCA
TTGCCTTTGCACCC

TGACCTTTGGGCGT
TGACCTTTGGGCGT
TGACCTTTGGGCGC
TGAACTTTGGGCGC
TGACCTTTGGACGT

TGACCTCTGCCCTT
TGACCTCTGCCCTT
TGCCCTTTGCCCTT
TGCCCTTTGCCCTT
TGCCCTCTGCCCTC

TAAACTTTGAACTT
TAAACTTTGAACTT
TACATTTTACAATT
TATATTTTATATTT
TAAACCCTATACTC

TGACCTCTGCCCTT
TGACCTCTGCCCTT
TGCCCTTTGCCCTT
TGCCCTTTGCCCTT
TGCCCTCTGCCCTC

TGACCTTTGGGCGT
TGACCTTTGGGCGT
TGACCTTTGGGCGC
TGAACTTTGGGCGC
TGACCTTTGGACGT

TGACCTCTGCCCTT
TGACCTCTGCCCTT
TGCCCTTTGCCCTT
TGCCCTTTGCCCTT
TGCCCTCTGCCCTC

TGGCCTTTGAACAT
TGGCCTTTGAACAT
TGGCCTTTGAACAT
TGGCCTTTGAACAT
TGACCCTTGAACAT

TGACCTTTGGGCGT
TGACCTTTGGGCGT
TGACCTTTGGGCGC
TGAACTTTGGGCGC
TGACCTTTGGACGT

TGACCTTTGGCCAA
TGACCTTTGGCCAA
TGATCTTCGGTGGA
TGATCTTTGCTGGA
TGACCTTTGGGGCA

TGACCTCTGCCCTT
TGACCTCTGCCCTT
TGCCCTTTGCCCTT
TGCCCTTTGCCCTT
TGCCCTCTGCCCTC

TGACCTCTGACCCG
TGACCTCTGACCCG
TGACCTCTGACCCA
TGACCTCTGACCCA
TGACCTCTGACCTG

AGAACTTTGAACTT
AGAACTTTGAACTT
AGAATCTTGAACTT
AGAATCTTGAACTT
AGAATTCTGAACTT

TGACCTTTGCCATT
TGACCTTTGCCATT
TGACTTTTGGCACG
TGGCTTTTGGCACT
TGACCTTTGGCATG

TGAACTTTGACAAT
TGAACTTTGACAAT
TGGACTTTGATAAT
TGGACTTTGATAAT
TGAACTTTGATAAT

TGACCTTTGGGCGT
TGACCTTTGGGCGT
TGACCTTTGGGCGC
TGAACTTTGGGCGC
TGACCTTTGGACGT

TGAACCTTGAACTC
TGAACCTTGAACTC
TGTGCCCTGAACTC
TGTGCCCCGAATTC
TGTGCCTTGAATTC

TGACCTCTGCCCTT
TGACCTCTGCCCTT
TGCCCTTTGCCCTT
TGCCCTTTGCCCTT
TGCCCTCTGCCCTC

TGACCTTTGACTCC
TGACCTTTGACTCC
TAACCTTTGACTCC
TAACCTTTGACTCC
TAACCTCTGACCCC

TGACCTCTGACCCG
TGACCTCTGACCCG
TGACCTCCAGCCCA
TGACCTCCGACGGA
TGACCTCCGACCCC

TGATCTTTGCTCCT
TGATCTTTGCTCCT
TGAGCTTTGCTCCT
TGAGCTTTGCTCCT
TGATCTTTGCTCCT

TGATCTTTGCCCCC
TGATCTTTGCCCCC
TGATCTTTGCTCCC
TGATCTTTGCTCCC
TGATCTTTGCCCCC

TGACCTTTGAGACT
TGACCTTTGAGACT
TGACCTTTGAGTCT
TGACCTTTGAGTCT
TGACCTTTGAGACT

TGACCTTTGATGCT
TGACCTTTGATGCT
TCACGTTCTGTGAT
TCACGTTCTGTGAT
TCACGTTTTACGAC

TGACCTCTGCCCTT
TGACCTCTGCCCTT
TGCCCTTTGCCCTT
TGCCCTTTGCCCTT
TGCCCTCTGCCCTC

TGAACTATGAACTT
TGAACTATGAACTT
TGAGATTTGAATGT
TGAGAATTTAATGT
TGCAAACGGAACTT

TGAACTTTGAGGCT
TGAACTTTGAGGCT
AGAACTGTGAAGTC
AGAACTGCGAAGCC
TGGACTATGAGGCT

TGAACTTTTAACAT
TGAACTTTTAACAT
TGGATTTTTAATGC
TGAATTTTTAATAC
TGAATGTTCCATGT

TGGACTTTGCCCCT
TCGACTTTGCCCCT
TCGACTTTGCCCCT
TCGACTTTGCCCCT
CTGACTCTGCCCCT

TGACCTTTGGAAAT
TGACCTTTGGAAAT
TGACCTTTAGGTGT
TGACCTTCATATGT
TGACCTTGGGGAAT

GGAACTTTGATCCT
GGAACTTTGATCCT
CGCGTCTTGAGCCT
CGCGCCTTGAGCCT
GGAACCCTGACCCT

TGAACTTTTGACCT
TGAACTTTTGACCT
TGAACTTTTGACCT
TGAACTTTTGACCT
TGAACTTTTGACCC

TGAACTTTCACCTT
TGAACTTTCACCTT
TGAACTTTCACCTT
TGAACTTTCACCTT
TGAATGTTCACCTT

TGAACCTTGTCCCT
TGAACCTTGTCCCT
TGAACCTTGTCCCT
TGAACCTTGTCCCT
TGAACCTTGTCCTT

TGGCCTTTGGCCCT
TGGCCTTTGGCCCT
TGGCCCTGGGGCCT
TGGCCCTGGGGCCT
TGGCACTCGGCCCT

TGAACTTTGACACG
TGAACTTTGACACG
TGAACTTTGACACG
TGAACTTTGACACG
TGAACTTTGACACG

TGAACTTTGGTCTG
TGAACTTTGGTCTG
TGAACTTTGGTCTT
TGAACTTTGGTCTA
TGAACTTTGGTCTG

TGTCCTTTGCCCCT
TGTCCTTTGCCCCT
GGTCCTCCAGCCTT
GGTCCTCCAGCCTT
GATCATTTAATCTG

TGACCTTCGCCCCT
TGACCTTCGCCCCT
TAACCTTCTCTTCT
TAACCTTCTCTCTT
TGACCTCCACCCCT

TGGCCTTTGGCCCT
TGGCCTTTGGCCCT
TGGCCCTGGGGCCT
TGGCCCTGGGGCCT
TGGCACTCGGCCCT

TGTCCTTTGCCCCT
TGTCCTTTGCCCCT
TGTTCTTTGAACCT
TGTCCCTTGAACCT
TGTCCTTTACCCCT

TGATCTTTGTACTT
TGATCTTTGTACTT
TGGTCTTTGTACTT
TGGTCTTTGTACTT
TGATCTTTGTACTT

TGAACTTTGTCCAC
TGAACTTTGTCCAC
TAAACTTTGTCCAT
TAGACTTTGTCCAT
TGAACTTTGTCGAC

TGACCTCTGTACCT
TGACCTCTGTACCT
TGACCTCTGTACCT
TGACCTCTGTACCT
TGACCTCTGTACCT

TCACCTTTGCCCCT
TCACCTTTGCCCCT
TTAAGTTAGCCCCT
TTAAGTTAGCCCCT
TCGCGCTTGCCCCC

TGACCTTTGTTCCC
TGACCTTTGTTCCC
TGATCTTTGCTTTT
TGATCTTTGCTTTT
TGGCCTTTGCTCCC

TGAACTTTGAGGCT
TGAACTTTGAGGCT
TGAACTTCGAGACC
TGAGCTTTGAGACC
CGAGCTTGCAGGCG

TGAGCTTTGCACAC
TGAGCTTTGCACAC
TGAGCTTTGCAGGC
TGAGCTTTGCAGGC
TGAGCTCCGCACAT

TGAGCTTTGTACAT
TGAGCTTTGTACAT
TGGTTTCTGTACAT
TAATTTCTGTACAT
GGGGCTCTGTACAT

TGAGCTTTGCTCTT
CGAGCTTTGCCCTT
CAATTTTTATCATT
CAATGTTCATCATT
TGAAATTTGTTCTT

TGACCTTTGATGTT
TGACCTTTGATGTT
TGCATTTTGATGTT
TGCATTTTGACGTT
CGTCGTTGGACGCA

TGAGCTTTGCACAC
TGAGCTTTGCACAC
TGAGCTTTGCAGGC
TGAGCTTTGCAGGC
TGAGCTCCGCACAT

TGACCTTTCACCCG
TGACCTTTCACCCG
TGACCTTTCACCCG
TGACCTTTCACCCG
TGACCTTTCACCCG

TAACCTTTGGACTT
TAACCTTTGGACTT
TGACCTTTGGACTG
TGACCTTTGGACTT
TGACCTTTGGACTT

TGATCTTTGCCCGT
TGATCTTTGCCCCT
TGCCCTTTGCTCGA
TGCCCTTTGCTCTA
TGACCTTTGCCCAT

TGACCTCTGGCCAT
TGACCTCTGGCCAT
TGACCTCTGGGCGC
TGACCTCTGGGCGC
TGACCTCCGGCCGG

TGACCTCTGCCCCC
TGACCTCTGCCCCC
TAACCTCTGCCTTA
TAACCTCTGCCTCA
TGACCTCTGCCTCA

TGACCCTTGAGCCG
TGACCCTTGAGCCG
TGACCTTTCACCCA
TGACCTTTCACCCA
TGAACCTTGACCCC

TGATCTTTGGACTC
TGATCTTTGGACTC
TGATCTTTGGACTC
TGATCTTTGGACTC
TGATCTTTGGACTC

TGAACTTTGGCTTT
TGAACTTTGGCTTT
TGATCTTTTTCTCT
TGAACTTTTTTCTC
TGAACTTTGACTTT

TGACCTCTGCTCCT
TGACCTCTGCTCCT
TGACCTCTGCTCCA
TGACCTCTGCTCCA
CGACCTCTGCTCCC

TGACCTTCGGCCCT
TGACCTTAGGCCCT
TGACCTTAGTCCCC
TGACCTTAGGCCCC
TGACCTTAGGCCCC

TGAACTTTGAAATC
TGAACTTTGAAATC
TACATTTTGAGACC
TACATTTTGAGACC
TGAACTTTGAGATC

TGACCTTTCACCCC
TGACCTTTCACCCC
TGACCTTTCACTCC
TGACCTTTCACCTC
TGACCTTTAGCCTC

TGACCTCTGACCTG
TGACCTCTGACCTG
TGACCCCTGACCGG
TGACCCCTGACCGG
AGATCTCTGACCCC

TGACCCTTGAGCCG
TGACCCTTGAGCCG
TGACCTTTCACCCA
TGACCTTTCACCCA
TGAACCTTGACCCC

TGATCTTTGCCCGT
TGATCTTTGCCCCT
TGCCCTTTGCTCGA
TGCCCTTTGCTCTA
TGACCTTTGCCCAT

TGATCTTTGAAACT
TGATCTTTGAAACT
CCATCAGTGTGCCT
CAGTCTGTGTGCCT
GGATCTCTGTACCT

TGATCTTTGCCCGT
TGATCTTTGCCCCT
TGCCCTTTGCTCGA
TGCCCTTTGCTCTA
TGACCTTTGCCCAT

TGACCTTTCACCCG
TGACCTTTCACCCG
TGACCTTTCACCCG
TGACCTTTCACCCG
TGACCTTTCACCCG

TGACCTCTGCCCCC
TGACCTCTGCCCCC
CGACCTCTGCCCCC
CGACCTCTGCCCCC
TGACCTCTGCCCCG

TGACCTCTGACCTG
TGACCTCTGACCTG
TGACCCCTGACCGG
TGACCCCTGACCGG
AGATCTCTGACCCC

TGGCCTTTGAGCCT
TGGCCTTTGAGCCT
CAGCCTTTGACCCC
CGGCCTTTGACCCC
TGGCCTTTGGACCC

TGACCTTTGAGTTT
TGACCTTTGGGTTT
CGACCTTTTGACTT
TGACCTTTTGGCTT
TGACCTCTAGCCTT

TAACCTTTGGACTT
TAACCTTTGGACTT
TGACCTTTGGACTG
TGACCTTTGGACTT
TGACCTTTGGACTT

TGACCTTTGACATG
TGACCTTTGACATG
TGACCTTTGAGATC
TGACCTTTGAGATT
TGACCTTTGACCTG

TGACCTCTGCTCCT
TGACCTCTGCTCCT
TGACCTCTGCTCCA
TGACCTCTGCTCCA
CGACCTCTGCTCCC

GGAGCTTTGAACCT
GGAGCTTTGAACCT
GTAGCTTTGAACCT
GTAGCTTTGAACCT
ATAGCTTTTAACCG

GGAGCTTTGAACCT
GGAGCTTTGAACCT
GTAGCTTTGAACCT
GTAGCTTTGAACCT
ATAGCTTTTAACCG

TGACCTTTGAAACA
TGAACTTTGAAACA
TAACCTTTGAAACA
TAACCTTTGAAACA
TGACCTTTGAAATG

TGAACTTTAATCTT
TGAACTTTAATCTT
TGGACTTTATTCTG
TGGACTTTACTCTG
TGAACTTTTATCTC

TGAACTTTGATGTT
TGAACTTTGATGTT
TGAACTTTGACATT
TGAACTTTGATGTT
TGAACTTTGATATT

TGACCTTTGCATTG
TGACCTTTGCATTG
CGGCCTTTGCATTG
CGACCTTTGCATTG
TGGCCTTTGCATTG

TGGACTTTGAGCCT
TGGACTTTGAGCCT
TAGGCTTTGAACCA
TTGACTTTGAACCG
TGGACTTTGAGTCC

TGAACTTTGATATT
TGAACTTTGATATT
TGAACTTTGATGTT
TGAACTTTGATGTT
TGAACTTTGTTATT

TGACCTTTGGGGCT
TGACCTTTGGGGCT
TGATCTTTGGGACT
TGATCTTTGGGACT
TCACCTTTGGGGCT

TGCCCTTTGGACTT
TGCCCTTTGGACTT
TGCCCTTTGGACTT
TGCCCTTTGGACTT
TGCCCTTTGGACTT

TAACCTTTGCACCC
TAACCTTTGCACCC
TCAGCACTGCACCT
TCAGTACTGCACCT
TCACCTTTGCACCC

TGACCTTTACACTG
TGACCTTTACACTG
TGACTTGCACAGAG
TGATTTCCACAAAG
TGACCTGGAAAGTG

TGAACTTTGACTGT
TGAACTTTGACTCT
TGACCTTTGGCCGT
TGACCTTTGGCCGT
TAGGCCTTGGCTGT

TAACCTTTGCACCC
TAACCTTTGCACCC
TCAGCACTGCACCT
TCAGTACTGCACCT
TCACCTTTGCACCC

TGACTTTTGGCCCT
TGAATTTTGGCCCT
TGGCTTTTGTCCAT
TGGCTTTTGACCAT
TGACTTTTGGCCTT

TGGACTTTGAGCCT
TGGACTTTGAGCCT
TAGGCTTTGAACCA
TTGACTTTGAACCG
TGGACTTTGAGTCC

TGAACTTTAAGCTT
TGAACTTTAAGCTT
TGAACTTCGAACTT
TGAACTTTGAACTT
TAAACTTTAAACTT

TGACCTTTGGTTCT
TGACCTTTGGTTCT
TGGCTTCTGTTCTC
TGGTTTCTGTTCTC
TGGCCCTTGTTCTT

TGAACTTTGATGTT
TGAACTTTGATGTT
TGAACTTTGATGTT
TGAACTTTAATATT
TGAACTTTGATATT

TGCCCTTTGAGCCT
TGCCCTTTGAGCCT
TGCCCTTTGAGCCT
TGCCCTTTGAGCCT
TCCCCGTAGAGCCC

TGACCTTTGGGGCT
TGACCTTTGGGGCT
TGATCTTTGGGACT
TGATCTTTGGGACT
TCACCTTTGGGGCT

TGACCTTTGGCTCG
TGACCTTTGGCTCG
TGACCTTTGGCTCA
TGACCTTTGGCTCT
TGACCTTTGGCTCA

TGACCTTTACACTG
TGACCTTTACACTG
TGACTTGCACAGAG
TGATTTCCACAAAG
TGACCTGGAAAGTG

TGATCTTTGGTCTT
TGATCTTTGGTCTT
TGATCTTTGGTCTG
TGATCTTTGGTCTT
TGATCTTTGGTCTT

TGACTTTTGGCCCT
TGAATTTTGGCCCT
TGGCTTTTGTCCAT
TGGCTTTTGACCAT
TGACTTTTGGCCTT

TGGCCTTTGAACTG
TGGCCTTTGAACTG
TAGCTATTGAACCT
TAGCTGTTGAACCT
TGGCTGTTGAACCT

TGACCTTTGCATTG
TGACCTTTGCATTG
CGGCCTTTGCATTG
CGACCTTTGCATTG
TGGCCTTTGCATTG

TGAACTTCGGCCCT
TGAACTTCGGCCCT
TGGACTTTGCCCTT
TGGACTTTGCCCTT
TGAACTTTGGTCCT

AGAACTTTGATCCT
AGAACTTTGATCCT
AGAACTTTGACCTT
AGAACTTTGACCCT
AAAACTTTGGCCCT

TGAACTTTGATGTT
TGAACTTTGATGTT
TGAACTTTGATGTT
TGAACTTTAATATT
TGAACTTTGATATT

TGAACTTTCACCCC
TGAACTTTCACCCC
TGAACTCTCACCTT
TGAACTCTCACCTT
CGAACTTTCCCCCT

TGAAGTTTGACCTT
TGAAGTTTGACCTT
CGAAGGCTGGCCTT
TGAAGGCTGGCCTT
TAAAGTTTGGCCTT

TGAACATTGAACTC
TGAACAATGAACTC
TGAACAATGAACTC
TGAACAATGAACTC
TGAACAAAGAATGG

TGACCTTGGACCCG
TGACCTTGGACCCG
TGACCTTGGGCCCG
TGACCTTGGGCCCG
TGACCTTGGGCCTG

TGACCTCTGGCCCC
TGACCTCTGGCCCC
TGACCTCTGGCCCC
TGACCTCTGGCCCC
TGACCTCTGGCCCC

TGACCTTGGACCCG
TGACCTTGGACCCG
TGACCTTGGGCCCG
TGACCTTGGGCCCG
TGACCTTGGGCCTG

TGAACTCTGACCTC
TGAACTCTGACCTC
TGACCTCCAACCCC
TGACCTCCAACATC
TGAACTCCAATCTC

TGAACTTTGAAGAG
TGAACTTTGAAGAG
TGAGTTTGGCAGCA
TGAATTTGGAGGCA
TGAACTTCGATGAG

TGACCTCTGCTCTT
TGACCTCTGCTCTT
TGAATACCTTTCTA
TGGATATATTTCTA
GGACCCCAGTGCTC

TGACCTTTGTGCAC
TGACCTTTGTGCAC
TGAACTTTCTATAT
TCTTCTTCCTATTC
TGACCTTCCTGCCC

TCACCTTTGAACTG
TCACCTTTGAACTG
TCACCTTTGAACTG
TCACCTTTGAACTG
TCACCTTTGAACTG

TGACCTGTGCTCCT
TGGCCTGTGCTCCT
TAGCCAGAACTCCT
TAGCCAGAACTCCT
CGGCCTGCGCGCCG

TGACCTCTGCCCTC
TGACCTCCGCCCTC
GTGGCTTTACATTC
GTGGCTTTGCATTC
CGACCTGCAGGTTC

TGACCTTTGCATCA
TGACCTTTGCATCA
TGACCTTGGCATCA
TGACCTTGGCATCA
TGACCTTTGCATCA

TGAAGTTTGCACTT
TGAAGTTTGCACTT
TGCAGTTTGAACTT
TGCAGTTTGAACTT
TGAAATTTGTTCTT

TGATCTTTGTGCCT
TGATCTTTGTGCCT
TGATCTTTGCTCTT
TGATCTTTGCTCTT
TGATCTTTACACCC

TGACCTTTCAACCA
TAACCTTTCAACCA
AGACCCCTACACAG
AGACCTCCACACAA
CGGCCTTTAGACCC

TGAGCCTTGAACCG
TGAGCCTTGAACCG
AGGGTCTTGAACCG
TGGGTTTTGAACCG
TGAGCCTTGAAGCG

TGACCTATGTCCCT
TCACCTATGTCCCT
CAACTGATTGCCCT
TGGCCTACTGCCCT
TGGTCTACGTCACT

TCACCTTTGAACTG
TCACCTTTGAACTG
TCACCTTTGAACTG
TCACCTTTGAACTG
TCACCTTTGAACTG

TGACCTGTGCTCCT
TGGCCTGTGCTCCT
TAGCCAGAACTCCT
TAGCCAGAACTCCT
CGGCCTGCGCGCCG

TGAACTTTAACCAC
TGAACTTTGACCAC
TGAATGATTACCCC
TGAATGATCACCAC
TAAACTTTGACTAC

TGAACTTAGGCCTT
TGAACTTAGGCCTT
TCAGCTTATGTCTC
TAAACTTATGTCTC
TGAGCTTGAGTCTT

TGGCCTTTGCCCCG
TGGCCTTTGCCCCG
CCGCCTTTGCGCGA
TGGCCTTTGCACGC
TGACCTTTGCCCCC

TGACCTGTGTCCCT
TGACCTGTGTCCCT
TGACCTGCGCTCCT
TGACCTGTGTTCCT
TGACCTGTGTTCCT

TGAACTCTGACCCA
TGAACTCTGACCAC
GGCATTCTGACCCA
GGCATGCTGACCCA
GGAATTCTGACCTA

TGACCTTTCTCCCT
TGACCTTTCTCCCT
CGACCTTTCATCCT
CGACCTTTCATCCT
TGACCTTTCTTCCT

TGAACTTAGGCCTT
TGAACTTAGGCCTT
TCAGCTTATGTCTC
TAAACTTATGTCTC
TGAGCTTGAGTCTT

TGACCTGTGCTCCT
TGGCCTGTGCTCCT
TAGCCAGAACTCCT
TAGCCAGAACTCCT
CGGCCTGCGCGCCG

TGACCATTGGCCCC
TGACCATTGGTCCC
TGACCACTGGCTCC
TGACAACTGGTTCC
TGTCCACTGGCTCC

TAACCCTTGAACCT
TAACCCTTGAACCT
TGGCCCTTGAACCT
TGGCCCTTGAATCT
TGGCCCTTGAATCT

AGACCTTTGGCCAT
AGACCTTTGGCCAT
AAGCCTTTAGCCAT
AGCCCTTTAGCCAT
AGCCCCTTAGCCAT

TGACCTTTCACCTC
TGACCTTTCACCTC
TGACCTTTCACCTC
TAACCTTTCACCTC
TGACCTTTCCCCTC

TCAACTTTGGACTT
TCAACTTTGGACTT
TCAACTTAGAAGTT
TCAACTTGGAAGTT
TCAACTCTGGACTT

TGAGCTTTGACCAA
TGAGCTTTGACCAA
CAAGCTTTGAACAA
CAAGCTTTGAACAA
TGAGCTTTGAACAA

TAACCCTTGAACCT
TAACCCTTGAACTT
TTACCATTGCATCA
TCACCATTGCACCA
CAACCTCTTGACCT

TGACCTTAGACCGT
TGACCTTAGACCGT
TGACTTTATACAAT
TGACCTTATACAAT
TGGCCTCGTGCAAT

TGACCTTAGACCTC
TGACCTTAGACCTC
CGACCTTCGAACTC
TGACCTTCGAACTC
TGACCTTCAACCTC

TGAACTATGCACCC
TGAACTATGCACCC
TAAACTATGTACCC
TAAACTATGTACCC
TGAACTATGCACCC

TTACCTTTGAACTC
TTACCTTTGAACTC
TTACCTTTGAGCTC
TTACCTTTGAGCTC
TTACCCTTGAACTC

TGACCTTTGCAGCA
TGACCTTTGCAGCA
TGACCTTTGCAGAG
TGACCTTTGCAGAG
TGACCTTTGCTGTG

TGGCCTTTGACCTC
TGGCCTTTGACCTC
TAACCTTTGACCTC
TAACCTTTGACCTC
TGGCCTTTGACCCC

TGGCCTTTGTCCCT
TGGCCTTTGTCCCT
TGATGTTTGGCCCT
TGGTGTTGGGCCCT
TGGCCTTTGTCCCT

TGAACTTAGGCCTT
TGAACTTAGGCCTT
TCAGCTTATGTCTC
TAAACTTATGTCTC
TGAGCTTGAGTCTT

TGACCTCTGCTCTT
TGACCTCTGCTCTT
TGAATACCTTTCTA
TGGATATATTTCTA
GGACCCCAGTGCTC

TGACCTGTGCTCCT
TGGCCTGTGCTCCT
TAGCCAGAACTCCT
TAGCCAGAACTCCT
CGGCCTGCGCGCCG

TGAACTTTGGTGCT
TGAACTTTGGTGCT
TGAACTTTGGTGCT
TGAACTTTGGTGCT
TGAACTTTGGTGCT

TCACCTTTGAACTG
TCACCTTTGAACTG
TCACCTTTGAACTG
TCACCTTTGAACTG
TCACCTTTGAACTG

TGCCCTTTGAACTG
TGCCCTTTGAACTG
CGCCCTTTGAACCG
CGCCCTTTGAACCG
CGCCCCTGGAGCCG

GGAACTTTGCACAC
GGAACTTTGCACAC
GTAACTCTGCATAT
GCAACTCTGCATAC
GCAGCTTTGCACGC

TGACCTTTGAATGG
TGACCTTTGAATGG
TAACATATGAACAC
TTACATCTGAACAG
GGGCATTTGAAGGA

TGACCTTTCCACGT
TGACCTTTCCACGT
TGCCCCTCCCACGT
TGCCCCTCCCACGT
TGACCTTTCCACGT

TGAACATTGGTCCT
TGAACATTGGTCCT
TGAACACTGGTCCT
TGAATATTGGTCCT
TGAACATTGGTCCT

TGACCCTTGAGCCA
TGACCCTTGAGCCA
TGACGCTAGAGCCT
TGACACTAGAGCCT
TGACCTTAGAGCCC

TGAGCTCTGCCCCT
TGAGCTCTGCCCCT
TGAGCTTTGCCCCT
TGAGCTTTGCCCCT
TGACCCCGACCTCT

TGAACATTGGTCCT
TGAACATTGGTCCT
TGAACACTGGTCCT
TGAATATTGGTCCT
TGAACATTGGTCCT

TTACCCTTGAACCT
TTACCCTTGAATCT
TTGACCTCAGCACT
TTGTCCTCGGCACT
TCACCCTCGCGCCT

TTACCTTTGAACAG
TTACCTTTGAACAG
TTGCCACGGAGCAG
TTGCCACGGAGCAG
CTGTATCAGAAGAG

AGAACTTTGTCCCT
AGAACTTTGTCCCT
AGAACTTTACACCA
AGAACTTTACACCA
AGAACTTTGTCCCT

TGACCCTTGAGCCA
TGACCCTTGAGCCA
TGACGCTAGAGCCT
TGACACTAGAGCCT
TGACCTTAGAGCCC

TGAACATTGACCAG
TGAACATTGACCAG
TGACTGCTGACTGG
TGAATGCTGACTGG
TGAACATGGATGCA

TTACCCTTGAACCT
TTACCCTTGAATCT
TTGACCTCAGCACT
TTGTCCTCGGCACT
TCACCCTCGCGCCT

TGACCTTGGCCCCG
TGACCTTGGCCCCG
TAACCTTGATTCTG
TAATCTTGATTCTG
TGCCCCTCACCCTG

TGACCTTTTACCAC
TGACCTTTTACCAC
TAACCTTTCACAAC
TAACCTTTCACAAC
TAACCTTTAACCCC

TGCCCTTTGCGCCT
TGCCCTTTGCGCCT
GGCCCTCCGCGCTT
GGCCCTCTGCGCTT
GGCTCCCTGCGCCT

TGAACATTGACCAG
TGAACATTGACCAG
TGACTGCTGACTGG
TGAATGCTGACTGG
TGAACATGGATGCA

TGACCTGTGCACTG
TGACCTGTGCACTG
TGACCTGTGCACTC
TGACCTGTGCACCC
TGACCTGTGCACGG

TGAACTTTTCCCCC
TGAACTTTTCCCCC
TGAACTTACCCCCC
TCAACTTACCTCCC
TGAACTTTTTCCCT

TGAACTTTAAAGCT
TGAACTTTAAAGCT
TGAACTTTACAGCT
TGAACTTTACAGCT
GGAACTTTAAAGCT

TGACCCTTGGAGCT
TGACCCTTGGAGCT
TGATGCTTAGATTT
GGATGCTCAGATTT
TAATTCTTGGAGCC

TTACCCTTGAACCT
TTACCCTTGAATCT
TTGACCTCAGCACT
TTGTCCTCGGCACT
TCACCCTCGCGCCT

CGACCCTTGACCCT
CGACCCTTGACCCT
CGACCCTTGACCCT
CGACCCTTGACCCT
TGACCCTTGACCCT

TGAACTTTAAAGCT
TGAACTTTAAAGCT
TGAACTTTACAGCT
TGAACTTTACAGCT
GGAACTTTAAAGCT

TCACCTTTGATCTT
TCACCTTTGATCTT
TCACCTTTGATCTT
TCACCTTTGATCTT
TCACCTTTGATCTT

TGTACTTTGCCCAT
TGTACTTTGCCCAT
GAAACTTCAATCGT
CAGAGACTGTCGGA
TAGCCTTTGCCCAA

TGAACTCTGATCCC
TGAAGTCTGATCCC
TTACATCTGATTCT
TTACATCTGATTCC
TGAATTCGGATCCT

TGACCCTTGGAGCT
TGACCCTTGGAGCT
TGATGCTTAGATTT
GGATGCTCAGATTT
TAATTCTTGGAGCC

TGATCTTTGAATAT
TGATCTTTGAATAT
TGTCCAGTGAATAA
CGTCCAGCGAATAG
TGATCTTCGAATAT

TGAACTTAGCTCCT
TGAACTTAGCTCCT
TGACCTTGACTCCT
TGACCTTGACTCCT
TGAGCACAGCTCCT

GGAACTTTGAGCCC
GGAACTTTGAGCCC
GGAACTTTGGGCCC
GGAACTTTGGGCCC
GGAACTTTGAGCTC

GGAACTTTGAGCCC
GGAACTTTGAGCCC
GGAACTTTGGGCCC
GGAACTTTGGGCCC
GGAACTTTGAGCTC

TGACCTTGGCCCCG
TGACCTTGGCCCCG
CGGCCCCGGCCCCG
CGGCTTTGGCCCCG
TGGCCCTTGCACCA

TGACCTTGGCTCCT
TGACCTTGGCTCCT
TGACCTTGGCCCGT
TGACCTTGGCCTGT
TGACTTTGGCTCGT

TGAACCTAGAACCT
TGAACCTAGAACCT
GGAACCCAGAACCT
GGAACTCAGAACCC
TGAACCCCTAAGAT

TGAACTGTGCCCCC
TGAACTGTGCCCCC
TGAATTGTGCCTCC
TGAATTGTGACTCT
GGAGCTGTGCCCCC

TGAACTTAGCTCCT
TGAACTTAGCTCCT
TGACCTTGACTCCT
TGACCTTGACTCCT
TGAGCACAGCTCCT

TAAACTTTGCCCCG
TAAACTTTGCCCCG
CAAGCTTTGCCCGG
CAAGCTTTGCCTGG
TCAACTTTGCCCCA

AGAACTTTGTCCCT
AGAACTTTGTCCCT
GGAACTTTTATCTT
GGAACTTTTATCTT
AGAACCTGACCTCC

TGCCCTTTGGCCAT
TGCCCTTTGGCCAT
TGTCCTGTGGCCAC
TGTCCTGTGGCCAC
TGCCCTTTGGCCCT

TGCACTTTGGACAT
TGTACTTTGGACAT
TGTACTTTGAACGT
TGTACTTTGAACGT
TACACTTTAGACAT

TGACCCTTGGAGCT
TGACCCTTGGAGCT
TGATGCTTAGATTT
GGATGCTCAGATTT
TAATTCTTGGAGCC

TGAACCCTGCACCT
TGAACCCTGCACCT
CGAACCCAGACACT
CGAACCCAGCCTCG
AGGAGCCAGCACTT

TGACCCTTGAGCCA
TGACCCTTGAGCCA
TGACGCTAGAGCCT
TGACACTAGAGCCT
TGACCTTAGAGCCC

TGACCATTGCACAC
TGACCATTGCACAC
TGACCAGCACGCGC
TGACCAGCACGCAC
TGACCGTCGCGCGG

TGACCCCTGCCCCT
TGACCCCTGCGCCT
GGACCCCTACCCCA
GGACCCCTGCCCCA
CGACCCCTGCCCCA

TGACCTTGGCTCCT
TGACCTTGGCTCCT
TGTCCTCGCCTCCC
TGTCCTCGCCTCCC
TGACTTTGGCTCTT

TAACCTTTGACCAC
TAACCTTTGACCAC
TGACCTTTGTCCAC
TGACCTTCGTCTGC
TAACCTTTGGCCAC

TGACATTTGAACTG
TGACATTTGAACTG
TGTCTGCGGAGCAG
TTTCAGCCGAGCTG
TGACGCTTGAGCTG

TGAACTTTGCCTAG
TGAACTTTGCCTAG
TGACTGTGGCCTAG
TGCCTGTGGCCTTG
CGAACTTTGCCTAG

TGAACTTTGCTAAT
TGAACTTTGCTAAT
TTCTCTTGGCTAAT
TTTCCTTGGCTAAT
TTAACTCGGCTAAT

TCAACTTTGCGCCT
TCAACTTTGGGCCT
TCAACTTCAAGCCT
TCAACTTTGAGCCT
TCCACTTCGCGCCT

TGATATTTGAACCT
TGATATTCGAACCT
TAACTTCTGAACTT
TAACAACCGAACTT
TGATATCTGAACCT
