# Supplementary material for: Correlated Evolution of Positions within Mammalian cis Elements
Source: PLoS One. 2013 Feb 8;8(2):e55521. doi: 10.1371/journal.pone.0055521 (PMC3568137; doi:10.1371/journal.pone.0055521)
Supplement: Text Archive S1 — A compressed/ZIP file archive of all binding site data for the 64 PWMs used in our analysis. The individual files are named per PWM ID, so for instance, “MA0002.hits” corresponds to JASPAR PWM MA0002. This has 333 binding sites, each of length 9. Each binding site is grouped as a set of 5 aligned sequences corresponding to human, chimp, mouse, rat and dog (from first to last). A blank line separates binding sites from each other. (GZ) [file pone.0055521.s004.gz › Hits/MA0018.hits]

CCTGGTGACGTC
CCTGGTGACGTC
CCTCGTGACGTC
ACTCTTGACGTC
CCCCGTGACGTC

CCTGGTGACGTC
CCTGGTGACGTC
CCTGATGACGTC
CCTGATGACGTC
CCTGGTGACGTC

CGTGGTGACGTC
CGTGGTGACGTC
CGTGGTGACGTC
CGTGGTGACGTC
CGTGGTGACATC

CTTGGTGACGTC
CTTGGTGACGTC
AAAGGTGACGGC
ATAGGTGACGTT
CGAGGTGACGTC

CCGGGTGACGTC
CCGGGTGACGTC
TTGCGTGACGTC
TTGCGTGACGTC
CCGCGTGACGCC

CTTGGTGACGTC
CTTGGTGACGTC
CTTGGTGACGTC
CTTGGTGACGTC
CTTGGTGACGTC

CGTGGTGACGTC
CGTGGTGACGTC
CGCTGTGGCGTC
CGCTGTGACGCC
CGTGGTGACGCG

CCGGGTGACGTC
CCGGGTGACGTC
TCAGGTGCGGGT
TCGGGTGACCGG
ACGGGGGTCAGC

CCGGGTGACGTC
CCGGGTGACGTC
TCAGAAGACGTC
TCAGAAGACGTC
TCTGGCTACGTC

CTTGGTGACGTC
CTTGGTGACGTC
AAAGGTGACGGC
ATAGGTGACGTT
CGAGGTGACGTC

CTTGGTGACGTC
CTTGGTGACGTC
CTCAGTGACGTC
CTCAGTGACGTC
TTCGATGACGTC

CCTGATGACGTC
CCTGATGACGTC
CCTGATGACGTC
CCTAATGACGTC
TCTGATGACGTT

CGGGGTGACGTC
CGGGGTGACGTC
CGCGGTGACGTC
CATGGTGACGTC
CGCGGTCACGTC

CGGGGTGACGTC
CGGGGTGACGTC
CGCGGTGACGTC
CATGGTGACGTC
CGCGGTCACGTC

CGGGGTGACGTC
CGGGGTGACGTC
CGCGGTGACGTC
CATGGTGACGTC
CGCGGTCACGTC

CTGGGTGACGTC
CTGGGTGACGTC
CTGGGTGACATC
CTGGGTGACATC
CCGGCAGGCCCG

GCTGGTGACGTC
GCTGGTGACGTC
GGTGGTGACGTC
GGTGGTGACGTC
GGCGGTGACGTC

CGGGGTGACGTC
CGGGGTGACGTC
CGCGGCGACGTC
CGCGGTGACGTC
CGCGGTGACATC

CTGGGTGACGTC
CTGGGTGACGTC
CTGGGTGACGTC
CTGGGTGACGTC
CTGGGTGACGTC

GCTGGTGACGTC
GCTGGTGACGTT
ACTGGAATCATC
TCTGAAATCATC
ACTGGTGACGTC

CTTGGTGACGTA
CTTGGTGACGTA
CCTCGTGACGTG
CCTGGTGACGTA
TCTCGTGACGTA

CCTGATGACGTC
CCTGATGACGTC
CCTGATGACGTT
CCTGATGACGTC
CCTGATGACGTC

GCTGGTGACGTC
GCTGGTGACGTC
GCGGATGACGTC
TCAGATGACGTC
GCTGGTGACGTC

CTTGGTGACGTA
CTTGGTGACGTA
CCTCGTGACGTG
CCTGGTGACGTA
TCTCGTGACGTA

CTGGGTGACGTC
CTGGGTGACGTC
CTGGGTGACATC
CTGGGTGACATC
CCGGCAGGCCCG

CCTGATGACGTC
CCTGATGACGTC
CCTGATGACGTT
CCTGATGACGTC
CCTGATGACGTC

CGGGGTGACGTC
CGGGGTGACGTC
CGCGGTGACGTC
CATGGTGACGTC
CGCGGTCACGTC

GCTGGTGACGTC
GCTGGTGACGTC
ACTACTGACGTC
ACTACTGACGTC
GCTGGTGACGTA

CGGGGTGACGTC
CGGGGTGACGTC
CCAGGTGACGTC
CCAGGTGACGTC
CCGGGTGACGTC

CCTGATGACGTC
CCTGATGACGTC
CTTGATAACGTC
CTTGATAACGTC
CTTGATGACGTC

GCTGGTGACGTC
GCTGGTGACGTC
TCTGGTGCCATC
TCTGGTGCCACC
TCTGGTGACATG

GCTGGTGACGTC
GCTGGTGACGTT
ACTGGAATCATC
TCTGAAATCATC
ACTGGTGACGTC

GGTGGTGACGTC
GGTGGTGACGTC
GACGGTGACGTC
GACAGTGACGTC
GGGGGTGACGTC

TCTGGTGACGTC
TCTGGTGACGTC
TCCAGTGACGTC
TCTAGTGACGTC
TCCAGTGACGTC

GCGGGTGACGTC
GCGGGTGACGTC
GCGGGTGACGTA
GCGGGTGACGTA
GATGGTGACGTC

CAGGGTGACGTC
CAGGGTGACGTC
CACTTTGACGTC
CAATTTGACGTC
CAAGGCGACGTC

GCGGGTGACGTC
GCGGGTGACGTC
GCGGGTGACGTA
GCGGGTGACGTA
GATGGTGACGTC

GTTGGTGACGTC
GTTGGTGACGTC
TTCGGTGACGTC
TTCGGTGACGTC
CTCGGTGACGTC

GCGGGTGACGTC
GCGGGTGACGTC
GCGGGTGACGTC
GCGGGTGACGTC
GCGGGTGACGTC

TCTGGTGACGTC
TCTGGTGACGTC
TCCGGTGACGTC
TCCGGTGACGTC
TCCGGTGACGTC

GCGGGTGACGTC
GCGGGTGACGTC
CGAGGTGACGTC
CGAGGTGACGTC
GTGGGTGACGTC

CGTGATGACGTC
CGTGATGACGTC
CGTGATGACGTC
CGTGATGACGTC
CGTAATGACGTC

GGTGGTGACGTC
GGTGGTGACGTC
GGCGTTGACGCT
GGCCTTGACGCT
GTCGGTGACGTC

CCGGATGACGTA
CCGGATGACGTA
CTGTATGTCGTC
CTGTATGTCGTC
CTGAGTAACGTA

CTGGATGACGTC
CTGGATGACGTC
CTGGATGACGTT
CTGGATGACGTC
GTGGATGACGTA

CCGGATGACGTA
CCGGATGACGTA
CTGTATGTCGTC
CTGTATGTCGTC
CTGAGTAACGTA

GCTGATGACGTC
GCTGATGACGTC
CACAATGCTGTC
CAGGAAGCTGTC
CTTGATGATGCC

CCGGATGACGTA
CCGGATGACGTA
CTGTATGTCGTC
CTGTATGTCGTC
CTGAGTAACGTA

CTGGATGACGTC
CTGGATGACGTC
CTGGATGACGTT
CTGGATGACGTC
GTGGATGACGTA

CTTGATGACGTA
CTTGATGACGTA
AGAGATGATGTC
AGTGATGATGTC
GGCGATGACGTC

GTGGGTGACGTC
GTGGGTGACGTC
GTAGGTGACGTC
GCGGGTGACGTC
GCGAGTGACGTC

CCGGATGACGTA
CCGGATGACGTA
CTGTATGTCGTC
CTGTATGTCGTC
CTGAGTAACGTA

CCCGGTGACGTC
CCCGGTGACGTC
CCGAGTGATGTC
CCGGGTGATGTC
CCCGGTGATGTC

CCGGATGACGTA
CCGGATGACGTA
CTGTATGTCGTC
CTGTATGTCGTC
CTGAGTAACGTA

CCGGATGACGTA
CCGGATGACGTA
CTGTATGTCGTC
CTGTATGTCGTC
CTGAGTAACGTA

CCGGATGACGTA
CCGGATGACGTA
CTGTATGTCGTC
CTGTATGTCGTC
CTGAGTAACGTA

GTGGGTGACGTC
GTGGCTTACGTC
GCTGATGACGTA
GCCGATGACGTA
GTCGGTGACGTC

CCGGATGACGTA
CCGGATGACGTA
CTGTATGTCGTC
CTGTATGTCGTC
CTGAGTAACGTA

CCGGATGACGTA
CCGGATGACGTA
CTGTATGTCGTC
CTGTATGTCGTC
CTGAGTAACGTA

CGTGATGACGTA
CGTGATGACGTA
CGTGATGACGCA
CGTGCTGACGTA
CGTGATGACGTA

CCGGATGACGTA
CCGGATGACGTA
CTGTATGTCGTC
CTGTATGTCGTC
CTGAGTAACGTA

GGTGGTGACGTA
GGTGGTGACGTA
GGCGGTGACGTC
GGCGGTGACGTC
GTCGGTGACGTA

CGGGATGACGTC
CGGGATGACGTC
CGCGGTGACGTC
CGAGGTGACGTC
CGTGGTGACGTC

CGTGATGACGTA
CGTGATGACGTA
GGCGTTGACGTA
GGCGATGACGTA
TGTGATGACGTA

CGTGGTGACGTG
CGTGGTGACGTG
CGTGGTGACGTG
CGTGGTGACGTG
CGTGGTGACGTG

GCGGGTGACGTA
GCGGGTGACGTA
GCGGGTGACGCA
GCGGGTGACGCA
TAGGGTGACGTA

CGTGATGACGTA
CGTGATGACGTA
CGTGATGACGGA
CGTGATGACGTA
CGTGATGACGTG

CTGGATGACGTC
CTGGATGACGTC
CTGGATGACGTT
CTGGATGACGTC
GTGGATGACGTA

CCGGATGACGTA
CCGGATGACGTA
CTGTATGTCGTC
CTGTATGTCGTC
CTGAGTAACGTA

CTGGATGACGTC
CTGGATGACGTC
CTGGATGACGTG
CTGGATGACGTG
CTGGGCGCCCTC

CTGGATGACGTC
CTGGATGACGTC
CTGGATGACGTT
CTGGATGACGTC
GTGGATGACGTA

CCGGATGACGTA
CCGGATGACGTA
CTGTATGTCGTC
CTGTATGTCGTC
CTGAGTAACGTA

CCGGATGACGTA
CCGGATGACGTA
CTGTATGTCGTC
CTGTATGTCGTC
CTGAGTAACGTA

GCTGATGACGTC
GCTGATGACGTC
CACAATGCTGTC
CAGGAAGCTGTC
CTTGATGATGCC

CGGGATGACGTC
CGGGATGACGTC
CGCGGTGACGTC
CGAGGTGACGTC
CGTGGTGACGTC

GGTGGTGACGTA
GGTGGTGAGGTA
ACCAGTGAGGTC
ACCAGTGAGGTC
GGCAGTGAGGTA

CCGGATGACGTA
CCGGATGACGTA
CTGTATGTCGTC
CTGTATGTCGTC
CTGAGTAACGTA

GCTGATGACGTC
GCTGATGACGTC
CACAATGCTGTC
CAGGAAGCTGTC
CTTGATGATGCC

CCCGGTGACGTC
CCCGGTGACGTC
TTTGATGACGTC
TCTGATGACGTC
CCCGGTGACGTC

GGTGGTGACGTA
GGTGGTGAGGTA
ACCAGTGAGGTC
ACCAGTGAGGTC
GGCAGTGAGGTA

GCTGATGACGTC
GCTGATGACGTC
GCCGATGACGTC
GCCGATGACGTC
GCCGATGACGTC

CGGGATGACGTC
CGGGATGACGTC
CGCGGTGACGTC
CGAGGTGACGTC
CGTGGTGACGTC

CGGGATGACGTC
CGGGATGACGTC
AGAGATGACGTC
AAAGATGATGTC
TGGGATGACGAC

CGGGATGACGTC
CGGGATGACGTC
AGAGATGACGTC
AAAGATGATGTC
TGGGATGACGAC

CCCGGTGACGTC
CCCGGTGACGTC
TTTGATGACGTC
TCTGATGACGTC
CCCGGTGACGTC

GTGGGTGACGTC
GTGGGTGACGTC
ATGAATGAGGTC
TTAACTGAGGTC
CCAGGTGACGTC

GCTGATGACGTA
GCTGATGACGTA
ACTGATGACGTC
ACTGATGACGTC
ACCGATGACGTC

TCTGATGACGTC
TCTGATGACGTC
TCTGATGACGTC
TCTGATGACGTC
CCGGATGACGTC

CAGGATGACGTC
CAGGATGACGTC
CAGGATGACGTC
CAGGATGACGTC
CAGGATGACGTC

GTTGATGACGTC
GTTGATGACGTC
GTGAGTGACGTC
ATAGGTGACGTC
GCTGATGACGTC

CTTGGTGACGTT
CTTGGTGACGTT
TATGGTGACATT
TATGGTGACTTT
CATGGTGGCTCT

GGTGATGACGTC
GGTGATGACGTC
GCCGATGACGTC
GCCGATGACGTC
GGCGATGACGTC

CGGGGTGACGTG
CGGGGTGACGTG
CGGGGTGACGTG
CGGGGTGACGTG
CGGGGTAACGTG

TCTGATGACGTC
TCTGATGACGTC
CCTGGTGACGTC
CCTGGTGACGTC
CCCCGTGACGTC

TTTGGTGACGTA
TTTGGTGACGTA
TTGGGTGACGTA
TTGGGTGACGTA
TTCGGTGACGTA

CGCGGTGACGTC
CGCGGTGACGTC
CGCGGTGACGTC
CGCGGTGACGTC
CGCAGTGACGTC

CGCGGTGACGTC
CGCGGTGACGTC
CGTGGTGACGTC
CGTAGTGACGTC
CGCGGTGACGTC

CCTGATGACGTG
CCTGATGACGTG
GCGGATGACGTG
GCGGATGACGTG
CCGGATGACGTG

CTCGGTGACGTC
CTCGGTGACGTA
CGCAGTGACGTC
CGCGGTGACGTC
CGCGGTGACGTC

CGCGGTGACGTC
CGCGGTGACGTC
CGTGGTGACGTC
CGTAGTGACGTC
CGCGGTGACGTC

GTGGGTGACGTA
GTGGGTGACGTA
GTGGGTGAAGTG
GTGGGTGAAGTG
GTGGGCGACGTG

CCCGGTGACGTA
CCCGGTGACGTA
CTCCGTGACGAG
CTCCGTGACGAG
CCCCGTGACGTA

CCCGGTGACGTA
CCCGGTGACGTA
CTCCGTGACGAG
CTCCGTGACGAG
CCCCGTGACGTA

CGCGGTGACGTC
CGCGGTGACGTC
CGTGGTGACGTC
CGTAGTGACGTC
CGCGGTGACGTC

TCGGGTGACGTA
TCGGGTGACGTA
CCAGGTGACGTC
CCAGGTGACGTC
CCAGGTGACGTC

CTCGGTGACGTC
CTCGGTGACGTC
CCCAGTGACGTA
CTCGATGACGTA
CCCGGTGACGTC

TATGGTGACGTC
TACGGTGACGTC
TATGGTGAAGTC
TTTAGTGATGGC
TACGGTGACGTC

CCTGGTGACGCC
CCTGGTGTCGCC
GCAGGTGTCGCC
GCAGGTGTCGCT
CCAGGTGTCGCC

TTGGGTGACGTC
TTGGGTGACGTC
CCGGGTGACGTC
TCGGGTGACGTC
TTGGATGACGTC

GAGGGTGACGTC
GAGGGTGACGTC
GAGGGTGACGTC
GAGGGTGACGTC
GAGGGTGACGTC

CGCGGTGACGTC
CGCGGTGACGTC
CGCGATGACGTC
CGCGATGACGTC
CGCGGTGACGTC

CGCGGTGACGTC
CGCGGTGACGTC
CGTGGTGACGTC
CGTAGTGACGTC
CGCGGTGACGTC

CCCGGTGACGTA
CCCGGTGACGTA
CTCCGTGACGAG
CTCCGTGACGAG
CCCCGTGACGTA

CGCGGTGACGTC
CGCGGTGACGTC
CGCGGTGACGTC
CCCGGTGACGCC
CGCGGTGACGTC

CGCGGTGACGTC
CGCGGTGACGTC
CGTGGTGACGTC
CGTAGTGACGTC
CGCGGTGACGTC

TGTGATGACGTC
TGTGATGACGTC
TGTGGTGACATC
TGTGGTGACGCC
CGTGATGACGTC

CCCGATGACGTC
CCCGATGACGTC
CCAGATGACGTC
CCGGATGACGTC
GGGGATGACGGT

CGGGTTGACGTC
CGGGTTGACGTC
CCGGCTGACGTC
CCGGTTGACGTC
CCAGTTGACGTC

TCGGATGACGTC
TCAGATGACGTC
TCGGATGATGTC
GCGGATGATATC
TCGGATGACGTC

GGGGATGACGTC
GGGGATGACGTC
CGTGCGGGCCTC
CGCGCCGGCCTC
ACGGCGGAGGTC

CCTGGTGACGCA
CCTGGTGACGCA
CCTGGTGACGCA
CCTGGTGACGCA
CCTGGTGACGCA

GCCGGTGACGTC
GCCGGTGACGTC
GCCGGTGACGTC
GCCGGTGACGTC
GCCGGTGACGTC

GAGGGTGACGTA
GAGGGTGACGTA
GAGGGTGACGTA
GAGGGTGACGTA
GAGGGTGACGTA

GGGGATGACGTC
GGGGATGACGTC
CGTGCGGGCCTC
CGCGCCGGCCTC
ACGGCGGAGGTC

GAGGGTGACGTA
GAGGGTGACGTA
GAGGGTGACGTA
GAGGGTGACGTA
GAGGGTGACGTA

GGTGGTGACGTG
GGTGGTGACGTG
GCTGCAGATGTG
GATACAAAGGTA
GGGAAAGAGGTT

TGTGATGACGTC
TGTGATGACGTC
TGTGGTGACATC
TGTGGTGACGCC
CGTGATGACGTC

CCCGATGACGTC
CCCGATGACGTC
CCTGATGACATC
CCTGGTGACATC
CCCGATGACGTC

GATGATGACGTC
GATGATGACGTC
AGAGATGACGTA
AGAGATGATGTA
AGTGATGACGTA

TGTGATGACGTC
TGTGATGACGTC
TGTGGTGACATC
TGTGGTGACGCC
CGTGATGACGTC

GAGGGTGACGTA
GAGGGTGACGTA
GAGGGTGACGTA
GAGGGTGACGTA
GAGGGTGACGTA

GGGGATGACGTC
GGGGATGACGTC
CAGGATGACGTT
AAAGATGACGTT
GTCGATGACGTC

GCCGGTGACGTC
GCCGGTGACGTC
GTCGGTGATGTC
GTCGGTGATGTC
ACCCGCGCGGTC

GCGGATGACGTA
GCGGATGACGTA
CCCGATGACGTA
CCCGATGACGTA
CCAGATGACGTA

CTGGTTGACGTC
CTGGTTGACGTC
GTGATTGACAGC
ATGATTGACATC
ATGATTGACATC

GGGGATGACGTC
GGGGATGACGTC
CAGGATGACGTT
AAAGATGACGTT
GTCGATGACGTC

CCCGATGACGTC
CCCGATGACGTC
TGAGATGCCGTC
CGAGATGACGTC
CCGGATCACGTC

GCGGGTGACGTG
GCGGGTGACGTG
TCAGGTCACGTG
TCAGGTCACATG
CCGGGTCACGTG

GGGGATGACGTC
GGGGATGACGTC
CGTGCGGGCCTC
CGCGCCGGCCTC
ACGGCGGAGGTC

CTTGATGACGTG
CTTGATGACGTG
CTCGGTGACGTG
CTCGGTGACGTG
CTTGATGACGTG

CGTGGTGACGCC
CGTGGTGACGCC
CCGAGTGACGAC
CCGGGTGACGAC
CTGGGTGACGCC

TGGGGTGACGTA
TGGGGTGACGTA
TAGGGTGACGCC
TTGAGTGACGCA
TAGCGTGACGCA

TCGGATGACGTC
TCAGATGACGTC
TCGGATGATGTC
GCGGATGATATC
TCGGATGACGTC

CAGGGTGACGTG
CAGGGTGACGTG
CAGGGTGACGTG
CAGGGTGACGTG
CAGGGTGACGTG

TCGGATGACGTC
TCGGATGACGTC
TCGGATGATGTC
GCGGATGATATC
TCGGATGACGTC

GCTGGTGACGTT
GCTGGTGACGTT
GGGAGGGACTCC
GGGAGGGACTCC
GATGGTGACACT

TGTGATGACGTC
TGTGATGACGTC
TGTGGTGACATC
TGTGGTGACGCC
CGTGATGACGTC

GTTGATGACGTA
GTTGATGACGTA
AGCGATGATGTC
AGCGATGATGTC
GGTCATGACGTA

TCGGATGACGTC
TCAGATGACGTC
TCGGATGATGTC
GCGGATGATATC
TCGGATGACGTC

GGTGGTGACGTG
GGTGGTGACGTG
AGCGGTGATGTA
AGTGGTGACGTA
GGTGGTGACGTG

GTGGATGACGTA
GTGGATGACGTA
GTGGATTACGTC
GTGGATTACGTC
GTGGATGACGTA

CGTGCTGACGTC
CGTGCTGACGTC
CGCGTTGACGTC
CGTGTTTGCGTC
CGTGTTGACGTC

GGCGGTGACGTC
GGCGGTGACGTC
GGCGGTGACGTA
GGCGGTGACGTA
GGCGGTGACGTC

CATGGTGACGCC
CATGGTGACGCC
CGTGGCAGCCCC
CGTGGCAGCCCC
CGTGGCGCCGCC

GAGGATGACGTC
GAGGATGACGTC
GCCGATGACGTA
GCCGATGACGTG
GCGATTGACGTT

CGTGCTGACGTC
CGTGCTGACGTC
TATATTGACGTC
TGTATTGACGTC
AGCGCCGACGTC

GGCGGTGACGTC
GACGGTGACGTC
GGCCGTGACGTC
AGCCGTGACGTC
GGTGGTGACGTC

GGCGGTGACGTC
GGCGGTGACGTC
GGCGGTGACGTC
GGTGGTGACGTC
CGCGGTGACGTC

GGCGGTGACGTC
GGCGGTGATGTC
GGCGGTGACGTC
GGTGGTGACGTC
GGCGGTGACGTC

CGCGATGACGTC
CGCGATGACGTC
CCCAATGACGTC
CCCGGTGACGTC
AGCAGTGACATC

CGTGGTGACGCA
CGTGGTGACGCA
GATGCTGACGTC
GATACTGACGTA
CCGGGTGACGCA

CTTGCTGACGTC
CTTGCTGACGTC
CCTGGCAACGTC
CTTGATGACGTC
CTGCCTTACGTC

GGGGATGACGTA
GGGGATGACGTA
GGGGATGACGCA
GGGCATGACGCA
GAGGATGACGCA

CGTGGTGACGCA
CGTGGTGACGCA
CGTTGTGACGAA
CGTTGTGACGAA
CGTAGTGACGCA

CGTGCTGACGTC
CGTGCTGACGTC
CTGGCGGACATT
CTGGCGGACATT
CCCGCCGGGTTC

CGTGCTGACGTC
CGTGCTGACGTC
CTGGCGGACATT
CTGGCGGACATT
CCCGCCGGGTTC

GGCGGTGACGTC
GGCGGTGACGTC
GCCAGTGACGTC
GCCAGTGACGTC
GCGGGTGACGTC

CTTGCTGACGTC
CTTGCTGACGTC
CCTGGCAACGTC
CTTGATGACGTC
CTGCCTTACGTC

CGGGGTGACGCC
CGGGGTGACGCC
CGGGGTGACGCC
CGGGGTGACGCC
CGGGGTGACGCC

CCTGATGACGCC
CCTGATGACGCC
CCTGGTGAGGCC
CATGGTGAGGCC
CCTGGTGAGGCC

GGTGTTGACGTC
GGTGTTGACGTC
GGTGTTGACGTC
GGTGTTGACGTC
GGTGTTGACGTC

ACTGGTGACGTC
GCTGGTGACGTC
GGTGATTGCGTC
GGTGATTGCGTC
GCTGGTTACGTC

GGCGGTGACGTC
GGCGGTGACGTC
GGCGGTGACGTC
GGTGGTGACGTC
GGCGGTGACGTC

CGGGGTGACGCC
CGGGGTGACGCC
CTGGATGACCAC
CTAGGTGACCAA
CTGGGCGGCGGC

GATGATGACGTA
GATGATGACGTA
GGTGATGACGTC
GGTGATGACGTC
GATGATGACGTA

CTGGGTGACGCC
CTGGGTGACGCC
CCGGGTAACGCC
CCGGGTAACGCC
CCGGGTGACGCC

CTCGATGACGTC
CTCGATGACGTC
CCGAATTACGTC
CAGAATTACGTC
CTCGATGACGTC

CTTGCTGACGTC
CTTGCTGACGTC
CCTGGCAACGTC
CTTGATGACGTC
CTGCCTTACGTC

CGTGCTGACGTC
CGTGCTGACGTC
CTGGCGGACATT
CTGGCGGACATT
CCCGCCGGGTTC

CCTGATGACGCC
CCTGATGACGCC
CCTGGTGAGGCC
CATGGTGAGGCC
CCTGGTGAGGCC

CGTGCTGACGTC
CGTGCTGACGTC
TGTGCTGACGTC
TATGCTGACGTC
CGTGCTGACGTC

GGCGGTGACGTC
GGCGGTGACGTC
CTCAGTGACGTC
GGTTGTGACGTC
CGCGGTGACGTC

CATGATGACGTG
CATGATGACGTG
AATGGTCACGTG
CGCGGTCACGTG
AGGGATCACGTG

GTGGATGACGTA
GTGGATGACGTA
GTGGATTACGTC
GTGGATTACGTC
GTGGATGACGTA

TTTGATGACGTA
TTTGATGACGTA
TGGGTAAGCTCG
TGGGTAAGTGCT
ATCGACAACGTG

CCTGATGACGCC
CCTGATGACGCC
CCTGGTGAGGCC
CATGGTGAGGCC
CCTGGTGAGGCC

TCGGGTGACGTG
TCGGGTGACGTG
CCGGGTGACGCG
CCGGGTGACGCG
CTGGGTGACGTG

CTCGATGACGTC
CTCGATGACGTC
TTTGATGATGTC
TTTGATGATGTC
ATAGATGACGTC

CGGGGTGACGCC
CGGGGTAACGCC
CCCGGAGAAGCG
CCCAGCTAAGCG
CGCCGCGACACG

CGGGGTGACGCC
CGGGGTGACGCC
CGGGGTGACGCC
CGGGGTGACGCC
CGGGGTGACGCC

TTTGATGACGTA
TTTGATGACGTA
TTTGATGACGTC
TTTGATGACGTC
TCCGATGACGTA

CCTGATGACGCC
CCTGATGACGCC
CCTGGTGAGGCC
CATGGTGAGGCC
CCTGGTGAGGCC

GTGGATGACGTA
GTGGATGACGTA
GTGGATTACGTC
GTGGATTACGTC
GTGGATGACGTA

CTGGGTGACGCC
CTGGGTGACGCC
CCGGGTAACGCC
CCGGGTAACGCC
CCGGGTGACGCC

CTGGGTGACGCC
CTGGGTGACGCC
CCGGGTAACGCC
CCGGGTAACGCC
CCGGGTGACGCC

CTCGATGACGTC
CTCGATGACGTC
CCGAATTACGTC
CAGAATTACGTC
CTCGATGACGTC

CCAGGTGACGTC
CCCGGTGACGTC
CCCAGTGACGTC
CCCAGTGGCGTC
CCCAGGGACGTC

GGTGGTGACGTT
GGTGGTGACGTG
GGGGCTGACGCG
GGGGCTGACGTG
GGTGGTGACGTG

GGCGGTGACGTC
GGCGGTGACGTC
GATGCTGACGTC
GATGCTTACGTC
GGCGGTGACGTC

CTTGCTGACGTC
CTTGCTGACGTC
CCTGGCAACGTC
CTTGATGACGTC
CTGCCTTACGTC

GATGATGACGTA
GATGATGACGTA
AGAAGCAACCGA
AGAAGCAACCAA
GGCGGTGACGTA

GAGGGTGACGTG
GAGGGTGACGTG
GAAGGTGGCCTA
GAAGGTAGCCTA
CAAAGGGGTGCG

GCGGGTGACGCC
GCGGGTGACGCC
GCGGGTGACGCC
GCGGGTGACGCC
GCGGGTGACGCC

GCCGATGACGTC
GCCGATGACGTC
GCTGCCGACGTC
GCTGCTGACGTC
GCCGGTGACGTC

GACGGTGACGTC
GACGGTGACGTC
AGAGGTGATGTC
GGAGGTGACGTC
GACGGTGACGTC

TTCGGTGACGTC
TTCGGTGACGAC
TGCGGTGACGTC
AGCGGTGACGTC
CGCGGTGACGTA

TTCGGTGACGTC
TTCGGTGACGTC
TTCAGTGACGTC
TTCGGTGACGTC
TTTGGTGACGTC

CCGGATGACGCC
CCGGATGACGCC
ACCTAGGACACC
ACCTAGGATACA
CGCAGGGACGCC

GCTGGTGACGCA
GCTGGTGACGCA
GCTGGTGACGCA
GCTGGTGACGCA
GCTGGTGACGCA

GCCGATGACGTC
GCCGATGACGTC
AGTGATGACGTC
AGTGATGACGTC
GCCGATGACGTC

CCGGCTGACGTA
CCGGATGACGTA
CGGGTTGACGTA
CCGGTTGACGTA
CTCGCTGACGTA

GTTGGTGACGCC
GTTGGTGACGCC
GGTGGTGGAGCT
GGTGGCAGAGTC
GCTGGTGGAGCC

GACGGTGACGTC
GACGGTGACGTC
GGCAGCGACGTC
GGCAGCGACGTC
GACGGTGACGTC

CGTGTTGACGTG
CGTGTTGACGTG
CGTGTTGACGTG
CGTGTTGACGTG
CGTGTTGACGTG

CCTCGTGACGTC
CCTCGTGACGTC
CGTCATGACGTC
CGTCATGACGTC
CCTCATGACGTC

GCTGCTGACGTC
GCTGCTGACGTC
GCTGCTGACGTC
GCTGCTGACGTC
GCTGCTGACGTC

GGGGGTGACGTT
GGGGGTGACGTT
GGGTGTAATGTC
GGGTGTATTGTC
GGATGTGCTGTC

GACGGTGACGTC
GACGGTGACGTC
GGCAGCGACGTC
GGCAGCGACGTC
GACGGTGACGTC

TCTGGTGACGCC
TCTGGTGACGCC
TCTTGTGACGTC
TCTTGTGACGTC
TCTTGTGACGTC

CCTCGTGACGTC
CCTCGTGACGCC
CCTCGTGACGCG
CCTCGTGACCCG
CCACGTGACTGC

GCTGCTGACGTC
GCTGCTGACGTC
GTTGTCACCGTC
GTTGCCACCGTC
GCTGCTGACGTC

CCTGATGACGCA
CCTGATGACGCA
CGCGATGACGCG
CGCGATGACGCA
CGGGATGACGCA

CTGGGTGACGCA
CTGGGTGACGCA
CAGGATGACGCA
CAGGATGACGCA
CCGAGTGACGCA

TTTGTTGACGTC
TTTGTTGACGTC
TTTGTTGATGGT
TTTGCTGATGGT
CTTGTTTGCGTC

CACGATGACGTC
CACGATGACGTC
CACGATGACGTC
CACGATGACGTC
CACGATGACGTC

CAGGTTGACGTA
CAGGTTGACGTG
CAGGTTCACGTG
CAGGTTCACGTG
CAGGTTCACGTG

TCTGGTGACGCC
TCTGGTGACGCC
TCTTGTGACGTC
TCTTGTGACGTC
TCTTGTGACGTC

GCGGATGACGTG
GCGGATGACGTG
ACGGGTGACGCG
ACGGGTGACGCG
GCGGGTGACGTG

GCTGCTGACGTC
GCTGCTGACGTC
GCTGCTGACGTC
GCTGCTGACGTC
GCTGCTGACGTC

CGGGCTGACGTC
CGGGCTGACGTC
CGTGCTGACGTC
CGTGCTGACGTC
CGTGCTGACGTC

TGCGGTGACGTC
TGCGGTGACGTC
TGCGGTGACGTC
TGCGGTGACGTC
TGCGGTGACGTC

TTTGTTGACGTC
TTTGTTGACGTC
TTTCTGGTCATT
CATCTGGTCATC
CTCAGGCACATC

TGCGGTGACGTC
TGCGGTGACGTC
TGCAGTGACGTC
TGCAGTGACGTC
TGCGGTGACGTC

CCTGATGACGCA
CCTGATGACGCA
CCTGATGACGCA
TCTGATGACGTA
CCTGATGACGTA

GAGGGTGACGTG
GAGGGTGACGTG
GAAGGTGACATG
GAAGGCGACATG
GAGGATGGTGTG

GCTGTTGACGTG
GCTGTTGACGTG
GCCGCTGACGTT
GCCGCTGACGTT
GCCGCTGACGTG

TCTGCTGACGTC
TCTGCTGACGTC
TAGGTTGATGAC
TAGGCTGATGTC
TCTGCTGACGTC

GCTGCTGACGTA
GCTGCTGACGTA
GTAGCTGACGTA
GTATCTGACGTA
GCTGATGCTGTC

CGTGATGACGCA
CGTGATGACGCA
CGTAATGACGTA
CGTAATGACGTA
CGTAATGACGCA

CCTGGTGACGCT
CCTGGTGACGCT
GCAGGTGACGCC
CCTGGCGACGCA
CCTGGTGACGCG

GGCGATGACGTC
GGCGATGACGTC
GGCGATGACGTC
GGCGATGACGTC
GGGGATGACGTC

CAAGGTGACGTC
CAACGTGACGTC
TAACGTGACATC
TAACGTGACATC
CAACGTGACATC

TCGGGTGACGCC
TCGGGTGACGCC
GCGAGAGCTGCT
GCGGGAGCTGCT
GCGGGGGCCGCG

CTCGTTGACGTC
CTCGTTGACGTC
CTCGTTGACGTC
CTCGTTGACGTC
CTCGTTGACGTC

GGGGATGACGTG
GGGGATGACGTG
TGTGGTGACGTT
TGTGATGACGTT
GGCGATGACGTA

CGGGCTGACGTA
CGGGCTGACGTA
CGGACTGACGTA
CGGACTGACGTA
CGGGCTGACGTA

TCCGATGACGTC
TCCGATGACGTC
TCAGATGACGTC
TCAGATGACGTC
GCCGATGACGTC

GGTGGTGACGCA
AGTGGTGACGCA
CGCAGTGACGCT
AGCAGTGACGTT
GGTGGTGACGCT

CCGCGTGACGTC
CCGCGTGACGTC
CCGCCTGACGTC
CCGCCTGACGTC
CCGCGAACCGTC

TGGGTTGACGTC
TGGGTTGACGTC
TGGGTTGACGTC
TGGGTTGACGTC
TGGGTTGACGTC

GCGGCTGACGTC
GCGGCTGACGTC
GCCGTCTGCGTC
ACCGTCTGCGTC
GCCCTCGGCGTC

TTTGGTGACGCC
TTTGCTGACGCC
TTTGCCACTGCC
TTTGCCACTGCG
TTTGCTGCGGCT

GCGGCTGACGTC
GCGGCTGACGTC
GCCGTCTGCGTC
ACCGTCTGCGTC
GCCCTCGGCGTC

CGCGTTGACGTC
CGCGTTGACGTC
CCCAGGGACGTC
CCCAAGAACGTC
CGCTCTGGCGTC

CGTGATGACGCA
CGTGATGACGCA
CGCGATGACGAC
CGCGATGACGAC
CAGGCTGACGCC

GGTGATGACGTT
GGTGATGACGTT
GGTGATGACGTC
GTTGATGACGTC
GCTGATGACGCG

GGTGGTGACGCA
AGTGGTGACGCA
CGCAGTGACGCT
AGCAGTGACGTT
GGTGGTGACGCT

CCCGATGACGTG
CCCGATGACGTG
CCTGATGACGTC
CCTGACGACGTG
CCCGACGACGTG

CGGGCTGACGTA
CGGGCTGACGTA
CGGACTGACGTA
CGGACTGACGTA
CGGGCTGACGTA

GGTGGTGACGCA
AGTGGTGACGCA
CGCAGTGACGCT
AGCAGTGACGTT
GGTGGTGACGCT

TTTGTTGACGTA
TTTGTTGACGTA
CCTTTTGATATG
CCTTCTGATGTG
CTTTTTGATGTA

CAGGATGACGTT
CAGGATGAGGTT
CACAATGAGGTT
CATAATGAGGTT
CAGGATAAGATT

ATGGGTGACGTC
ATGGGTGACGTC
ATGGGTGACGTC
ATGGGTGACGTC
ATGGGTGACGTC

CGCGTTGACGTC
CGCGTTGACGTC
CCCAGGGACGTC
CCCAAGAACGTC
CGCTCTGGCGTC

CCCGGTGACGCC
CCCGGTGACGCC
CCAGGTGACACC
CCACGTGACACC
CCAAGTGACGCC

CGTGATGACGCA
CGTGATGACGCA
CGTAGTGACGCA
CGTGGTGACGCA
CGTGATGACGCA

CTGGATGACGCC
CTGGATGACGCC
CTGGATGACGCC
CTGGACGACGCC
CTGGATGACGCC

GGTGGTGACGCA
GGTGGTGACGCA
CCAAGTGACGCA
CCAAGTGACGCA
GGTGCTGACGCG

GGCGATGACGTC
GGCGATGACGTC
AGAGATGACGTC
AGAGATGACGTC
GGCGATGACGTC

CAAGGTGACGTC
CAAGGTGACGTC
CTCAGTGACGTC
AGAAGTGACGTC
CGAGGTGACGTC

GGTGGTGACGCA
AGTGGTGACGCA
CGCAGTGACGCT
AGCAGTGACGTT
GGTGGTGACGCT

CGTGATGACGCA
CGTGATGACGCA
CGTGATGACGGA
CGTGATGACGGG
CGTGATGACGCA

TCCGATGACGTC
TCCGATGACGTC
TCAGATGACGTC
TCAGATGACGTC
GCCGATGACGTC

CCGCGTGACGTC
CCGCGTGACGTC
CGGCGTGACGTC
CCGCGTGACGTC
CCGCGTGACGTC

CGTGATGACGCA
CGTGATGACGCA
CATGATGACGTC
CGTGATGACGTC
CGTGATGACGCA

CCTGGTGACGCT
CCTGGTGACGCT
CCTGGTGACGCT
CCTGGTGACGCT
CCTGGTGACGCT

CGTGATGACGCA
CGTGATGACGCA
CGCGATGACGCA
CGCGATGACGCA
CGCGATGACGCA

GCGGCTGACGTC
GCGGCTGACGTC
GCCGTCTGCGTC
ACCGTCTGCGTC
GCCCTCGGCGTC

CCGCGTGACGTC
CCGCGTGACGTC
CGGCGTGACGTC
CCGCGTGACGTC
CCGCGTGACGTC

GCGGCTGACGTC
GCGGCTGACGTC
GCGGCTGACGTC
GCAGCTGACGTC
GCGGCTGACGTC

GGTGCTGACGTC
GGTGCTGACGTC
GGTGCTGACGTC
GGTGCTGACGTC
GGTGCTGACGTC

CTTCGTGACGTC
CTTCGTGACGTC
GCCCGTGACGTC
GCCCGTGACGTC
CCCCGTGACGTC

CGTCGTGACGTC
CGTCGTGACGTC
CGTCATGACGTC
CGTCATGACGTC
CGCCATGACGTC

CAAGGTGACGTC
CAACGTGACGTC
TAACGTGACATC
TAACGTGACATC
CAACGTGACATC

GTGGGTGACGCC
GTGGGTGACGCC
GCGGGTGACGAT
GCGGGTGACGAT
GCGGGTGACGCT

ATGGGTGACGTC
ATGGGTGACGTC
ATGGGTGACGTC
ATGGGTGACGTC
ATGGGTGACGTC

GCCGATGACGTA
GCCGATGACGTA
GCTGATGACGTC
GCTGATGACGTC
GCCGATGACGTC

GGCGATGACGTC
GGCGATGACGTC
AGCGATGACGTC
GGCGATGACGTC
GGAGATGACGTC

CGCGTTGACGTC
CGCGTTGACGTC
CCCAGGGACGTC
CCCAAGAACGTC
CGCTCTGGCGTC

GATGGTGACGCC
GATGGTGACGCC
AGCGATGACGTC
AGCGATGACGTC
GTTGTTAACGGG

CTGGATGACGCC
CTGGATGACGCC
CTGGATGACGCC
CTGGACGACGCC
CTGGATGACGCC

CGTGTTGACGTT
CGTGTTGACGTT
TGTGTTGCTGTC
TGTGTTGCTGTC
AGTGTTGCTATT

CCTCATGACGTC
CCTCATGACGTC
GCCCGTGACGTC
GCCCGTGACGTC
GCTCATGACGTC

CAGGATGACGCC
TAGGATGACGCC
CAGTATGATGCC
CAGTATGATGCC
TAGGACAAAGCC

CTCGGTGACGCC
CTCGGTGACGCC
CTCGGTGACGCC
CTCGGTGACGCC
CCCGGTGACGCC

CCTCATGACGTC
CCTCATGACGTC
GCCCGTGACGTC
GCCCGTGACGTC
GCTCATGACGTC

CCGGGTGACGAC
CCGGGTGACGAC
CCGGGTGACGAC
CCGAGTGACGAC
CCCGGGTACGCA

TGGGTTGACGTA
TGGGTTGACGTA
CGGGCTGACGTA
CGAACTGACGTA
CGGATTTTCGTA

GCTCGTGACGTC
GCTCGTGACGTC
AGTCGTGACGTC
AGTCGTGACGTC
GCTCGTGACGTC

TTCGATGACGTC
TTCGATGACGTC
TTCGTTGACTTC
TTCGATGACTTC
TTCGATGACGTC

GGGGCTGACGTC
GGGGCTGACGTC
GGGGCTGACGTC
GGGGCTGACGTC
GGGGCTGACGTC

GGCGGTGACGTG
GGCGGTGACGTG
GGCGGTGACGTG
GGCGGTGACGTG
GGCGGTGACGTG

CTCGGTGACGCC
CTCGGTGACGCC
CTCGGTGACGCC
CTCGGTGACGCC
CCCGGTGACGCC

CCCGCTGACGTC
CCCGCTGACGTC
CACTCTGACGTC
CACTCTGACGTC
CCCCGTGACGTC

CGCGGTGACGCC
CGCGGTGACGCC
TGAGCTGAGGTC
TGAGCTGAGGTC
CGCGATGATGTC

GGCGATGACGTA
GGCGATGACGTA
GACGGTGACGTA
GGCGATGACGTA
GGCGATGACGTA

CCAGGTGACGTG
CCAGGTGACGTG
CCAGGTGACATT
CCAGGTGACACT
CCAGGTGACATG

TGGGATGACGTG
TGGGATGACGTG
TACGGTGATGTG
TAGGGCGATGTG
AGGGGGGACGCG

CCGGGTGACGAC
CCGGGTGACGAC
CCGGGTGACGAC
CCGAGTGACGAC
CCCGGGTACGCA

CGTGCTGACGTG
CGTGCTGACGTG
CGTGCTGACGCG
CGTGCTGACGCG
CGTGCTGACGTG

GGGGGTGACGCA
GGGGGTGACGCA
ACGGGTGACACA
ACGGGTGACACA
GCGGCTGACGCA

CGTAGTGACGTC
CGTAGTGACGTC
CGCGCTGACGTC
CGCGGTGACGTC
CGCGCTGACGTT

CCGGCTGACGTG
CCGGCCGACGTG
CCGGCCTACGTG
CCGGCCTACGTG
CCGGCCGACGTG

CAGGATGACGCC
CCGGATGACGCC
CAGGAGGACGCC
AAGGAAGACGCC
CGACAGGGCGCT

TTTGCTGACGTC
TTTGCTGACATC
TCTGCCAACGTC
TTTGCCAACATC
TTTGCTGACGTC

CTCGGTGACGCC
CTCGGTGACGCC
TTTGTTGACGCC
TTTGTTGACGCC
GTCGGTGACGCC

CCCGCTGACGTC
CCCGCTGACGTC
CCCGCTTACGTC
CCCGCTGACGTC
CCCGCTGACGTC

TCCGATGACGTA
TCCGATGACGTA
TCTGATGGCGTC
TCTGATGGCGTC
CCCGATCGCGTC

CCGGGTGACGCT
CCGGGTGACGCT
CTCGGTGGCGAC
CTCTGTGGCGAC
TCCAGTGACGCT

CCCGATGACGTT
CCCGATGACGTT
GCATATGACTAG
GCACATGACTAG
CCAGGTGACAGG

GCTGATGACGCA
GCTGATGACGCA
ACCGATGACGCA
ACCGATGACGCA
GCTGATGACGCG

GGCGGTGACGTG
GGCGGTGACGTG
GGTGGTGACGTG
AGCGGTGACGTG
GGCGATGACGTA

CCCGCTGACGTC
CCCGCTGACGTC
CCCGCTGACGTC
CCCGCTGACGTC
CCCGCTGACGTC

CTCGGTGACGCC
CTCGGTGACGCC
CTCGGTGACGCC
CTCGGTGACGCC
CCCGGTGACGCC

CAGGATGACGCC
CCGGATGACGCC
CAGGAGGACGCC
AAGGAAGACGCC
CGACAGGGCGCT

CCGAGTGACGTC
CCGAGTGACGTC
CAGAGTTACATC
CAGAGTTACATC
CCATGTGACTCC

CGGCGTGACGTC
CGGCGTGACGTC
CGGCGTGACGTC
CGGCGTGACGTC
CGACGTGACGCC

CGGCGTGACGTC
CGGCGTGACGTC
CGGCGTGACGTC
CGGCGTGACGTC
CGACGTGACGCC

TGTGGTGACGCA
TGTGGTGACGCA
CTTGGTGACGCG
CTCGTTGACGCT
CGCAGTGACGCA

CCTGGTGACGAA
CCTGGTGACGAA
CCCCAAGCCCCA
CCGGGAGCCCCA
TCTGGGGGCGGA

CGAGATGACGTC
TGAGATGACGTC
GGGGATGACATC
GAGGATGACGTC
CGTAATGACGTC

TGTGCTGACGTC
TGTGCTGACGTC
TGTGCTGACGTC
TGTGCTGACGTC
CGTGCTGACGTC

GGAGGTGACGTC
GGAGGTGACGTC
GAAGGTGACGTC
GAAGGTGACGTC
GGAGGTGACGTC

CTGCGTGACGTC
CTGCGTGACGTC
CCGCGTGACGTC
CCACGTGACGTC
CCGCGTGATGTC

GCTCGTGACGTC
GCTCGTGACGTC
AGTCGTGACGTC
AGTCGTGACGTC
GCTCGTGACGTC

GGCGGTGACGTG
GGCGGTGACGTG
AGCGGTGACGTG
AGCGGTGACGTG
CGCGGTGACGTG

CGTCGTGACGTA
CGTCGTGACGTA
CGCCGTGACGTA
CGCCGTGACGTA
CGTCGTGACGTA

CGAGATGACGTC
CGAGATGACGTC
TGGGGTGACGTC
TGGGGTGACGTC
CCAGGTGACGTC

TTGGGTGACGCC
TTGTGTGACGCC
TTATGTGACGCG
TTGTGTGACGCC
TTGTGTGACGCC

GGCGGTGACGTG
GGCGGTGACGTG
GTCGGTGACGTA
ACCGGTGACGTG
GCGGGTGACGTG

AGTGATGACGTC
AGTGATGACGTC
AAAAATGACGTC
AGAAATGACGTC
GGTGATGACGTC

GCTCGTGACGTC
GCTCGTGACGTC
AGTCGTGACGTC
AGTCGTGACGTC
GCTCGTGACGTC

CCGAGTGACGTC
CCGAGTGACGTC
CCGAGTGACGTC
CCGAGTGACATC
CCGAGTGACGAC

GGCGGTGACGTG
GGCGGTGACGTG
AGCTGTGACGTG
AGTTGTGACGTG
GGTGGTGACGCG

CGAGATGACGTC
CGAGATGACGTC
TAAGATGACGTC
TAAGATGACGTC
GGTGATGACCTC

CGGCGTGACGTC
CGGCGTGACGTC
AGGCGCAGCGTC
AGGCGCAGCGTC
AAGCGCGGCGCC

ACTGGTGACGTG
ACTGGTGACGTG
ACTGGTGACGTG
ACTGGTGACGTG
ACTGGTGACGTG

TGGGGTGACGCC
TGGGGTGACGCC
TTGAATGGCCAA
TTGCATGTCCAA
TGGAGTGACATC

GAGGATGACGTG
GAGGATGACGTG
GAGGATGACGTG
GAGGATGACGTG
GAAGATGACGTG

CGAGATGACGTC
CGAGATGACGTC
TAAGATGACGTC
TAAGATGACGTC
GGTGATGACCTC

GGGGCTGACGTC
GGGGCTGACGTC
GGGAATGACGTC
GGGAATGACGTC
GGGGATGACGTC

GGCGATGACGTA
GGCGATGACGTA
TGAGATGACGTA
CGAGATGACGTA
GTAAATGACGTA

CGCGGTGACGCC
CGCGGTGACGCC
TGAGCTGAGGTC
TGAGCTGAGGTC
CGCGATGATGTC

TTCGATGACGTC
TTCGATGACGTC
TGCCGTTAAGTC
CGCTGTTGAGTC
CTCGCTGACGTC

TGGGTTGACGTA
TGGGTTGACGTA
CGGGCTGACGTA
CGAACTGACGTA
CGGATTTTCGTA

GATGCTGACGTC
GATGCTGACGTC
AATGCAGACGTC
AATGTGGACGTC
AATGCAGACCTC
