# Supplementary material for: Correlated Evolution of Positions within Mammalian cis Elements
Source: PLoS One. 2013 Feb 8;8(2):e55521. doi: 10.1371/journal.pone.0055521 (PMC3568137; doi:10.1371/journal.pone.0055521)
Supplement: Text Archive S1 — A compressed/ZIP file archive of all binding site data for the 64 PWMs used in our analysis. The individual files are named per PWM ID, so for instance, “MA0002.hits” corresponds to JASPAR PWM MA0002. This has 333 binding sites, each of length 9. Each binding site is grouped as a set of 5 aligned sequences corresponding to human, chimp, mouse, rat and dog (from first to last). A blank line separates binding sites from each other. (GZ) [file pone.0055521.s004.gz › Hits/MA0019.hits]

AGGTGCAATCCC
AGGTGCAATCCC
AGGTGCAGTCCC
AGGTGCGGTCCC
AGGTGCGATCCC

AGGTGCAATACC
AGGTGCAATACC
ACTTGCAATATT
AGATGCAATATT
AGGCGCAGTCCC

AAATGCAATACC
AAATGCAATACC
AAGTGCAGTATT
AAGTGCAGTAAT
AAATGCAGTACC

AGGTGCAATACC
AGGTGCAATACC
ACTTGCAATATT
AGATGCAATATT
AGGCGCAGTCCC

ACATGCAATCCC
ACATGCAATCCC
ACATGCAATCCC
ACATGCAATCCC
ACATGCAATCCC

TGATGCAATCCC
TGATGCAATCCC
TGATGCAATCCC
TGATGCAATCCC
TGATGCAATCCC

GAGTGCAATCCC
GAGTGCAATCCC
GAATGTGATCCC
GAATGTGACCTT
GAATGCAATCCC

GCATGCAATCCC
GCATGCAATCCC
GCATACAATCCC
GCATGCAATCCC
GGATTTGATCTC

GCATGCAATCCC
GCATGCAATCCC
GCATACAATCCC
GCATGCAATCCC
GGATTTGATCTC

ATATGCAATACC
ATATGCAATACC
ACGTAAAATACC
ATGCAAAATACC
AGGTGACGTGTG

ATATGCAATACC
ATATGCAATACC
ACGTAAAATACC
ATGCAAAATACC
AGGTGACGTGTG

ATGTGCAATCCC
ATGTGCAATCCC
AGAACCAACCTC
AAAGCAAATCTT
ACGCGCAATCGT

CAGTGCAATCCC
TAGTGCAATCCC
GAGCATAAACCT
AAGCATAAACCT
TGGCGCAGTCGC

CCATGCAATCCC
CCATGCAATCCC
CCATGCAATCCC
TCATGCAATCCC
CCATGCAAACCT

GGATGCAATGCC
GGATGCAATGCC
TTTTACAGTGCC
TTTTACAGTGCC
AGTTGCAATAAC

CTATGCAATCCC
CTATGCAATCCC
CCTCAGCATTCT
TTTCAGCATCCC
CTATGTGATTCC

AGATGCAATTCC
GGATGCAATCCC
TGATGCCATCCC
AAGTATAATTCC
TGACGCTATTCC

GTGTGCAATACC
GTGTGCAATACC
GTATATGATGCC
GTATATGATGCC
GTGCATAATATC

CCGTGCAATCCC
CCGTGCAATCCC
TTGTCCAATAGA
TTGTCCAATCGA
CAGCGCAATCCC

CCGTGCAATCCC
CCGTGCAATCCC
TTGTCCAATAGA
TTGTCCAATCGA
CAGCGCAATCCC

CCGTGCAATCCC
CCGTGCAATCCC
CCGTGCAGTCCC
CCTTGCAGTCCC
CCGTGCAATCCC

CCGTGCAATCCC
CCGTGCAATCCC
TTGTCCAATAGA
TTGTCCAATCGA
CAGCGCAATCCC

CCGTGCAATCCC
CCGTGCAATCCC
TTGTCCAATAGA
TTGTCCAATCGA
CAGCGCAATCCC

AAATGCAATCGC
AAATGCAATCGC
AGCCTCAACTAC
TGTCTCATTCAC
CGATGCCCTTGC

CCGTGCAATCCC
CCGTGCAATCCC
TTGTCCAATAGA
TTGTCCAATCGA
CAGCGCAATCCC

CCGTGCAATCCC
CCGTGCAATCCC
CCGTGCAGTCCC
CCTTGCAGTCCC
CCGTGCAATCCC

GGTTGCAATCCC
GGTTGCAATCCC
AGCCGCAGTCCC
GGCCGCAGTCCC
GGCGGCAGTTCC

AAATGCAATTCC
AAATGCAATTCC
AGATGCAATTCC
AGATGCAATTCC
AAAAGCAGTTCC

CCGTGCAATCCC
CCGTGCAATCCC
TTGTCCAATAGA
TTGTCCAATCGA
CAGCGCAATCCC

GAATGCAATGCC
GAATGCAATGCC
GAATAAAATGCT
GAATAAAATGCT
GAACGCAGTGCC

CTGTGCAATCCC
CTGTGCAATCCC
CTGCACAGGTCC
CTGCACAGGCCC
CTGTGCACCCCC

AAATGCAATTCC
AAATGCAATTCC
GGCTGTCATCTC
GGCTGCACTCTC
AAATGCAATTGC

CTGTGCAATCCC
CTGTGCAATCCC
CTGCACAGGTCC
CTGCACAGGCCC
CTGTGCACCCCC

GGCTGCAATCCC
GGCTGCAATCCC
GGCTGCATTCCC
GGCTGCATTCCC
GGCTCCAATCCC

CCGTGCAATCCC
CCGTGCAATCCC
CCGTGCAGTCCC
CCTTGCAGTCCC
CCGTGCAATCCC

AGGTGCAATTCC
AGGTGCAATTCC
AGGTGTGCTCAG
AGGTGTGCTGAC
AGGGACCATTCT

CCGTGCAATCCC
CCGTGCAATCCC
CTGTGAATTCCT
CCGTGAATTCCT
CGGCGAGATCCT

GGCTGCAATCCC
GGCTGCAATCCC
GGCTGCATTCCC
GGCTGCATTCCC
GGCTCCAATCCC

AGGTGCAATTCC
AGGTGCAATTCC
AGCTGCAGTTAC
AGCTGCAGTTCC
CGCTGCAGTTCC

AAGTGCAATGCC
AAGTGCAATGCC
AAGTAAGAAGCC
AAGTAAGAAGCC
AAGTAGGAGGCT

AAGTGCAATGCC
AAGTGCAATGCC
AAGTAAGAAGCC
AAGTAAGAAGCC
AAGTAGGAGGCT

TCGTGCAATCCC
TCGTGCAATCCC
GCGTGCAGCCTC
GCGTGGGGCCTC
TCGTGCAGCCCC

AAGTGCAATGCC
AAGTGCAATGCC
AAGTAAGAAGCC
AAGTAAGAAGCC
AAGTAGGAGGCT

TCGTGCAATCCC
TCGTGCAATCCC
GCGTGCAGCCTC
GCGTGGGGCCTC
TCGTGCAGCCCC

TCGTGCAATCCC
TCGTGCAATCCC
GCGTGCAGCCTC
GCGTGGGGCCTC
TCGTGCAGCCCC

TTGTGCAATCCC
TTGTGCAATCCC
GGGGGCAATATC
GGGTGCAGTGTC
TGGAGCAATCCC

AAGTGCAATGCC
AAGTGCAATGCC
AAGTAAGAAGCC
AAGTAAGAAGCC
AAGTAGGAGGCT

AATTGCAATCCC
AATTGCAATCCC
AATTGTCATCCT
AATTGTAATCCT
AATTTTAATCCT

GAATGCAATTCC
GAATGCAATTCC
GCGTGCAATTTT
GCTTGCAATTTT
GAAGGCAATTTT

GGGTGCAATTCC
GGGTGCAATTCC
GTGTGCGGTGCG
GTGTGCGGTTCG
GCGTGCGGCTCC

GACTGCAATCCC
GACTGCAATCCC
GACTACAAATCC
GACTACAAATCC
GACTACAACCCC

GGCTGCAATACC
GGCTGCAATACC
GGTTGCGACTTC
GGTTGCGATTTC
GGCTGTAGCCCC

GGCTGCAATACC
GGCTGCAATACC
GGTTGCGACTTC
GGTTGCGATTTC
GGCTGTAGCCCC

GGCTGCAATACC
GGCTGCAATACC
GGTTGCGACTTC
GGTTGCGATTTC
GGCTGTAGCCCC

AAATGCAATAGC
AAACGCAATAGC
AGCTACAATTAC
AGCTACAATTAT
AAATCCAATGGT

GGTTGCAATACC
GGTTGCAATACC
GGTGGTCATACT
GGTGGCCACGCT
GGTTGGAGGACT

CCGTGCAATACC
CGGTGCAATACC
CGGTGCAATACC
CGGTGCAATACC
CGGTGCAATACC

GGCTGCAATACC
GGCTGCAATACC
GGTTGCGACTTC
GGTTGCGATTTC
GGCTGTAGCCCC

CTGTGCAATACC
CTGTGCAATACC
ATGTGCAAAACC
ATGTGCAAAACC
CTGGGCGACACC

ATATGCAATTCC
ATATGCAATTCC
CTATGCAATTCC
ATATGCAATTCC
ATATGCAATTCC

ACATGCAATTCC
ACATGCAATTCC
ACATGCAATTCC
ACATGCAATTCC
ACATGCAATTCC

ATGTGCAATGCC
ATGTGCAATGCC
ATATTTACTGCC
GTGTTTAGTGCC
TTGCAGAGTGCC

GAGTGCAATTCC
GAGTGCAATTCC
GAGTGCGTATCC
GATTGCGTATCC
GAGTGCACACGC

ATGTGCAATGCC
ATGTGCAATGCC
CTATGCACTGCC
CTACGCACTGCC
GGACGCCATGCG

CGCTGCAATCCC
CGCTGCAATCCC
CTCCACAGTCCT
CGCCACAGTCCT
CAACGCAACCCG

TGATGCAATTCC
TGATGCAATTCC
CTATGCAGTCAC
CGATGCAGTCAT
TAATGCAATCAC

AAATGCAATCAC
AAATGCAATCAC
AAACGCAGTCAC
AAACGCAGTCAC
AAACGCAATCAC

AAATGCAATCAC
AAATGCAATCAC
AAACGCAGTCAC
AAACGCAGTCAC
AAACGCAATCAC

ATCTGCAATCCC
ATCTGCAATCCC
ATCTGAGACCCC
ATCTGAGACCCC
CTCTTCACTCCC

ATGTGCAATGCC
ATGTGCAATGCC
ATATTTACTGCC
GTGTTTAGTGCC
TTGCAGAGTGCC

TGATGCAATTCC
TGATGCAATTCC
CTATGCAGTCAC
CGATGCAGTCAT
TAATGCAATCAC

ATTTGCAATCCC
ATTTGCAATCCC
ACTTGCAATCTC
ACTTACAACCCC
ATTTGCTATCCC

GGATGCAATCCG
GGATGCAATCCG
GGATGGAATCCG
GGATGGAATCCG
GGACGGGATCCG

ATGTGCAATGCC
ATGTGCAATGCC
CTATGCACTGCC
CTACGCACTGCC
GGACGCCATGCG

CGCTGCAATCCC
CGCTGCAATCCC
TGCTGCAATCCT
CACTGCAATCCT
CGCGGCAACCCC

ATTTGCAATCCC
ATTTGCAATCCC
ACTTGCAATCTC
ACTTACAACCCC
ATTTGCTATCCC

ATTTGCAATCCC
ATTTGCAATCCC
ACTTGCAATCTC
ACTTACAACCCC
ATTTGCTATCCC

ATCTGCAATCCC
ATCTGCAATCCC
ATCTGAGACCCC
ATCTGAGACCCC
CTCTTCACTCCC

AAATGCAATCTC
AAATGCAATCTC
AATAGCAACCTC
AACTGCAACCTG
AAATGTTATCTG

AAATGCAATCTC
AAATGCAATCTC
CAAAGCAAATTC
CAAAGAAAATTC
AAATGCAAACAC

TGCTGCAATCCC
TGCTGCAATCCC
TCCTGGAGTCCC
TGCTGGAGTCCC
TGCTGGAATCCC

GTCTGCAATCCC
GTCTGCAATCCC
ATCTGGAATCCT
ATCTGGAATCCA
GAGCGGACCCTC

GCTTGCAATCCC
GCTTGCAATCCC
GCTCGCTGTCCC
GCTTGCTATCCC
GCCTCGAGTCCC

ATGTGCAATTCC
ATGTGCAATTCC
AAGTGTAATTCC
GAGTGTAATTCC
AACTAGCATTCT

ACATGCAATAGC
ACATGCAATAGC
AGACATATTAGC
AGATATATTAGC
ACATGCAGCAAT

GGGTGCAATCCT
GGGTGCAATCCT
GGGCGTAATCCT
GGGCGTAATCCT
GGGCGCAATCCT

ACATGCAATAGC
ACATGCAATAGC
AGACATATTAGC
AGATATATTAGC
ACATGCAGCAAT

GTGTGCAATGCC
GTGTGCAATGCC
GTGTGTGATGAC
GTGTGTGATGAC
GTGTGCAATGGC

GGGTGCAATCCG
GGGTGCAATCCG
GGTTCCTACATC
GGTTCCTACATC
GGGTACAGTCCG

ACTTGCAATACC
ACTTGCAATACC
ACTTGCAATACC
ACTTGCAATACC
ACTTGCAATACC

AAATGCAATAAC
AAATGCAATAAC
AAATACAATAAC
AAATGCAATAAC
AATCATTGTAAC

AAATGCAATAAC
AAATGCAATAAC
AAATGTGACGAG
AAAATGGATGAG
AAACAAAACAAC

GAGTGCAATAGC
GAGTGCAATAGC
GAATACAATAGC
GAATACAATAGC
AAGTGCAATAGC

AAGTGCAATCAC
AAGTGCAATCAC
AATTGCAGCCTT
AATTGCAGCCTT
AACTGCACTCTC

GAATGCAATCTC
GAATGCAATCTC
AGAAGAGATCTC
AGAAGCGATATC
AAATGCCGTCTC

CGATGCAATCAC
CGATGCAATCAC
AAGTGCCTTGGC
AAATGCCTTGGC
CAATGCAATCAC

AGATGCAATCCA
AGATGCAATCCA
AGATGCCATCCA
AGATGCCATCCA
AGATGCCATCCA

AGATGCAATGGC
AGATGCAATGGC
AGATGCAATGGT
AGATGCAATGGT
AGATGCCGGGGC

ACATGCAATCAC
ACATGCAATCAC
ACATGTAATTAC
ACATGTAATTAC
CCATGCAGTTCC

CCATGCAATGCC
CCATGTAATGTC
ACACACATTGTC
ACACACGATACC
CCGCGCGACGTC

GTTTGCAATACC
GTTTGCAATACC
CTCTGCGACACC
CTCAGCGACACC
GTTTGCAAGGCC

CAGTGCAATCGC
CAGTGCAATCGC
CAATGCGGCCGC
CAGTGCGGCCGC
CTCTGCAACTGC

AGCTGCAATGCC
AGCTGCAATGCC
AGCTACATTGCC
AGCTACATTGCC
GTCTACAATGCC

CAATGCAATAGC
CAATGCAATAGC
CAAGGCAGCAAC
CAAGGCAGCAGC
CAGAGCGCTGGC

CGGTGCAATAGC
CCGTGCAATAGC
TCTAGCAACTGC
TCTAGCAACTGC
CCGTGCAATAGC

GAGTGCAATCCG
GAGTGCAATCCG
GAGTGCAATCCG
GAGTGCAATCTG
GAGTGCAATCCG

TAATGCAATAGC
TAATGCAATAGC
TAACATAATAGC
TAACATAATAGT
TGGTGTGATGGC

TAATGCAATAGC
TAATGCAATAGC
TAAGAACAGAGA
TGAGAACAGAGA
TGATGCTCCAGC

AAGTGCAATACT
AAGTGCAATACT
AGTAGCAGTGTG
ATTAGCAGTGTT
AAATACAACACA

GAGTGCAATCCG
GAGTGCAATCCG
GAGTGCAATCCG
GAGTGCAATCTG
GAGTGCAATCCG

CCATGCAATTCC
CCATGCAATTCC
CCACACAATTCC
CCACACAATTCC
CCCCACAATTCC

AGGTGCAATCCA
AGGTGCAATCCA
AGGTACAAGCCA
AGGTACAATCCA
AGGTGCAACCCA

CGGTGCAATCAC
CGGTGCAATCAC
TGGTGCAATCAC
CGGTGCAATCAC
CGGTGCAATCAC

CTTTGCAATCCC
CTTTGCAATCCC
ACTTTTAATCCT
ACTTTTAATCCT
CCCCGCCGCCGC

ATATGCAATACT
ATATGCAATACT
ATAAGCATCACT
ATAAACATCACT
CATTACAATCCT

AGGTGCAATCCA
AGGTGCAATCCA
ATATCCTGGATA
ACATCCTGAATG
GGCAGCTAGCTG

GGCTGCAATGCC
GGCTGCAATGCC
GGCTCCAGGACG
GGCTCTAGTACG
GCGTGCAATGCT

AGCTGCAATTCC
AGCTGCAATTCC
AGCTGCAAGCCT
AGCTGCAAGCCT
GGCTGCACTTCC

ATGTGCAATCAC
ATGTGCAATCAC
ATTCACAGTGAC
ATGCACAGTGAT
ATGCACAATCAC

ACATGCAATATC
ACATGCAATATC
ATGAGCTGCCTC
CTGTGCTGGCTC
ATACTCCATCTC

TTCTGCAATCCC
TTCTGCAATCCC
TTCTGGGATAAC
TTCTAGGATAAT
GACTGGAGCCTT

AAATGCAACCCC
AAATGCAACCCC
AAAGGGAGCTCC
AAACAGAGCTCC
AAATGCAACCCC

AGGTGCAACCCC
AGGTGCAACCCA
AAGTAAAGGCTA
AAGTGAAGGCTG
AGGTGTCGCCGG

TGATGCAATACT
TGATGCAATACT
TGCTTGAATACA
TGCTAGACTACA
TGATGTCATACA

AGGTGCAACCCC
AGGTGCAACCCC
AGAGGCAGACCT
AGAGGCAGACCT
TGACACACATTT

AAATGCAACCCC
AAATGCAACCCC
AAAGGGAGCTCC
AAACAGAGCTCC
AAATGCAACCCC

CGGTGCAATCTC
CGGTGCAATCTC
CGGTTTAATCTC
CGGTTTAATCTC
CGGTTCAATCTC

TCCTGCAATCCC
TCCTGCAATCCC
CCGCCCACCTCC
CCGCCCACCTCC
CTTTCCATCCCC

AATTGCAATGCC
AATTGCAATGCC
AACAGCAATACC
AACAGCAATACC
GATTGCAATGCC

CTGTGCAATTCC
CTTTGCAATTCC
CCTTGCAATTCA
CCTTGCAATTCA
TCTTGCAATTGG

AGATGCAATGCT
AGATGCAATGCT
AAAGTAGATGCC
AAGAGAGATGCC
AGAGGAAATGTT

CTGTGCAATCGC
CTGTGCAATCGC
CTGCTGGGCCGC
CTGCTGGGCCGC
CTCCTGAACTAC

GCATGCAATACT
GCATGCAATACT
GCATGCAATACT
GCATGCAATACT
GCATGCAATACT

AGATGCAATGAC
AGATGCGATGAC
GGAAGTGGTGAC
GGAAGTCGTGAC
ACACATGGAGAC

TAGTGCAATAGC
TAGTGCAATAGC
CCAAGCCAGAGT
CCAAGCCAGAGT
CGGAGCAGGACT

CTTTGCAATACC
CTTTGCAATACC
CTCTCTCCTGCT
CTCTGTCCTACT
ATTGGCAGTACG

TCGTGCAATTCC
TCGTGCAATTCT
TAGAGAAGCTCC
TAGCGCAGCTCC
TAGCGCAGCTCC

GGATGCAACACC
GGATGCAACACC
GGATGCAGGACT
GGAAGCAGCACT
GGATCCAGAACC

TCGTGCAATTCC
TCGTGCAATTCT
TAGAGAAGCTCC
TAGCGCAGCTCC
TAGCGCAGCTCC

AGCTGCAATAGC
AGCCGCAATAGC
AGCCCCAGGAAC
AGCCCCAGGAAC
AGCCGCAATAGC

GGATGCAACACC
GGATGCAACACC
GGATGCAGGACT
GGAAGCAGCACT
GGATCCAGAACC

AGCTGCAATAGC
AGCTGCAATAGC
AGCTACAAGAGC
AGCTACAAGAGC
AGCTACAATAGC

GGATGCAACACC
GGATGCAACACC
GGATGCAGGACT
GGAAGCAGCACT
GGATCCAGAACC

AACTGCAATTCC
AACTGCAATTCC
AACTCAGACTTG
GACTCAGACTTG
AACTGAAATTCA

GGATGCAACACC
GGATGCAACACC
GGATGCAGGACT
GGAAGCAGCACT
GGATCCAGAACC

AACTGCAATTCC
AACTGCAATTCC
ACCTATCATCTC
AACAACCATCTC
AACAGAGAGCCC

TCGTGCAATTCC
TCGTGCAATTCT
TAGAGAAGCTCC
TAGCGCAGCTCC
TAGCGCAGCTCC

GGATGCAACACC
GGATGCAACACC
GGATGCAGGACT
GGAAGCAGCACT
GGATCCAGAACC

AGGTGAAATCCC
AGGAGAAATCCC
AGAAAAGCTCCC
AGTAAAGCTCCC
AGATAAAGCCTG

ACGTGCAATACT
ACGTGCAATACT
ATGTGCAATACT
ATGTGCAATACT
ATGTGCAATACT

CCATGCAATCCT
CCATGCAATCCT
CCAGGCAACTGT
CCAGGCAACTGT
TCAGGAGACCCT

AGATGCAATTAC
AGATGCAATTAC
AAATCTAATAAC
AAGTCTAATTAC
TGATGCAATTAC

ATATGCAATCCA
ATATGCAATCCA
ACATGTAACCCC
ACACGTAACCCC
ACATGCAACCCA

GGGTGCAATTGC
GGGTGCAATTGC
GGGCGCAATTGC
GGGCGCAATTGC
GGACGCGACTGC

AGATGCAAACCC
AGGTGCAACCCC
AGGTACAGGCCA
AGGTGTATCCCC
AGACGCAGACCC

AAATGCAACACC
AAATGCAACACC
AAAGTCAGCTTT
AAAGTCAGCTTT
AAATGCAACTCC

AGATGCAAGCCC
AGATGCAAGCCC
AAATGTAAACCC
AAGTATAAACCC
AGGTGCATGCTC
