# Supplementary material for: Correlated Evolution of Positions within Mammalian cis Elements
Source: PLoS One. 2013 Feb 8;8(2):e55521. doi: 10.1371/journal.pone.0055521 (PMC3568137; doi:10.1371/journal.pone.0055521)
Supplement: Text Archive S1 — A compressed/ZIP file archive of all binding site data for the 64 PWMs used in our analysis. The individual files are named per PWM ID, so for instance, “MA0002.hits” corresponds to JASPAR PWM MA0002. This has 333 binding sites, each of length 9. Each binding site is grouped as a set of 5 aligned sequences corresponding to human, chimp, mouse, rat and dog (from first to last). A blank line separates binding sites from each other. (GZ) [file pone.0055521.s004.gz › Hits/MA0024.hits]

TTTGGCGC
TTTGGCGC
TACGGAGC
TACGGAGC
CCCGGCGC

TTTGGCGC
TTAGGCGC
CCTGATGT
CCTAATGT
TCTGGCGC

TTTGGCGC
TTTGGTGC
TCATGTGT
TCATGTGT
TTAGGAGA

TTTGGCGC
TTTTGCGC
TTCGGCGC
TTCGGTGC
CTCGGCGC

TTTGGCGC
TTTGGCGC
CGCGACGG
GGCGAAGC
CGCGGCCC

TTTGGCGC
TTTGGCGC
TTTGGCGC
TTTGGCGC
TTTGGCGC

TTTGGCGC
TTTGGCGC
TTTGGCGC
TTTGGCGC
TTTGGCGC

TTTGGCGC
TTTGGCGC
TTTGACGC
TTTGGCGC
TTTGGCGC

TTTGGCGC
TTTGGCGC
GTAGACGC
TTAGACGC
TTGGACGC

TTTGGCGC
TTTGGCGC
TACGGAGC
TACGGAGC
CCCGGCGC

TTTGGCGC
TTTGGCGC
CTGTGCAA
CTGTGCAA
TTTTGCAC

TTTGGCGC
TTTGGCGC
TTTGGCGC
TTTGGCGC
TTTGGCGC

TTTGGCGC
TTTGGCGC
TTTGGCGC
TTTGGCGC
ATCGGCGA

TTTGGCGC
TTTGGCGC
CTCGGCTC
CGTGGCTC
TGGGGCGC

TTTGGCGC
TTTGGCGC
CTTGTCTC
CTCAACTC
TTTGGCTT

TTTGGCGC
TTTGGCGC
TTTCGTGC
TTTAGCGC
TTTCCCGT

TTTGGCGC
TTTGGCGC
TACGGCGC
TACAGCGC
CTTGGCGC

TTTGGCGC
TTTGGCGC
TTTGGCGC
TTTGGCGC
TTTGGCGC

TTTGGCGC
TTTGGCGC
CTCGGCTC
CGTGGCTC
TGGGGCGC

TTTGGCGC
TTTGGCGC
CTTGTCTC
CTCAACTC
TTTGGCTT

TTTGGCGC
TTTGGCGC
CTTGGCGC
CTTGGCGC
CCCCGCGC

TTTGGCGC
TTTGGCGC
TTCGGCGC
TTCGGCGC
TCCCGGGT

TTTGGCGC
TTTGGCGC
CTCGGCTC
CGTGGCTC
TGGGGCGC

TTTGGCGC
TTTGGCGC
TTTGGCGC
TTTGGCGC
TTTGGCGC

TTTGGCGC
TTTGGCGC
TTTGGCAC
TTTGGCAC
CTTGGCGC

TTTGGCGC
TTTGGCGC
ACTGGTGG
ACTGGCGG
TCTGGCGC

TTTGGCGC
TTAGGCGC
CCTGATGT
CCTAATGT
TCTGGCGC

TTTGGCGC
TTTGGCGC
TTTGGCGC
TTTGGCGC
TTTGGCGC

TTTGGCGC
TTTGGCGC
TTCAGCGC
TTCACGAC
CTCGGCGC

TTTGGCGC
TTTGGCGC
TTTGGCGC
CTTGGCGC
TTTGGCGC

TTTGGCGC
TTTGGCGC
CTCGGCTC
CGTGGCTC
TGGGGCGC

TTTGGCGC
TTTGGCGC
TTTGGCAG
TTTAGCAG
TTTGGCGT

TTTGGCGC
TTTGGCGC
TACGGAGC
TACGGAGC
CCCGGCGC

TTTGGCGC
TTTGGCGC
CTTGAGGC
CTTGAGGC
CTTGGTGC

TTTGGCGC
TTTGGCGC
CACCAACC
CACCAACT
TTCGGCCA

TTTGGCGC
TTTGGCGC
TTTGGCGC
TTTGGCGC
CTTGGCGC

TTTGGCGC
TTTGGCGC
TTTGGCGC
TTTGGCGC
TTTGGCGC

TTTGGCGC
TTTGGCGC
ATTGGCGC
ATTGGCGC
TTTGGCGC

TTTGGCGC
TTTGGCGC
TGTGATGC
TGTGATGC
TTTGGCGC

TTTGGCGC
TTTGGCGC
CGTGGCGC
TGTGGCGC
CGGGGCGC

TTTGGCGC
TTTGGCGC
TTTGGCGC
TTTGGCGC
TTTGGCGC

TTTGGCGC
TTTGGCGC
TTTGGCGC
TTTGGCGC
TTTGGCGC

TTTGGCGC
TTTGGCGC
TTTGGCGC
TTTGGTGC
CGGGGCGC

TTTGGCGC
TTTGGCGC
CTCGGCTC
CGTGGCTC
TGGGGCGC

TTTGGCGC
TTTGGCGC
TTTGGCGC
TTTGGCGC
TTTGGCGC

TTTGGCGC
TTTGGCGC
CGTGGCGC
TGTGGCGC
CGGGGCGC

TTTGGCGC
TTTGGCGC
TTTGGCGC
TTTGGCGC
TTTGGCGC

TTTGGCGC
TTTGGCGC
CACCAACC
CACCAACT
TTCGGCCA

TTTGGCGC
TTTGGCGC
TCTAGTGT
TCCAGTGT
TCCGGTGC

TTTGGCGC
TTTGGCAC
TTTGGCGG
TGGGGGGC
TTTGGCGG

TTTGGCGC
TTTGGCGC
CATGGGAC
CGTGGGAC
TGTGGGGC

TTTGGCGC
TTTGGCGC
TTTGGCGC
TTTGGCGC
TTTGGCGC

TTTGGCGC
TTTGGCGC
TTTGGCGC
TTTGGCGC
TTTGGCGC

TTTGGCGC
TTTGGCGC
CATTGCGC
CACTGCGC
CTTGGCGC

TTTGGCGC
TTTGGCGC
CTTGGCGC
CTTGGCGC
CCCCGCGC

TTTGGCGC
TTTGGCGC
TTCAGCGC
TTCACGAC
CTCGGCGC

TTTGGCGC
TTTGGCGC
TTTGGCGC
CTTGGCGC
TTTGGCGC

TTTGGCGC
TTTGGCGC
TGTGATGC
TGTGATGC
TTTGGCGC

TTTGGCGC
TTTGGCGC
TTTGGCGC
TTTGGCGC
TTTGGCGC

TTTGGCGC
TTTGGCGC
CTTGAAAC
CTTGAAGC
TTTGGCGC

TTTGGCGC
TTTGGCGC
TTCGGCGC
TTCGGCGC
CCTGACGC

TTTGGCGC
TTTGGCGC
TCTGACGC
TCTGACGC
TGCGGCGC

TTTGGCGC
TTTGGCGC
TTTAATAC
TTTAATAC
TTCGGTGC

TTTGGCGC
TTTGGCGC
CGTGCCTC
GGTGCTGC
TTTGCCGC

TTTGGCGC
TTTGGCGC
CTCGGCTC
CGTGGCTC
TGGGGCGC

TTTGGCGC
TTTGGCGC
GTCGCCGC
GTCGCCGC
GGGAGTGC

TTTGGCGC
TTTGGCGC
TTTGGCGC
TTTGGCGC
TTTGGCGC

TTTGGCGC
TTTGGCGC
CTCGGCTC
CGTGGCTC
TGGGGCGC

TTTGGCGC
TTTGGCGC
TTCGCTTC
CTTCCTTC
TCTGGCTC

TTTGGCGC
TTTGGCGC
TTTGGCGC
TTTGGCGC
TTTGGCGC

TTTGGCGC
TTTTGCGC
TTCGGCGC
TTCGGTGC
CTCGGCGC

TTTGGCGC
TTTGGCGC
TTGGGCGA
TTGGTCTC
TTGTCCCC

TTTGGCGC
TTTGGCGC
TCTGGCGT
TTTGGCAT
TGTGGCGG

TTTGGCGC
TTTGGCGC
AACCGCGC
AACTGCGC
CTCGGCGG

TTTGGCGC
TTTGGCGC
TTTGGCGC
TTTGGCGC
TTTGGCGC

TTTGGCGC
TTTGGCGC
TGGGGCAC
TGGGGCAC
TCAGGAGC

TTTGGCGC
TTTGGCGC
TTTGGCGC
TTTGGCGC
TTTGGCGG

TTTGGCGC
TTTGGCGC
TTTGGCGC
TATGGCGC
TTTGGCGC

TTTGGCGC
TTTGGCGC
TTTGGAGC
TTTGGAGC
TCTGCCGT

TTTGGCGC
TTTGGCGC
TTTGGCGC
TTTGGCGC
TTTGGCGC

TTTGGCGC
TTTGGCGC
TCTAGTGT
TCCAGTGT
TCCGGTGC

TTTGGCGC
TTTGGCGC
ACTGGCGG
GTTGGCGG
TTTGGCGC

TTTGGCGC
TTTGGCGC
TTTGGCGC
TTTGGCGC
TTTGGCGC

TTTGGCGC
TTTGGCGC
TCTGACGC
TCTGACGC
TGCGGCGC

TTTGGCGC
TTTGGCGC
TTTGTGGT
TTTGGGTT
TTTTGAAC

TTTGGCGC
TTTTGCGC
TTCGGCGC
TTCGGTGC
CTCGGCGC

TTTGGCGC
TTTGGCGC
TCTGGCGC
CCTAGCGC
TTCGGCGC

TTTGGCGC
TTTGGCGC
TTTGGCGC
TTTGGCGC
TTTGGCGC

TTTGGCGC
TTTGGCGC
TTACTCGC
TTATCCAC
ATTGGCGC

TTTGGCGC
TTTGGCGC
TATGGAAC
TATAGAAC
TGTGGAGC

TTTGGCGC
TTTGGCGC
CTTGGCGC
CTTGGCGC
TTTGGCGC

TTTGGCGC
TTTGGTGC
TCATGTGT
TCATGTGT
TTAGGAGA

TTTGGCGC
TTTGGCGC
CGAGGCGC
CCAGACGC
TTTGGCGC

TTTGGCGC
TTTGGCGC
TTCTGCGC
TTCTGCGC
TTCGGCGC

TTTGGCGC
TTTGGCGC
TTCAGCGC
TGCAGCGA
GTGTGGGG

TTTGGCGC
TTTGGCGC
TTTGGCGC
TTTGGCGC
TTTGGCGC

TTTGGCGC
TTTGGCGC
TTCGCTTC
CTTCCTTC
TCTGGCTC

TTTGGCGC
TTTGGCGC
TCTGGCGC
TCTGGCGC
TCTGGCGC

TTTGGCGC
TTAGGCGC
CCTGATGT
CCTAATGT
TCTGGCGC

TTTGGCGC
CTTGGCGC
CGTATCAC
TAAATCAC
CTCGGCGA

TTTGGCGC
TTTGGCGC
TTTGACGC
TTTGACGC
TGTGAAGC

TTTGGCGC
TTTTGCGC
TTCGGCGC
TTCGGTGC
CTCGGCGC

TTTGGCGC
TTTGGCGC
TTTGGCGC
TTTGGCGC
TTTGGCGG

TTTGGCGC
TTTGGCGC
ACTTGAAC
TCTGGAAC
CCTGGCGT

TTTGGCGC
TTTGGCGC
TTTGGCGC
CTTGGCGC
TTTGGCGC

TTTGGCGC
TTTGGCGC
TTTGGCGC
TTTGGCGC
TTTGGCGC

TTTGGCGC
TTTGGCGC
GTCGCGGC
GTCGCGGC
CTTGGCGC

TTTGGCGC
TTTGGCGC
TTTGGCGC
TTTGGCGC
CTCGGCGC

TTTGGCGC
TTTGGCGC
TTTGGCGC
TTTGGCGC
TTTGGCGC

TTTGGCGC
TTTGGCGC
TTTGGCGC
TTTGGCGC
TTTGGCGC

TTTGGCGC
TTTGGCGC
TTTGGCGC
TTTGGCGC
TTTGGCGC

TTTGGCGC
TTTTGCGC
TTCGGCGC
TTCGGTGC
CTCGGCGC

TTTGGCGC
TTTGGCGC
TTTGGCGC
TTTGGCGC
TTTGAAGC

TTTGGCGC
TTTGGCGC
CTCGGCTC
CGTGGCTC
TGGGGCGC

TTTGGCGC
TTTGGCGC
TTTGGCGC
TTTGGCGC
TTTGGCGC

TTTGGCGC
TTTGGCGC
TTAGGCGT
CTAGGCAT
TTCGGCAC

TTTGGCGC
TTTGGCGC
TTTGGCGC
TTTGGCGC
TTTGGCGC

TTTGGCGC
TTTGGCGC
TTTGGCTC
TTTGGCTC
TTTGGCTC

TTTGGCGC
TTTGGCGC
CATTGCGC
CACTGCGC
CTTGGCGC

TTTGGCGC
TTTGGCGC
TTTGGCGC
TTTGGCGC
TTTGGCGC

TTTGGCGC
TTTGGCGC
TCTGGCGC
CCTAGCGC
TTCGGCGC

TTTCGCGC
TTTCGCGC
TTTCGCGC
TTTCGCGC
TTTCGCGC

TTTCGCGC
TTTCGCGC
ATCTGTGT
ATCTGTGT
CTCCAGGT

TTTCGCGC
TTTCGCGC
GTTCCCGC
GTTCACGC
CTTGGCGC

TTTCGCGC
TTTCGCGC
TCATGCGC
TTATGTGC
CGAGGCGC

TTTCGCGC
TTTCGCGC
TTTCGCGC
TTTCGCGC
TTTCGCGC

TTTCGCGC
TTTCGCGC
TTTGGCGC
TTTGGCGC
TTTCGCGC

TTTCGCGC
TTTCGCGC
CTTCCCGC
CTTCCCGC
TTTCGCGC

TTTCGCGC
TTTCGCGC
TCACACCC
TCACACCC
TCTCACAT

TTTCGCGC
TTTCGCGC
TTTTGCTC
TGTTGCTC
TTTCGCTC

TTTCGCGC
TTTCGCGC
TTTCGTGG
TTTCTCGG
TTCCGTGT

TTTCGCGC
TTTCGCCC
TTTCGCGC
TTTCGCGC
CTTCGCGC

TTTCGCGC
TTTCGCGC
TTGGGCAC
TTGGGCGC
TTTCCCGC

TTTCGCGC
TTTCGCGC
TCATGCGC
TTATGTGC
CGAGGCGC

TTTCGCGC
TTTCGCGC
TTTTGCGC
TTTCACGC
TTTCGCGC

TTTCGCGC
TTTCGCGC
TTTCGCGC
TTTCGCGC
TTTCGCGC

TTTCGCGC
TTTCGCGC
TTTCGCGC
TTTCGGGC
TGCCGCGC

TTTCGCGC
TTTCGCGC
TTTCGTGC
TTTCGTGC
CTTCTCGC

TTTCGCGC
TTTCGCGC
ATCTTCCC
ATCTCCTC
CCCCGCCG

TTTCGCGC
TTTCGCGC
TTCCACAC
TTCCACAC
TTCCGCGC

TTTCGCGC
TTTGGCGC
TTTGGCGC
TTTGGCGC
TTTGGCGC

TTTCGCGC
TTTCGCGC
TTTCGCGC
TTTCGCGC
TTTCCAGC

TTTCGCGC
TTTCGCGC
TCATGCGC
TTATGTGC
CGAGGCGC

TTTCGCGC
TTTCGCGC
CTCTGTGC
CTCTATGC
CTCCGCGC

TTTCGCGC
TTTCGCGC
GTTGCTGC
GTTGCTGC
GTTCGCGC

TTTCGCGC
TTTCGCGC
TTTCGCGC
GTTCGCGC
CTTGGCGC

TTTCGCGC
TTTCGCGC
CTTCCCGC
CTTCCCGC
TTTCGCGC

TTTCGCGC
TTTCGCGC
TTTCGCAC
TTTTCCGC
TTCCGCGC

TTTCGCGC
TTTCGCGC
TTTCGCGC
TTTCGCGC
TTTCGCGC

TTTCGCGC
TTTCGCGC
GCTTACAC
GCTTACAC
GCTCGCGC

TTTCGCGC
TTTCGCGC
GTTTACAT
GTTTACAT
TTTCCCAC

TTTCGCGC
TTTCGCGC
TTTCACGC
TTTCACTC
TTGCGGGC

TTTCGCGC
TTTCGCGC
ATTCGCGC
ATTCGCGC
TTTCGCGC

TTTCGCGC
TTTCGCGC
TTTCGTGC
TTTCGTGC
CTTCTCGC

TTTCGCGC
TTTCGCGC
CTCTGCGC
TTCTGAGC
CTTCGCGC

TTTCGCGC
TTTCGCGC
CTCAGAGC
CTCGGAGC
TCCGGCGC

TTTCGCGC
TTTCGCGC
TTTCGCGC
TTTCGCGC
TTTCGCGC

TTTCGCGC
TTTCGCGC
TTTCGTGC
TTTCGTGC
CTTCTCGC

TTTCGCGC
CTTCGCGC
CTCGGCGC
CTCGGCGC
TCCCGCGC

TTTCGCGC
TTTCGCGC
TTTCGCGC
TTTCGCGC
TTTCGCGC

TTTCGCGC
GTTCGCGC
GTTTACCA
GTTTACCA
ATTCTGGT

TTTCGCGC
TTTCGCGC
TCCCGCGC
TCCCGCGC
TCTCGCGC

TTTCGCGC
TTTCGCGC
TTGCAAGT
TTGCAAGT
TTCTCGAC

TTTCGCGC
TTTCGCGC
TTTCGTGC
TTTCGTGC
CTTCTCGC

TTTCGCGC
TTTCGCGC
TCTCGCTC
TGTCCCTC
TTTTCCTC

TTTCGCGC
TTTCGCGC
TTTCGCGC
TTTCGCGC
CTTCGCGC

TTTCGCGC
TTTCGCGC
TTTCGCGC
TTTCGCGC
TTTCGCGC

TTTCGCGC
TTTCGCGC
TTTCGTGC
TTTCGTGC
CTTCTCGC

TTTCGCGC
TTTCGCGC
TTGTGCGC
TTCGACGC
TTGTACGC

TTTCGCGC
TTTCGCGC
TTTCGCGC
TTTCGCGC
TTTAGCGC

TTTCGCGC
TTTCGCGC
TTTAGCGC
TTCAGCGC
TTTAGCGC

TTTCGCGC
TTTCGCGC
TTTCGCGC
TTTCGCGC
TTTCGCGC

TTTCGCGC
TTTGGCGC
TTTGGCGC
TTTGGCGC
TTTGGCGC

TTTCGCGC
TTTCGCGC
TTTAGCGC
TTTAGCGC
ATTCGCGC

TTTCGCGC
TTTCGCGC
TTTCGCGC
TTTCGCGC
TTTCGCGC

TTTCGCGC
TTTCGCGC
TTTCGCGT
TTTCGCGA
TTTCGCGC

TTTCGCGC
TTTCGCGC
TTTCGTGC
TTTCGTGC
CTTCTCGC

TTTCGCGC
TTTCGCGC
TTTTACTC
TTTTACTC
TTTTTTTT

TTTCGCGC
TTTCGCGC
ATTCGCGC
ATTCGCGC
TTTCGCGC

TTTCGCGC
TTTCGCGC
TTTTGCGC
TTTCACGC
TTTCGCGC

TTTCGCGC
TTTCGCGC
TGTCGCTC
TGTCGCTC
TTTCGCTC

TTTCGCGC
TTTCGCGC
TTTCGCGC
TTTCGCGC
TTTAGCGC

TTTCGCGC
TTTCGCGC
TGTAGCGC
TGTAGCGC
TTCCCCGC

TTTCGCGC
TTTCGCGC
TCACACCC
TCACACCC
TCTCACAT

TTTCGCGC
TTTCGCGC
CATCGCGC
GATCGCGC
GATCGCGC

TTTCGCGC
TTTCGCGC
TTTCGCGC
TTTCGCGC
TTTCGCGC

TTTCGCGC
TTTCGCGC
CTTCGCGC
CTTCGCGC
TTTCGCGC

TTTCGCGC
TTTCGCGC
CCTTGCGG
CCTTGCGT
GCTTGCGC

TTTCGCGC
TTTCGCGC
TTTCGCGC
GTTCGCGC
CTTGGCGC

TTTCGCGC
TTTCGCGC
TTTCGCGC
TTTCGCGC
TTTCGCGC

TTTCGCGC
TTTCGCGC
TTTCGCGC
TTTCGCGC
CTTCGCGC

TTTCGCGC
TTTCGCGC
TTTCGTGC
TTTCGTGC
CTTCTCGC

TTTCGCGC
TTTCGCGC
TTTCCCGC
TTTCGCGC
TTTCGCGC

TTTCGCGC
TTTCGCGC
TTTCGCGC
TTTCGCGC
TTTCGCGC

TTTCGCGC
TTTCGCGC
GCTTACAC
GCTTACAC
GCTCGCGC

TTTCGCGC
TTTCGCGC
TTTCACGC
TTTCACGC
TTTGGCCC

TTTCGCGC
TTTCGCGC
TTTCGCGT
TTTCGCGA
TTTCGCGC

TTTCGCGC
TTTCGCGC
TTTCGCGC
TTTCGCGC
TTTCGCGC

TTTCGCGC
TTTCGCGT
TTTCCCGC
TTTCGCGC
TTTCGCGC

TTTCGCGC
TTTCGCGC
CTTCGCTG
CTTCGCTG
TTTCCTCC

TTTCGCGC
TTTCGCGC
TTTCGCGC
TTTCGCGC
TTTCGCGC

TTTCGCGC
TTTCGCGC
TTCAGCGC
TTCCGCAC
TTTCGCGC

TTTCGCGC
TTTCGCGC
TTTCGTGC
TTTCGTGC
CTTCTCGC

TTTCGCGC
TTTCGCGC
TTTCGTGC
TTTCGTGC
CTTCTCGC

TTTCGCGC
TTTCGCGC
TTTCGCGC
TTTCGCGC
GTTCGCGC

TTTCGCGC
TTTCGCGC
CCACGAGC
CCGCGAGC
TCGCGAGC

TTTCGCGC
TTTCGCGC
TTTCGCTC
TTTCGCGC
TTTCGCGC

TTTGCCGC
TTTGCCGC
TTCGCCAC
TTTGCCAC
TTTGCCGC

TTTAGCGC
TTTAGCGC
TTTAGCTC
TTTAGCTC
TTTGGAGC

TTTGCCGC
TTTGCCGC
TTTGCCGC
TTTGCCGC
CTTGCCGC

TTTAGCGC
TTTAGCGC
TTTAGCGC
TTTAGCGC
TTTAGCGC

TTTAGCGC
TTTAGCGC
TTTAGCGC
TTTAGCGC
TTTAGCGC

TTTGCCGC
TTTGCCGC
CTCCCTGT
TGCCCTAT
TACACCAC

TTTGCCGC
TTCGCCGC
TTTGCCAC
TTTGCCAC
TTCGCTGC

TTTTGCGC
TTTTGCGC
TTCTGCAC
TTCTGCAC
TCCTGCAC

TTTAGCGC
TTTAGCGC
CTTAGCGC
CTTAGCGC
CTTAACGC

TTTTGCGC
TTTTGCGC
TTTTGCGC
TTTTGCGC
TTTTGCGC

TTTTGCGC
TTTTGCGC
TTTTGCCT
TTTTGCCT
CCTTGGGT

TTTGCCGC
TTTGCCGC
TTTCCGTC
TTTCTGTA
TTTGCTTC

TTTTGCGC
TTTTGCGC
TTCTGCGC
TTCTGCGC
TTCTACGC

TTTGCCGC
TTTGTCGC
CCCCTCCC
CTCTCCCC
TTCTCTGC

TTTAGCGC
TTTAGCGC
TTTCTTTC
TTTCTTTC
TTTCCCGC

TTTGCCGC
TTTGCCGC
TTTGCCGC
TTTGCCGC
TTCGCAGC

TTTAGCGC
TTTAGCGC
TTTAGCGC
TTTAGCGC
TTTTGAGC

TTTAGCGC
TTTAGCGC
TTTAGCGC
TTTAGCGC
TTTAGCGC

TTTAGCGC
TTTAGGGC
GCAAGCTC
GCAACCTC
GCAAGTGC

TTTGCCGC
TTTGCCGC
TCGGGCGC
TCCGCCGC
TTTCCCGC

TTTTGCGC
TTTTGCGC
TTCTGCGC
TTCTGCGC
TTCTGCGC

TTTGCCGC
TCTGCCGC
TCTACTGC
TCTAGCGC
TTTGCTGC

TTTGCCGC
TTTGCCGC
TTTGCAAC
TTTGCTAC
TTTGCCGC

TTTTGCGC
TTTTGCGC
TTCCTCTC
CTCCCCCC
TTCTTGCC

TTTGCCGC
TTTGCCGC
CTTGCCGC
CTTGCCGC
CTTGCCGC

TTTTGCGC
TTTTGCGC
CTGTGCGC
TTGTGCGC
TTGTGCGC

TTTTGCGC
TTTTGCGC
GTTAGCCA
TTAAGCCA
TTCTGCGC

TTTTGCGC
TTTTGCGC
TCCTCCCT
TCCTGCCT
GGTGCCTT

TTTGCCGC
TTTGCCGC
TTTGCCAC
TTTGCCAC
CGCTCCCC

TTTTGCGC
TTTTGCGC
GTTAGCCA
TTAAGCCA
TTCTGCGC

TTTTGCGC
TTTTGCGC
TTTTGCGA
TTTTGCGA
TTCCGCCC

TTTTGCGC
TTTTGCGC
TTTCAAAG
TTTCCAAG
TTTTGTTC

TTTAGCGC
TTTAGCGC
TTTGGCAC
TTTATCAC
TACAATAC

TTTTGCGC
TTTTGCGC
CTCCGCGC
CTCCGCGC
CTTCCCGC

TTTTGCGC
TTTTGCGC
TTTTGCAC
TTTTGCCT
TTTTGTGC

TTTAGCGC
CTTAGCGC
CTTAGCGT
CTTAGCTT
CCAAGCGG

TTTGCCGC
TTTGCCGC
TCTACAGC
TCTGCAGC
TTTGCAGG

TTTGCCGC
TTTCCCGC
TTTCCCGC
TTTCCCGC
TTTCCCGC

TTTTGCGC
TTTTGCGC
TTCTACGC
TTCTACGT
TTTTGCGC

TTTTGCGC
TTTTGCGC
TTTTGCGC
TTTTGCGC
TTTGGCAC

TTTTGCGC
TTTTGCGC
CTGGGGGC
TTTTGTGC
CCCCGCGC

TTTAGCGC
TTTAGCGC
TTTAGCCA
TTTAGCCA
TTTAGCGC

TTTAGCGC
TTTAGCGC
TTTAGCAC
TTCAGCAC
TTTAGCGC

TTTGCCGC
TTTGCCGC
TTCAGCCT
TTCAGCAC
TGTGCCAG

TTTTGCGC
TTTTGCGC
TCCTCCCT
TCCTGCCT
GGTGCCTT

TTTTGCGC
TTTTGCGC
CTTTACGC
CTTTACGT
TTTTCCGC

TTTTGCGC
TTTTGCGC
TTTTGCAC
TTTTGCAC
GTTTGCGC

TTTGCCGC
TGTGCGCC
TGTGCCGC
TGTGCCGC
TGTGCCGC

TTTGCCGC
TTTGCCGC
AGCGGTGT
AGTTGTGT
GTTGCGAC

TTTGCCGC
TTTGCCGC
TTTGCCGC
TTTGCCGC
TTCCCCGC

TTTAGCGC
TTTAGCGC
CTTAGCGC
CTTAGCGC
CTTAACGC

TTTTGCGC
TTTTGCGC
TTTTGCGC
TTTTGCGT
TTTTGCGC

TTTTGCGC
TTTTGCGC
TTTTAACT
TTTTAACT
TTTTGACC

TTTGCCGC
TTTGCCGC
GACACCGT
GACACCGT
GCCGCCGC

TTTTGCGC
TTTTGCGC
TTTTGCAC
TCTTACAC
TTCTGCAC

TTTTGCGC
TTTTGCGC
TTCTACGC
TTCTACGC
TGTCGCGC

TTTGCCGC
TTTGCCGC
GAAGGCGG
CTGGGCGG
GCCGCGGC

TTTGCCGC
TTTGCCGC
TTTGCCGC
TTTGCCGC
TTTGCCGC

TTTGCCGC
TTTGCCGC
CCTATCGC
CCTATCGC
TCTACCGC

TTTGCCGC
TTTGCCGC
TTTGCTGC
TTTGCTGC
TTTGCAGC

TTTTGCGC
TTTTGCGC
TACTGCAC
TGCTGCGC
TACTGCGC

TTTTGCGC
TTTTGCGC
TTTTGCGC
TTTTGCGC
TTTTGTGC

TTTTGCGC
TTTTGCGC
TTGTGTAC
CCGTGTAC
CTCCGCGC

TTTGCCGC
TTTGCCGC
TTTGCCGC
TTTGCCGC
TTCCCCGC

TTTAGCGC
TTTAGCGC
TTTAACTC
TTTAACTC
TTTAACAC

TTTAGCGC
TTTAGCGC
TTTACCGC
TTTACCGC
TTTAGCGC

TTTAGCGC
TTTAGCGC
TTTAGTGC
TTTAGTGC
CTCGGTGC

TTTGCCGC
TTTGCCGC
AGTGCTGC
AGTGCGGC
AGGACGAC

TTTAGCGC
TTTAGCGC
TTAGGCGC
TTAGGCGC
CTTAGCGC

TTTGCCGC
TTTGCCGC
CTTACGGG
CTTACTGC
TTTGCTGC

TTTGCCGC
TTTGCCGC
TTTACATA
TTTACATA
TTTGCAGC

TTTGCCGC
TTTGCCGC
ATTAACAC
ATTAGCAC
TTTACCAC

TTTTGCGC
TTTTGAGC
CTTAGCGC
GTTAGCGC
TTTAGCGC

TTTGCCGC
TTTGCCGC
TTTGCCGC
TTTGCCGC
TTTGCGGC

TTTGCCGC
TTTGCCGC
TCTGCCGC
TCTGCCGC
TTTGCCGC

TTTGCCGC
TTTGCCGC
TTTGCCGC
TTTGCCGC
TTTGCCGC

TTTTGCGC
TTTTGCGC
TTTAGGGA
TTTGACGC
TTTGTCGT

TTTTGCGC
TTTTGCGC
TTCCGCGC
TTCCGCGC
TCCCCCCT

TTTGCCGC
TTTGCCGC
GTAGACGC
GTAGACGT
TTTGCCTC

TTTTGCGC
TTTTGCGC
TCTTGCGC
TCTTGCGC
TTTTGCGC

TTTGCCGC
TTTGCCGC
CTTGCAGT
CTTGCAGT
TTTGCCGC

TTTGCCGC
TTTCCCGC
TTTCCCGC
TTTCCCGC
TTTCCCGC

TTTTGCGC
TTTTGCGC
GTTTGCAC
CTTTGCAC
CTTCCAGG

TTTTGCGC
TTTTGCAC
TTTTCCTC
TTTTCCTC
TTTTTCGC

TTTGCCGC
TTTGCCGC
CCTATCGC
CCTATCGC
TCTACCGC

TTTGCCGC
TTTCCCGC
TTTCCCGC
TTTCCCGC
TTTCCCGC

TTTAGCGC
TTTAGCGC
TTTAGCGT
GTTAGCGT
CCCCGCGC

TTTTGCGC
TTTTGCGC
TTTTGCAA
TTTTGCAA
CTCGGCAC

TTTGCCGC
TTTGCCGC
TGTGCTGC
TATGCCGC
TACGCCGC

TTTTGCGC
TTTTGCGC
TTGAGCGC
TAGAGCGC
TTTTGCGC

TTTGCCGC
TTTGCCGC
TTTGCCGC
TTTGCCGC
TTTGCCGC

TTTTGCGC
TTTTGCGC
CTTAGGCC
CCTAGGCC
TCTTGGCG

TTTGCCGC
TTTGCCGC
GTTAATTC
GCTAACTC
GCCGCGTC

TTTTGCGC
TTTTGCGC
TTTTGCGC
TTTTGCGC
TTTTGCGC

TTTGCCGC
TTTGCCGC
TCGGGCGC
TCCGCCGC
TTTCCCGC

TTTGCCGC
TTTGCCGC
TTGGTCAC
TCTCCCAC
TTTGCCCC

TTTGCCGC
TTTGCCGC
TTTGCCGC
TTTGCCGC
CTTGCCGC

TTTGCCGC
ATTGCCGC
GTAGTCCC
GTAGCCAC
AGCGCCAC

TTTAGCGC
TTTAGCAC
TTTGGCAC
TTTGGCAC
TTTGGCAC

TTTGCCGC
TTTGCCGC
CTTACGGG
CTTACTGC
TTTGCTGC

TTTAGCGC
TTTAGCGC
TTTAGGTC
TTTAGCTC
CACAGCGC

TTTGCCGC
TTTGCTGC
TTTGCTCT
TTTGCTCT
CTTGCCCC

TTTTGCGC
TTTTGCGC
TTCTACGC
TTCTACGC
TGTCGCGC

TTTGCCGC
TTTGCCGC
TTCCTCTC
TTCCTTTC
TTCCCCGC

TTTGCCGC
TTTGCCGC
TCGGGCGC
TCCGCCGC
TTTCCCGC

TTTGCCGC
TTTGCCGC
TTCGCTAG
TTCGCTAC
TCGGCTGC

TTTGCCGC
TTTGCCGC
CGATCTGC
TTGTCTGC
TTGGTTGC

TTTTGCGC
TTTTGCGC
TTCTACGC
TTCTACGT
TTTTGCGC

TTTAGCGC
TTTAGCGC
TTTAGCGT
GTTAGCGT
CCCCGCGC

TTTTGCGC
TTTTGCGC
ACTGGGGC
ACTGGGGC
CTCTGAGC

TTTTGCGC
TTTTGCGC
GTTTGCGC
GTTTGCGC
TGCTGCGC

TTTGCCGC
TTTGCCGC
TTTGCCGC
TTTGCCGC
CTTGCCGC

TTTAGCGC
TTTAGCGC
CGAAGCGC
CGAAGCGC
CGAAGCGC

TTTGCCGC
TTTGCCGC
TCTACCTC
TCTACCTC
TCCGCTGC

TTTTGCGC
TTTTGCGC
TCTTGCGC
TCTTGCGC
TTTTACGC

TTTAGCGC
TTTAGCGC
TTTAGCGC
TTTAGCGC
TTCAGGGC

TTTTGCGC
TTTTGCAC
TTTTCCTC
TTTTCCTC
TTTTTCGC

TTTTGCGC
TTTTGCGC
TTTTGCGC
TTTTGCGC
TTTTGCGC

TTTTGCGC
TTTTGCGC
TTGTGCGC
TTTTGCGC
TTTTGCGC

TTTAGCGC
TTTAGCGC
TTTAGCGC
TTTAGCGC
GTTAGCGC

TTTGCCGC
TTTGCCGC
CCCGTCAC
CTCGTCCC
CTCGCCAC

TTTAGCGC
TTTAGCGC
GTCCCCAT
CTCAGTAT
CCGAGGGC

TTTGCCGC
TTTGCCGC
TTTGCCGC
TTTGCCGC
TTTGCCGC

TTTAGCGC
TTTAGCGC
TTTAGCGT
TTAAGCGT
TTTAGGGC

TTTGCCGC
TTTGCCGC
TTTGCCAC
TTTGCCAC
CGCTCCCC

TTTGCCGC
TTTGCCGC
GCTGCCGC
ACAGCCAC
TTTGCCGC

TTTGCCGC
TTTGCCGC
TTTGGGGG
TTTGGGGG
CTTGGGGC

TTTAGCGC
TTTAGCGC
TCCGGCAC
TCCGGTGC
TCCCGCGC

TTTTGCGC
TTTTGCGC
GTTTGCGC
GTTTGCGC
TGCTGCGC

TTTAGCGC
TTTAGCGC
TTTAGCGC
TTTAGCGC
TTTTGAGC

TTTGCCGC
TTTGCCGC
TCCGCTGC
TCTGCTGC
GAAGCCCC

TTTTGCGC
TTTTGCGC
TTCTGCAC
TTCTGCAC
TCCTGCAC
