# Supplementary material for: Correlated Evolution of Positions within Mammalian cis Elements
Source: PLoS One. 2013 Feb 8;8(2):e55521. doi: 10.1371/journal.pone.0055521 (PMC3568137; doi:10.1371/journal.pone.0055521)
Supplement: Text Archive S1 — A compressed/ZIP file archive of all binding site data for the 64 PWMs used in our analysis. The individual files are named per PWM ID, so for instance, “MA0002.hits” corresponds to JASPAR PWM MA0002. This has 333 binding sites, each of length 9. Each binding site is grouped as a set of 5 aligned sequences corresponding to human, chimp, mouse, rat and dog (from first to last). A blank line separates binding sites from each other. (GZ) [file pone.0055521.s004.gz › Hits/MA0025.hits]

TTATGTAACAT
TTATGTAACAT
TTGTGCAGTGT
TTGTGCAGTGT
TTACATAACAC

TTATGTAACCT
TTATGTAACCT
TTATATAATAC
TTATATAATAC
TTATGTAACCT

TTATGTAACCT
TTATGTAACCT
TTCTGTGGCTT
TTTTATGGCTT
TTCCATACCCT

TTATGTAACCT
TTATGTAACCT
TTATGTAACCC
TTATGTAACAC
TTACGTAACCT

TTATGTAATGT
TTATGTAATGT
TTACATAATAG
TTACATAATAG
TTACTTGATAT

TTATGTAATAT
TTATGTAATAT
TTATGTAACAG
TTATGTAACAG
TGACGTAATAG

TTATGTAACTT
TTGTGTAACTT
TTATGTGATTT
TTATATAATTT
TTATGTAACTT

TTATGTAACTT
TTATGTAACTT
TCATGGAAAAT
TTATGGAAAAC
TCACGAAACTT

TTATGTAATAT
TTATGTAATAT
TTTTGTTAATA
TTTTGTTAATA
TCATTTGATAT

TTATGTAATAT
TTATGTAATAT
TTCTGTAACAT
TTCTGTAACAT
TTCTGTAATAT

TTATGTAATAT
TTATGTAATAT
TTATGTAACAG
TTATGTAACAG
TGACGTAATAG

TTATGTAACTT
TTATGTAACTT
TTATGTAACTT
TTATGTAACTT
TTATGTAACTT

TTATGTAATAT
TTATGTAATAT
TTATGTAACAG
TTATGTAACAG
TGACGTAATAG

TTATGTAATCT
TTATGTAATCT
ACATAGAATCT
ACATAGAACCT
ATATATGATCT

TTATGTAACAA
TTATGTAACAA
TTACATAATAA
TTACGTAATAA
TTATGTAACAA

TTATGTAACAC
TTATGAGACAC
TTGTGTAACAT
TTGTATAACAT
TTAAATAACCT

TTATGTAATCT
TTATGTAATCT
TCATGCAGTCT
TCATGCAATCT
CAACATAATCG

TTATGTAATCT
TTATGTAATGT
TTATGTAATGT
TTATGTAATGT
TTATGTAATGT

TTATGTAACGC
TTATGTAACGC
TTATGTAAGGT
TTATGTAAGGT
CTCTGGAACGT

TTATGTAACAC
TTATGTAACAC
TTATGTAACAC
TTATGTAACAC
TTACATAACAC

TTATGTAACAA
TTATGTAACAA
TTACATAACAA
TTATGTAACAA
TTATATAACAA

TTATGTAACAA
TTATGTAACAA
TTTGAAGAAAA
TTATGTAAGAA
TTATGTAACAG

TTATGTAACAA
TTATGTAACAA
TTACATAATAA
TTACGTAATAA
TTATGTAACAA

TTATGTAACAA
TTATGTAACAA
TTATGCAACAA
TTATGTAACAA
TTATGTAATAA

TTATGTAATCT
TTGTGTAATCT
CTGTATAACCT
CTGCATAACCT
TTTTGTGTTAT

TTATGTAATTT
TTATGTGATTT
TTATGTAATTT
TTATGTGATTT
TTGTGTGACTT

TTATGTAATTT
TTATGTAATTT
TTATTGAGCTC
TTATTGCACTC
CTATGTCACTT

TTATGTAATTT
TTATGTAATTT
TTATGAAGTAC
TTATGTAGTAC
CTGTGTCATTC

TTATGTAATTT
TTATGTAATTT
TTATTGAGCTC
TTATTGCACTC
CTATGTCACTT

TTATGTAATTT
TTATGTAATTT
TAGGGCAGCGT
CAGTACAGCGT
TGATAGCATCT

TTATGTAATTT
TTATGTGATTT
TTATGTAATTT
TTATGTGATTT
TTGTGTGACTT

TTATGTAATTT
TTATGTAATTT
TTACGTAATTT
TTCCGTAATTT
TTATGTAATCT

TTATGTAATTT
TTATGTAATTT
TTACGTAATTT
TTCCGTAATTT
TTATGTAATCT

TTATGTAATTT
TTATGTAATTT
TTACGTAATTT
TTCCGTAATTT
TTATGTAATCT

TTATGTAATTT
TTATGTAATTT
TTATTGAGCTC
TTATTGCACTC
CTATGTCACTT

TTATGTAACCC
TTATGTAACCC
TTACGTAACCC
TTATGTAACCC
TTAAGTGATTC

TTATGTAAGGT
TTATGTAAGGT
CTATTTAATGT
CTATTTAATGT
ATATTTAATGT

TTATGTAACCA
TTATGTAACCA
TCGGCTGACGG
TCAGCTGATGT
TTTAGTAACCA

TTATGTAAGGT
TTATGTAAGGT
TCGTCTGGGCT
TCGTTTGAGCT
TAACTTGAGCT

TTATGTAAGAT
TTATGTAAGAT
TCATTTAAGAT
TTATTTAAAAT
TTATGTAGGTT

TTATGTAAGAT
TTATGTAAGAT
TGGCACCTACG
TAACATCTATA
CAATACCTCTG

TTATGTAATAA
TTATGTAATAA
CTGGGTAAGAG
CTGGAGAAGAG
CTGTGTAATAA

TTATGTAATAA
TTATGTAATAA
TTCCCTAATAA
TCCCCTAATAA
TTACGTCCTAA

TTATGTAATAC
TTATGTAATAC
TTATATAATGC
TTATATAATAC
TTATATAATAC

TTATGTAACTC
TTATGTAACTC
CTTTGTAACTC
CTTTGTAACTC
TTTTGTAACTC

TTATGTAATGA
TTATATAATGA
TTAAGTAGTGA
TTATGTAGTGA
TTGTGTGATGA

TTATGTAACTA
TTATGTAACTA
TTATGTAACCA
TTATGTAACCA
TTACGTAACCG

TTATGTAACTC
TTATGTAACTC
CTTTGTAACTC
CTTTGTAACTC
TTTTGTAACTC

TTATGTAATGC
TTATGTAATGC
GTTTGCATTGT
GTTTGCAATGC
CTTCCTAGCGG

TTATGTAACTC
TTATGTAACTC
TTGTGTGTCTT
TTGTGTGACTT
TTTTGTAACTT

TTATGTAATGC
TTATGTAATGC
TTATGTAATGC
TTATGTAATGC
TTCTGTGGCGG

TTATGTAACTC
TTATGTAACTC
TTATGTAACTC
TTATGTAACTC
TTATGTAACTC

TTATGTAAGCT
TTATGTAAGCT
TTATGTGAGCT
TTATATGAATT
TTATGGAAGCT

TTATGTAAGCT
TTATGTAAGCT
TTATGTAACCT
TTATGTAACTG
TTATGTAAACT

TTATGTAACCG
TTATGTAACCG
TTATGTAACCC
TTATGTAACCT
TTATGTAACCG

TTATGTAACCG
TTATGTAACCG
TTATGTAACCG
TTATGTAACCG
TTATGTAACCG

TTATGTAACCG
TTATGTAACCG
TTATGTAACCG
TTATGTAACCG
TTATGTAACCA

TTATGTAAGCT
TTATGTAAGCT
TTATGTGAGCT
TTATATGAATT
TTATGGAAGCT

TTATGTAACCG
TTATGTAACCG
TTATGTAACCG
TTATGTAACCG
TTATGTAACCG

TTATGTAAGTT
TTATGTAAGTT
TTATATAAATG
TTATATAAATG
TTATGGAAGTA

TTATGTAACTG
TTATGTAACTG
TTATGCAACTG
TTACGCAACTG
TTGTGTAACTG

TTATGTAAGTT
TTATGTAAGTT
CCATATAAACT
CCCTATAAACT
CTGTGGAAGTT

TTATGTAATCA
TTATGTAATCA
TTATATAATAA
TTAAATAATAA
TTATATAATCA

TTATGTAATCC
TTATGTAATCC
TTGTGCAATGG
TTGTGCAGTCG
TTGTGCAACCG

TTATGTAATCC
TTATGTAATCC
TTATGTAATCC
TTATGTAATCC
TTATGCAACCC

TTACGTAATGT
TTATGTAATGT
TTCTGCATTAT
TTCTGCAATAT
TTATGTGTTAT

TTATGTAATCA
TTATGTAATTA
CTAGGTAAATA
CTAGACAAACA
TTATATAATTG

TTATGTAATAG
TTATGTAATAG
TTATGTCTTTG
TTATGTCTTTG
TTAGGTAATAG

TTATGTAATCC
CTATGTAATCC
CCAGGCAGCCC
CTGGACAGCCC
TTACATAATCC

TTATGTAATCA
TTATGTAATCA
TCATGTCCTCA
TCATGTCCTCA
TTATATTATCA

TTATGTAATCA
TTATGTAATCA
TTTTGTGGTCT
TTTTGTAATCT
TTGTGGGATCT

TTATGTAAAAT
TTATGTAAAAT
TTATGTAAAAT
TTATGTAAAAT
TTATGTAAAAT

TTATGTAAAAT
TTATGTAAAAT
TCGTATCAAAT
ACATATGAAAT
ATATTTAAAAT

TTATGTAAAAT
TTATGTAAAAT
TTATGAAAGAC
CTATGAAAGAC
TCGCGTGCAAC

TTATGTAAAGT
TTATGTAAAGT
TTAAGGAGCGT
TGAAGGAGAGT
TGCTAGACGAT

TTATGTAAAAT
TTATGTAAAAT
TTATGTAAAAT
TTATGTAAAAT
TTATGTAAAAT

TTATGTAATTA
TTATGTAATTA
TTAGGCAATTT
TTAGGCAAATT
TTATGCAGTTA

TTATGTAAAAT
TTATGTAAAAT
CTAGCTAAAAT
TTAACTAAAAT
TTATATAAAAT

TTATGTAAAAT
TTATGTAAAAT
TTATGTAAAAT
TTATGTAAAAT
TTATGTAAAAT

TTATGTAAAGT
TTATGTAAAGT
TTATGTAAGGT
TTATGTAAGGT
TTATGTAAGGT

TTATGTAATTA
TTATGTAATTA
TTAGGCAATTT
TTAGGCAAATT
TTATGCAGTTA

TTATGTAATTA
TTATGTAATTA
TTATGTCATTA
TTATGTCATTA
TTACGTAATGA

TTATGTAAAGT
TTATGTAAAGT
TTTCCTGAAGT
TTTCCTGAAGT
TTTTGTGAGGT

TTATGTAATTC
TTATGTAATTC
TTATGTAGTTC
GTAAGTAATTG
TTATATAATTC

TTATGTAAAAT
TTATGTAAAAT
TTTTGTGAAAT
CTTTGTGAAAT
TTATGTAAAGT

TTATGTAAAGT
TTATGTAAACT
CTATGTGATCA
CTATGCGGTCA
TTATGTAATGA

TTATGTAAAAT
TTATGTAAAAT
CTATTCAGAGT
CTATTCAGAAT
CTCTACAAAAT

TTATGTAATTA
TTATGTAATTA
ATATGTGGTTG
ATATGTGGTTA
TGCTGTATTTA

TTATGTAAAAT
TTATGTAAAAT
TAACACGAAGT
TCACGCGAACT
TTATATAAAAT

TTATGTAAAAT
TTATGTAAAAT
TCGTATCAAAT
ACATATGAAAT
ATATTTAAAAT

TTATGTAAAAT
TTATGTAAAAT
TCGTATCAAAT
ACATATGAAAT
ATATTTAAAAT

TTATGTAAAAT
TTATGTAAAAT
TTATGTAAAAT
TTGTGTAAAAT
TTATGGGAAAT

TTATGTAATTC
TTATGTAATTC
TTATGTAGTTC
GTAAGTAATTG
TTATATAATTC

TTATGTAAAGT
TTATGTAAAGT
TTTCCTGAAGT
TTTCCTGAAGT
TTTTGTGAGGT

TTATGTAATTA
TTATGTAATTA
TTATGTAATTA
TTATGTAATTA
TTCTGTAATTA

TTATGTAAAGT
TTATGTAAAGT
TCACGTGAAAT
TCACGTGAAAT
TTATGTAAAAT

TTATGTAAGGA
TTATGTAAGGA
TGATACAGGAG
TGATACAGGCA
TCACATAAAAA

TTACGTAACAC
TTACGTAACAC
TTAGGCCACAT
TTATGCCACAC
TTCTTTAACGC

TTATGTAAGAC
TTATGTAAGAC
TTCAAAAAGAC
TTCAAGAAGAC
TTATGTAAGAC

TTATGTAAGGA
TTATGTAAGGA
TTATGTTGGGG
TTATGTGGGGG
TGGGGCGGGAT

TTATGTAAGAA
TTATGTAAGAA
TTATGTACGAA
TTATGTATGAT
TTATGTAAGAA

TTATGTAAGAC
TTATGTAAGAC
TTCAAAAAGAC
TTCAAGAAGAC
TTATGTAAGAC

TTATGTAAGAA
TTATGTAAGAA
TTATGTAATGA
TTATGTAATGA
TTATGTAAACA

TTACGTAACAC
TTACGTAACAC
TTACATAACAC
TTACATAACAC
TTACGTAACAC

TTACGTAACAC
TTACGTAACAC
TTAGGCCACAT
TTATGCCACAC
TTCTTTAACGC

TTATGTAAGAA
TTATGTAAGAA
TTGTGGAAGAA
TTATATAAGAA
CTACATAGGAA

TTACGTAACGC
TTACGTAACGC
CTATGTGACGC
CTATGTGACGC
TGATGTAGCTC

TTATGTAAGAA
TTATGTAAGAA
TTACACATGAA
TTATACATGAA
TTTTGCAAGAA

TTACGTAATCT
TTACGTAATCT
CTACACAATTA
CTACACAATGA
TTATATTATCT

TTATGTAAGGC
TTATGTAAGGC
TTATGTAAGGG
TTATGTAAGGG
TTATGTAAGGC

TTATGTAAGGC
TTATGTAAGGC
TGGTGAGAGGG
TGGTGAGAGGG
TCACTGAAGGC

TTACGTAACAA
TTACGTAACAA
TTACATAACAG
TTACATAACAG
TTACATAACAG

TTATGTAAGAA
TTACGTAAGAA
TTATATAAGAA
TTATATAAGAA
TTATGTAAGAA

TTACGTAATTT
TTACGTAATTT
TTGTGTAGCTT
TTGTGTAGCTT
TAATATAACTT

TTACGTAATTT
TTACGTAATTT
TTAAGTCATTT
TTAAGTCATTT
TCACGTCATTT

TTATGTAATTG
TTATGTAATTG
TTATTTCATTT
TTATTCTATTT
TTATTTAATGG

TTATGTAATTG
TTATGTAATTG
TTATGCAATCG
TTATGCAATCG
TTATGTAATTG

TTATGTAATTG
TTATGTAATTG
TTACATAATTG
TTACATAATTG
TTATATAATTG

TTATGTAATTG
TTATGTAATTG
TTACGTACTTG
TTACGTACTTG
TTATGTAATTG

TTATGTAATTG
TTATGTAATTG
TTACATTAAAG
GTACATAAAAG
TTATGGAATAG

TTATGTAATTG
TTATGTAATTG
TTATTTCATTT
TTATTCTATTT
TTATTTAATGG

TTACGTAACAG
TTACGTAACAG
TGGCCTAATAC
TGGCATAATGC
TTAAAGAACAT

TTATGTAAATT
TTATATAAATT
ATCCATAATCT
TTATATAATCT
TTATATAATTT

TTATGTAAGCA
TTATGTAAGCA
TTACGTAAGCG
TTACGTAAGCG
TTACATAAGCA

TTATGTAAGGG
TTATGTAAGGG
CCCTGTTAAGG
TCACGTTAAGG
TTCTGTGAGAG

TTACGTAACAG
TTACGTAACAG
TTTAGTACCAG
TTTAGTACCAG
TTAGGTAACAG

TTACGTAACAG
TTACGTAACAG
GTACTAAACTG
GTACTAAAGAG
TTACCTAACAA

TTATGTAAGGG
TTATGTAAGGG
TTATTTAGGGA
TTTTTTAAGGA
TTATGTAAGGG

TTATGTAAGCA
TTATGTAAGCA
TTATGTAAGCG
TTATGTAAGCG
TTATGTAAGCG

TTACGTAACAG
TTACGTAACAG
TGGCCTAATAC
TGGCATAATGC
TTAAAGAACAT

TTACGTAACCA
TTACATAACCA
ATGCAGAACCG
TTGCAGAACCG
ACACATAAGGA

TTATGTAAGAG
TTATGTAAGAG
TTATGTAAGAG
TTATGTAAGAG
TTATGTAAGAG

TTACGTAAGAT
TTACGTAAGAT
TTACTTAAGAG
TGATTTAAGAG
TTACATATAAT

TTATGTAAATT
TTATGTAAATT
TCATACAAATT
TCATACAAATT
TTATATAAATT

TTATGTAAGGG
TTATGTCAGGG
TTATGTAAGGG
TTATGTAAGGG
TTATGTAAGGG

TTACGTAACCA
TTACGTAACCA
TTATTGAACTA
TTATTGAACTA
TTATATAACTG

TTATGTAAGGG
TTATGTAAGGG
TTACGTAAGAG
TTACGTAAGAG
TTATGTAAGGA

TTACGTAACAG
TTACGAAACAG
TTACGTAACAG
TTACGTAACAG
TTATGTAACAG

TTACGTAACTA
TTACGTAACTA
TTACATAACCC
TTACATAACCC
TGACGGACCTC

TTAAGTAACGT
TTAAGTAACGT
TTAGGTAGCAC
TTAGGTAGCAC
TTAAGTAGCAT

TTACGTAATAA
TTACGTAATAA
TTACGTCATCT
TTACGTCATAT
TTACGTAATAG

TTATGTAAGTC
TTATGTAAGTC
TTAAGGAAGTC
TTAGGGAAGTC
TTATGTAAGTC

TTATGTAAGTC
TTATATAAGTC
TTATGAAAGTC
TTATGAAAGTC
TTATGTGGTTC

TTATGTAAGTC
TTATATAAGTC
TTATGAAAGTC
TTATGAAAGTC
TTATGTGGTTC

TTAAGTAACGT
TTAAGTAACGT
TTCTGGAACGT
TTCAATAAGGT
TTAATTAACGC

TTACGTAATGA
TTACGTAATGA
GTATGTAACGA
ATATGCAATGA
TTGTGTAACGA

TTACGTAATAA
TTACGTAATAA
TTATGTAAGAA
TTATGTAAGAA
TTATGTAAGAA

TTATGTAAAGC
TTATGTAAAGC
TTATGTAAAGC
TTATGTAAAGC
TTATGTAAAGC

TTATGTAAAAA
TTATGTAAAAA
TTATATAAAAA
TTACATAAAAA
TTATGTAAAAA

TTACGTAACCG
TTACGTAACCG
TCACATAGCAT
TCACATAGCAT
CTACATCACCA

TTATGTAAAAA
TTATGTAAAAA
CACTGTAAAAA
TACTGTAAAAA
TATCCGTAAGG

TTATGTAAAAA
TTATGTAAAAA
GTATACAGAAA
TTACATATAAA
TCATTTAAAAA

TTATGTAAAGA
TTATGTAAAGA
GGATGTAAAGA
GGATGTAAAGA
TGATGTAAAGA

TTATGTAAAAC
TTATGTAAAAC
TTATGTAAAAC
TTATGTAAAAC
TTATGTAAAAC

TTATGTAAAGC
TTATGTAAAGC
TTTTATAGGGT
TTTTATAAAGT
GTCGGTGAAGC

TTATGTAAAAC
TTATGTAAAAC
TTGTTTAAAAC
TTACTGGAAAC
TTACGTAAAAT

TTATGTAAAGA
TGATGTAAAGA
TTACATAAAGA
TTACATAAAGA
TTGTGTAAAGA

TTATGTAAAGC
TTATGTAAAGC
TTTTATAGGGT
TTTTATAAAGT
GTCGGTGAAGC

TTATGTAAAGA
TTATGTAAAGA
TTATGTAAAGA
TTATGTAAAGA
TTATGTAAAGA

TTATGTAAAGC
TTATGTAAAGC
TTATGTAAAGC
TTATGTAAAGC
TTATGTAAAGC

TTATGTAAAGC
TTATGTAAAGC
TTTTATAGGGT
TTTTATAAAGT
GTCGGTGAAGC

TTATGTAAAGA
TTATGTAAAGA
TTATGTAAAGC
TTAGGTAAAGC
TTGTGTAAAGA

TTATGTAAAGA
TTATGTAAAGA
TTTAATATAGC
TTTTATATAGG
TTTTATATGGC

TTATGTAAAGC
TTATGTAAAGC
TTGTATAAAGC
TTGTATAAAGC
TCCTGTAAATC

TTACGTAATCC
TTACGTAATCC
TTACGTAATCC
TTACGTAATCC
TTGCGTAATCC

TTACGTAATGG
TTACGTAATGG
TTACGTAATGG
TTACGTAATGG
TTACGCAATGA

TTACGTAATCC
TTACGTAATCC
TTACGTAATCC
TTACGTAATCC
TTGCGTAATCC

TTACGTAATGG
TTACGTAATGG
TTACGTAATGG
TTACGTAATGG
TTACGCAATGA

TTACGTAATCC
TTACGTAATCC
TTACGTAATCC
TTACGTAATCC
TTGCGTAATCC

TTACGTAATGG
TTACGTAATGG
TTACGTAATGG
TTACGTAATGG
TTACGCAATGA

TTACGTAATCC
TTACGTAATCC
TTACGTAATCC
TTACGTAATCC
TTGCGTAATCC

TTACGTAATAG
TTACATAATAG
TTGCATAATAT
TTACATAATAT
TTGTTTAATAG

TTACGTAATGG
TTACGTAATGG
TTACGTAATGG
TTACGTAATGG
TTACGCAATGA

TTAAGTAACCT
TTAAGTAATCT
TTAAATAACTC
TTAAATAACTC
TTAAATAACTT

TTACGTAATGG
TTACGTAATGG
TTACGTAATGG
TTACGTAATGG
TTACGCAATGA

TTACGTAATCC
TTACGTAATCC
TTACGTAATCC
TTACGTAATCC
TTGCGTAATCC

TTACGTAATCC
TTACGTAATCC
TTACGTAATCC
TTACGTAATCC
TTGCGTAATCC

TTACGTAATGG
TTACGTAATGG
TTACGTAATGG
TTACGTAATGG
TTACGCAATGA

TTATGTAAAAG
TTATGTAAAAG
TTATGTAAAAG
TTATGTAAAAG
TTATGTAGAAG

TTAAGTAACTT
TTAAGTAACTT
GTAAGTAATGT
GTAAGTAATGT
GTAAGTCACTT

TTACGTAATTA
TTACGTAATTA
TCATGCGATTA
CCATGCAATTA
TTATATAATTA

TTAAGTAATGT
TTAAGTAATGT
TCAAATTGTAC
TCAAATAGTAT
TTAAGTAGCAT

TTACGTAAAAT
TTACGTAAAAT
TTACGTAAAAT
TTACGTAAAAT
TTACGTAAAAT

TTAAGTAACTT
TTAAGTAACTT
CAAAGTGACTT
CAAAGTGACTT
TTAAGGAACTT

TTAAGTAATAT
TTAAGTAATAT
GTAACTCCTGT
TTAACTCCTAC
TTTAATACTGT

TTAAGTAACTT
TTAAGTAACTT
CTAAATAACTT
CTAAATAACTT
TTAAGTAACTT

TTAAGTAACTT
TTAAGTAACTT
TGATGTACCTG
TGATTTACCTA
TTAAGTAACTT

TTAAGTAACTT
TTAAGTAACTT
CTAAGCAGCTC
CTAAGCAGCTC
TTAAGTAACTT

TTAAGTAACTT
TTAAGTAACTT
TTATATAGTTT
TTATATAGTTT
TCAAATGCTTT

TTAGGTAACTT
TTAGGTAACTT
TTAAAGAACTT
TTAAAGAATTT
TTAGAGGACTT

TTAAGTAATAT
TTAAGTAATAT
GTAACTCCTGT
TTAACTCCTAC
TTTAATACTGT

TTAAGTAATAT
TTAAGTAATAT
TTAAGTAATAC
TTAAGTAATAT
TTAAATAATAC

TTAGGTAATAT
TTAGGTAATAT
TTAGATATCAT
TTAGGTATCAT
TTAGGTAATAT

TTATGTAAACC
TTATGTAAACC
TTGTGCAAACC
TTGTGCAAACC
TTATGTAAACT

TTACGTAATTA
TTACGTAATTA
TCGCATGATTA
TTGCATGGTTA
TTATATAATTA

TTAAGTAACTT
TTAAGTAACTT
CAAAGTGACTT
CAAAGTGACTT
TTAAGGAACTT

TTAGGTAACTT
TTAGGTAACTT
TTAGGTAATGT
TTAGGTAATGG
TTAGGTAACTT

TTATGTAAACA
TTATGTAAACA
TTATGTAAACA
TTATGTAAACA
TTACATAAACA

TTAAGTAACTT
TTAAGTAACTT
TTAAGTAACTT
TTAAGTAGCTT
TTAAGTAACTT

TTAGGTAATAT
TTAGGTAATAT
GCAGGTACTAT
GCAGGCACTAT
CTAGGTATTAT

TTAAGTAACTT
TTAAGTAACTT
TTAATTAACTT
TTAAGTAACTT
CAACAGAATTT

TTATGTAAACA
TTATGTAAACA
TTAGGGAAACA
TTAGGGAAGCA
TTATGTAAATC

TTAAGTAACTT
TTAAGTAACTT
TTCAATAGCTT
TCCAATAGCTG
GTAATTGATTT

TTATGTAAAAG
TTATGTAAAAG
CTATGCATATG
CTATGTATATG
TTGTGTGCAAG

TTAGGTAATAT
TTAGGTAATGT
TTAGACCAACT
TTAGACCAACT
TTAGATCATCT

TTATGTAAAGG
TTATGTAAAGG
TTGTGGAATGA
TGATGGAAAGA
TTATGTAAAGG

TTATGTAAACA
TTATGTAAACA
TTAGGGAAACA
TTAGGGAAACA
TTGTGTAAACA

TTAAGTAACTT
TTAAGTAACTT
CAAAGTGACTT
CAAAGTGACTT
TTAAGGAACTT

TTACGTAAAGT
TTACGTAAAGT
TTACACAAGGT
TTACAGTAGGA
TTCCATGAAGT

TTATGTAAAGG
TTATTTACAGA
TTATATATAGA
TCATGTATAGC
TTATATAAAGG

TTAAGTAACTT
TTAAGTAACTT
TTAAATTACTT
TTAAATTACTT
TCCCGAAACTT

TTATGTAAACA
TTATGTAAACA
TTAGGGAAACA
TTAGGGAAGCA
TTATGTAAATC

TTAAGTAATGT
TTAAGTAATGT
TTAAGCATGCT
TTAAGCATGCT
CTAAGCGATGT

TTAAGTAACTT
TTAAGTAACTT
TTAAGTAACAG
TTAAGTAACAG
TAAAGTAACTT

TTAAGTAACTT
TTAAGTAACTT
CAAAGTGACTT
CAAAGTGACTT
TTAAGGAACTT

TTATGTAAAGG
TTATGTAAAGG
CTATGTCTAAA
CTGTGTCTAAA
TTCCATCTGGG

TTAGGTAACTT
TTAGGTAACTT
CTAAGAAAGTT
CTAAGAAAGTT
TTAAGAGACTG

TTAGGTAATAT
TTAGGTAATAT
TTAGATAATAT
TTAGATAATAT
TTGGGTAATAT

TTAGGTAACTT
TTAGGTAACTT
TTAAGCAAGTT
TTAAGAAAGTT
TTAGGTAACTT

TTAAGTAACTT
TTAAGTAACTT
TTAAGTAATTT
TTAAATAATTT
CTACGTAACTT

TTATGTAAAGG
TTATGTAAAGG
TTATGTAAAGC
TTATGTAAAGC
CCATGTACAGG

TTATATAACAT
TTATATAACAT
TTATATAGTAG
TTATATAGTTG
TTATATAACAT

TTATGTAAATA
TTATGTAAATA
CTCTTTGAACA
CTCTTTAAACA
TTGTTTAAGTA

TTATATAACAT
TTATATAACAT
TTATGTTACAC
TTATGTAACAC
TTATATAACTT

TGATGTAACAT
TGATGTAACAT
CAATGTAGTTG
TGATGTCATTG
TGATGCAGCTG

TGATGTAACAT
TGATGTAACAT
CAATGTAGTTG
TGATGTCATTG
TGATGCAGCTG

TTATGTAAATA
TTATGTAAATA
GTATGTAAATC
GTATGTAAATC
TTATGTAAATA

TGATGTAACAT
TGATGTAACAT
CAATGTAGTTG
TGATGTCATTG
TGATGCAGCTG

TTATGTAAATC
TTATGTAAATC
TTATGTAAATT
TTATGTAAATA
TTATGTAAATC

TTATGTAAATA
TTATGTAAATA
TTATGTAAATA
TTATGTAAATA
TCATGTCAACT

TTATGTAAATA
TTATGTAAATA
TTATGTAAATA
TTATGTAAATA
TCATGTCAACT

TTATGTAAATC
TTATGTAAATC
TCATGCATATT
TAGTGTATCTT
TTGTGTAAATC

TTATGTAAATA
TTATGTAAATA
CTGGGTAACAA
TTGCATAACAA
TTATGTAAACA

TTATGTAAATC
TTATGTAAATC
GTAGGTAAATC
GTAGGTAAATC
TTATGTAAAGC

TTATGTAAATA
TTATGTAAATA
TCAGGCAAATA
TTAGGCAAATA
TCACGCACAAG

TTATGTAAATC
TTATGTAAATC
GTGTGCAAATT
ATGTGCAAATT
TTACCTAAATT

TGATGTAACAT
TGATGTAACAT
CAATGTAGTTG
TGATGTCATTG
TGATGCAGCTG

TTATGTAAATA
TTATGTAAATA
TGTTGTAAGCA
TGTTGTAAGCA
CTATATAAATA

TTACGTAAGAA
TTACGTAAGAA
TGACGTCAGAG
TGACGTCAGAG
TTACGTAAGAA

TTACGTAATTG
TTACGTAATTG
CCATGTGAATG
CCATGTGAATG
TTGGGTCGCCG

TTAGGTAACAA
TTAGGTAACAA
TTAACTATCAC
TTAACTATCAT
CTGGGTAACAA

TTATGTAAACG
TTATGTAAACG
TTATTTAATCG
TTATTTAATCG
TTATGGAGACG

TTAGGTAATCT
TTAGGTAATCT
TTAGATAATTC
TTAGATAATTT
GCAGGTAATCC

TTAGGTAATCT
TTAGGTAATTT
CTATATAGTTT
CTATAAAGTCT
TTGCATAGTCT

TTACGTAATTG
TTACGTAATTG
CCATGTGAATG
CCATGTGAATG
TTGGGTCGCCG
