# Supplementary material for: Correlated Evolution of Positions within Mammalian cis Elements
Source: PLoS One. 2013 Feb 8;8(2):e55521. doi: 10.1371/journal.pone.0055521 (PMC3568137; doi:10.1371/journal.pone.0055521)
Supplement: Text Archive S1 — A compressed/ZIP file archive of all binding site data for the 64 PWMs used in our analysis. The individual files are named per PWM ID, so for instance, “MA0002.hits” corresponds to JASPAR PWM MA0002. This has 333 binding sites, each of length 9. Each binding site is grouped as a set of 5 aligned sequences corresponding to human, chimp, mouse, rat and dog (from first to last). A blank line separates binding sites from each other. (GZ) [file pone.0055521.s004.gz › Hits/MA0027.hits]

AAGTAGTGCTC
AAGTAGTGCTC
AAACCGAGCTC
GAGGCGAGCTC
AAGCAGAGCCT

AAGTAGTGGCC
AAGTAGTGGCC
AAGTGGAGGCC
AAGTGGAGGCC
GAGGGGTGGCC

AAGTAGTGGCC
AAGTAGTGGCC
AAGTGGAGGCC
AAGTGGAGGCC
GAGGGGTGGCC

AAGTAGTGCCC
AAGTAGTGCCC
AAACAATACCT
AAACGGTGCCT
AAACAATGTCC

AAGTAGTGTTC
AAGTAGTGTTC
GAGTACTGTTC
GAGTACTGTTC
AAGCAGTGTTC

AAGTAGTGTCC
AAGTAGTGTCC
GACTGCAGTCC
AACTACGGTCC
AAGCGGCCTCC

AAGTAGTGTTC
AAGTAAGGTTC
AAGTCATATTA
AAGTCATTTTA
AAGTAATGATC

AAGTAGTGCCC
AAGTAGTGCCC
AAGTAGTGCCT
AAGTAGTGCCT
AAGTAGTGCCC

AAGTAGTGCTC
AAGCAGTGCTC
GAACTGGACTG
GAGCTGGATTG
GAGCTGGGCTC

AAGTAGTGCCC
AAGTAGTGCCC
AAACAATACCT
AAACGGTGCCT
AAACAATGTCC

AAGTAGTTTCC
AAGTAGTTTCC
CACAAATTTCC
CACAAATTTCC
AGGAAAGTTTC

AAGTAGTTTCC
AAGTAGTTTCC
AAGTAGTTTCC
AAGTAGTTTCC
AAGTCGTTTCC

AAGTTGTGGCC
AAGTTGTGGCC
AAGTTGTGGCC
AAGTTGTGGCC
AAGTTGTGGCC

AAGTGGTGCCC
AAGTGGTGCCC
AAGCGCTGCTC
AAGCGGTGCTC
AAGCAGTGCCC

AAGTGGTGTCC
AAGTGGTGTCA
GAGTGGGATTA
GAGTGGAGTTA
CAGTGAGGACA

AAGTAGTTTCC
AAGTAGTTTCC
AAGTAGCTCCT
AAGTAGCTCCC
AAGTAGCTGGT

AAGTAGTTGTC
AAGTAGTTGTC
AAGTAGTTGTC
AAGTAGTTGTC
AAGTGGTTGTC

AAGTTGTGGCC
AAGTTGTGGCC
ACGATATAGCT
AAGATGTAGCT
AAGATGTGGCC

AAGTTGTGCCC
AAGTTGTGCCC
AGGTTGTGACC
AGATGGTGACC
AAGTTGTACCC

AAGTTGTGTTC
AAGTTGTGTTC
AAGGCCTATTC
AAGGCCCATTC
AAGTGCTGTTC

AAGTTGTGCCC
AAGTTGTGCCC
AAAATGCAGTT
AAAATGTAGTT
AAGCTGTGCCC

AAGTGGTGGCC
AAGTGGTGGCC
AGGCGGAGGTA
AGGCGGAGGCA
AAGTGGACGCT

AAGTTGTGTCC
AAGTTGTGTCC
AAGTTGTGTCC
AAGTTGTGTCC
AAGTAGTGTCC

AAGTAGTTCCC
AAGTAGTTCCC
GAGTAGTTTGT
GAGTAGTTTGT
AAGTACTTCCC

AAGTTGTGGCC
AAGTTGTGGCC
AAGTTGTGGCC
AAGTTGTGGCC
AAGTTGTGGCC

TAGTAGTGCTC
TAGTAGTGCTC
TAGTAGTGCTC
TAGTAGTGCTC
TAGTAGTGCTC

AAGTTGTGCTC
AAGTTGTGCTC
AAGTTGAGCAC
AAGTTGCTCAC
GAGCCGCGCTC

AAGTAGTTTCC
TAGTAGTTTCC
AGACAGATGCA
AATTAGATGAA
AAGCATCCTAG

AAGTTGTGGCC
AAGTTGTGGCC
AAGTCGTGGCC
AAGTCATGGCC
AAGTTGTGGCC

AAGTTGTGGTC
AAGTTGTGGTC
AATCTACGGAA
ATTCTTCGGAA
AGGTGGTGATC

AAGTAGTTCCC
AAGTAGTTCCC
GAGTAGTTTGT
GAGTAGTTTGT
AAGTACTTCCC

AAGTAGTTTCC
AAGTAGTTTCT
AAGCAGCTTCC
AAGCAGCTTCC
AACCAGCTTCC

AAGTTGTGTTC
AAGTTGTGTTC
AAGTTGTGCTT
AAGTTGTGCTT
AAGTGGTGTTA

AAGTTGTGCCC
AAGTTGTGCCC
AAAATGCAGTT
AAAATGTAGTT
AAGCTGTGCCC

AAGTGGTGGCC
AAGTGGTGGCC
AGGTGATAGCC
AGGTGATAGAC
GAGGAGGAGCC

AAGTGGTGGTC
AAGTGGTGGTC
AAGTGACTGAC
AAGTGACTGAC
AAGTAGTGGCC

AAGTGGTGGCC
AAGTGGTGGCC
AAGTAGTAGCC
AAGTAGTAGCC
AAGTGGTGGCC

AAGTAGTTTTC
AAGTAGTTTTC
ACATAGTTGTT
ACACAGTTGCT
AAATCGTTTTC

AAGTAGTTCCC
AAGTAGTTCCC
AAATCGTTCCC
AAATCGTTCCC
AAGTACTCCCC

AAGTAGTTCCC
AAGTAGTTCCC
CAGGAGCCCAC
TAGGAGCTCGC
CACCAGCTCGC

AAGTGGTTCCC
AAGTGGTTCCC
AAGCGGCTCCC
AAGGGCTTCTC
AACGGGCTTCC

AAGTTGTTTTC
AAGTTGTTTTC
AAGATGTATTC
AAGATGTTTTC
CAGACATTTTC

AAGTTGTTTTC
AAGTTGTTTTC
AAGATGTATTC
AAGATGTTTTC
CAGACATTTTC

AAGTTGTTTCC
AAGTTGTTTCC
AAGTGTTCTTT
AAGTGTTCGTC
AAGTTGGCAGC

TAGTGGTGGTC
TAGTGGTGGTC
AAACGGGGATC
GAACGGGGGTT
CCGCGGTGGTC

GAGTAGTGGCC
GAGTAGTGGCC
GAGCAGTGGAT
GAGCAGTGGAT
GAGCGGCGGCC

AAGTTGTTCCC
AAGTTGTTCCC
CGAGTGCTCCC
AGAGTGCTCCC
ATGTTGCTCAC

AAGTTGTTTTC
AAGTTGTTTTC
AATGTGTTTTG
AGTGTGTTTTG
AAGTTGTTTTA

AAGTTGTTTTC
AAGTTGTTTTC
AAGTTGACTTC
AAGTTGTCTTC
AAGTTGTTTCC

AAGTTGTTTTC
AAGTTGTTTTC
AAGATGTATTC
AAGATGTTTTC
CAGACATTTTC

AAGTGGTTTCC
AAGTGCGTTCC
AAGTGGGCCTC
AAGTCCGTCTC
CAGTGGGGCGC

AAGTTGTTGCC
AAGTTGTTGCC
AAGCTACAGTC
AAGTTACTGTC
GACTTGCTGTC

AAGTTGTTCCC
AAGTTGTTCCC
AAACTTTCCAC
AAACTTTCTAC
ACACTCTTCCC

GAGTAGTGCCC
GAGTAGTGCCC
GAGTAGTGCCT
GAGTAGTGCCT
GAGTAGTGCCC

TAGTAGTTCTC
TAGTAGTTCTC
TTGTGGTTTCC
TTGTAGTTTTC
TTGTAGTTCCC

AAGTGGTTTCC
AAGTGGTTTCC
AAGTGGTTTCC
AAGTGGTTTCC
AAGTGGTTTCC

TAGTAGTTTCC
TAGTAGTTTCC
TAGTAGTTTCC
TAGTAGTTTCC
TGGTAGTTTCG

GAGTAGTGGCC
GAGTAGTGGCC
GAGCAGTGGAT
GAGCAGTGGAT
GAGCGGCGGCC

AAGTGGTTTTC
AAGTGGTTTTC
AGGTAGTTTTC
AGGTAGTTTTC
AGGTGGTCTTC

TAGTAGTTGTC
TAGTAGTTGTC
TAATGGTCGTT
TAATGGTCGTT
TGATGCTTGTG

GAGTAGTGGCC
GAGTAGTGGCC
GAATAGTGGCC
GAATAGTGGCC
GAGTAGTGGCC

TAGTTGTGCCC
TAGTTGTGCCC
CAGTTGTCCCC
TAGTTGTCCCC
CAATTGTGCCC

AAGTGGTTCCC
AAGTGGTTCCC
AAGTTGTCCCC
AAGCTTTTCCC
AAGCTGGTCCC

TAGTAGTTCCC
TAGTAGTTCCC
TTGATATTCTC
TAGATATTTTC
TCGTAGTTCCC

AAGTTGTTTCC
AAGTTGTTTCC
AAGTTGTTTTC
AAGTTCTTCTT
AAGTCCCTTGC

TAGTAGTTTCC
TAGTAGTTTCC
TAGTAGTTTCC
TGGCACTTTCT
TAGTAGTTTCC

AAGTTGTTTCC
AAGTTGTTTCC
AAGCTGTTTCC
AAGTTGTTTCC
AAGTTATTTCC

AAGTGGTTTCC
AAGTGGTTTCC
GATACCGTTTC
GATACTGTCCT
AAGTGGTTCCC

AAGTGGTTCTC
AAGTGGTTCTC
AAGTGGTTCTC
AAGTGGTTGTC
AAGTGGTTCTC

AAGTAGTAGTC
AAGTAGTAGTC
AAGCAGCGGCC
AAACAGCAGTC
AAGCAGTAGTA

TAGTTGTGTTC
TAGTTGTGTTC
TAACTGGGTTC
TAACTGGGTTC
TGATTGTGCTC

AAGTGGTTTCC
AAGTGGTTTCC
AAGTGGTTTCC
AAGTGGTTTCC
AAGTGGTTTCC

AAGTTGTTCTC
AAGTTGTTCTC
CAGCTGTGCTC
CAGCTATGCTC
TAGTTCTCCTT

AAGTTGTTCTC
AAGTTGTTCTC
AAGTCGTTTGA
AAGTTGTTTGA
ATGCTGTGTCA

AAGTGGTTTCC
AAGTGGTTTCC
GAGTGCTTTCT
GAGTGTTTTCT
AAGCGGTTTCC

AAGTTGTTCTC
AAGTTGTTCTC
AAGTTGTTCTC
AAGTTGTTCTC
AAGTCGCTCTC

AAGTTGTTGTC
AAGTTGTTGTC
AAGTTTTTGCA
AAGTTCTTGCA
AATACTGGGCA

AAGTTGTTCTC
AAGTTGTTCTC
CAGCTGTGCTC
CAGCTATGCTC
TAGTTCTCCTT

TAGTTGTGTTC
TAGTTGTGTTC
TAATTGTATTT
TAGTTGTATTT
TAAATGTGTTC

AAGTTGTTTTC
AAGTTGTTTTC
AAGGGTTTTCC
AAGGGGTTTCC
AAGCTGTGTTC

AAGTTGTTGCC
AAGTTGTTGCC
AAGCTACAGTC
AAGTTACTGTC
GACTTGCTGTC

AAGTGGTTCCC
AAGTGGTTCCC
CAGAAGTGGCC
CAGAAGTAGCC
ACGAGATTACC

GAGTAGTGGCC
GAGTAGTGGCC
GAGTTGTGGCT
GAGTTGTGGCT
GAGTTGTGGCC

AAGTTGTTTTC
AAGTTGTTTTC
AAGATGTATTC
AAGATGTTTTC
CAGACATTTTC

AAGTTGTTCCC
AAGTTGTTCCC
CGAGTGCTCCC
AGAGTGCTCCC
ATGTTGCTCAC

AAGTAGTAGTC
AAGTAGTAGTC
GATTAGGAGGG
AGGCAGCAGAA
AAGCAGTGGTC

AAGTAGTATTC
AAGTAGTATTC
AAGTGGTATAC
AAGTGGTGTAC
AAGCAGCATTC

GAGTAGTGGCC
GAGTAGTGGCC
GAGCAGTGGAT
GAGCAGTGGAT
GAGCGGCGGCC

AAGTTGTTCCC
AAGTTGTTCCC
AAATTGCTTCC
AAATTGCTTCC
AAAGTGGTTCC

AAGTTGTTTCC
AAGTTGTTTCC
AAGTGTTCTTT
AAGTGTTCGTC
AAGTTGGCAGC

TAGTTGTGGCC
TATTTGTGGCC
TAGTTCTGGCC
TAGTTCTGGCC
TAGTTCTGGCC

GAGTAGTGCCC
GAATAGTGCCC
AAACAGTACCT
AAATAGTACCT
GACTAGTGCCT

TAGTTGTGTTC
TAGTTGTGTTC
TAGTCATGTTC
TAGTCACGTTC
TACTCATGTCC

AAGTTGTTTTC
AAGTTGTTTTC
CACTTGTTTTC
CACTTGTTTTC
AACTTGTTTTC

AAGTGGTTTCC
AAGTGGTTTCC
GAGTGGACTGC
TAGTGGATTGC
GAGAGGCCTGC

AAGTTGTTCCC
AAGTTGTTCCC
AAATCGTTCCC
AAATCGTTCCC
AAGTTGTTTCC

AAGTTGTTGTC
AAGTTGTTGTC
AAGTTTTTGCA
AAGTTCTTGCA
AATACTGGGCA

AAGTGGTTCCC
AAGTGGTTCCC
AAAGTTACCGT
AAAGTTACCGT
CAAGTTGCCGC

AAGTTGTTTCC
AAGTTGTTTCC
GACTTCTTTCC
GACTTGTTTCC
AAGCTGCTTCC

AAGTAGTATTC
AAGTAGTATTC
AAATAGTACGC
AAACAGTATTT
CAGCAGTCCTC

GAGTAGTGCTC
GAGTAGTGCTC
GCGTAGCGCTC
GCGTAGTGCTC
GGGTAATGCTC

AAGTTGTTTTC
AAGTTGTTTTC
AAGATGTATTC
AAGATGTTTTC
CAGACATTTTC

AAGTAGTACCC
AAGTAGTACCC
AAGTAGTACCC
AAGTAGTACCC
AAGTAGTACCC

AAGTTGTTTTC
AAGTTGTTTTC
AAGATGTATTC
AAGATGTTTTC
CAGACATTTTC

AAGTGGTTTTC
AAGTGGTTTTC
GAGACTATTCC
GAGACTATTCC
CCGGTACTGCC

AAGTAGTGACC
AAGTAGTGACC
AAGTAGTGACC
AAGTAGTGACC
GAGTAGTGACC

AAGTTGTTTTC
AAGTTGTTTTC
AAGTTGACTTC
AAGTTGTCTTC
AAGTTGTTTCC

AAGTTGTTCTC
AAGTTGTTCTC
AAGTTGATTTT
AAGTTGTTTTT
AAGTTATTTTC

AAGTTGTTCCC
AAGTTGTTCCC
AAACTTTCCAC
AAACTTTCTAC
ACACTCTTCCC

AAGTTGTTTTC
AAGTTGTTTTC
AAGATGTATTC
AAGATGTTTTC
CAGACATTTTC

AAGTAGTGACC
AAGTAGTGACC
AAGTAGTGCTC
AAGTCGTGCTC
AAGTAGTGACC

TAGTGGTGTTC
TAGTGGTGTTC
TGGTGGTGTTC
TGGTGGTGTTC
TAATTGTATTC

GAGTAGTGGTC
GAGTAGTAGTC
ATGTTGTAGTC
AAGTTGTAGTC
GAGTTGTAGTC

AAGTAGTACCC
AAGTAGTACCC
AAATAATTCTA
AAATAGTTCTA
AAGCACCCCCC

TAGTGGTGTTC
TAGTGGTGTTC
TGGTGGTGTTC
TGGTGGTGTTC
TAATTGTATTC

TAGTGGTGGCC
TAGTGGTGGCC
TAGTGGTGGCC
TAGTGGTGGCC
TAGTGGTGGCC

TAGTTGTGCCC
TAGTTGTGCCC
TAGTTTCGCCT
TAGTTTCGCCT
GAGGTTCGCGG

AAGTTGTTTTC
AAGTTGTTTTC
AAGTTGTTTGC
AAGTTGTTTGC
GAGTTGCTTCC

GAGTAGTGCTC
GAGTAGTGCTC
GAGTAGTGCTC
GAGTAGTGCTC
GAGTAGTGCTC

GAGTGGTGGCC
GAGTGGTGGCC
GAGTAGTGGCC
GAGTAGTGGCC
GGGCGGCGACC

GAGTTGTGGCC
GAGTTGTGGCC
GAGTTGTGGCC
GAGTTGTGGCC
GAGCCGCGGCC

AAGTAGTCTTC
AAGTAGTCTTC
AAGTTGTCTGC
AAGTAATCTGC
GGACAGCCTCC

AAGTGGTAGCC
AAGTGGTAGCC
AAGTGATAGCT
AGGTGATAACT
AAGTGGCAGCC

GAGTGGTGTCC
GAGTGGTGTCC
GAGTGTGGTCC
GAGTGTGGTCC
GAGTGCCGTCC

AAGTTGTAGTC
AAGTTGTAGTC
AAGTTGTAGTC
AAGTTGTAGTC
AAGTTGTAGTC

GAGTTGTGGCC
GAGTTGTGGCC
AAGTTGTGGCC
AAGTTGTGGCC
GAGTTGGGTCC

GAGTTGTGGTC
GAGTTGTGGTC
GAGTTGTGGTC
GAGTTGTGGTC
GAGTTGTGGTC

AAGTGGTAGTC
AAGTGGTAGTC
AAAAGGTAGCC
GAAAGATGGCC
AAATGGTGGTT

GAGTTGTGGTC
GAGTTGTGGTC
GAGTTGTAGTC
GAGTTGTAGTT
GAGTTGTGGTC

GAGTTGTGCTC
GAGTTGTGCTC
GAGTTGTGCTC
GAGTTGTGTTC
GAGCTGAGCTC

AAGTGGTATCC
AAGTGGTATCC
AAGTGGAATCC
AAGTGGAATCC
AACTGGAATCC

AAGTTGTGATC
AAGTTGTGATC
AAGTTGGGATC
AAGTTGGAATC
AAGTTATGATC

AAGTTGTATTC
AAGTTGTATTC
AGGGTATATTC
AGAGTATACTC
AAAGTGTATTC

TAGTAGTAGCC
TAGTAGTAGCC
TAGTAGTACCC
TAGTAGTATCC
TAGTAGTATCC

AAGTGGTATCC
AAGCGGTATCC
AAGCAACATTG
AGACAGCATTG
AAGTGGCATTG

GAGTTGTGGCC
GAGTTGTGGCC
AAGTTGTGGCC
AAGTTGTGGCC
GAGTTGGGTCC

GAGTTGTGGCC
GAGTTGTGGCC
AAGTTGTGGCC
AAGTTGTGGCC
GAGTTGGGTCC

AGGTAGTGTCC
AGGTAGTGTCC
AGGTAAGTTGG
AGGTAAGTCGC
AGGTAAGTCAC

GAGTTGTGCTC
GAGTTGTGCTC
GAGTTGTGCTC
GAGTTGTGTTC
GAGCTGAGCTC

GAGTTGTGTTC
GAGTTGTGTTC
GAGTTCTGTTC
GAGTTCTGTTC
GAGTTGTGTTC

AAGTAGTTATC
AAGTAGTTATA
AGAGAGTCATC
GGAGAGCCACC
AAGTACTGATC

TAGTAGTGATC
TAGTAGTGATC
TAGTAGTGATC
TAGTAGTGATC
TAGTAGTGATC

GAGTTGTGCTC
GAGTTGTGCTC
GAGCTCGGCTC
GAGCTCAGCTC
GAGTTATGCTC

TAGTAGTGACC
TAGTAGTGACC
TGTTGCTGACC
TGTTGCTGGCC
TAGCAGCGACC

AAGTTGTGATC
AAGTTGTAATC
AAATAACGCTC
AAATAACGTTC
AAGTAGTGATC

GAGTAGTTTTC
GAGTAGTTTTC
AGGTGGTTTTC
AGATAGTTTTC
GGGAAGTTTTC

AAGTTGTATTC
AAGTTGTATTC
AGGGTATATTC
AGAGTATACTC
AAAGTGTATTC

CAGTAGTGGCC
CAGTAGTGGCC
CTTTAGTGGCC
CCTTAGTGGCC
CTCTGGGGGCT

CAGTAGTGCTC
CAGTAGTGCTC
AAAGAGTGCTC
AAATAGTGCTC
AAGTAGTGCCC

GAGTAGTTGTC
GAGTAGTTGTC
GTTCAGCTGCC
GTGTAGCTGTC
GAGTAGCTGCC

GAGTTGTGCTC
GAGTTGTGCTC
GAGTTGTGCTC
GAGTTGTGTTC
GAGCTGAGCTC

ACGTAGTGGCC
ACGTAGTGGCC
ATGTGGTGGCC
ATGTGGTGGCC
ACGTGGTGGCC

GAGTTGTGTCC
GAGTTGTGTCC
GAGCTGTTTTC
GAGCTGTTTTC
GAGCTGTATCT

GAGTTGTGGTC
GAGTTGTGGTC
GAGTTGTGCCT
GAGTTGTGCCT
GAGTTTTGGTC

AAGTGGTACCC
AAGTGGTACCC
AAGTGACAGCG
AAGTGACAGCG
CAGTGGCACCT

AAGTAGTTATC
AAGTAGTTATA
AGAGAGTCATC
GGAGAGCCACC
AAGTACTGATC

GAGTGGTGTCC
GAGTGGTGTCC
GAGTGTGGTCC
GAGTGTGGTCC
GAGTGCCGTCC

GAGTGGTGCTC
GAGTGGTGCTC
CTGTGGTACTC
CTGTGATATTC
GGACGGTCTCC

AGGTAGTGCTC
AGGTAGTGCTC
AGGCAGTGGCC
AGGCAGTGGCC
ATGCAGTATTC

AAGTGGTAGTC
AAGTGGTAGTC
AAAAGGTAGCC
GAAAGATGGCC
AAATGGTGGTT

GAGTTGTGGCC
GAGTTGTGGCC
AAGTTGTGGCC
AAGTTGTGGCC
GAGTTGGGTCC

AAGTTGTGACC
AAGTTGTGACC
AGGTTGTGGCC
AAGTTGTGGCC
AAGTCGTGGCT

GAGTTGTGGCC
GAGTTGTGGCC
GAGTTGTGGCC
GAGTTGTGGCC
GAGCCGCGGCC

GAGTGGTGGCC
GAGTGGTGGCC
GAAGAGGGGCC
GAAGAGGGGCC
GAGGGGGGGCC

GAGTGGTGCTC
GAGTGGTGCTC
AGGTGGCGCTG
AGGTGGCGCTG
AGGTCGTTGTC

CAGTAGTGCTC
CAGTAGTGCTC
GAGGTGTGCTT
GAGGTGAGCAT
AAGTGTTCATC

AAGTTGTGATC
AAGTTGTGATC
AAGTAGTGATC
AAGTGGTGATC
AAGTGGTGATC

GAGTTGTGCTC
GAGTTGTGCTC
GAGTTGTGCTC
GAGTTGTGTTC
GAGCTGAGCTC

AAGTTGTAGCC
AAGTTGTAGCC
AAGCGGTAGCG
AAGCTGTAGCG
AAATTGTGGCC

AAGTTGTACCC
AAGTTGTACCC
AAGTTGTACCC
AAGTTGTACCC
AAATTGTACCC

AAGTTGTAGCC
AAGTTGTAGCC
AAGCGGTAGCG
AAGCTGTAGCG
AAATTGTGGCC

GAGTTGTGGCC
GAGTTGTGGCC
AACTTGCAACC
AACTTGTAACC
CAGATGTAACC

AAGTTGTATTC
AAGTTGTATTC
GTGTCTCATTC
GTGTCTCATTC
GAGTTACACTC

AAGTTGTACTC
AAGTTGTACTC
AAGTTCTATTT
AAGTTCTATTC
AAATTGTATTC

GAGTTGTGTCC
GAGTTGTGTCC
GAGCTGTTTTC
GAGCTGTTTTC
GAGCTGTATCT

GAGTTGTGGCC
GAGTTGTGGCC
AAGTTGTGGCC
AAGTTGTGGCC
GAGTTGGGTCC

GAGTTGTGGTC
GAGTTGTGGTC
GAGTTGTGGTC
GAGTTGTGGTC
GAGTTGTGGTC

CAGTAGTGCTC
CAGTAGTGCTC
AAAGAGTGCTC
AAATAGTGCTC
AAGTAGTGCCC

GAGTTGTGGCC
GAGTTGTGGCC
AAGTTGTGGCC
AAGTTGTGGCC
GAGTTGGGTCC

AAGTGGTAGTC
AAGTGGTAGTC
AAAAGGTAGCC
GAAAGATGGCC
AAATGGTGGTT

AGGTAGTGCTC
AGGTACTGCTC
AGGAAGTGCTG
AGGAAGTACTA
AGGCAGCGCTC

AAGTTGTATTC
AAGTTGTATTC
AACTTGTTTCC
AACTAGTTTCC
AACTTGCCTCT

AAGTAGTGCGC
AAGTAGTGCGC
AGGTGGGGCAC
AAGTGGAGCAC
AGGGAGTGCAC

AAGTAGTGTGC
AAGTAGTGTGC
AAGCAATGTGC
AAGCAATGTGC
AAGTAGTATGC

GAGTAGTTCCC
GAGTAGTTCCC
ATCCAGGTCCT
ATCCAGGTCCT
GCGCAGTCCGG

AAGTTGTGATC
AAGTTGTGATC
AAGTGGCACTG
AAGTTGCACTG
AAGTTGCGCTC

GAGTTGTGGTC
GAGTTGTGGTC
GAGATGGTATC
GAGATGGTACC
GGGGTACTGCC

GAGTTGTGCCC
GAGTTGTGCCC
GAGCTGCGCAC
GAGCTGCGCGC
GAGTTGCGCCC

TAGTGGTTGCC
TAGTGGTTGCC
CACAGAGCCCC
CACGGAGCCCC
TAGTGGATTTC

GAGTAGTTGTC
GAGTAGTTGTC
GTTCAGCTGCC
GTGTAGCTGTC
GAGTAGCTGCC

TAGTGGTTTCC
TAGTGGTTTCC
TAGTACTTCCT
GAGTACTTCCT
TAGTGCGTGCC

TAGTTGTTTTC
TAGTTGTTTTC
TACCTGTTTGG
CACCTGTTTGG
TAGTTGTTTTC

AAGTAGTGGAC
AAGTAGTGGAC
AGGTAGTTTAA
AGGTAGTGAAA
AGACAATGAAT

TAGTAGTACTC
TAGTAGTACTC
TGCTAGCAGCC
TGCTAGCAGTC
TGGTAGTATTC

TAGTTGTTGCC
TAGTTGTTGCC
TAGTTTTTCTG
TAGTTTTTCTG
TAGTTACTTTG

TAGTGGTTTCC
TAGTGGTTTCC
TAGTACTTCCT
GAGTACTTCCT
TAGTGCGTGCC

AAGTAGTGCGC
AAGTAGTGCGC
AAGTAATGAGC
AAGTAATGAGC
AAGTAACAGAC

AAGTAGTCCCC
AAGTAGTCCCC
AAGTAGTCCCC
AAGTAGTCCCC
AAGTAGTTCCC

CAGTAGTGCTC
CAGTAGTGCTC
CAATAGTTCTC
CAATAGTTCTC
CAGCCGCCCTC

GAGTAGTTCCC
GAGTAGTTCCC
ATCCAGGTCCT
ATCCAGGTCCT
GCGCAGTCCGG

CAGTAGTGCCC
CAGTAGTGCCC
CACTGACACAC
CAGCGACACAC
CAGACATGTTC

TAGTTGTTTTC
TAGTTGTTTTC
TGTTTGTTTTT
TAGTTGTTTGC
TACTTGTTTTC

TAGTGGTTTCC
TAGTGGTTTCC
TAGTACTTCCT
GAGTACTTCCT
TAGTGCGTGCC

TAGTGGTTTCC
TAGTGGTTTCC
TAGTGGTTGTC
TAGTGCTTGCC
TAGCAGTTGCC

TAGTGGTTGTC
TAGTGGTTGTC
TAGTAGTTCTA
TAGTAGTTCTA
TACTGCTTGCA

TAGTTGTTTTC
TAGTTATTTTC
TACAGGTTTTC
TACCAGTTTTC
TGGTGGTTTTC

AAGTAGTTATC
AAGTAGTTATC
AAATAGTCATA
AAGTAGTCATA
AGTTAGTTATC

TAGTGGTTTCC
TAGTGGTTTCC
TAGTACTTCCT
GAGTACTTCCT
TAGTGCGTGCC

TAGTGGTTGCC
TAGTGGTTGCC
GAGTGGTTGCC
GAGTGGTTGCC
TAGTGATTGCT

TAGTTGTTTCC
AAGTCATTTCC
GAATTTCTCAC
GAATTTCTCAC
AAGTTGTTCCC

AAGTAGTCTTC
AAGTAGTCTTC
CAGAGGTGGTA
CAGGGGTGGTA
AGACAGTGGTC

TAGTTGTTCCC
TAGTTGTTCCC
TGTTTGTCTCC
TATTTGCCTCC
TGCTTGCTCCC

CAGTAGTGTCC
CAGTAGTGTCC
TAGCAGCAACC
CAGCAGCAAAC
CAGCAGTGTCC

TAGTTGTTCCC
TAGTTGTTCCC
CAGCTATCACC
CAGATATCCGC
CAGATGTTCCC

TAGTTGTTGCC
TAGTTGTTGCC
TGGCGGTCACT
TGGCTGTTGCT
TGATTGTCGCC

TAGTGGTTCTC
TAGTGGTTCTC
CAATGGTTCGC
CAGTGGTTCAC
CAATGGTTCTG

GAGTAGTTGCC
GAGTAGTTGCC
GAGTAGTTGCC
GAGTAGTTGCC
GAGTAGTTGCC

TAGTTGTTGCC
TAGTTGTTGCC
TGGCGGTCACT
TGGCTGTTGCT
TGATTGTCGCC

TAGTGGTTGCC
TAGTGGTTGCC
GAGCTGTTGCC
GAGCGGCTGCC
CAATGGTCACC

TAGTGGTTGCC
TAGTGGTTGCC
GAGTGGTTGCC
GAGTGGTTGCC
TAGTGATTGCT

TAGTGGTTTTC
TAGTGGTTTTC
TAGTGGAGTTT
TAGTGGTGTTT
AAGTGGTTTTC

TAGTGGTTTCC
TAGTGGTTTCC
TAGTACTTCCT
GAGTACTTCCT
TAGTGCGTGCC

AAGTAGTCCCC
AAGTAGTCCCC
AAATAGTCCCT
AAATAGTCCCC
AAGTAGTCCCC

TAGTGGTTTCC
TAGTGGTTTCC
TAGTACTTCCT
GAGTACTTCCT
TAGTGCGTGCC
