# Supplementary material for: Correlated Evolution of Positions within Mammalian cis Elements
Source: PLoS One. 2013 Feb 8;8(2):e55521. doi: 10.1371/journal.pone.0055521 (PMC3568137; doi:10.1371/journal.pone.0055521)
Supplement: Text Archive S1 — A compressed/ZIP file archive of all binding site data for the 64 PWMs used in our analysis. The individual files are named per PWM ID, so for instance, “MA0002.hits” corresponds to JASPAR PWM MA0002. This has 333 binding sites, each of length 9. Each binding site is grouped as a set of 5 aligned sequences corresponding to human, chimp, mouse, rat and dog (from first to last). A blank line separates binding sites from each other. (GZ) [file pone.0055521.s004.gz › Hits/MA0028.hits]

GAGCCGGAAG
GAGCCGGAAG
GAGCCGGAAG
GAGCCGGAAG
AAGCCGGAAG

GAGCCGGAAG
GAGCCGGAAG
GAACCCGAGG
GAGCCCGAGG
GAGCGGGGAG

GAGCCGGAAG
GAGCCGGAAG
GAGCCGGAAG
GAGCCGGAAG
GGGGCGGCGG

GAGCCGGAAG
GAGCCGGAAG
GAACCGGAAA
GAGCCGGAAA
GGGCCGGAAG

GAGCCGGAAG
GAGCCGGAAG
GAGCCGGAAG
GAGCCGGAAG
GAGCCGGAAG

GAGCCGGAAG
GAGCCGGAAG
GAACCGGAAA
GAGCCGGAAA
GGGCCGGAAG

GAGCCGGAAG
GAGCCGGAAG
GAGCCGGAAG
GAGCCGGAAG
CCGCCGGAAG

GAGCCGGAAG
GAGCCGGAAG
CAGGCGGAAG
CAGTCGGAAG
GAGCCGGAAG

GAGCCGGAAG
GAGCCGGAAG
GAGCCGGAAG
GAGCCGGAAG
GAGCCGGAAG

GAGCCGGAAG
GAGCCGGAAG
GGGCGGGAAG
GGGCGGGAAG
GGGCCGGAAG

GAGCCGGAAG
GAGCCGGAAG
GAACCGGAAA
GAGCCGGAAA
GGGCCGGAAG

GAGCCGGAAG
GAGCCGGAAG
GAGGCTGAGG
GAGCCTGAAG
CGGCGCCAGG

GAGCCGGAAG
GAGCCGGAAG
GAGCCGAAAG
GAGCCGAAAG
GAGCCGGAAG

GAGCCGGAAG
GAGCCGAAAG
GAGCCGGAAG
GAGCCGGAAG
GGGCCGGAAG

GAGCCGGAAG
GAGCCGGAAG
GAACCGGAAA
GAGCCGGAAA
GGGCCGGAAG

GAGCCGGAAG
GAGCCGGAAG
GAGCCGAAAG
GAGCCGAAAG
GAGCCGGAAG

GAGCCGGAAG
GAGCCGGAAG
GAACCGGAAA
GAACCGGAAA
GCGCCGGAAA

GAGCCGGAAG
GAGCCGGAAG
GAGCCGGAAG
AGGCCGGAAG
GAGCCGGAAG

GAGCCGGAAG
GAGCCGGAAG
GAGCCGAAAG
GAGCCGAAAG
GAGCCGGAAG

GAGCCGGAAG
GAGCCGGAAG
GAACCGGAAG
GAACCGGAAG
GAATCGGAAA

GAGCCGGAAG
GAGCCGGAAG
ACGCCGGAAG
ACACCGGAAG
GCGCCGGAAG

GAGCCGGAAG
GAGCCGGAAG
GAGCCGGAAG
GAGCCGGAAG
GAGCCGGAAG

GAGCCGGAAG
GAGCCGGAAG
GAGCCGGAAG
GAGCCGGAAG
GAGCCGGAAG

GAGCCGGAAG
GAGCCGGAAG
GAGCCGAAAG
GAGCCGAAAG
GAGCCGGAAG

GAGCCGGAAG
GAGCCGGAAG
GAGCCGGAAG
GAGCCGGAAG
GACCCGGAAG

GAGCCGGAAG
GAGCCGGAAG
GAGCCGGAAG
GAGCGGGCTG
GAGCCGGAAG

GAGCCGGAAG
GAGCCGGAAG
GCGCCGGAAG
AAGCCGGAAG
GAGCCGGAAG

GAGCCGGAAG
GAGCCGGAAG
AAGCCGGAAG
AAGCCGGAAG
GAGCCGGAAG

GAGCCGGAAG
GAGCCGGAAG
GGGCGGGAAG
GGGCGGGAAG
GGGCCGGAAG

GAGCCGGAAG
GAGCCGGAAG
AAGCCGGAAG
AAGCCGGAAG
GAGCCGGAAG

GAGCCGGAAG
GAGCCGGAAG
GAGCCGAAAG
GAGCCGAAAG
GAGCCGGAAG

GAGCCGGAAG
GAGCCGGAAG
GAGCCGGAAG
GAGCCGGAAG
GAGCCGGAAG

GAGCCGGAAG
GAGCCGGAAG
GCGCCGGAAG
AAGCCGGAAG
GAGCCGGAAG

GAGCCGGAAG
GAGCCGGAAG
GGGCCGGAAG
AGGCCGGAAG
GGGCCGGACG

GAGCCGGAAG
GAGCCGAAAG
GAGCCGGAAG
GAGCCGGAAG
GGGCCGGAAG

GAGCCGGAAG
GAGCCGGAAG
AAGCTAAAAA
AAGCTAAAAA
AAGCTGGAGG

GAGCCGGAAG
GAGCCGGAAG
GAACCGGAAA
GAGCCGGAAA
GGGCCGGAAG

GAGCCGGAAG
GAGCCGGAAG
GAGCCGGAAG
GAGCGGGCTG
GAGCCGGAAG

GAACCGGAAG
GAACCGGAAA
GAACCGGAAG
GAACCGGAAG
GAACCGGAAG

GAACCGGAAG
GAACCGGAAG
GAGACGGAAG
GAAACGGAAG
GAACCGGAAG

GAACCGGAAG
GAACCGGAAG
CCACCGGAAG
GAACCGGAAG
GAACCGGAAG

GAACCGGAAG
GAACCGGAAG
GTGCCGGAAG
GTGCCGGAAA
GGACCGGAAC

GAACCGGAAG
GAACCGGAAG
GGACCGGAAG
GGACCGGAAG
GGACCGGAAG

GAACCGGAAG
GAACCGGAAA
GAACCGGAAG
GAACCGGAAG
GAACCGGAAG

GAGCCGGAAA
GAGCCGGAAA
GAGCCGGAAA
GAGCCGGAAA
GAGCCGGAAA

GAACCGGAAG
GAACCGGAAG
GAACCGGAAG
GAACCGGAAG
GAACCGGAAG

GAACCGGAAG
GAACCGGAAG
CAACCGGAAG
CAACCGGAAG
GAACCGGAAG

GAACCGGAAG
GAACCGGAAG
GAAACGGAAA
GAAACGGAAA
GCAACTCGAG

GAACCGGAAG
GAACCGGAAG
GAACCGGAAG
GAACCGGAAG
GAACCGGAAG

GAGCCGGAAA
GAGCCGGAAA
GACCCGGAAG
GACCCGGAAG
CAGCCGGAAG

GAACCGGAAG
GAACCGGAAG
GAACCGGAAG
GAACCGGAAG
GAACCGGAAG

GAGCCGGAAA
GAGCCGGAAA
GAACCGGAAG
GAACCGGAAG
GAGCCGGAAA

GAACCGGAAG
GAACCGGAAG
GAACCGGAAG
GAACCGGAAG
GAACCGGAAG

GAACCGGAAG
GAACCGGAAG
GAGCCGGAAG
GAACCGGAAG
GAACCGGAAG

GAGCCGGAAA
GAGCCGGAAA
GGGCGGAGAA
TAGCGGAGAA
CCACCAGAAA

GAACCGGAAG
GAACCGGAAG
GAACCGGAAG
GAACCGGAAG
GAACCGGAAG

GAACCGGAAG
GAACCGGAAG
GAACCGGAAA
CAACCGGAAG
AGACCGGAAG

GAGCCGGAAA
GAGCCGGAAA
GGGCGGAGAA
TAGCGGAGAA
CCACCAGAAA

GAACCGGAAG
GAACCGGAAA
GAGCCGGAAG
GAGCCGGAAG
GAACCGGAAG

GAACCGGAAG
GAACCGGAAG
GACCCGGAAG
GAACCGGAAG
TGACCGGAAG

GAACCGGAAG
GAACCGGAAG
CCACCGGAAG
CCACCGGAAG
GAACCGGAAG

GAGCCGGAAA
GAGCCGGAAA
GAGACGGAAA
GAGACGGAAA
GAGCCGGATG

GAACCGGAAG
GAACCGGAAG
GAACCGGAAA
GAACCGGAAA
GAACCGGAAG

GAACCGGAAG
GAACCGGAAG
GCGCCGGAAG
GCACCGGAAG
GCACCGGAAG

GAACCGGAAG
GAACCGGAAG
GAACTGGAAG
GAACTGGAAG
GAACCGGAAG

GAACCGGAAG
GAACCGGAAA
GAGCCGGAAG
GAGCCGGAAG
GAACCGGAAG

GAGCCGGAAA
GAGCCGGAAA
GCGCTGCAAA
GCGCTGCAAA
GAGCCGGAAA

GAACCGGAAG
GAACCGGAAG
GAACCGGAAA
CAACCGGAAG
AGACCGGAAG

GAACCGGAAG
GAACCGGAAG
GAACCGGAAA
GAACCGGAAA
GAACCGGAAA

GAACCGGAAG
GAACCGGAAG
CCGCCGGAAG
CGACCGGAAT
CGTGCGGAAG

GAACCGGAAG
GAACCGGAAG
GAGCCGGAAA
GAGCCGGAAG
GAAACGGAAG

GAACCGGAAG
GAACCGGAAG
GACCCGGAAA
GACCTGGAAA
GAACCGGAAG

GAACCGGAAG
GAACCGGAAG
GAACCGGAAG
GAACCGGAAG
GAACCGGAAG

GAACCGGAAG
GAACCGGAAG
GAAACGGAAA
GAAACGGAAA
GCAACTCGAG

GAGCCGGAAA
GAGCCGGAAA
GAGCCGGAGG
GAGCCGGAGG
GAGCCGGAAG

GAACCGGAAG
GAACCGGAAG
GAACCGGAAG
GAACCGGAAG
GAACCGGAAG

GAACCGGAAG
GAACCGGAAG
GAACCGGAAC
GAACCGGAAC
AAACAGGAAG

GAACCGGAAG
GAACCGGAAG
GGACCGGAAG
GAACCGGAAG
GAACCGGAAG

GAACCGGAAG
GAACCGGAAG
GGACCGGAAG
GAACCGGAAG
GAACCGGAAG

GAACCGGAAG
GAACCGGAAG
AAACCGGAAG
AAACCGGAAG
GAACCGGAAG

GAGCCGGAAA
GAGCCGGAAA
GAGCCGGAGG
GAGCCGGAGG
GAGCCGGAAG

GAACCGGAAG
GAACCGGAAG
GGACCGGAAG
GGACCGGAAG
GAACCGGAAG

GAACCGGAAG
GAACCGGAAG
GAACCGGAAG
GAACCGGAAG
GAACCGGAAG

GAGCCGGAAA
GAGCCGGAAA
GAGCCGGAAG
GAGCCGGAAG
GAGCCGGAAA

GAACCGGAAG
GAACCGGAAG
CCACCGGAAG
CCACCGGAAG
GAACCGGAAG

GAACCGGAAG
GAACCGGAAG
GAACCGGAAG
GAACCGGAAG
GAACCGGAAG

GAACCGGAAG
GAACCGGAAG
GAGACGGAAG
GAAACGGAAG
GAACCGGAAG

GAACCGGAAG
GAACCGGAAG
GAACCGGAAG
GAACCGGAAG
GAACCGGAAG

GAACCGGAAG
GAACCGGAAA
GAACCGGAAG
GAACCGGAAG
GAACCGGAAG

GAACCGGAAG
GAACCGGAAG
CCACCGGAAG
CCACCGGAAG
GAACCGGAAG

GAACCGGAAG
GAACCGGAAG
GAACCGGAAG
GAACCGGAAG
GAACCGGAAG

GAGCCGGAAA
GAGCCGGAAA
GAGCCGGAAA
GAGCCGGAAA
GAGCCGGAAA

GAACCGGAAG
GAACCGGAAG
GAACCGGAAG
GAACCGGAAG
GAGCCGGAAG

GAACCGGAAG
GAACCGGAAG
GAACCGGAAG
GAACCGGAAT
GAACCGGAAG

GAACCGGAAG
GAACCGGAAG
GAACCGGAAA
GAACCGGAAA
GAACCGGAAA

GAGCCGGAAA
GAGCCGGAAA
GAGACGGAAA
GAGACGGAAA
GAGCCGGATG

GAACCGGAAG
GAACCGGAAG
GGACCGGAAG
GGACCGGAAG
CCAGCGGAAG

GAACCGGAAG
GAACCGGAAG
GAACCGGAAG
GAAGCGGAAG
GAACCGGAAG

GAACCGGAAG
GAACCGGAAG
GGACCGGAAG
GAACCGGAAG
GAACCGGAAG

GAACCGGAAG
GAACCGGAAA
GAACCGGAAG
GAACCGGAAG
GAACCGGAAG

GAACCGGAAG
GAACCGGAAG
AAACAGGAAG
AAACAGGAAG
GAGCCGGAAG

GAACCGGAAG
GAACCGGAAG
GAAGTGAAAG
GAAGTGGGAG
GAACCGGAAG

GAACCGGAAG
GAACCGGAAG
GACCCGGAAG
GAACCGGAAG
TGACCGGAAG

GAACCGGAAG
GAACCGGAAG
GAGCCGGAAG
GAACCGGAAG
GAACCGGAAG

GAACCGGAAG
GAACCGGAAA
GAACCGGAAG
GAACCGGAAG
GAACCGGAAG

GAACCGGAAG
GAACCGGAAG
GAAGCGGAAG
GAAACGGAAG
GAAGCGGAAG

GAACCGGAAG
AAACCGGAAG
TAACCGGAAC
CAACCGGAAC
CCGCCGGAAG

GAACCGGAAG
GAACCGGAAG
GGACCGGAAG
GGACCGGAAG
GGGCCGGAAG

GAACCGGAAG
GAACCGGAAG
CAACCGGAAG
CAACCGGAAG
GAACCGGAAG

GAACCGGAAG
GAACCGGAAG
GAACCGGAAA
GAACCGGAAA
GAACCGGAAA

GAACCGGAAG
GAACCGGAAG
GAACCGGAAG
GAACCGGAAG
GAACCGGAAG

GAACCGGAAG
GAACCGGAAG
GGACCGGAAG
GGACCGGAAG
CCAGCGGAAG

GAACCGGAAG
GAACCGGAAG
GAACCGGAAA
GAACCGGAAA
GAACCGGAAA

GAACCGGAAG
GAACCGGAAG
GAACCGGAAG
GAACCGGAAG
GAACCGGAAG

GAACCGGAAG
GAACCGGAAG
AAACCGGAAG
AAACCGGAAG
GCGCCGGAAG

GAACCGGAAG
GAACCGGAAG
GAACCGGAAG
GAACCGGAAG
GAACCGGAAG

GAGCCGGAAA
GAGCCGGAAA
AGGCCGGAAA
AGGCCGGAAA
AGGCCGGAAA

GAACCGGAAG
GAACCGGAAG
GAACCGGAAG
GAACCGGAAG
AAGCCGGAAG

GAGCCGGAAA
GAGCCGGAAA
GAACTGGAAA
GAACTGGAAA
GAGCTGGAAA

GAACCGGAAG
GAACCGGAAA
GAACCGGAAG
GAACCGGAAG
GAACCGGAAG

GAACCGGAAG
GAACCGGAAG
AAACCGGAAG
GAAGTAGACA
GGGCCGGAAG

GAACCGGAAG
GAACCGGAAG
GGACCGGAAG
GGACCGGAAG
CCAGCGGAAG

GAACCGGAAG
GAACCGGAAG
GAACCGGAAG
GAACCGGAAG
GAACCGGAAG

GAACCGGAAG
GAACCGGAAG
CCACCGGAAG
GAACCGGAAG
GAACCGGAAG

GAACCGGAAG
GAACCGGAAG
AAGGCGGAAA
AAAGCGGAAA
GAGGCGGAAG

GAACCGGAAG
GAACCGGAAG
AGACAGGAAG
AGACAGGAAG
AGGCCGGAAG

GAGCCGGAAA
GAGCCAGAAA
GAGCAGCGAA
GAGCAGCGAA
GAGCAGGAAG

GAGCCGGAAA
GAGCCGGAAG
AAACCGGAAG
AAGCCGGAAG
AAGGCGGAAG

GAACCGGAAG
GAACCGGAAG
GAACCGGAAG
GAACCGGAAG
GAACCGGAAG

GAACCGGAAG
GAACCGGAAG
GGACCGGAAG
GGACCGGAAG
CCAGCGGAAG

GAGCCGGAAA
GAGCCGGAAA
AGGCCGGAAA
AGGCCGGAAA
AGGCCGGAAA

GAACCGGAAG
GAACCGGAAG
CCACCGGAAG
CCACCGGAAG
GAACCGGAAG

GAACCGGAAG
GAACCGGAAG
GAACCGGAAG
GAACCGGAAG
GAACCGGAAG

GAACCGGAAA
GAACCGGAAA
CATTCTGAAA
CATTCAGAAA
GAACCGGAAA

GAACCGGAAA
GAACTGGAAA
AGTTTAGAAA
AGTTTAGAAA
ACATTGGAAA

GAACCGGAAA
GAACCGGAAA
GGACCGGAAA
GAACCGGACA
GAGCCGGAAA

GAACCGGAAA
GAACCGGAAA
GAACCGGAAA
GAACCGGAAA
GAACCGGAAA

GAACCGGAAA
GAACCGGAAA
CAACCGGAAA
CAACCGGAAA
GAACCGGAAA

GAACCGGAAA
GAACCGGAAA
GGACCGGAAA
GAACCGGACA
GAGCCGGAAA

GAACCGGAAA
GAACCGGAAA
GAACCGGAAA
GAACCGGAAA
GAACCGGAAG

GAACCGGAAA
GAACCGGAAA
GAACCGGAAG
GAACCGGAAG
GAACCGGAGG

GAACCGGAAA
GAACCGGAAA
AAACTGGAGA
AAACTGGAGA
GAGCCCGAGC

GAACCGGAAA
GAACCGGAAA
AAACCGGAAG
AAACCGGAAG
GAACCGGAAG

GAACCGGAAA
GAACCGGAAA
GAACCGGAAG
GAACCGGAAG
GAACCGGAGG

GAACCGGAAA
GAACCGGAAA
GAACCGGAAG
GAACCGGAAG
GAACCGGAGG

GAACCGGAAA
GAACCGGAAA
AAACCGGAAA
GAACCGGAAA
GAGCCGGAAA

GAACCGGAAA
GAACCGGAAA
AAACCGGAAA
GAACCGGAAA
GAGCCGGAAA

GAACCGGAAA
GAACCGGAAA
AAGCCAGAAA
CAGCCTGAAA
GAGCCCAAAA

GAACCGGAAA
GAACCGGAAA
CAACCGGAAA
CAACCGGAAA
GAACCGGAAA

GAACCGGAAA
GAACCGGAAA
GAACCGGAAA
GAACCGGAAA
GAACCGGAAA

GAACCGGAAA
GAACCGGAAA
GGATCAGAAA
GGATCAGAAA
GAACCGGAGA

GAACCGGAAA
GAACCGGAAA
GAACCGGAAA
GAACCGGAAA
GAACCGGAAA

GAACCGGAAA
GAACCGGAAA
GAACCGGAAA
GAACCGGAAA
GAACCGGAAA

GAACCGGAAA
GAACCGGAAA
GAACCGGAAG
GAACCGGAAA
GAACCGGAAC

CAGCCGGAAG
CAGCCGGAAG
CAATCGGAAG
CAATAGGAAG
CTTCCCGCAG

CAGCCGGAAG
CAGCCGGAAG
TGGCAGGAAG
TGGCCGGAAA
CAGCCGGAAG

CAGCCGGAAG
CAGCCGGAAG
CGACCGGAAG
CCACCGGAAG
CAGCCGGAAG

AAGCCGGAAG
AAGCCGGAAG
AAGCCGGAAG
AAGCCGGAAG
AAGCCGGAAG

AAGCCGGAAG
AAGCCAGAAG
AAGGCAGAAG
AAGGCAGAAG
AATCCAGAAG

CAGCCGGAAG
CAGCCGGAAG
CAGCTCGAAG
CAGCTAGAAG
CAGCCGGAAG

AAGCCGGAAG
AAGCCGGAAG
AACCAGGAAA
AACCAGGAAA
CACCGCGAGC

CAGCCGGAAG
CAGCCGGAAG
AGGCCAGGAA
TAGCCAGGAT
CAGCCAGAAA

AAGCCGGAAG
AAGCCGGAAG
GGGCCAAAGG
GGGCCAAAGG
AGGCCAGAAA

AAGCCGGAAG
AAGCCGGAAG
AAGCCGGAAG
AAGCCGGAAG
ACCCCGGAAA

CAGCCGGAAG
CAGCCGGAAG
GGGCTGGAAG
GGGCTGGGAG
GGATTGGAAG

CAGCCGGAAG
CAGCCGGAAG
AAACAGGAAA
AAACAGGAAA
ACGCCGGAAA

CAGCCGGAAG
CAGCCGGAAG
CAGCCGGAAG
CAGCCGGAAG
CAGCCGGAAG

AAGCCGGAAG
AAGCCGGAAG
GCGACGGAAG
GCAACGGAAG
GGGCCGGAAG

CAGCCGGAAG
CAGCCGGAAG
CAATCGGAAG
CAATAGGAAG
CTTCCCGCAG

AAGCCGGAAG
AAGCCGGAAG
ACGCCTGAGG
ACGCCCGAGG
AAGCCGGAGG

AAGCCGGAAG
AAGCCGGAAG
AAGCCGAAAG
AAGCCGAAAG
AAGCCGGAAG

CAGCCGGAAG
CAGCCGGAAG
CAGCCGGAAG
CAGCCGGAAG
CAGCCGGAAG

AAGCCGGAAG
AAGCCGGAAG
AAGCCGGAAG
GAGCCGGAAG
GAGCCGGAAG

CAGCCGGAAG
CAGCCGGAAG
CCGCCGGAAA
CCGCCGGAAA
CCGCCGGAAG

CAGCCGGAAG
CGGCCGGAAG
AGACCGGAAG
AGGCCGGAAG
CGGCCGGAAG

AAGCCGGAAG
AAGCCGGAAG
CTGCTGGAAG
AAACCGGAAG
AAACCGGAAG

AAGCCGGAAG
AAGCCGGAAG
AAGCCGGAAG
AAGCCGGAAG
AAGCCGGAAG

AAGCCGGAAG
AAGCCAGAAG
AAGGCAGAAG
AAGGCAGAAG
AATCCAGAAG

AAGCCGGAAG
AAGCCGGAAG
AAGCTCAGAG
AAGCTTAGAG
AAGCCGGAAG

AAGCCGGAAG
AAGCCGGAAG
AAGCCGGAAG
AAGCCGGAAG
AAGCCGGAAG

AAGCCGGAAG
AAGCCGGAAG
GAGCAGGAAG
GAACAGGAAG
GTGCAGGAAG

AAGCCGGAAG
AAGCCGGAAG
GAACCGGAAG
GAACCGGAAG
AAGCCGGAAG

AAGCCGGAAG
AAGCCGGAAG
AAGCCGGAAG
GAGCCGGAAG
GAGCCGGAAG

CAGCCGGAAG
CAGCCGGAAG
GGACCGGAAG
GGACCGGAAG
ACGCCGGAAG

CAGCCGGAAG
CAGCCGGAAG
CAGTCAGAGG
CAGTCAGAGA
CAGCCGGAAG

AAGCCGGAAG
AAGCCGGAAG
AAGCCGGAAG
AAGCCGGAAG
AAGCCGGAAG

AAGCCGGAAG
AAGCCGGAAG
GAGCAGGAAG
GAACAGGAAG
GTGCAGGAAG

AAGCCGGAAG
AAGCCGGAAG
AAGCCGGAAG
AAATCGGAAG
AAGCGCAAAG

CAGCCGGAAG
CGGCCGGAAG
AGACCGGAAG
AGGCCGGAAG
CGGCCGGAAG

CAGCCGGAAG
CAGCCGGAAG
CAGCCGGAAG
CAGCCGGAAG
CAGCCGGAAG

CAGCCGGAAG
CAGCCGGAAG
TAGCCGGAAG
CAGCCGGAAG
CAGCCGGAGA

CAGCCGGAAG
CAGCCGGAAG
CCACCGGAAG
CCACCGGAAG
CAGCCGGATG

CAGCCGGAAG
CAGCCGGAAG
CAGCAGGAAA
CAGCAGAAAA
CGGCTGGGAG

AAGCCGGAAG
AAGCCGGAAG
AAGCCGGAAG
AAGCCGGAAG
AAGCCGGAAG

AAGCCGGAAG
AAGCCGGAAG
GTACCGGAAG
GGGCCGGAAG
GGACCGGAAG

CAGCCGGAAG
CAGCCGGAAG
CAGGCGGAAG
CAGGCGGAAG
CAGCCGGAAA

AAGCCGGAAG
AAGCCGGAAG
AAGCTCAGAG
AAGCTTAGAG
AAGCCGGAAG

AAGCCGGAAG
AAGCCGGAAG
AAGCCGGAAG
AAGCCGGAAG
AAGCCGGAAG

AAGCCGGAAG
AAGCCGGAAG
GAGGCGGAAG
GAGGCGGAAG
AAGCCGGAAG

AAGCCGGAAG
AAGCCGGAAG
GAACCGGAAG
GAACCGGAAG
AAACCGGAAG

CAGCCGGAAG
CAGCCGGAAG
GGGCTGGAAG
GGGCTGGGAG
GGATTGGAAG

AAGCCGGAAG
AAGCCGGAAG
AAAGCAAAAT
AAATCAGAAT
AAGCCACAAC

AAGCCGGAAG
AAGCCGGAAG
AAGCCGGAAG
AAGCCGGAAG
AGGCCGGAAA

CAGCCGGAAG
CAGCCGGAAG
TGGCAGGAAG
TGGCCGGAAA
CAGCCGGAAG

AAGCCGGAAG
AAGCCGGAAG
GCGCCTGGAG
GCGCCAGGAG
AGGCGGTGCG

AAGCCGGAAG
AGGCCGGAAG
AAGCCGGAAG
AAGCCGGAAG
CGGCCGGAAG

AAGCCGGAAG
AAGCCGGAAG
GCGCCTGGAG
GCGCCAGGAG
AGGCGGTGCG

CAGCCGGAAG
CAGCCGGAAG
TAGGGAGAAG
TAGAGAGAAG
CAGCCGGAAG

CAGCCGGAAG
CGGCCGGAAG
AGGCCGGAAG
AGGCCGGAAG
CGGCCGGAAG

AAGCCGGAAG
AAGCCGGAAG
AAGGCGGAAG
AAGGCGGAAG
AAGCCGGAAA

AAGCCGGAAG
AAGCCGGAAG
GCGACGGAAG
GCAACGGAAG
GGGCCGGAAG

CAGCCGGAAG
CAGCCGGAAG
CAGACGGAAG
CAGACGGAAG
TGGCCGGAAG

AAGCCGGAAG
AAGCCGGAAG
AACCCGGAAG
AACCCGGAAG
AAGCCGGGAG

CAGCCGGAAG
CAGCCGGAAG
GGGTGGGAAG
GGGTGGGAAG
GAGCAGGAAC

AAGCCGGAAG
AAGCCGGAAG
AGACCGGAAG
AGACCGGAAG
AAGCCGGAAG

CAGCCGGAAG
CAGCCGGAAG
CAGCCGGAAG
CAGCCGGAAG
CAGCCGGAAG

CAGCCGGAAG
CAGCCGGAAG
GGGTGGGAAG
GGGTGGGAAG
GAGCAGGAAC

AAGCCGGAAG
AAGCCGGAAG
GAGCCGGAAA
GAGCCCGAAA
AAGCCGGAAG

AAGCCGGAAG
AAGCCGGAAG
GAGCAGGAAG
GAACAGGAAG
GTGCAGGAAG

AAGCCGGAAG
AAGCCGGAAG
AAGCCGGAAG
AAGCCGGAAG
AAGCCGGAAG

CAGCCGGAAA
CAGCCGGAAA
CCGCGGAAAT
CCGCGGAAAT
CCGCGGGAAT

GGGCCGGAAG
GGGCCGGAAG
GAAATGAAGA
GAGATGAAGA
AAGTCAGAAG

AAACCGGAAG
AAACCGGAAG
AACCGGAAAG
AACCGGAAGG
AAACCGGAAG

GGGCCGGAAG
GCGCCGGAAG
GAGCCGGAAG
GAGCCGGAAG
GGGTCGGAAG

GTGCCGGAAG
GTGCCGGAAG
GCGCCGGAAG
GCGCCGGAAG
GCGCCGGAAG

GCGCCGGAAG
GCGCCGGAAG
GCACCGGAAG
ACGCCGGAAG
GCGCCGGAAG

GCGCCGGAAG
GCGCCGGAAG
CCGCCAAAAG
GCACCGGAAG
GCGCCGGAAG

GGGCCGGAAG
GGGCCGGAAG
GGGCCGGAAG
GGGCCGGAAG
TGGCCGGAAG

GTGCCGGAAG
GTGCCGGAAG
GCGCCGGAAG
GCGCCGGAAG
GCGCCGGAAG

GGGCCGGAAG
GGGCCGGAAG
GAACCGGAAG
GAACCGGAAG
GGACCGGAAG

GCGCCGGAAG
GCGCCGGAAG
GCGCCGGAAG
GCGCCGGAAG
GCGCCGGAAG

GTGCCGGAAG
GTGCCGGAAG
GTGCCGGAAG
GTGCCGGAAG
GTGCCGGAAG

CAGCCGGAAA
CAGCCGGAAA
CAGTCGAAAA
CAGTCGAAAA
CAGCCGGGAA

GCGCCGGAAG
GCGCCGGAAG
GCGCCGGAAG
GCGCCGGAAG
GCGCCGGAAG

GTGCCGGAAG
GTGCCGGAAG
GTGCCGGAAG
GTCCCGGAAG
ATGCCGGAAG

GGGCCGGAAG
GGGCCGGAAG
GGACAGGAAG
GGGCAGGAAG
GGGCCGGAAG

GGGCCGGAAG
GGGCCGGAAG
GGGCCGGAAA
GGGCCGGAAA
GGGCCGGAAG

CAACCGGAAG
CAACCGGAAG
CAACAGGAAG
CAACCGGAAG
CAAGCGGAAG

CAGCCGGAAA
CAGCCGGAAA
CCGCAGAAAA
CCGCAGAAAA
CAGCAGGAAA

GGGCCGGAAG
GGGCCGGAAG
TGGCTGCACA
TGGCTGCACA
GGGCGGGCCA

CAACCGGAAG
CAACCGGAAG
CAACAGGAAC
CAACAGGAAG
CAACAGGAAG

CAACCGGAAG
CAACCGGAAG
CAACCGGAAA
CAACCGGAAA
CGCCCGGAAA

AAACCGGAAG
AAACCGGAAG
GGACCGGAAA
GGACCGGAAA
GAGCCGGAAG

GGGCCGGAAG
GGGCCGGAAG
GATCTAGAAA
GGTCCAGTAG
GTGCATGAAC

CAACCGGAAG
CGACCGGAAG
CTACCGAAAG
CTACCGGAAG
CAACCGGAAG

GCGCCGGAAG
GCGCCGGAAG
GCGACGGAAG
GCGACGGAAG
GCGCCGGAAG

GGGCCGGAAG
GGGCCGGAAG
AGACCGGAAG
GGACCGGAAG
CGGCCGGAAG

CAACCGGAAG
CAACCGGAAG
CAACCGGAAA
CAACCGGAAA
CAACCGGAAA

GGGCCGGAAG
GGGCCGGAAG
AGGCAGGAAG
AGCCAGGAAG
GGGCAGGAAG

GTGCCGGAAG
GTGCCGGAAG
GCGCCGGAAG
GCGCCGGAAG
GCGCCGGAAG

GCGCCGGAAG
GCGCCGGAAG
GCGCCGGAAG
GCGCCGGAAG
GCGCCGGAAG

GGGCCGGAAG
GGGCCGGAAG
GAGCCGGAAG
GAGCCGGAAG
AGACCGGAAG

GGGCCGGAAG
GGGCCGGAAG
GAGCCGGAAA
GAGCCGGAAA
GGACCGGAAG

AAGCCGGAAA
AAGCCGGAAA
ATGTCTGAAA
AGGTCTGAAA
AAGTCTGAAA

GCGCCGGAAG
GCGCCGGAAG
GTGCCGGAAG
GCGCCGGAAG
ACGCCGGAAG

GGGCCGGAAG
GGGCCGGAAG
AGACCGGAAG
GGACCGGAAG
CGGCCGGAAG

AAGCCGGAAA
AAGCCGGAAA
AAAAAGGAAA
GCGAAGGAAA
AAACCGGAAA

CAACCGGAAG
CAACCGGAAG
CAGCCGGAAA
CAGCCGGAAA
CAACCGGAAA

CAGCCGGAAA
CAGCCAGAAA
TAGCAGGAGA
TAGCAGGAAA
CCGCAGGGAG

GCGCCGGAAG
GCGCCGGAAG
GTGCCCGACG
GTACAGGAAG
GTACCGGAAG

GTGCCGGAAG
GTGCCGGAAG
ATCCCGGAAG
ATCCTGGAAG
AGCGCGGAAG

GGGCCGGAAG
GGGCCGGAAG
GTGCTGGTAA
GTGCTGGTAA
GGTTGGGCAG

GCGCCGGAAG
GCGCCGGAAG
GCGCCGAGCG
GCGCAGAGCG
GCGCGGGGGG

GCGCCGGAAG
GCGCCGGAAG
GCGCCGGAAG
GCGCCGGAAG
GCGCCGGAAG

GCGCCGGAAG
GCGCCGGAAG
GCGCCGGAAA
ACGCCGGAAA
GCGCCGGAAG

GGGCCGGAAG
GGGCCGGAAG
AGGCCGGAAG
AGGCCGGAAG
GGGCCGGAAA

CAGCCGGAAA
CAGCCGGAAA
CAGTGCAAAA
CAGTGCGAAA
CAGCGGGAAA

GGGCCGGAAG
GGGCCGGAAG
GGCCCGGAAA
GGGCCGGAAA
GGGCCGGAAG

GGGCCGGAAG
GGGCCGGAAG
CAGCCGGAAG
AAGCCGGAAG
AGGCCGGAAG

CAGCCGGAAA
CAGCCGGAAA
CGGTCGGAAG
CCGTCGGAAG
CAACCGGAAG

GCGCCGGAAG
GCGCCGGAAG
GCGCCGGATG
GCGCCGGATG
GCGCCGGAAG

AAGCCGGAAA
AAGCCGGAAA
AAAAAGGAAA
GCGAAGGAAA
AAACCGGAAA

AAGCCGGAAA
AAGCCGGAAA
ACGACCCAAA
ACGCCCCAAA
AGGCCCCGAA

GCGCCGGAAG
GCGCCGGAAG
GCGCCGGAAA
ACGCCGGAAA
GCGCCGGAAG

GGGCCGGAAG
GGGCCGGAAG
GGACCGGAAG
GGACCGGAAG
GGGCCGGAAG

AAACCGGAAG
AAACCGGAAG
AAACCGGAAG
AAACCGGAAG
AAACCGGAAG

GCGCCGGAAG
GCGCCGGAAG
GCGCCGGAAG
GCGCCGGAAG
GCGCCGGAAG

GGGCCGGAAG
GGGCCGGAAG
GGGCCGGAAG
GGGCCGGAAG
GGGCCGGAAG

AAGCCGGAAA
AAGCCGGAAA
AAGCCCAGGA
AAGCCAAGGA
AGGCCGGGAA

AAACCGGAAG
AAACCGGAAG
AAGCCGGAAG
GAGCCGGAAG
AAACCGGAAG

GCGCCGGAAG
GCGCCGGAAG
GACGCGGAAG
AATGCGGAAG
GCGGGGGAAG

GGGCCGGAAG
GGGCCGGAAG
GGGCCGGAAG
GGGCCGGAAG
GGGCCGGAAG

AAGCCGGAAA
AAGCCGGAAA
AAGCTTGAAA
AAGTTTGAAA
AAGCGTGAAA

GCGCCGGAAG
GCGCCGGAAG
GCGCCGGAAG
AGGCCGGAAG
GCGCCGGAAG

AAACCGGAAG
CAACCGGGAG
AAGCCGGAAG
AAGCCGGAAG
AAACCGGAAG

GCGCCGGAAG
GCGCCGGAAG
ACACCGGAAG
ACACCGGAAG
GCGCCGGAAG

GCGCCGGAAG
GCGCCGGAAG
GCGCCGGAAA
GCGCCGGAAA
GCGCCGGAAG

GGGCCGGAAG
GGGCCGGAAG
AGGCCGGAAG
AGGCCGGAAG
GGGCCGGAAG

CAGCCGGAAA
CAGCCGGAAA
CAGTCGAAAA
CAGTCGAAAA
CAGCCGGGAA

GTGCCGGAAG
GTGCCGGAAG
GCGCCGGAAG
GCGCCGGAAG
GCGCCGGAAG

GCGCCGGAAG
GCGCCGGAAG
GCGCCGGAAG
GCGCCGGAAG
GCGCCGGAAG

GCGCCGGAAG
GCGCCGGAAG
GCGCCGGAAG
GCGCCGGAAG
GCGCCGGAAG

GCGCCGGAAG
GCGCCGGAAG
GCGCCGGAAG
GCGCCGGAAG
GCGCCGGAAG

GTGCCGGAAG
GTGCCGGAAG
GAACTGGAAA
GAACTGGAAG
ACCCTGGGAG

GTGCCGGAAG
GTGCCGGAAG
ATGTCGGAAA
ATGTCGGAAG
ATGCCGGAAG

GCGCCGGAAG
GCGCCGGAAG
GCTCCGGGAG
GCTCCGGGAG
GCGCCGGGAG

GCGCCGGAAG
GCGCCGGAAG
CCGCCGGAAG
CCGCCGGAAG
GCGCCGGAAG

GTGCCGGAAG
GTGCCGGAAG
GTGCCGGAAG
GTGCCGGAAG
GTGCCGGAAG

GGGCCGGAAG
GGGCCGGAAG
GAGCCAGAAG
GAGCCAGAAG
GGGCCGGAAG

GCGCCGGAAG
GCGCCGGAAG
GCGCCGGAAG
GCGCCGGAAG
GCGCCGGAAG

GCGCCGGAAG
GCGCCGGAAG
GCACCGGAAG
ACGCCGGAAG
GCGCCGGAAG

GTGCCGGAAG
GTGCCGGAAG
GTGCTAGATG
GTGCTCCAAG
GCTCCGGAAG

GGGCCGGAAG
GGGCCGGAAG
AGACCGGAAG
GGACCGGAAG
CGGCCGGAAG

GCGCCGGAAG
GCGCCGGATG
GCACCGGATG
GCGCCGGATG
GCGCCGGATG

GTGCCGGAAG
GTGCCGGAAG
CAGCCGGAAA
CAGCCGGAAA
AGGCCGGAAG

GGGCCGGAAG
GGGCCGGAAG
GGGCCGGAAG
GGGCCGGAAG
GGGCCGAAAG

GCGCCGGAAG
GCGCCGGAAG
GCGCCGGAAG
GCGCCGGAAG
GCGCCGGAAG

GCGCCGGAAG
GCGCCGGAAG
CCAGCGGAAG
CCGGCGGAAG
ACGCCGGAAG

GCGCCGGAAG
GCGCCGGAAG
GCGCCGGAAG
GCGCCGGAAG
GCGCCGGAAG

CAGCCGGAAA
CAGCCGGAAA
CCGCAGAAAA
CCGCAGAAAA
CAGCAGGAAA

GCGCCGGAAG
GCGCCGGAAG
GCGCCGGAAG
GCGCCGGAAG
GCGCCGGAAG

GCGCCGGAAG
GCGCCGGAAG
GCGCCGGAAG
GCGCCGGAAG
GCGCCGGAAG

GCGCCGGAAG
GCGCCGGAAG
GGGCAGGAAG
GGGCCGGAAG
GCGCCGGAAG

GCGCCGGAAG
GCGCCGGAAG
GCTCCGGAAG
GCTCCCCAAC
GGCGCCGAGG

GGGCCGGAAG
GGGCCGGAAG
TGGCAGGAAG
TGGCAGGAAG
GGGCAGGAAG

GTGCCGGAAG
GTGCCGGAAG
GTCCCGGAAG
GTCCCGGAAG
GCGCCGGAAG

AAGCCGGAAA
AAGCCGGAAA
AAGCCGGAAA
AAGCCTGAAA
AAGCCAGAAA

GCGCCGGAAG
GCGCCGGAAG
GCTCCGGAAG
GCTCCGGAAG
GCGCCGGAAG

GGGCCGGAAG
GGGCCGGAAG
AGGCAGGAAG
AGCCAGGAAG
GGGCAGGAAG

GCGCCGGAAG
GCGCCGGAAG
GCGCCGAGCG
GCGCAGAGCG
GCGCGGGGGG

CAACCGGAAG
CAACCGGAAG
CAGCCGGAAG
AAGCCGGAAG
CACCCGGAAG

GGGCCGGAAG
GGGCCGGAAG
GGGCCGGAAG
GGGCCGGAAG
GGACCGGAAG

GGGCCGGAAG
GGGCCGGAAG
CAGCCGGAAG
AAGCCGGAAG
AGGCCGGAAG

GGGCCGGAAG
GGGCCGGAAG
AGACCGGAAG
GGACCGGAAG
CGGCCGGAAG

AAGCCGGAAA
AAGCCGGAAA
AAAGCGGAAG
AAACCGGAAG
CCGCCGGGGG

GGGCCGGAAG
GGGCCGGAAG
TCTCTGGAAA
TCTCCGGAAA
GGGTCGGAAA

GGGCCGGAAG
GGGCCGGAAG
GGCCCGGAAA
GGGCCGGAAA
GGGCCGGAAG

GGGCCGGAAG
GGGCCGGAAG
GAGCTGAGAA
GAGCTGCCAA
GGGCAAGGAG

GGGCCGGAAG
GGGCCGGAAG
AGGCCGGAAG
AGGCCGGAAG
GGGCCGGAAA

GCGCCGGAAG
GCGCCGGAAG
GCGCCGGAAG
GCGCCGGAAG
GCGCCGGAAG

GTGCCGGAAG
GTGCCGGAAG
GGGTGGGAAA
GGGTGAGGAA
GGGCCAGAAA

GCGCCGGAAG
GCGCCGGAAG
GCGCCGAGCG
GCGCAGAGCG
GCGCGGGGGG

AAGCCGGAAA
AAGCCGGAAA
AAAAAGGAAA
GCGAAGGAAA
AAACCGGAAA

GGGCCGGAAG
GGGCCGGAAG
AAGCCCGGTG
AAGCCCCGCG
GAGCGGGGCG

GCGCCGGAAG
GCGCCGGAAG
GCGCCGGAAA
ACGCCGGAAA
GCGCCGGAAG

GGGCCGGAAG
GGGCCGGAAG
CAACCGGAAC
CGACCGGAAC
GGACCGGAAG

AAACCGGAAG
AAACCGGAAG
AAGCGGGAAG
AAGCAGGAAG
AAGCCGGAAG

GCGCCGGAAG
GCGCCGGAAG
GCTCCGGAAG
ACTCCGGAAG
GCGCCGGAAG

GTGCCGGAAG
GTGCCGGAAG
ATGTCGGAAA
ATGTCGGAAG
ATGCCGGAAG

AAACCGGAAG
AAACCGGAAG
AAACCGGAAG
AAACCGGAAG
AAACCGGAAG

GCGCCGGAAG
GCGCCGGAAG
ACACCGGAAG
ACACCGGAAG
GCGCCGGAAG

GCGCCGGAAG
GCGCCGGAAG
GTGCCGGAAG
GCGCCGGAAG
ACGCCGGAAG

CAACCGGAAG
CAACCGGAAG
TCACCGGAAG
TCACCGGAAG
CAACCGGAAG

AAACCGGAAG
AAACCGGAAG
AAACCGGAAA
AAACCGGAAA
AAACCGGAAG

GGGCCGGAAG
GGGCCGGAAG
CGAGTGACTG
AGAGCGATTG
GGTCCGGAAG

CAACCGGAAG
CAACCGGAAG
CAGCCGGAAG
CAGCCGGAAG
CAACCGGAAG

GGGCCGGAAG
GGGCCGGAAG
TGGCTGCACA
TGGCTGCACA
GGGCGGGCCA

CAGCCGGAAA
CAGCCGGAAA
CCTCCGGGAA
TCTCGGGGAA
TAGCCGGGAA

GCGCCGGAAG
GCGCCGGAAG
GCGCCGGAAG
GCGCCGGAAG
GCGCCGGAAG

GGGCCGGAAG
GGGCCGGAAG
GGGCTGGGAA
GGGCTGGGAA
GGGCCGAGCT

GCGCCGGAAG
GCGCCGGAAG
GTGCCGGAAG
GCACCGGAAG
GCGCCGGAAG

GGGCCGGAAG
GGCCCGGAAG
AGGCCGGAAG
AGGCCAGAAG
GCGCTAGAAG

GTGCCGGAAG
GTGCCGGAAG
GGGTGGGAAA
GGGTGAGGAA
GGGCCAGAAA

GCGCCGGAAG
GCGCCGGAAG
GCGCCGGAAA
GCGCCGGAAA
GCGCCGGAAG

GGGCCGGAAG
GGGCCGGAAG
GGACAGGAAG
GGACAGGAAG
GGGCCGGAAG

GCGCCGGAAG
GCGCCGGAAG
ACACCGGAAG
ACACCGGAAG
GCGCCGGAAG

GCGCCGGAAG
GCGCCGGAAG
GCGCCGGATG
GCGCCGGATG
GCGCCGGAAG

CAACCGGAAG
CAACCGGAAG
CAACCGGAAG
CAACCGGAAG
TAACCGGAAG

GCGCCGGAAG
GCGCCGGAAG
GCGCCGAGCG
GCGCAGAGCG
GCGCGGGGGG

GCGCCGGAAG
GCGCCGGAAG
GCGCCGGAAG
GCGCCGGAAG
GCCCCGGAAC

CAGCCGGAAA
CAGCCGGAAA
CGGTCGGAAG
CCGTCGGAAG
CAACCGGAAG

GCGCCGGAAG
GCGCCGGAAG
GCACCGGAAG
GCACCGGAAG
GCGCCGGAAG

AAACCGGAAG
AAACCGGAAG
AAGCCGGAAG
AAGCCGGAAG
AAACCGGAAG

GCGCCGGAAG
GCGCCGGAAG
GTGTCGGAAG
GTGTCGGAAG
GTGCCGGAAG

AAACCGGAAG
AAACCGGAAG
ACACCGGAAA
ACACCGGAAA
AGACCGGAAG

GGGCCGGAAG
GGGCCGGAAG
GGGCCGGAAG
GGGCCGGAAG
GGGCCGGAAG

GCGCCGGAAG
GCGCCGGAAG
GCGCCGGAAC
GCGCCGGAAG
GCGCCGGAAG

GCGCCGGAAG
GCGCCGGAAG
GCGCGAGAAC
GCGCGAGAAC
GCGCCGGAAG

GCGCCGGAAG
GCGCCGGAAG
AGGTCGGAAG
AGGTCGGAAG
GCCCCGGAAG

GTGCCGGAAG
GTGCCGGAAG
GCGCCGGAAG
GCGCCGGAAG
GCGCCGGAAG

GCGCCGGAAG
GCGCCGGAAG
GCGCCGGAAG
GCGCCGGAAG
GCGCCGGAAG

GGGCCGGAAG
GGGCCGGAAG
GAACCGGAAG
TAACCGGAAG
CGGCCGGAAG

GCGCCGGAAG
GCGCCGGAAG
GCGCCGGAAG
GCGCCGGAAA
GCGCCGGAAG

GGGCCGGAAG
GGGCCGGAAG
GGCCCGGAAA
GGGCCGGAAA
GGGCCGGAAG

AAACCGGAAG
AAACCGGAAG
AAACCGGAAG
AAACCGGAAG
AGACCGGAAA

GGGCCGGAAG
GGGCCGGAAG
GGGCCGGAAA
GGGCCGGAAA
GGGCCGGAAG

GCGCCGGAAG
GCGCCGGAAG
GCGCAGAGAG
GTGCAGGCAA
GCACGGGCCG

GGGCCGGAAG
AGGCCGGAAG
AAACCGGAAG
AAGCCGGAAG
AGGCCGGAAG

AAGCCGGAAA
GAGCCGGAAA
GTGCTGTAAA
GCACTGTAAA
GAGTCAGAAA

GCGCCGGAAG
GCGCCGGAAG
GCGCCGGAAG
GCGCCGGAAG
GCGCCGGAAG

CAGCCGGAAA
CAGCCGGAAA
CGGCCGGAAA
CGGCCGGAAA
CAGCCGCAAA

GCGCCGGAAG
GCGCCGGAAG
GCGCCGAGCG
GCGCAGAGCG
GCGCGGGGGG

GGGCCGGAAG
GGGCCGGAAG
GGGCCGGAAG
GGGCCGGAAG
GCGCCGGAAG

CAACCGGAAG
CAACCGGAAG
CGACCGGAAG
CAACCGGAAG
CAGCCGGAAG

GGGCCGGAAG
GGGCCGGAAG
AGGCCGGAAG
AGGCCGGAAG
CGGACGGAAG

AAACCGGAAG
AAACCGGAAG
GAGCAAGAGT
GATTAAGAGT
AAGCAAGGAG

GGGCCGGAAG
GGGCCGGAAG
TGGCAGGAAG
TGGCAGGAAG
GGGCAGGAAG

GCGCCGGAAG
GCGCCGGAAG
ACACCGGAAG
ACACCGGAAG
GCGCCGGAAG

GGGCCGGAAG
GGGCCGGAAG
GGGCCGGAAG
GGGCCGGAAG
CGGCAGGAAG

GCGCCGGAAG
GCGCCGGAAG
GCGCCGGAAG
GCGCCGGAAG
GCGCCGGAAG

GGGCCGGAAG
GGGCCGGAAG
GGGCCGGAAG
GGGCCGGAAG
GAGCCGGAAG

GCGCCGGAAG
GCGCCGGAAG
GCGCCGGAAG
GCGCCGGAAG
GCACCGGAAG

AAGCCGGAAA
AAGCCGGAAA
AAGCCGGAAG
AAGCCGGAAG
AAGCCGGAAG

GCGCCGGAAG
GCGCCGGAAG
GACGCGGAAG
AATGCGGAAG
GCGGGGGAAG

GCGCCGGAAG
GCGCCGGAAG
GTGCCGGAAG
GCGCCGGAAG
ACGCCGGAAG

GCGCCGGAAG
GCGCCGGAAG
GCGCCGGAAG
GCGCCGGAAG
GCGCCGGAAG

AAACCGGAAG
AAACCGGAAG
CGGCCGGCGG
GGTCGAGCAC
AGGCCGGAGC

GGGCCGGAAG
GGGCCGGAAG
AGGCCGGAAG
AGGCCGGAAG
GGGCCGGAAA

GCGCCGGAAG
GCGCCGGAAG
GTGTCGGAAG
GTGTCGGAAG
GTGCCGGAAG

AAGCCGGAAA
AAGCCGGAAA
AAGCCCAGCA
AAACCCAGGA
AAACCGGAAG

CAGCCGGAAA
CAGCCGGAAA
CCGCGGAAAT
CCGCGGAAAT
CCGCGGGAAT

AAGCCGGAAA
AAACCGGAAA
GTACCGGAAG
GTACCGGAAG
GAAGCGGAAA

GTGCCGGAAG
GTGCCGGAAG
CTACCGGAAG
CTACCGGAAG
GAGCCGGAAG

GGGCCGGAAG
GGGCCGGAAG
GGGCCGGAAG
GAGCCGGAAG
GGGCCGGAAG

GCGCCGGAAG
GCGCCGGAAG
GCGCCGGAAG
GCGCCGGAAG
GTGCCGGAAG

AAACCGGAAG
AAACCGGAAG
AAACCGGAAG
AAACCGGAAG
AAACCGGAAG

GGGCCGGAAG
GGGCCGGAAG
GGGCCGGAAG
GGGCCGGAAG
GGACCGGAAG

AAACCGGAAG
AAACCGGAAG
AAACCGGAAG
AAACCGGAAG
AAACCGGAAG

CAACCGGAAG
CAACCGGAAG
AAACCGGAAG
AAACCGGAAG
CAACCGGAAG

CAGCCGGAAA
CAGCCGGAAA
ACGCCGGAAA
AGGCCGGAAA
CAGCCGGAAA

GGGCCGGAAG
GGGCCGGAAG
GGGCGGGAAG
GGGCCGGAAG
GGGGGGAAGG

GGGCCGGAAG
GGGCCGGAAG
GGATCGGAAG
GGATCGGAAG
GAGCCGGAAG

CAACCGGAAG
CAACCGGAAG
CAACTCAGGC
CAACTCATGC
CGACGAGAAG

GTGCCGGAAG
GTGCCGGAAG
GAAGCGGAAG
GGGCCGGAAG
AGGGCGGAAG

CAACCGGAAG
CAACCGGAAG
CAGCCGGAAG
CAGCCGGAAG
CAACCGGAAT

GCGCCGGAAG
GCGCCGGAAG
ACGCCGGAAG
ACGCCGGAAG
GCGCCGGAAG

AAACCGGAAG
AAACCGGAAG
AAAGTCGCAG
AAAGTCGCAG
AGGCGGGAAG

AAGCCGGAAA
AAGCCGGAAA
AAGCCCAGGA
AAGCCAAGGA
AGGCCGGGAA

GCGCCGGAAG
GCGCCGGAAG
AAACCAGAGG
AAAGCAGAGG
CCGCCCCGGG

GTGCCGGAAG
GTGCCGGAAG
GTGCCGGAAG
GTGCCGGAAG
GTGCCGGAAG
