# Supplementary material for: Correlated Evolution of Positions within Mammalian cis Elements
Source: PLoS One. 2013 Feb 8;8(2):e55521. doi: 10.1371/journal.pone.0055521 (PMC3568137; doi:10.1371/journal.pone.0055521)
Supplement: Text Archive S1 — A compressed/ZIP file archive of all binding site data for the 64 PWMs used in our analysis. The individual files are named per PWM ID, so for instance, “MA0002.hits” corresponds to JASPAR PWM MA0002. This has 333 binding sites, each of length 9. Each binding site is grouped as a set of 5 aligned sequences corresponding to human, chimp, mouse, rat and dog (from first to last). A blank line separates binding sites from each other. (GZ) [file pone.0055521.s004.gz › Hits/MA0029.hits]

AAGACAAGATAAAA
AAGACAAGATAAAA
TAGACCAATTAACA
TAGACCAATTAACA
TAGGCAAGACAATA

TAGATAAGATAAGA
TAGATAAGATAAGA
CAGATAAGATAAGA
CAGATAAGATAAGG
TAGATAAGATAAGA

AAGAAAAGATAAAA
AAGAAAAGCTAAAA
TGGAAAAGATAAAG
TGGAAGAGATAAAG
AAGAAAAGAGAATG

AGGATAAGATAACA
AGGATAAGATAACA
AGGGTGAGATAACA
AGGGTGAGATAACA
GCAATGAGATAACA

AAGACAAGATAAAG
AAGACAAGATAAAG
AGGAGAAAATAATG
AGGAGAAAATAATA
AGATGGAGATAAAA

AAGATAAGATTAGA
AAGATAAGATTAGA
AAGGTGATGTTTAA
AAGGTGATATTTAA
AAAATGAGTTTGAA

AGGACAAGATAAGA
AGGACAAGATAAGA
AGGGCAGGGTAAGA
AGGACAGGGTAAGA
AGGACAGGGTAAGA

AAGATAAGAAAAGA
AAGATAAGAAAAGA
AAGACATGAAAAAA
AAAATAAGAAAAAT
GAAGTGAGGAAGCA

AGGACAAGATAAGA
AGGACAAGATAAGA
AGGGCAGGGTAAGA
AGGACAGGGTAAGA
AGGACAGGGTAAGA

AAGATAAGATGAAA
AAGATAAGATGAAA
AACATAACATGAGA
AACATAACATGACA
AAGATAAAATAAAA

CAGAAAAGATAAGA
CAGAAAAAATAAGA
GGGAAAGAATTAGA
GGGAAGGAATTGGA
CAGAAGAGATTAGG

AAGACAAGATATTA
AAGACAAGACATAA
AAGACGAAACGAAA
TAGACAAAGCCAAA
AAGATGGGACCTAA

AAGAGAAGATAAAG
AAGAGAAGATAAAG
AAGGGAAGAGAAAG
AAGTGAAGGGAAAG
GAGGGGAGATAAAG

ATGAAAAGATAATA
ATGAAAGGATAATA
ACGAAACGACAATC
ACGAAACGACAATC
ATGAAACGACAATA

GAGATAAGATGAGA
GAGATAAGATGAGA
CAGGTGAGGCAGGA
CAGGTGAGGCAGGA
AATATATGATGAGT

GAGATAAGATGAGA
GAGATAAGATGAGA
CAGGTGAGGCAGGA
CAGGTGAGGCAGGA
AATATATGATGAGT

TTGACAAGATAAAA
TTGACAAGATAAAA
TTGACCAGGTAAAA
TTGACCAGGTAAAA
GTGACGCCTCAACG

AAGCCAAGATAAGA
AAGCCAAGATAAGA
AAGTCGGGGCGAGA
AAGCCGGGGCGAGA
AGGCCGCGGCGAGG

AAGATAAGAAAAGC
AAGATAAGAAAAGC
TCAGTAAGAAAAAT
TCAGTAGGAAACAT
AAGATAAGGAAAAC

AAGCCAAGATAACA
AAGCCAAGATAACG
AAGCCAAGAAACTA
AAGCCAATACACTG
AGGCCAAGATATTT

AAGTCAAGATAAGA
AAGTCAAGATAAGA
ACAACATGGTAAGT
ACAACACAGTGAGA
ACATCAAGGTATGA

AAGCCAAGATAAGA
AAGCCAAGATAAGA
AAGTCGGGGCGAGA
AAGCCGGGGCGAGA
AGGCCGCGGCGAGG

AGGAAAAGATAACA
AGGAAAAGATAACA
TGGAAGAGGAAACA
AGGAAGAGGAAGCA
AGGAAGAAAAAACA

TAGATAAGATACAA
TAAATAAGATACAA
TAGATGAAATATAG
TAGATGAAATAAAG
TAGATGAAATACAA

AAGCCAAGATAAGA
AAGCCAAGATAAGA
AAGTCGGGGCGAGA
AAGCCGGGGCGAGA
AGGCCGCGGCGAGG

TGGACAAGATAATA
TGGACAAGATAATA
TGGACAGAATAGTA
TGGACAGAAGAGTA
TAGAGGAGATAGTA

AAGACAAAATAAAA
AAGACAAAATAAAA
AAGAGAAGGTACAA
AAGAAAAGGTACAA
AGGACAAAGTAAGA

AAGTCAAGATAAAA
AAGTCAAGATAAAA
AAGTTAAGATAAAA
AGGTTAAGATAAAA
AAGTTAAAAGAAAA

AAGAAAAGATAGCA
AAGAAAAGATAGCA
AAGAAGAGACCTCA
AAGAAGACACATCA
AAGAAGAGACACCA

GAGAAAAGATAATT
GAGAAAAGATAATT
AGGACAAGACAACT
AGGAAAAGAGAAGC
GGGAAAAGATAACT

GAGAAAAGATAATT
GAGAAAAGATAATT
AGGACAAGACAACT
AGGAAAAGAGAAGC
GGGAAAAGATAACT

GAGAAAAGATAATT
GAGAAAAGATAATT
AGGACAAGACAACT
AGGAAAAGAGAAGC
GGGAAAAGATAACT

GAGAAAAGATAATT
GAGAAAAGATAATT
AGGACAAGACAACT
AGGAAAAGAGAAGC
GGGAAAAGATAACT

GAGAAAAGATAATT
GAGAAAAGATAATT
AGGACAAGACAACT
AGGAAAAGAGAAGC
GGGAAAAGATAACT

GAGAAAAGATAATT
GAGAAAAGATAATT
AGGACAAGACAACT
AGGAAAAGAGAAGC
GGGAAAAGATAACT

GAGAAAAGATAATT
GAGAAAAGATAATT
AGGACAAGACAACT
AGGAAAAGAGAAGC
GGGAAAAGATAACT

GAGAAAAGATAATT
GAGAAAAGATAATT
AGGACAAGACAACT
AGGAAAAGAGAAGC
GGGAAAAGATAACT

GAGAAAAGATAATT
GAGAAAAGATAATT
AGGACAAGACAACT
AGGAAAAGAGAAGC
GGGAAAAGATAACT

GAGAAAAGATAATT
GAGAAAAGATAATT
AGGACAAGACAACT
AGGAAAAGAGAAGC
GGGAAAAGATAACT

GAGAAAAGATAATT
GAGAAAAGATAATT
AGGACAAGACAACT
AGGAAAAGAGAAGC
GGGAAAAGATAACT

GAGAAAAGATAATT
GAGAAAAGATAATT
AGGACAAGACAACT
AGGAAAAGAGAAGC
GGGAAAAGATAACT

AAGAGAAGATAGGA
AAGAGAAGATAGGC
ATGGGATTACAGGG
AGAGGATTAGGGGG
AAGAGAATATAGGA

GAGAAAAGATAATT
GAGAAAAGATAATT
AGGACAAGACAACT
AGGAAAAGAGAAGC
GGGAAAAGATAACT

GAGAAAAGATAATT
GAGAAAAGATAATT
AGGACAAGACAACT
AGGAAAAGAGAAGC
GGGAAAAGATAACT

GAGAAAAGATAATT
GAGAAAAGATAATT
AGGACAAGACAACT
AGGAAAAGAGAAGC
GGGAAAAGATAACT

GAGAAAAGATAATT
GAGAAAAGATAATT
AGGACAAGACAACT
AGGAAAAGAGAAGC
GGGAAAAGATAACT

GAGATAAAATAATA
GAGATAAAATAATA
AATAGATAGTAATA
GAAAGACAGTAATA
GAGAGAAAATAATA

AAGATAAGAAAACT
AAGATAAGAAAACT
AGGACAAGATGACC
AGGACAAGACAACC
GAGACGAGAAGACA

AAGATAAGATGAGG
AAGATCAGATGAGG
AAGGACTGATAGGT
AAGAACTGATAGGT
ACACCCAGAGGAGG

AAGATAAGATGAGG
AAGATCAGATGAGG
AAGGACTGATAGGT
AAGAACTGATAGGT
ACACCCAGAGGAGG

CAGATAAGAAAACA
CAGATAAGAAAACA
TAAACGAGAAAATT
TAAATAAAAAAATA
CAGATGAGAAAAAG

TAGATAAGTTAATA
TAGATAAGTTAATA
TAGGTAAGCTAATA
GAGGTAAACTAATA
CGGAGAAGTTAATT

AACATAAGATAATT
AACATAAGATAATT
ACCACAAGAGAATA
AACACAAGATAATT
AACATCACAAAATC

GAGATAAGGTAAAA
GAGATAAGGTAAAA
GAGATAAGGGTAAA
GAGATAAGGTTAAA
GAGATAGTGTTAAC

CAGATAAGAAAACA
CAGATAAGAAAACA
TAAACGAGAAAATT
TAAATAAAAAAATA
CAGATGAGAAAAAG

AAGATAAAATAATC
AAGATAAAATAATC
CAGGTAAAATAATG
CAGGTAAAATAATG
GCCTCAACGTAATC

AAGATAAGGTAAAC
AAGATAAGGTAAAC
AGAAAAAGCTGAAA
AGAATAAGTTGAAA
CGAGTAAGATGAAA

CAGAAAAGATAAAC
CAGAAAAGATAAAC
CAGAAAAGATAAAC
CAGAGGAGATAAAC
CAGAAAAGATAAAC

CAGAAAAGATAAAC
CAGAAAAGATAAAC
CAGAAAAGATAAAC
CAGAGGAGATAAAC
CAGAAAAGATAAAC

AAGAAAAGACAAAA
AAGAAAAGACAAAA
AAGGCAGAAAGACT
AAGAAAAGGCAGAA
AAGAACAGGCAAAG

GAGACAAGATTAAA
GAGACAAGATTAAA
GAGACAAGATTAAA
GAGACAAGATTAAA
GAGACAAGATTAAA

CCGACAAGATAAGA
CCGACAAGATAAGA
TCAATGGCCCAAAG
TCAGTGGCCCAAAG
CTGATAGGATGAAA

AAGACAAGATTAGC
AAGACAAGATTAGC
AAGATAGAATTAGC
AAGATAGAATTAGC
AAGGCAAGATTAGC

GATACAAGATAACA
GATACAAGATAACA
GCTACAGGATCAGT
ACTACAGGATCCAT
GGTACAAGATCAAC

AAGACAAGATCAGC
AAGACAAGATCAGC
AAGACGTGATCAGC
AAGACATGATCAGC
AAGACAAGATCAGC

GAGACAAGATGACA
GAGACAAGATGACA
GAGACAAGATGACA
GAGACAAGATGACA
GAGACAAAATGACA

AAGAAAAGATTAAA
AAGAAATGATTAAA
TAAATAAAATAAAA
AAAAAAAAATTAAA
GGAAAAATTTAAGA

AAAATAAGATAAAG
AAAATAAGATAAAG
GAACTAAGATTAAG
GAAGTAAGATTAAA
AAAAGAAGATAAAG

AAGAGAAGATCACA
AAGAGAAGATCACA
GAGTGACAGTTCCC
AAGTGACATTTCCT
AAGAGAAGGTGGAG

ATGATAAGATATGA
ATGATAAGATATGA
ACAGAGCAATATGA
CCAGAGCAATATGA
GTGGTAAGACATGA

AAGAAAAGATGAGA
AAGAAAAGATGAGA
AAGAAAAGATGAGG
AAGAAAAGATGAGG
AAGAAAAGATGAGA

AAGAGAAGATCACA
AAGAGAAGATCACA
GAGTGACAGTTCCC
AAGTGACATTTCCT
AAGAGAAGGTGGAG

AAGAAAAGATGAGA
AAGAAAAGATGAGA
AAGAAAGGATGGAA
AAGAAAGGATGGGG
AGTAAGGGATGAGG

CAGATATGATAAAA
CAGATATGATAAAA
TGAAGATGACATGA
AGAAAATGACATAA
AGGCTATATGGAGA

AAGACAAGATGATC
AAGACAAGATGATC
AGGACAAGATGATC
AGGACAAGATGATC
AGGACAAGATGATC

GAGATAAGATTACC
GAGATAAGATTACC
AAGATAAGATTACC
AAGATAAGATTACC
GCGATAAGGTTACT

AAGAGAAGATACCA
AAGAGAAGATACCA
AAGAAGAGGGAGCA
AAGAAGAGAGAGCA
AAGATAAAACACCA

CAGATAACATAAAA
CAGATAACATAAAA
CGGGTCACACTGAG
CGGGTCACCCTGAG
CAGGTAACATTGAA

AAGACAAGATTATT
AAGACAAGATTATT
AAGATAAGGTTATT
AAGATAAGGTTATT
AAGACAAGATTATT

CAGATAAAATAAAA
CAGATAAAATAAAA
CAGCTAAAATAAAG
CAATTAAAATAAAG
CAGTTAAAATTAAA

CAGATAACATAAAA
CAGATAACGTAAAA
TAGATAAGATAAAG
TCGGTAAGATAAAG
CAGCTAAGAGAAAC

AAGAAAAGAAAAAA
AAGAAAAGAAAAAA
AAGAGAAGAAGAAG
AAGAGAAGAAAAAG
AAGAGAAGAAAAAA

AAGAAAAGAGAAAA
AAGAAAAGAGAAAA
AAGAAACTTAGAAA
AGGAAACTTAGAAA
GGGAAAAGAGTGGA

AACAAAAGATAAAA
AACAAAAGATAAAA
AAGAAGGGATACAA
AACAAGGGTTAAAA
AACAAAGGATAAAA

CAGAAAAGATAAAG
CAGAAAAGATAAAG
CAAGGAAGATAAAA
CAGGAGAGATAAAA
CAGAGAAGACAAAC

AAAACAAGATAAGC
AAAACAAGATAAGC
GGAATAAAAGAAAC
GGAATGAAACAAAC
GGAACAAGACAAAC

AAAAAAAGATAATA
AAAAAAAGATAATA
ACAAAAAGTTAATT
ACAGAAAGTTAATT
AAAAAAAAAAGATC

AAGATAATATAAAT
AAGATAATATAAAT
AGGGGACTAAAACT
AGGAGACTAAAAAT
AATATAATATAAAT

AAGAAAAGAAAAAA
AAGAAAAGAAAAAA
AGAACTCATATAAA
GGAGCCCATATAAA
GGAACACATATTAA

CAGATAACATAAAA
CAGATAACATAAAA
CGGGTCACACTGAG
CGGGTCACCCTGAG
CAGGTAACATTGAA

CCGATAAGATAAAC
CCGATAAGATAAAT
CCGAGAAGATAAAC
CCGAGAAGATAAAC
CCGATAAGATAAAC

AAGAGAAGATGAAA
AAGAGAAGATGAAA
AAGGCCATATGAAA
AAGGGCATATGAAA
AGGGGCAAACAGAA

AAGAGAAGAGAAAA
AAGAGAAGAGAAAA
GAGAAAACACACAC
AGGAGGAGAAAAAA
AAAAGAAGAGAAAA

CCGATAAGATAAAC
CCGATAAGATAAAT
CCGAGAAGATAAAC
CCGAGAAGATAAAC
CCGATAAGATAAAC

AAGAGAAGATGAAA
AAGAGAAGATGAAA
AAGAAGAGATGAAA
TAGAAGGGATGAAA
TCGATAAGGCAAAA

CCGATAAGATAAAC
CCGATAAGATAAAT
CCGAGAAGATAAAC
CCGAGAAGATAAAC
CCGATAAGATAAAC

AAGAGAAGATGAAA
AAGAGAAGATGAAA
AAGAAGAGATGAAA
TAGAAGGGATGAAA
TCGATAAGGCAAAA

AAGAGAAGATGAAA
AAGAGAAGATGAAA
AAGAAGAGATGAAA
TAGAAGGGATGAAA
TCGATAAGGCAAAA

AGGATAAGATTAAA
AGGATAAGATTAAA
AGGATACAGTTACA
AGTACACAATTACA
CGGATAAGATTAAA

AGGATAAGATTAAA
AGGATAAGATTAAA
AGGATACAGTTACA
AGTACACAATTACA
CGGATAAGATTAAA

CCGATAAGATAAAC
CCGATAAGATAAAT
CCGAGAAGATAAAC
CCGAGAAGATAAAC
CCGATAAGATAAAC

CCGATAAGATAAAC
CCGATAAGATAAAT
CCGAGAAGATAAAC
CCGAGAAGATAAAC
CCGATAAGATAAAC

AAGAAAAGGTAATA
AAGAAAAGGTAATA
GAGGGAAAACAAAC
GAAACAAGAATAAA
ACACAAAACTAACC

AAGACAAGAAAACT
AAGACAAGAAAACT
AAGACAAGAAAACT
AAGACAAGAAAACT
AAGACAAGAAAACT

AGGATAAGAAAACA
AGGATAAGAAAACA
AGGGTGAGAAAACG
AGGGTGAGAAGAGG
AGGATGAGAAAACA

GAGATAAGATTATT
GAGACAAGATTATT
AATATAGTGTTGTC
AAGCTAGTGTTGTC
GAGACAGGATTATG

AAGAAAAAATAATA
AAGAAAAAATAATA
AAGGAAAAACATTG
AAGAAAAAACATTG
AAGGAAAAACACTA

CAGACAAGAAAAGA
CAGACAAGAAAAGA
CAAGAAAGGAAAAA
CAAGAAAGGGGAAG
CAGAAAAGAAAAGA

AAGCAAAGATAATA
AAGCAAAGATAATA
CAGCAAAGATAATA
AAGCAAAGATAATA
AAGCAAAGATAATA

AAGTAAAGATAATA
AAGTAAAGATAATA
GAGTAAAGTTACTA
GAGTAAAGTTACTA
AAGTCAAGTTCGTA

CACACAAGATAATA
TACACAGGATAATA
CACCCAAACCAGCA
CACACCAACCAGTG
TACATGAGCTCCTG

TAGATAAGAAAATC
TAGATAAGAAAATT
CAAGTAAGAAAACA
CAAGTGAAAAAAAA
CGGATAAGAAAATT
