# Supplementary material for: Correlated Evolution of Positions within Mammalian cis Elements
Source: PLoS One. 2013 Feb 8;8(2):e55521. doi: 10.1371/journal.pone.0055521 (PMC3568137; doi:10.1371/journal.pone.0055521)
Supplement: Text Archive S1 — A compressed/ZIP file archive of all binding site data for the 64 PWMs used in our analysis. The individual files are named per PWM ID, so for instance, “MA0002.hits” corresponds to JASPAR PWM MA0002. This has 333 binding sites, each of length 9. Each binding site is grouped as a set of 5 aligned sequences corresponding to human, chimp, mouse, rat and dog (from first to last). A blank line separates binding sites from each other. (GZ) [file pone.0055521.s004.gz › Hits/MA0030.hits]

TAAACGTAAACAAA
TAAATGTAAACAAA
GCAACTCAAACAAT
GCAACACAAACAAT
TGAACACAAGAAAG

CAAAGGTAAACAAG
CAAAGGTAAACAAG
CAACGGCAAACGAG
TGAAGGCAAGCGAG
CAAAGATCAACAAG

GCAACGTAAACAAA
GCAACGTAAACAAA
GGAACGTAAACAAA
GGAACGTAAACAAA
ACAACGTAAACAAA

ACAAGGTAAACAAT
ACAAGGTAAACAAT
TGTCGCTATACAAG
TGTCGCTACACAAA
CCTGGCACAACACC

ACAAGGTAAACAAT
ACAAGGTAAACAAT
TGTCGCTATACAAG
TGTCGCTACACAAA
CCTGGCACAACACC

GAAAAGTAAACAAA
GAAAAGTAAACAAA
GTAAAGTAGACACG
GTCACGTAGACACG
GAAAAGCAGGCAAA

GAAAAGTAAACAAA
GAAAAGTAAACAAA
GTAAAGTAGACACG
GTCACGTAGACACG
GAAAAGCAGGCAAA

CAAAGGTAAACAGT
CAAAGGTAAACAGT
CAAAGGTACCCAGT
CAAAGGTACCCAGT
CAAAGGCAAACAGT

GTAAAGTAAACAAT
GTAAAGTAAACAAT
GTAAAGTAAACAAT
GTAAAGTAAACAAT
GTAAAGTAAACAAT

GAGACGTAAACAAT
GAGACGTAAACAAT
GCGACGCAAACAAT
GCGACGCAAACAAT
GGGACGTAAACAAT

GTAAAGTAAACAAT
GTAAAGTAAACAAT
GTAAAGTAAACAAT
GTAAAGTAAACAAT
GTAAAGTAAACAAT

GTAAAGTAAACAAT
GTAAAGTAAACAAT
GTAAAGTAAACAAT
GTAAAGTAAACAAT
GTAAAGTAAACAAT

GTAAAGTAAACAAT
GTAAAGTAAACAAT
GTAAAGTAAACAAT
GTAAAGTAAACAAT
GTAAAGTAAACAAT

TCAGGGTAAACAAA
TCAGGGTAAACAAA
TCAGGGTAAACAAA
TCAGGGTAAACAAA
TCAGGGTAAACAAA

TCAAGGTAAACATT
TCAAGGTAAACATT
TCAGAGTAAACACT
TCGGGGTAAACACT
TCAGAGTAAACATT

CTAACGTAAACATA
CTAACGTAAACATA
CAGACATGAAAACA
CAGACCTGAAAACA
CTAACGTAGAGATA

GAAATGTAAACAAA
GAAATGTAAACAAA
GAAGGGTGAACAAA
GAAGTGTGAACAAA
GAAATGTCAACAAG

CTAAGGTAAACATT
CTAAGGTAAACATT
TTAAGGTAAACACC
TTAAGGTAAACACT
CCAAGGTAAGTACT

AGAAGGTAAACAAA
AGAAGGTAAACAAA
TAAAGGTAAACAAA
TAAAGGTAAACAAA
CGAAGGTAAACAAA

AGAAGGTAAACAAA
AGAAGGTAAACAAA
AGAAGGTACATAAA
AGAAGGTACATAAA
AGAAGGTAAATAAA

TTAAGGTAAACATT
TTAAGGTAAACATT
TTACTGGCATCAGG
TCACTAGCATTGGG
TTAAGGCAGCCATT

TCAAGGTAAACATA
TCAAGGTAAACATA
TCAAGATAAACACA
TCAAGATAAACACC
TCGAGTTAAACATA

AAAATGTAAACAAT
AAAATGTAAACAAT
ACAATGGAAACAAT
AGAATAGAAACAAC
AACATGTAAACGAT

AAAATGTAAACAAT
AAAATGTAAACAAT
ACAATGGAAACAAT
AGAATAGAAACAAC
AACATGTAAACGAT

CCTAGGTAAACAAA
CCTAGGTAAACAAA
CCTAGATAAAGCAA
TCTGGATAAAGCAA
AATAGATAAGCAAA

TTCAGGTAAACAAT
TTTAGGTAAACAAT
ACCAGGTAAACAGC
ACTAGATAAACAAT
TTCAGATGAACCGC

AAAAGGTAAACATT
AAAAGGTAAACATT
ATAAGGCAAATACT
AAAAGACAAATAGT
AAGTGATAAATATT

TAAAAATAAACAAT
TAAAAATAAACAAT
TCAAAGTAAACGAT
TCAAAGTAAACGAA
AAAAAGTAAACGAT

CAACCATAAACAAA
CAACCATAAACAAA
CAACTATAAACAAA
CAACTATAAACAAA
CAACCATAAACAAA

CAACCATAAACAAA
CAACCATAAACAAA
CAACTATAAACAAA
CAACTATAAACAAA
CAACCATAAACAAA

AGAAAGTAAACAAT
AGAAAGTAAACAAT
AGAAACTAAACTCC
AGAAACTAAACCAC
AGAAAGTAAACTGC

CAAATGTAAACATT
CAAATGTAAACATT
TTTATTTAAACATT
TCTATTTAAACATT
CAAATTTTAAAAAT

AAACGGTAAACAAG
AAACGGTAAACAAG
ATAAAGCAGATAAG
AGAAGGCAGATAAG
AAATGGTAAACAAG

AAACGGTAAACAAG
AAACGGTAAACAAG
ATAAAGCAGATAAG
AGAAGGCAGATAAG
AAATGGTAAACAAG

TAAAGTTAAACAAT
TAAAGTTAAACAAT
TAAAGCTAAACAGT
TAAAGCTAAACAAT
TAAAGCCAAACAAT

TGAAGGTAAACATG
TGAAGGTAAACATG
CGAAGGTAAACATG
CGAAGGTAAACATG
TGAAGGTAAACATG

GCAGCGTAAACATT
GCAGCGTAAACATT
ACAGTGTAAATATT
ACGGTGTAAATATT
GTAGAGTAAACATC

TAAAGTTAAACAAT
TAAAGTTAAACAAT
TAAAGCTAAACAGT
TAAAGCTAAACAAT
TAAAGCCAAACAAT

TCATCGTAAACATA
TCATCGTAAACATA
GCACCTTGAGCATA
GCACCTTGAGCATA
TCACCGTAAGCATA

GCAACGTAAACAGC
GCAACGTAAACAGC
GGGACGTAAACAGC
GAGACGTAAACAGC
GAGACTTAAACAGC

GCAACGTAAACAGC
GCAACGTAAACAGC
GGGACGTAAACAGC
GAGACGTAAACAGC
GAGACTTAAACAGC

GCAACGTAAACAGC
GCAACGTAAACAGC
GGGACGTAAACAGC
GAGACGTAAACAGC
GAGACTTAAACAGC

AAAAGGTAAACAGT
AAAAGGTAAACAGT
CAAAGGCAAACAGT
CAAAGGCAAACAGT
CAAAGGTAAACAGT

GCACAGTAAACAAA
GCACAGTTAACAAA
CCATAGGAAACATT
GTATAGGAAACATT
CCCCTGTGAACGAG

AAAATGTAAACAAG
AAAATGTAAACAAG
AAGATGTAAACAAG
GAAACGTAAACAAG
AAAATGTAAACAAG

GGAAGGTAAACACA
GGAAGGTAAACACA
GGAAGGTAAACACA
GGAAGGTAAACACA
GGAAGGTAAACACA

CTAAGGTAAACAGG
CTAAGGTAAACAGG
CTAAGGTAAACAGA
TTACAGTAAACAGG
CTAAGGTAAACAAG

CAATCATAAACAAC
CAATCATAAACAAC
CAATCGTAAACGAC
CAATCATAAACAAC
CAATCGTAAACGAC

AGAAAGTAAACAAA
AGAAAGTAAAGAAA
AGGAAGCATACAAA
AAGAAGCAGGCAAA
AGAAATTAGACAAG

TAAAAATAAACAAA
TAAAAATAAACAAA
TAAAAATAAATGAA
TAAAAATAAACGAA
TAAAAATAAACAAA

TCAAAATAAACAAT
TCAAAATAAACAAT
ACGAAATAAACAAC
ACGAAATAAACAAC
TCAAAATAAACAAT

CAGGCGTAAACAAG
CAGGCGTAAACAAG
CAGGCATAAATGAG
CAGGCATAAACGAG
CAGGCATAAATGAG

GCATCATAAACAAT
GCATCATAAACGAT
GCATGGTAAACACT
GCATGGTGAACACT
GCATCATAAACAAT

TTATTGTAAACAAT
TTATTATACACAAT
TTACTGGAGGTGAT
TTACTGGAGGTGAT
TTACTGTAGACAAT

CCACTGTAAACAAA
CCACTGTAAACAAA
ATGTTATAAATGGT
ACGTTATAAATGGT
GCTCTGTAAACAGT

GAAGTGTAAACAAA
GAAGTGTAAACAAA
GAAGTGTAAACAAA
GAAGTGTAAACAAA
GAAGTGTAAACAAA

TGATAGTAAACAAG
TGATAGTAAACAAG
TGATAGTAAACAAG
TGATAGTAAACAAG
TGATAGTAAACAAG

ACAGGGTAAACAAG
ACAGGGTAAACAAG
ACAGGGTAAACAAG
ACAGGGTAAACAAG
ACAGGGTAAACAAG

TAAATATAAACAAT
TAAATATAAACAGT
TGAGTATAAACAGT
TCAGTATAAACAAT
TGAGCATAAACACT

ATAAAGTAAACAAG
ATAAAGTAAACAAG
ATAAAGTAAACAAG
ATAAAGTAAACAAG
GTAAAGTAAACAAG

TCATCATAAACAAA
TCATCATAAACAAA
TCACCATAAACATA
TCACCGTAAACAGA
TTATCATAAACACA

CGCAGGTAAACAAC
CGCAGGTAAACAAC
CATGAGTGCACGAC
CATGAGTGTACGAC
AGCAAGTAAAGTCC

CAAAGATAAACATT
CAAAGATAAACATT
CAAAGATAAACCTT
CGAAGATAAACCTT
CGAAGCTAAACGTT

CTAAAATAAACAAT
CTAAAATAAACAAT
CTGACATGCACAGT
CTGAAATACACAGT
CTGAAATAAATGGT

ATAACGTAAACATA
ATAACATAAACATA
AAAAATTAGTGAAC
AAAATTTAAAGTAC
ATAAATTAAACATA

ATATGGTAAACAAA
ATATGGTAAACAAA
ATATAGTAAACACA
ATATAGTAAACACA
AGTTTGCAAACACA

TATCGGTAAACAAA
TATCGGTAAACAAA
TACCAATAAACAAG
TACCAGTAAACAAG
CTCCAGGAAAGCAA

TATCGGTAAACAAA
TATCGGTAAACAAA
TACCAATAAACAAG
TACCAGTAAACAAG
CTCCAGGAAAGCAA

TATCGGTAAACAAA
TATCGGTAAACAAA
TACCAATAAACAAG
TACCAGTAAACAAG
CTCCAGGAAAGCAA

TAAATGTAAACATA
TAAATGTAAACATA
TAAATATAAATGCA
TAAATATAAATGCA
AGAATGTAAACCGA

CCAGCGTAAACAGG
CCAGCGTAACCAGG
CCAGCGTAACCAGG
CCGGCGTAACCAGG
CTGGCGTGACGGGT

AACAGGTAAACAAA
AACAGGTAAACAAA
AGCAGATACACACA
AACAAATACACACA
AATAAATGAACAAA

CAAGAGTAAACATT
CAAGAGTAAACATT
CAGCTGTAAAAGCT
CAGGAGTAAAAGCT
GGGAGTTGAAGTTT

GGAGCATAAACAAT
GGAGCATAAACAAT
GAAGTATAAACAGC
GAAGTATAAACAAC
GGAGCATAAACATT

GTAAGATAAACAAG
GTAAGATAAACAAG
GCCAGATAAACAGG
GCCAGATAAACAGG
GCAAGATACACAGG

CCAAAATAAACAAA
CCAAAATAAACAAA
TTTGAACAAATGAA
TTTGAACAAACAAA
ATGAAATAAACAAC

GAAAAATAAACAAA
GAAAAATAAACAAA
GAAGAGTAAACAAG
GAAGAGTAAACAAG
GAATAATAAATGAA

TCAACATAAACACT
TCAACATAAACACT
TCTGTAGAGAGCCC
TCTGTAGAGAGCCC
CCGGCACAGAAACG

TGAACGTAAATAAT
TGAACATAAATAAT
TGAAAACAAGGAAC
TGAAAACAAGGAAC
TGAAAGCAAACAAT

TAAACATAAACACA
TAAACATAAACACA
TAAGCACTAATACA
TAAGTATTAATACA
TAAACATGAACACA

CCAAAATAAACAAA
CCAAAATAAACAAA
TTTGAACAAATGAA
TTTGAACAAACAAA
ATGAAATAAACAAC

GAAAAATAAACAAA
GAAAAATAAACAAA
GAAGAGTAAACAAG
GAAGAGTAAACAAG
GAATAATAAATGAA

CAAGGGTAAACAGG
CAAGGGTAAACAGG
CCAGGGTAAAGGGG
CCAGGGTAAAGGGG
GGAGGTGCAAGCGG

CCACGGTAAACACA
CCACGGTAAACACA
CCGTGGTAGGCACG
CCGTGGTAGGCACG
CCACGGCAGGCACG

CCACGGTAAACATG
ACATGAGGAGCAAG
ACTTGTGGGGCATG
ACTTGTGGGGCATG
GTTTGGAGGGCATT

GCCCCGTAAACAAA
GCCCCGTAAACAAA
GCCACAGAAACAAA
GCTACAGAAACAAA
GCCTTGGAAACAAG

GGAAGGTAAACACC
GGAAGGTAAACACC
GCAAGGTAAACACC
GCAAGGTAAACACC
GGAAGGTAAACACT

CTAGCGTAAACAGA
CTAGCGTAAACAGA
CTAGCGGGCGCAGG
TTAGCGGGCGCAGA
CTAGCGTAAGCGGA

CCAAAATAAACAAG
CCAAAATAAACAAG
CCAAAATAAATATG
CCAAAATATCAAAG
CCAAAATAAATAAG

GAAAAGTAAACATC
GAAAAGTAAACATC
GACTATCAAAGGGC
GACTATCAAAGGGC
TAAAATTAAACATC

GAAAGCTAAACAAA
GAAAGCTAAACAAA
TATAGCTAAACAAA
TATAGCTAAACAAA
TAAAGCTAAACAAA

CCAAAATAAACAAG
CCAAAATAAACAAG
CCAAAATAAATATG
CCAAAATATCAAAG
CCAAAATAAATAAG

ATAACATAAACAAA
ATAACATAAACAAA
GAAACGTAAACAAA
GAAACATAAACAAA
TTAACATAAACAAA

CCTACGTAAACATA
CCTAAGTAAACATA
CCTAAGTAAACATA
CCTAAGTAAACATA
CCTAAGGAAATGTA

CTAATGTAAACACT
CTAATGTAAACACT
TTAATGTAAACACT
TTAATGTAAACACT
GTAATCTAAACAGT

TGAGGATAAACAAT
TGAGGTTAAACAAT
TAAGAATAAACCAC
TAAGAATAAACCAC
TTAGAATAAACAAT

TGAGGATAAACAAT
TGAGGTTAAACAAT
TAAGAATAAACCAC
TAAGAATAAACCAC
TTAGAATAAACAAT

ATAATGTAAACAAA
ATAATGTAAACAAA
ATTGTGTAAAAGAA
ATTGTGTAAACGAA
ATACTGTGAGCAAA

CTGTCGTAAACAAA
CTGTCGTAAACAAA
CTCTCGTAAACAAA
CTCTCGTAAACAAA
CCCCCGTACACAAA

CAAAGGTAATCAAT
CAAAGGTAATCAAT
CCAAGGCAATCAAT
CAAAGGCAATCAAT
CAAAGGCAATCAAT

TGACCGTAAACATC
TGACCGTAAACATC
TGACCGTAAACATC
TGACCGTAAACATC
TGACCGTAAACATC

GGGAGGTAAACAAG
GGGAGGTAAACAAG
GGGAGGTAAGCAAG
GGGAGGTAAGCAAG
GGGAGGTAAACAAG

ATCAGGTAAACAAT
ATCAGGTAAACAAT
AAAAAGTCAATGGT
AACAAGTCAATGGT
ATCAGATACACAAT

GAAGCGTAAACAGC
GAAGCGTAAACAGC
AGAGCGTAAACAGC
GGAGCGTAAACAGC
GAAGCGTAAACAGC

GGAAAATAAACAAT
GGAAAATAAACAAT
AGACAAAAGATGAT
AGACAAGAGATGAT
GGAATAGAAACAGT

CTTAAGTAAACAAA
CTTAAGTAAACAAA
CTTAAGTAAACAAA
CTTAAGCAAACAAA
CTTAAGTAAACAAA

GAAAAGTAAACAGG
GAAAAGTAAACAGG
GAAAACAAAACACG
AACAAACAAACAAA
GAGTAGTGAACGGA

GAGAAGTAAACAAA
GAGAAGTAAACAAA
AAGAATTAAACAAA
AAGAATTAAACAAA
GAGAATTAAACAAA

CTAAAATAAACAAA
CTAAAATAAACAAA
TGAAACTAAAGAAA
CAGAACTAAAGAAA
CTAAAATAAGAAAA

TCAACGGAAACAAT
TCAACGGAAACAAT
TCAGCTTAGAAACT
TCATCTTAGAAACT
CCAAGAGAGGGGCA

CCAACATAAACACA
CCAACATAAACACA
CCAACAAAAACAGA
CCAACAAAAACAGA
CCAACACAAACATA

GACGGGTAAACAAG
GACGGGTAAACAAG
AACCAGTAAAACAG
AGTGAGTAAACAAT
GACCCGTAAATAAG

CAATCTTAAACAAG
CAATCTTAAACAAG
CCATCTAAAACAAG
CAATCTAAAACAAG
CAATCTAAAACCAG

ATACAGTAAACAAT
ATACAGTAAACAAT
AAGCCCAGAACCAG
AAAACAGGAACCAG
AAGCAAGAAAGGGT

CCAATGTAAACACA
CCAACGTAAAAACA
CCAATGCACACACA
CCAATGCACACACA
CCCATACACACACA

CAATCTTAAACAAG
CAATCTTAAACAAG
CCATCTAAAACAAG
CAATCTAAAACAAG
CAATCTAAAACCAG

GTCTCGTAAACAAA
GTCTCGTAAACAAA
AGCCCGTAAACAAA
AGTCCGTAAACAAA
GTCACGTAAACAAA

TATCAGTAAACAAT
TATCAGTAAACAAC
TATTCGTAAAGAGT
TATCCGTAAAGAGT
TGTCAGTAAACAGT

TACAGGTAAACATA
TACAGGTAAACATA
TCTAGGTAAACATA
TCTAGGTAAACAAG
TGCAGGTAAACCTA

TCACCCTAAACAAT
TCACCCTAAACAAT
TGACTCTGAGCACA
TGACTCTGAGCACA
CCACTCCAAACAAC

CAATCTTAAACAAG
CAATCTTAAACAAG
CCATCTAAAACAAG
CAATCTAAAACAAG
CAATCTAAAACCAG

TAAGCTTAAACAAA
TAAGCTTAAACAAA
AGAGCTTAAACGAG
AGAGCTTAAACAAG
TGAGCTCAAATGAA

CTAAAGTAAACAGA
CTAAAGTAAACAGA
CTAGAGTAAACAGA
CTTGAGTAAACAGA
CTAAAGTAAACAGA

TCCACGTAAACACA
TCCACGTAAACACA
TCCACATGGATACT
TCTACATGGATACA
TCCACATAAACACA

TTAAAATAAACAAA
TAAAAATAAACAAA
GAAAAAAAAAAGAA
AAAATAAAAACAAG
TATGAAGAAACAGA

TTTAAGTAAACAAA
TTTAACTAAACAAA
TTTACACAAACAAA
TTTATATAAACAAA
TTTAAATAAACAAA

TAAACGTAAACCAG
TAAACGTAAACCAA
TAAACCCAACACAG
TAAATCCAACACAG
TAAACCAAATCGGA

TCAACATAAACACA
TCAACATAAACACA
ATGACATGAACAAC
CTAAAATATATACA
TCAACATAAATGCT

TCAACATAAACATG
TCAACATAAACATG
TAGATACAAACACG
CAGACACTAACATG
TCAACATAAACATA

TTAAAATAAACAAA
TTAAAACAAACAAA
GGAAAAGGAGCAAG
GGAAAAGGAGCGAG
CCATCATCAATGGG

TGAAAATAAACAAA
TGAAAATAAACAAA
TAAAAATATATGAA
TGAAAATATATGAA
TGAAAACACATCAA

TGAAAATAAACAAA
TGAAAATAAACAAA
TAAAAATATATGAA
TGAAAATATATGAA
TGAAAACACATCAA

GACATGTAAACAAA
GACATGTAAACAAA
GTTATGTAAACAGA
GTTATGTAAACAGA
GACATGTAAACAAA

GAGGGGTAAACAAA
GAGGGGTAAACAAA
GCTTCATACACAGA
GTTCCACATACAGA
GAGGGGTGAACAGG

CTTGGGTAAACAAA
CTTGGGTAAACAAA
CCTGTGTAAGTACA
CCTGGATGGGTACA
CCTGATTGAATGAG

CATAGGTAAACACG
CATAGGTAAACACG
CGCAGGCAAACACC
CACAGGCAAGTACC
CATAGGTAAGCATG

GTGAGGTAAACAAC
GTGAGGTAAACAAC
GCGAGGTAAACAAC
GCGAGGTAAACAAG
GAGAGGTAAACAAC

GGAAAGTAAACATG
GGAAAGTAAACATG
GAAAAGTAAACACA
GAAAAGTAAACACA
GGAAAGTAAACATG

CAAAATTAAACAAA
CAAAATTAAACAAA
CAAAAATAAACAAC
GAAAAATAAACAAC
CAAAATTAAATAAA

TATAGGTAAACATG
TATAGGTAAACATG
TATAGGTAAACATG
TATAGGTAAACATG
TATAGGTAAACATG

ACAAAGTAAACATT
ACAAAGTAAACATT
ACTAAGTAAACAGT
ACTAAGTAAACATT
ATTAAGTAAACACT

CGAAAGTAAACACC
CGAAAGTAAACACC
CAACCAAAATCACT
CAATCGAAAACACT
CGAAGGAAGAGCTC

GAAAGGTAAATAAA
GAAAGGTAAATAAA
GAAAGATGAGGAAA
GGAGGATGAAGAAA
AAAAAAAAAAAAAA

GCAAAGTAAACAGA
GCAAAGTAAACAGA
GCAAAGCAAACAGG
GCAAAGCAAACAGA
GCAAAGTAAACAAA

TTAACATAAACATA
TTAACATAAACATA
TTAACGTAAACATA
TTAACGTAAACATA
CTAACATAAACATA

GCGACGTAAACACT
GCGACGTAAACACT
ATATGACAAATGTG
GTAAGGCAAATGTG
GTGTGGTGAACATT

GCGACGTAAACACT
GCGACGTAAACACT
ATATGACAAATGTG
GTAAGGCAAATGTG
GTGTGGTGAACATT

AAAATGTAAACATT
AAAATGTAAACATT
AGGAATAGGGCATA
AGAGATAGGGCATC
AAAATGTGAACGCT

CCAATGTAAACAGA
CCAATGTAAACAGA
CCAATGTAAACAGA
CCAATGTAAACAGA
CCAATGTAAACAGA

CAAAGGAAAACAAA
AAAAGGAAAACAAA
AGGAGGTAAATAAA
AGACGGTAAATGAA
AAAAGAAAAATAAA

TTAAGATAAACATT
TTAAGATAAACATT
TTGAAATAAACAGT
TTGAGATAAACAGT
TTAAGATAAACATG

TCACAGTAAACACT
TCACAGTAAACACT
CTACAAAAAGTGTT
CTACAAACGGTATT
CTGCACTAAGTACT

GATGAGTAAACAAT
GATGAGTAAACAAT
GGAGAATGACTAGT
GGAGAATGACTAGT
GATGAATAGCTAAT

TTAAGATAAACATT
TTAAGATAAACATT
TTGAAATAAACAGT
TTGAGATAAACAGT
TTAAGATAAACATG

CAAAGGAAAACAAA
CAAAGGAAAACAAA
CAAAGCAAAACAAA
CGAAGCAAAACAAA
TGAAACAAAACAAA

CAATCTTAAACAAC
CAATCTTAAACAAC
ATGTCTGAAAGCAC
ATGTCTTAAACTAC
AAATCTTAAACCCC

CCAACATAAACAGG
CCAACATAAACAGG
CCCACAGAAGCAGG
CTCACAGAAACAGG
CCAACATAAACAGG

CCAACATAAACAGG
CCAACATAAACAGG
CCAACACAAACAGG
CCAACACAAACAGG
CCAACATAAACAGG

CGGAAGTAAACAAG
CGGAAGTAAACAAG
CGGAAGTAAACAAG
CGGAAATAAACAAG
TGGAAGTAAACAAA

CGGAAGTAAACAAG
CGGAAGTAAACAAG
CGGAAGTAAACAAG
CGGAAATAAACAAG
TGGAAGTAAACAAA

TAACTGTAAACACT
TAACTGTAAACACT
TAGTTGTAAACACT
TAGGTGAAAACACT
TCATTGTAAATACC

TGAGGATAAACAAG
TGAGGATAAACAAG
CTGGAGTAAACAAG
CTGGAGTAAACAAG
TTGGAATAAACAAG

GCTGGGTAAACAAG
GCTGGGTAAACAAG
GCTCGGTAAACAGA
GCTCAATAAACAGA
AGTGTATAAACAAA

GAATGTTAAACAAT
GAGTGTTAAACAAT
AAGTGTATAATAGT
AAGTGTTTAATAGC
AAGTGTTAAATGGT

CACAGGTAAACAGG
TACAGGTAAACAGG
CACAGGTAAACAGG
CACAGGTAAACAGG
CGCAGGTAAACAGG

CAAGAGTAAACAGA
CAAGAGTAAACAGA
CAAGAGGAGATAGA
CAAAAGGAGATAGA
CAAGAGTAAATAGT

TAATAATAAACAAA
TAATAATAAACAAA
TAATAATAAACAAA
TAATAATAAACAAA
TAATAATAAACAAA

TAAAGGAAAACAAA
TAAAGGAAAACAAA
TTGTGGAGAGCAAA
TTGAGGAAAGCAGA
TAAAGGAAAACAAA

TGCAGGTAAACACT
TGCAGGTAAACACT
CAGGGGTAAACACT
CATGGGTAAACACT
CGCAGGTAAACACT

TAAAGGTCAACAAA
TAAAGGTCAACAAA
TAAAGGTAAAGAAA
TAAAGGTAAAAAAA
TAAAGGTCAAGAAA

TTAAAATAAACAAC
TTAAAATAAACAAC
TTTAAATGTACCAA
TCCAATTCAACAGA
TTTAAATAAATACC
