# Supplementary material for: Correlated Evolution of Positions within Mammalian cis Elements
Source: PLoS One. 2013 Feb 8;8(2):e55521. doi: 10.1371/journal.pone.0055521 (PMC3568137; doi:10.1371/journal.pone.0055521)
Supplement: Text Archive S1 — A compressed/ZIP file archive of all binding site data for the 64 PWMs used in our analysis. The individual files are named per PWM ID, so for instance, “MA0002.hits” corresponds to JASPAR PWM MA0002. This has 333 binding sites, each of length 9. Each binding site is grouped as a set of 5 aligned sequences corresponding to human, chimp, mouse, rat and dog (from first to last). A blank line separates binding sites from each other. (GZ) [file pone.0055521.s004.gz › Hits/MA0031.hits]

GTAAACAT
GTAAACAT
TTAAAAAA
TTAAAAAA
GTAGATCT

GTAAACAT
GTAAACAT
GTAAACAC
GTAAACAC
GTAAACAT

GTAAACAT
GTAAACAT
ACACACAC
TACTGCGT
CCCGGCAT

GTAAACAT
GTAAACAT
CTCAACAT
GTCAACAT
GTAAACAT

GTAAACAT
GTAAACAT
GTCAACAT
GTCGACAT
GTAAACAT

GTAAACAT
GTAAACAT
GCAAATGT
GCAAATGT
GTAAACGT

GTAAACAT
GTAAACAT
GTAAACAC
GTAAACAC
GTAGCTAT

GTAAACAT
GTAAACAT
GTAAACAC
GTAAACAC
GTAAGTAC

GTAAACAT
GTAAACAT
ATAAATGC
ATAAATGC
GTAAACCG

GTAAACAT
GTAAACAT
GTAAACAT
ATAAACAT
GTGAGCAT

GTAAACAT
GTAAACAT
GCAGACAT
GCAGACGT
GTCAGCAA

GTAAACAT
GTAAACAT
GCAAATGT
GCAAATGT
GTAAACGT

GTAAACAT
GTAAACAT
AAAACCAC
AAAGCCAC
ACAAACAT

GTAAACAT
GTAAACAT
TTAAAAAA
TTAAAAAA
GTAGATCT

GTAAACAT
GTAAACAT
GTAAACGC
GTAAACGC
GTGAATAC

GTAAACAT
GTAAACAT
ATAAACAT
ATAAACAT
ACAAATAT

GTAAACAT
GTAAACAT
TAAAATAT
TAAAATAG
GTAAACTA

GTAAACAT
GTAAACAT
TTGAGCAT
TTGAGCAT
TTAAACAT

GTAAACAT
GTAAACAT
CTCAGAAT
CTCAGAAT
ATGAACAT

GTAAACAT
GTAAACAT
TAGGGCAT
TAGGGCAT
GTGAACGC

GTAAACAT
GTAAACAT
GTAAATAC
GTAAATAC
GGAAACCT

GTAAACAT
GTAAACAT
TTAAACAT
TTAAACAT
ATAAACAT

GTAAACAT
GTAAACAT
GTAAACAA
GTAAACAA
ATGAACGA

GTAAACAT
GTAAACAT
GTAAACGC
GTAAACGC
GTGAATAC

GTAAACAT
GTAAACAT
GTAAACAC
GTAAACAC
GTAAACAT

GTAAACAT
GTAAACAT
GTAAACAT
GTAAACAT
GTAAACAT

GTAAACAT
GTAAACAT
GTGACTGC
GTGACTTC
GTAAATAT

GTAAACAT
GTAAACAT
ATAAACAT
ATAAACAT
ACAAATAT

GTAAACAT
GTAAACAT
GATAAAAC
GATAAAAG
GCAAATAC

GTAAACAT
GTAAACAT
GCAAACAC
GTAAAGAG
GTAAACAC

GTAAACAT
GTAAACAT
GTATGTAT
GCATGTCT
GTAAGCGT

GTAAACAT
GTAAACAT
GTAAACAT
GTAAACAT
GTAAACAT

GTAAACAT
GTAAACAT
GTAAACAT
GTAAACCT
GTAAACAT

GTAAACAT
GTAAACAT
ATAAACAT
ATAAACAT
ACAAATAT

GTAAACAT
GTAAACAT
GTAGACAC
GTAGACAC
GTAGACCT

GTAAACAT
GTAAACAT
TCAAAGGG
TCAAAGGG
TTAAACAT

GTAAACAT
GTAAACAT
ATAAACAC
GTATCCAT
GTCAACAT

GTAAACAT
GTAAACAT
GTAAACAT
GTAAACAT
GTAAACAT

GTAAACAT
GTAAACAT
GGAAACGT
GGAAACAT
GTATACAT

GTAAACAT
GTAAACAT
ATAACCTT
GTAACCTT
ATAACCGT

GTAAACAT
GTAAACAT
ATAAACAT
ATAAACAT
ATACACAC

GTAAACAT
GTAAACAT
ATAAATAC
ATAGGTAC
GTAAATAT

GTAAACAT
GTAAACAT
GTAAACAT
GTAAACAT
GTAAACAT

GTAAACAT
GTAAACAT
GTCAACTT
GTCAACTT
GTAAACTT

GTAAACAT
AGGAGCAA
TGGGGCAT
TGGGGCAT
GAGGGCAT

GTAAACAT
GTAAATAT
AGAAACAC
AGAAACAC
AGAAACAT

GTAAACAT
GTAAACAT
CTAGAAGG
CTAGACAG
ATCAACAC

GTAAACAT
GTAAACAT
ATAAAAGT
ATAAAAGT
GTAAACGT

GTAAACAT
GTAAACAT
ATAAACAT
GTAGACAT
GTAGACAT

GTAAACAT
GTAAACAT
GTAAAAGC
GTAAAAGC
TTGAAGTT

GTAAACAT
GTAAACAT
GTAAATAT
GTAAATAT
GTAAATAT

GTAAACAT
GTAAACAT
GTAAACAT
ATAAACAT
GTGAGCAT

GTAAACAT
GTAAACAT
GTAAACAA
GTAAACAA
ATGAACGA

GTAAACAT
GTAAACAT
GTACCCAC
GTGCCCAC
GTAAGCAT

GTAAACAT
GTAAACAT
GTGAGCAT
GTGAGCGT
GTGAGCAT

GTAAACAT
GTAAACAT
ATAACCTT
GTAACCTT
ATAACCGT

GTAAACAT
GTAAACAT
ATAAACCT
ATAAACCG
ATAAACAG

GTAAACAT
GTAAACAT
GTAAACAT
GTAAACAT
GTAAACAT

GTAAACAT
GTAAACAT
ATAACCTT
GTAACCTT
ATAACCGT

GTAAACAT
GTAAACAT
GTAAACAC
GTAAACAC
GAAAACAT

GTAAACAT
GTAAACAT
ATAAACCT
ATAAACCG
ATAAACAG

GTAAACAT
GTAAACAT
ATAAAGAT
ATAAAGAT
GTAAAAAC

GTAAACAT
GTAAACAT
CTAGGCGT
CTACGTAT
CTAAGCAT

GTAAACAT
GTAAACAT
ATAAACAT
ATAAACAT
ACAAATAT

GTAAACAT
GTAAACAT
GTAAACAT
GTAAACAT
GTAAACAT

GTAAACAT
GTAAACAT
ATAAATAT
ATAAATGC
GCAAACAT

GTAAACAT
GTAAACAT
TTAAACAT
TTAAACAT
TTTAAAAA

GTAAACAT
GTAAACAT
ATATAAAT
ATATAAAT
GCATAAAC

GTAAACAT
GTAAACAT
GACAATCC
GGAAATCC
GGGAAAAC

GTAAACAT
GTAAACAT
AAAAGCAC
ATGAGCCC
AGGAGTGC

GTAAACAT
GTAAACAT
ACAGACAT
ATAGTCAT
GTAGACAT

GTAAACAT
GTAAACAT
GTAAACAT
GTAAACAT
GTAAACAT

GTAAACAT
GTAAACAT
GTAACTTT
GTAACCTT
GAAATCAC

GTAAACAT
GTAAACAT
GTAAAACT
GTAAAACT
GTAAAAAA

GTAAACAT
ATAAACAT
TTAGTGAA
TTAAAGTA
TTAAACAT

GTAAACAT
GTAAACAT
GTAAACAT
GTAAACAT
GTAAACAT

GTAAACAT
GTAAACAT
ACAAACAT
ATAAATAT
GTGAGAGC

GTAAACAT
GTAAACAT
GCAGACAC
GTAAAAAT
TTAGACAT

GTAAACAT
GTAAACAT
ATAGACAT
ATAAACAT
GCAGAAGT

GTAAACAT
GTAAACAT
GTAAACAT
GTAAACAT
GTAAACAC

GTAAACAT
GTAAACAT
CTAGAAGG
CTAGACAG
ATCAACAC

GTAAACAT
GTAAACAT
GTAAATAT
GTAAATAT
GTAAACAT

GTAAACAT
GTAAACAT
GTAAACAT
GTAAACAA
GTAAACCT

GTAAACAT
GTAAACAT
GTAAACAT
GTAAACAT
GTAAACAT

GTAAACAT
GTAAACAT
GTAACTAT
GTAACTAT
ACAAATAT

GTAAACAT
GTAAACAT
ATAACTCT
ATAACTCT
GTAAGCAC

GTAAACAT
GTAAACAT
GGCATCAG
AGCATTGG
GCAGCCAT

GTAAACAT
GTAAACAT
GTAAATAT
GTATATAT
GCAAATAT

GTAAACAT
GTAAACAT
GCAAACTT
GCAAGCTT
GCAAACAG

GTAAACAT
GTAAACAT
GTAAACAT
GTAAACAT
GTAAACAT

GTAAACAT
GTAAACAT
GTGAAGAT
GTAAAGAT
GCAAACAT

GTAAACAT
GTAAACAT
GGGAGCAT
GGAAGCAC
AGAAGAAT

GTAAACAT
GTAAACAT
GTAAACAG
GTAAACAT
GTAAACAC

GTAAACAT
GTAAACAT
GTAATCAT
GTAAACAT
GTAAACAT

GTAAACAT
GTAAACAT
GTAAATAT
GTATATAT
GCAAATAT

GTAAACAT
GTAAACAT
GTAAATAT
GTATATAT
GCAAATAT

GTAAACAT
GTAAACAT
GTCAACAT
GTCAACAT
GTAACCAT

GTAAACAT
GTAAACAT
GCAAACTT
GCAAGCTT
GCAAACAG

GTAAACAT
GTAAACAT
CTAGGCGT
CTACGTAT
CTAAGCAT

GTAAACAT
GTAAACAT
GTAAACAT
GTAAATAT
GTAAATAT

GTAAACAT
GTAAACAT
GCAAATAC
ACAAATAG
ATAAATAT

GTAAACAT
GTAAACAT
GTAAACAT
GTAAACAT
GTAAACAT

GTAAACAT
GTAAACAT
GTAAACAT
GTAAACAT
GGAAACAC

GTAAACAT
GAAAACTT
GCAAATAA
GTAAATAA
AGAAATAC

GTAAACAT
GTAAACAT
GTAAATAT
GTATATAT
GCAAATAT

GTAAACAT
GTAAACAT
GTCCATGT
ATCGATGT
ACAAATAT

GTAAACAT
GTAAACAT
GTAAACAT
GTAAACAT
GTAAACAT

GTAAACAT
GTAAACAT
GGGAGCAT
GGAAGCAC
AGAAGAAT

GTAAACAT
GTAAACAT
GCAAACTT
GCAAGCTT
GCAAACAG

GTAAACAT
GTAAACAT
GCATCAAT
GCATCAAT
GTAAAGGT

GTAAACAT
GTAAACAT
GCAAACTT
GCAAGCTT
GCAAACAG

GTAAACAT
GTAAACAT
GTAAATAT
GTATATAT
GCAAATAT

GTAAACAT
GTAAACAT
GAAATGAT
GAAATGAT
GTAATCAT

GTAAACAT
GTAAACAT
TTAAATCT
TTACATAT
GTCAAGTA

GTAAACAT
GTAAACAT
GTAAACAT
GTAAACAT
GTAAATAT

GTAAACAT
GAAAACTT
GCAAATAA
GTAAATAA
AGAAATAC

GTAAACAT
GTAAACAT
GTGAAGAT
GTAAAGAT
GCAAACAT

GTAAACAT
GTAAACAT
TTGAGCAT
TTGAGCAT
GTAAGCAT

GTAAACAT
GTAAACAT
GTGAAGAT
GTAAAGAT
GCAAACAT

GTAAACAT
GTAAACAT
ATAAACAC
ATAAACAC
TTAAACAT

GTAAACAT
GTAAACAT
GTAAAGAC
GTAGAGAT
GTAAATAT

GTAAACAT
GTAAACAT
GTAATCAT
GTAAACAT
GTAAACAT

GTAAACAT
GTAAACAT
GGGAGCAT
GGAAGCAC
AGAAGAAT

GTAAACAT
GTAAACAT
ATAAAGAT
ATAAAGAC
ATAAATAT

GTAAACAT
GTAAACAT
GTAGATGT
GTGGATGT
GTAAATGT

GTAAACAT
GTAAACAT
GTGAAGAT
GTAAAGAT
GCAAACAT

GTAAACAT
GTAAACAT
TTGATTTT
TTGAATTT
GTAAACTT

GTAAACAT
GTAAACAT
GTAAATAT
GTAAATGT
GGGAACAT

GTAAACAT
GTAAACAT
GTAAACAT
GTAAACAT
ATAAACAT

GTAAACAT
GTAAACAT
GACATCAT
GAAATCAT
TGAAACCC

GTAAACAT
GAAAACAT
GTAAACAT
GTAAATAT
GTAAATAT

GTAAACAT
GTAAACAT
ACAGATAC
GCAGATAC
GTAAATAA

GTAAACAT
GTAAACAT
GTAAACAT
GTAAACAT
GGAAATGT

GTAAACAT
GTAAACAT
GCAAACTT
GCAAGCTT
GCAAACAG

GTAAACAT
GTAAACAT
GTAAAAAT
GTAAAAAT
GCAAACAT

GTAAACAT
GTAAACAT
ATGAAAAC
CTGAAAAC
GTAGAGAT

GTAAACAT
GTAAACAT
GTAATCAC
GGAATCAC
GCCAACAT

GTAAACAT
GTAAACAT
GTAAACAT
GTAAACAT
GTAAACAT

GTAAACAT
GTAAACAT
GGGAGCAT
GGAAGCAC
AGAAGAAT

GTAAACAT
GTAAACAT
GTAAACAT
GTAAACAT
GTAAACAT

GTAAACAT
GTAAACAT
ATAAGCAT
ATAAGCAT
ATAAAGAT

GTAAACAT
GTAAACAT
GTAAACAT
GTAAACAT
GTAAACAT

GTAAACAT
GTAAACAT
GTAAACAT
GTAAACAT
GTAAACAT

GTAAACAT
GTAAACAT
TGGAGCAT
TGGAGCAT
ACAAACAT

GTAAACAT
GTATACAT
GCGTACAC
GCATACAC
GCGGACAG

GTAAACAT
GTAAACAT
GTAAGCAT
GTAAACAT
GTAAACAT

GTAAACAT
GTAAACAT
GTAAACAT
GTAAACAC
ATAAACAT

GTAAACAT
GTAAACAT
ATAAACGT
GTAAACAT
GTAAACAT

GTAAACAT
GTAAACAT
ATAAATGT
ATAAATAT
GTAAGTAG

GTAAACAT
GTAAACAT
GCAAACAT
GCAAACAT
GAAAACAC

GTAAACAT
GTAAACAT
GGGAATGT
GGGAATGT
GGGAATAT

GTAAACAT
GTAAACAT
GTAAACAT
GTAAACAT
GTAAACAT

GTAAACAT
GTAAACAT
GAATACAT
GAATACAA
CTGGACAA

GTAAACAT
GTAAACAT
ATAAACAG
ATAAACAT
GTAAACAT

GTAAACAA
GTAAACAA
GCAGATGA
GCAGATGA
GTAAACAA

GTAAACAA
GTAAACAA
GCCAACAA
ACCAACAA
GTAAACAA

GTAAACAA
GTAAACAA
GTAAACAA
GTAAACAA
GTAAACAA

GTAAACAA
GTAAACAA
GGAAACAA
AGAAACAA
GTAAACGA

GTAAACAA
GTAAACAA
AAGAACAA
AAGAACAA
GCAAGCAG

GTAAACAA
GTAAACAA
GTAAACAA
GTAAACAA
GTAAACAA

GTAAACAA
GTAAACAA
ATAAAGAA
ATAAAGAA
AGAAAGAT

GTAAACAA
GTAAACAA
ATAAATAA
ATAAATAA
ATAAATAA

GTAAACAA
GTAAACAA
GTAAACAA
GTAAACAA
GTAAACAA

GTAAACAA
GTAAACAA
GTGCACGA
GTGTACGA
GTAAAGTC

GTAAACAA
GTAAACAA
GTAAACAA
GTAAACAA
GTAAACAA

GTAAACAA
GTAAACAA
GTAAACAA
GTAAACAA
ATAAACGA

GTAAACAA
GTAAACAA
GCAAACAA
GCAAACAA
GTAAACAA

GTAAACAA
GTAAACAA
GTAGACAC
GTAGACAC
GCAGGCAA

GTAAACAA
ATAAACAA
GTAAACCA
GTGAACTG
GTAAACCA

GTAAACAA
GTAAACAA
GTAAACAA
GTAAACAA
GTAAACAA

GTAAACAA
GTAAACAA
GTAAACAC
GTAAACAC
GTAAACAA

GTAAACAA
GTAAACAA
CTATACAA
CTACACAA
CACAACAC

GTAAACAA
GTAAACAA
GTTAGTAA
GCTGGTAA
ATAAACAA

GTAAACAA
GTAAACAA
GTAAACAA
GTAAACAA
GTAAACAA

GTAAACAA
GTAAACAA
ACAAACAA
ACAAGCAA
GTAAACAG

GTAAACAA
GTAAACAA
GTAAACAA
GTAAACAA
GTAAACAA

GTAAACAA
GTAAACAA
CTAAACAA
CTAAACAA
CTCAACAA

GTAAACAA
GTAAACAA
GTAAGTAC
ATGGGTAC
TTGAATGA

GTAAACAA
GTAAACAA
GTAAACAA
GTAAACAA
ATAAACAA

GTAAACAA
GTAAACAA
AGAACCAA
AGAACCAA
GTAATCAG

GTAAACAA
GTAAACAA
GTAGTTAC
GTAGTTAC
GCCGCCAA

GTAAACAA
GTAAACAA
GTAAACAG
ATAAACAA
ATGAACCG

GTAAACAA
GTAAACAA
GAGAATTA
GAGAATCA
GGGACCCA

GTAAACAA
GTAAACAA
GTAAACAC
GTAAACAC
GCAAACAC

GTAAACAA
GTAAACAA
GTAAACAG
GTAAACAG
GTAAACAA

GTAAACAA
GTAAACAA
TCAAACAA
ACAAACAA
ACAAGAAA

GTAAACAA
GTAAACAA
GGAAACAA
AGAAACAA
GTAAACGA

GTAAACAA
GTAAACAA
GAGAATTA
GAGAATCA
GGGACCCA

GTAAACAA
GTAAACAA
ATAAACAA
ATAAACAA
GTAAACAA

GTAAACAA
GTAAACAA
TTGTGCAA
TTGACTAA
GTAAATAA

GTAAACAA
GTAAACAA
GTAAATAA
TTAAAGAA
GCAAAGGA

GTAAACAA
GTAAACAA
ACAAACAA
ACAAACAA
TAAAACAA

GTAAACAA
GTAAACAA
GTAAACAA
GTAAACAA
ATAAACAA

GTAAACAA
GTAAACAA
GTAAACAA
GTAAACAA
GTAAACAA

GTAAACAA
GTAAACAA
AAAAATAA
AAACATAA
GTAAACAG

GTAAACAA
GTAAACAA
GTAAACAG
GTAAACAA
GTAAAAAG

GTAAACAA
GTAAACAA
GTAAACAA
GTAAACAA
ATAAACAA

GTAAACAA
GTAAACAA
ATAAGCAA
ATAGGCAA
AGAAAGAA

GTAAACAA
GTAAACAA
ACAAATAA
ACAAATAA
GAAAGTAA

GTAAACAA
GTAAACAA
ATAAACAA
ATAAACAA
GTAAACAA

GTAAACAA
GTAAACAA
GTAAACAA
GTAAACAA
GTAAACAA

GTAAACAA
GTAAACAA
GTCAATGG
GTCAATGG
ATACACAA

GTAAACAA
GTAAACAA
GTAAACAA
GTAAACAA
GTAAACAA

GTAAACAA
GTAAACAA
AAAAACAA
AAAAACAA
GTAAACAA

GTAAACAA
GTAAACAA
GTAACCAA
GTAACCGA
GTGATGAA

GTAAACAA
GTAAACAA
CTATACAA
CTACACAA
CACAACAC

GTAAACAA
GTAAACAA
GTAAACAA
GTAAACAA
GTAAACAA

GTAAACAA
GTAAACAA
GTAAACAG
TTGAACAG
TTATGCAG

GTAAACAA
GTAAACAA
GTAAACAA
GTAAACAA
GTAAACAA

GTAAACAA
GTAAACAA
AGAAACAA
AGAAACAA
GGAAACAA

GTAAACAA
GTAAACAA
ATCCGCAA
ATCCGCAA
ATCAGCGA

GTAAACAA
GTAAACAA
GTAAACAA
GTAAACAA
GTAAACAA

GTAAACAA
GTAAACAA
GTAAAGAG
GTAAAGAG
GTAAACAA

GTAAACAA
GTAAACAA
GCAAACTA
GCTAACTA
GTGCAGCA

GTAAACAA
GTAAACAA
GTAAACAA
GTAAACAA
GTAAACAA

GTAAACAA
GTAAACAA
ATAAACAA
GTAAACAA
GGAAAGCA

GTAAACAA
GTAAACAA
GTAAACAA
GCAAACAA
GTAAACAA

GTAAACAA
GTAAACAA
GTAAACAA
GTAAACAA
GTAAACTA

GTAAACAA
GTAAACAA
GTGAACAA
GTGAACAA
GTCAACAA

GTAAACAA
GTAAACAA
GTAAACAA
GTAAACAA
ATAAACAA

GTAAACAA
GTAAACAA
ATAAACAA
ATAAACAA
GTAAACAA

GTAAACAA
GTAAACAA
GTAAACAA
ATAAACAA
ATAAACAA

GTAAACAA
GTAAACTA
TCAAGAGT
TCAAGAGT
CTAGAGCA

GTAAACAA
GTAAACAA
GTAAACAA
GTAAACAA
GTAAACAA

GTAAACAA
GTAAACAA
GTAAACAA
GTAAACAA
ATAAACAA

GTAAACAA
GTAAACAA
GTAAGCAA
GTAAGCAA
GTAAACAA

GTAAACAA
GTAAACAA
CTAAACTC
CTAAACCA
GTAAACTG

GTAAACAA
GTAAACAA
ATGCACAA
ATGCAATG
ATGAACAA

GTAAACAA
GTAAACAA
GTAAACAA
GTAAACAA
GTAAACCA

GTAAACAA
GTAAACAA
ATACACAC
ATACACAC
ATGAACAA

GTAAACAA
GTAAACAA
CTAACCAG
CTAAACAG
CTAAACAA

GTAAACAA
GTAAACAA
GTAAACAA
GTAAACAA
GTAAACAA

GTAAACAA
GTAAACAA
ATGACTAG
ATGACTAG
ATAGCTAA

GTAAACAA
GTAAACAA
ATGCACAA
ATGCAATG
ATGAACAA

GTAAACAA
GTAAACAA
GTAAACCA
GAAAACAA
GTAAACAA

GTAAACAA
GTAAACAA
GTAAACAA
GTAAACAA
GTAAACAA

GTAAACAA
GTAAACAA
ATAAAAAA
ACACACAC
GTAAGCAA

GTAAACAA
GTAAACAA
ATAAACAA
GTAAACAA
GGAAAGCA

GTAAACAA
GTAAACAA
GTAACCAG
GTAAACAG
GTCAACAG

GTAAACAA
GTAAACAA
AGAACCAA
AGAACCAA
GTAATCAG

GTAAACAA
GTAAACAA
ATGAGCAA
ATGAGCAA
GCAAACAA

GTAAACAA
GTAAACAA
GTGACCAG
GTGACCAA
ATGAACAA

GTAAACAA
GTAAACAA
GAAAACAA
GAAAACAA
CTAAACAA

GTAAACAA
GTAAACAA
AGAATCGA
AGAGTCGA
GTAAAGGA

GTAAACAA
GTAAACAA
GTAAACAA
GTAAACAA
GTAAACAA

GTAAACAA
GTAAACAA
GTAAACAA
GTAAACAA
GTAAACAA

GTAAACAA
GTAAACAA
GTAAACAA
GTAAACAA
ATAAACAA

GTAAACAA
GTAAACAA
GTAAACAA
GTAAACAA
GTAAACAA

GTAAACAA
GTAAACAA
GTAAACAA
GTAAACAA
GAAAACAA

GTAAACAA
GTAAACAA
GTAAACAA
GTAAACAA
GTAAACAA

GTAAACAA
GTAAACAA
GCGAAGCC
GCGAAGAC
TTAAGTGA

GTAAACAA
GTAAACAA
GTAAACAT
GTGAGCAT
GCAAACAA

GTAAACAA
GTAAACAA
GTAAACAA
GTAAACAA
ATTAACAA

GTAAACAA
GTAAACAA
GTAAACAA
GTAAACAA
GTAAACAA

GTAAACAA
GTAAACAA
GTACATAA
GTACATAA
GTAAATAA

GTAAACAA
GTAAACAA
GTAAATAA
GTAAATAA
GTAAACAA

GTAAACAA
GTAAACAA
GAAAAAAA
AAAAATTA
GGAGAAAA

GTAAACAA
GTAAACGA
GTAAACAA
GTAAACAA
GTAAACAT

GTAAACAA
GTAAACAA
GAAAACAA
GAAAACAA
GAAAACAA

GTAAACAA
GTAAACAA
GCATACAA
GCAAACAA
GTGACCAA

GTAAACAA
GTAAACAA
AGAACCAA
AGAACCAA
GTAATCAG

GTAAACAA
GTAAACAA
GTAAACAA
GTAAACAA
GTAAACAA

GTAAACAA
GTAAACAA
GTAAACAA
GTAAACAA
GTAAACAA

GTAAACAA
GTAAACAA
GCAAACAA
ACAGATAA
ATAAGCAA

GTAAACAA
GTAAACAA
GTAAACAA
GTAAACAA
GTAAACAA

GTAAACAA
GTAAACAA
GTGAATGG
ATGAATGG
GTAAACAA

GTAAACAA
GTAAACAA
CAGAACCA
AGGAACCA
AGAAAGGG

GTAAACAA
GTAAACAA
ATAAACAA
ATAAACAA
GTGAACCA

GTAAACAA
GTAAACAA
GTAAAGAG
GTAAAGAG
GTAAACAG

GTAAACAA
GTAAACAA
GTAAACAA
ATAAACAA
GTAAACAA

GTAAACAA
GTAAACAA
GTGTGTAA
GTGTGTAC
GTGGTTAA

GTAAACAA
GTAAACAA
GTGAACAA
GGGAACAA
ATGAACAA

GTAAACAA
CTAAACAA
ACAAACAA
ATAAACAA
ATAAACAA
