# Supplementary material for: Correlated Evolution of Positions within Mammalian cis Elements
Source: PLoS One. 2013 Feb 8;8(2):e55521. doi: 10.1371/journal.pone.0055521 (PMC3568137; doi:10.1371/journal.pone.0055521)
Supplement: Text Archive S1 — A compressed/ZIP file archive of all binding site data for the 64 PWMs used in our analysis. The individual files are named per PWM ID, so for instance, “MA0002.hits” corresponds to JASPAR PWM MA0002. This has 333 binding sites, each of length 9. Each binding site is grouped as a set of 5 aligned sequences corresponding to human, chimp, mouse, rat and dog (from first to last). A blank line separates binding sites from each other. (GZ) [file pone.0055521.s004.gz › Hits/MA0032.hits]

GGTAAGTA
GGTAAGTA
CCTAAGTG
CCTAAGTG
CCCAGGCG

GGTAAGTA
GGTAAGTA
AGAGAATG
AGCGAATA
AGTGGGTA

GGTAAGTA
GGTAAGTA
GGTAAGTA
GGTAAGTA
CTTAAGTA

GGTAAGTA
GGTAAGTA
ACCAAGCA
AGCACGCA
GGTAAGAG

GGTAAGTA
GGTAAGTA
GGAAAGTA
GGAAAGTA
GGGCATTA

GGTAAGTA
GGTAAGTA
ACCAAGCA
AGCACGCA
GGTAAGAG

GGTAAGTA
GGTAAGTA
GAGAGGAG
GGGAGGAG
GAGCCAGA

GGTAAGTA
GGTAAGTA
AGTAAGTT
AGTAAGTC
TGTAAGTA

GGTAAGTA
GGTAAGTA
GGTAAGCT
GGTAAGCT
GGTAAGTC

GGTAAGTA
GGTAAGTA
GATGCATA
GATGCACG
GGTAGTTA

GGTAAGTA
GGTAAGTA
AGTAAGTA
AGTAAGTA
GACGAGCG

GGTAAGTA
GGTAAGTA
GGCAAGTA
GGCCAGTA
GGTAAGCA

GGTAAGTA
GGTAAGTA
AGTAAGTA
AGTAAGTA
GACGAGCG

GGTAAGTA
GGTAAGTG
GGAAAGTA
GGAAAGTA
AGCAAATG

GGTAAGTA
GGTAAGTA
GGTAAGTA
GGTAAGTA
GGTAAGTG

GGTAAGTA
GGTAAGTA
GGTAAGGA
GGTAAGGA
GGTAAGGA

GGTAAGTA
GGTAAGTA
GGTACAGG
GGAACATG
GGTGCTCG

GGTAAGTA
GGTAAGTA
GATAAATA
GGTAAATA
GGTAGGTA

GGTAAGTA
GGTAAGTA
GGTAAGCC
GGTAAGCC
GGTACGTA

GGTAAGTA
GGTAAGTA
GGCAAGTT
GGCAAGTT
AATGAGTA

GGTAAGTA
GGTAAGTA
GGTAAGTA
GGTAAGTA
GGTAAGTA

GGTAAGTA
GGTAAGTA
GAGAGATC
AAGAGATC
AGTAGATA

GGTAAGTA
GGTAAGTA
GGCAAGCA
GGCAAACA
GGTGAGTA

GGTAAGTA
GGTAAGTA
AGTAAGTA
AGTAAGTA
GGTAGTTA

GGTAAGTA
GGTAAGTA
AAGAAGTG
AAGAGGTG
GGCAAGGT

GGTAAGTA
GGTCAGTA
CAACAGCA
AACCAGCA
GGCTGGCA

GGTAAGTA
GGTAAGTA
GGTAGGCG
GGTAAGCA
GGTAAGTA

GGTAAGTA
GGTAAGTA
GGTAAGTA
GGCAAGTA
GGTAAGTA

GGTAAGTA
GGTAAGTA
GGGTGGTA
GGTTGGTA
GGCCAGTG

GGTAAGTA
GGTAAGTA
GGTAAAAA
GGTTAAAA
GGTAAGTT

GGTAAGTA
GGTAAGTA
GGTACAGG
GGAACATG
GGTGCTCG

GGTAAGTA
GGTAAGTA
GGCGAATA
AGTGGATA
TGTAAGTA

GGTAAGTA
GGTAAGTA
TGTAATTC
TGTAATTC
TGTAAAAA

GGTAAGTA
GGTAAGTA
GGCACATA
TGTAAATG
GTCAGGTG

GGTAAGTA
GGTAAGTA
GGTGAGTA
GGTGAGTA
GGTGAGTA

GGTAAGTA
GGTAAGTA
TGTAAATA
GGTGGATA
GGCGGGTA

GGTAAGTA
GGCAAGTA
GGCAACTA
GGCAAGTA
GGCAATTA

GGTAAGTA
GGTAAGTA
GGTAAGTA
GGTAAGTA
GGTAAGTA

GGTAAGTA
GGTAAGTA
GGTATGTA
GGTTTGTA
ACTAAGTA

GGTAAGTA
GGTAAGTA
TGTAAGGA
TGTAAGAA
GATAAGTA

GGTAAGTA
GGTAAGTA
GGAAAGTG
GGAAAGTG
GCGAAATG

GGTAAGTA
GGTAAGTA
GGAAGGTA
GGAAGGTA
GGTAAGTC

GGTAAGTA
GGTAAGTA
GGTGAGTT
GGTGAGTT
GGTAAGCC

GGTAAGTA
GGTAAGTA
GGTCAGTA
GGTCAGTA
GGTAAGTA

GGTAAGTA
GGTAAGTA
GATAAATA
GATAAATA
GCTAAGTA

GGTAAGTA
GGTAAGTA
GGTGAGTC
GGTGAGTA
GGTAAGTA

GGTAAGTA
GGTAAGTA
GCCAAGCT
GCCAAGCT
GGTAACGG

GGTAAGTA
GGTAAGTA
AAGAAGCA
AGGAAACA
GGGAAGCA

GGTAAGTA
GGCAAGTA
GGTAAATA
GCTTAATA
GGCGGACG

GGTAAGTA
GGTAAGTA
ACTGAGGA
AGTGAGGA
CATGTGTA

GGTAAGTA
GGTAAGTA
TATGAATA
TATGAATA
GATGAGTA

GGTAAGTA
GGTAAGTA
GGTAAGCT
GGTAAGCT
GGTAAGTC

GGTAAGTA
CGTAAGTA
AGCAAGTG
AGGGAGTA
AATATATA

GGTAAGTA
GGTAAGTA
AGTAAACA
AGTAAACA
CATAAGTA

GGTAAGTA
GGTAAGTA
GGGTGGTA
GGTTGGTA
GGCCAGTG

GGTAAGTA
GGTAAGTA
AGCAAATG
AGCAAATG
GGCAAGTA

GGTAAGTA
GGTAAGTA
GGTAAGTG
GGTAAGTG
GGTACGCG

GGTAAGTA
GATAAGTA
GACTGGAA
GACTGGAA
GAGAGCTA

GGTAAGTA
GGTAAGTA
GGACGAAG
AGACGAAG
GCAAAGGA

GGTAAGTA
GGTAAGTA
GGTAAGTA
GGTAAGTA
GGTAAGTC

GGTAAGTA
GGTAAGTA
ATGAAGTA
GTGAAGTA
AGTGAGTA

GGTAAGTA
GGTAAGTA
GGTAAATA
GGTAAATA
GGTGAGTA

GGTAAGTA
GGTAAGTA
GCCAAGCT
GCCAAGCT
GGTAACGG

GGTAAGTA
GGTAAGTA
GGTAAGTA
GGTAAGTA
GGCAAGTA

GGTAAGTA
GGTAAGTA
ATCAATTA
GGCGAATA
AGTGAATA

GGTAAGTA
GGTAAGTA
GGTATGAA
GGTATGAA
GGTACGTA

GGTAAGTA
GGTAAGTA
GGCTGGCA
GGCTGGCA
TGCTGCCT

GGTAAGTA
GGTAAGTA
AGTAAGTA
AGTAAGTA
GGTAAGTA

GGTGAGTA
GGTGAGTA
TATGGAAA
TGTGGATA
GGTAAAAA

GGAAAGTA
GGAAAGTA
GGAAAGTA
GGAAAGTA
GGAGAGTT

GCTAAGTA
GCTAAGTA
GCCAAGCA
GCCAAGTG
CCAACATA

AGTAAGTA
AGTAAGTA
AGTAACTA
GGTACCTG
AGTCATTG

GGTGAGTA
GGTGAGTA
GGATAGCA
GGGTAGCA
GGTGGGTA

GGAAAGTA
GGAAAGTA
AATAAAAT
AGTAAAAT
GAAGTGTG

GGTGAGTA
GGTGAGTA
TGTGTGTG
TGAGAGTA
AGTGAGTA

GGAAAGTA
GGAAAGTA
GGAAAGTA
GGAAAGTA
GGAAAGTC

GGAAAGTA
GGAAAGTA
GGAAAGTA
GGAAAGTA
GGAGAGTT

GGTGAGTA
GGTGAGTA
GGTGAGTG
GGTGAGTG
GGTGAGTG

GGAAAGTA
GGAAAGTA
GGAAGAGA
GAAGGAGA
GGAAAGTA

GGTGAGTA
GGTGAGTA
GTCCATCT
GTGTGTCT
ACTGGGTG

GGTGAGTA
GGTGAGTA
GGTGAGCA
GGTGAGCA
GGTGAGGA

GGAAAGTA
GGAAAGTA
GGGCCGTC
AGGCCGTC
GGGCAGCA

GCTAAGTA
GCTAAGTA
GTTAGGCC
GTTAGGCC
GTCGGGCC

GGAAAGTA
GGAAAGTA
AGTGAGTA
AGTGAGTA
GGAAAGTA

GCTAAGTA
GCTAAGTA
TTTAAGCA
TTTAAGCA
TCTAAGTA

GGCAAGTA
GGCAAGTA
AACCATTA
AACCATTA
CACCAGGA

GGAAAGTA
GGAAAGTA
CGAAAGTA
GGAAAGTA
GGAAAGTA

GGAAAGTA
GGAAAGTA
GGAAAGTT
GGAAAGTC
GGAAAGTA

GGCAAGTA
GGCAAGTA
GGCAAGTA
GGCAAGTA
GGCAAATA

GGAAAGTA
GGAAAGTA
CGGAAATA
CGGAAATG
CGAAAGTA

GCTAAGTA
GCTAAGTA
GCTAAGTA
GCTAAGTA
GCTAAGTA

GGCAAGTA
GGCAAGTA
TACGAATA
GACAAATA
CACTAGTA

GGAAAGTA
GGAAAGTA
GGAAAGTA
GGAAAGCA
GGACAACG

GGAAAGTA
GGAAAGTA
GGAAAGTA
GGAAAGTA
AGAAGGTA

AGTAAGTA
AGTAAGTA
GCTGAGTG
GCTGCCTG
AACAAGTA

GGCAAGTA
GGCAAGTA
GGCATGTA
GGAATGTA
GGCAAGTA

GGAAAGTA
GGAAAGTA
GGAAAGTA
GGAAAGTA
GGAAAGTA

GCTAAGTA
GCTAAGTA
TCTTGTTA
TCCTGGTG
ACAAAGTA

GGTGAGTA
GGTGAGTA
GAGGAACA
GAGGGATA
AGTGACTA

GGTGAGTA
GGTGAGTA
TGTAAATA
TATAAATA
GGTGACCA

AGTAAGTA
AGTAAGTA
AGTGAGTA
AGTGAGTA
GGGGCGTG

GGTGAGTA
GGTGAGTA
TATGGAAA
TGTGGATA
GGTAAAAA

GGAAAGTA
GGAAAGTA
CCAAAGGA
CCAAAGGA
CCAAAGTA

GGTGAGTA
GGTGAGTA
GGATAGCA
GGGTAGCA
GGTGGGTA

GGTGAGTA
GGTGAGTA
AGCGAGTG
AGCGAGTG
GGTGAGTA

GGAAAGTA
GGAAAGTA
GGAAGGTG
GGCATGTG
GGAATAGG

GGCAAGTA
GGCAAGTA
GGCAAGGA
GGCAAAGA
GGCCCGCG

GGTGAGTA
GGTGAGTA
TGTGAGTG
TGTGAGTA
CGTGAGTG

GGCAAGTA
GGCAAGTA
GGCCAGCA
GGCAAGCA
GGGAAGTA

GGAAAGTA
GGGAAGTA
GGAAAGTA
GGAAAGTA
GGAAAGTC

GGAAAGTA
GGAAAGTA
GGAAAGTA
GGAAAGTA
GGAAAGTA

GCTAAGTA
GCTAAGTA
GGTAGTGA
ACTAGTGA
CCTGAGGG

GGAAAGTA
GGAAAGTA
AGAACACC
AGAGTGCC
AGAAAGTA

GGAAAGTA
GGAAAGTA
GAAAAGCA
GTAAAGTA
AAGAAGCA

CGTAAGTA
CGTAAGTA
TATAAGGA
TATAAGGG
CCTAAGAA

AGTAAGTA
AGTAAGTA
CGTAACCA
AGTAACCA
CGTAAACA

GGAAAGTA
GGAAAGTA
CGAGAGTA
CGAGAGTA
AGAGAGTA

GGTGAGTA
GGTGAGTA
TATGGAAA
TGTGGATA
GGTAAAAA

GCTAAGTA
GCTAAGTA
GAGAAGTA
GAGAAGTA
AGGGAGTG

AGTAAGTA
AGTAAGTA
AGCAAGCA
AGCAAGCA
AGTAAATG

GGCAAGTA
GGCAAGTA
GGCAGCTA
GGCAGCTA
GGCAAATA

GGCAAGTA
GGCAAGTA
GGCAAGCA
GGCAAACA
GGCAAGTC

GGAAAGTA
GGAAAGTA
AGAGTGCA
AGAGTGCA
GCAATGTC

GGAAAGTA
GGAAAGTA
CGAAAGTA
GGAAAGTA
GGAAAGTA

GGTGAGTA
GGTGAGTA
GGTGAGTA
GGTGAGTA
GGTACGTG

GGTGAGTA
GGTGAGTA
TGTAAGTA
TGTAAGTA
CGTGAGTA

GCTAAGTA
GCTAAGTA
GTTGCGTA
GCTGCGTA
GCGGCGTA

GCTAAGTA
GCTAAGTA
GCTAAGCT
GCTACATA
GCCAAGTA

AGTAAGTA
AGTAAGTA
GCTGAGTG
GCTGCCTG
AACAAGTA

AGTAAGTA
AGTAAGTA
AGTAAGTA
AGTAAGTA
AGTGAGTC

GGCAAGTA
GGCAAGTA
AGTGGCTA
GGTGGGTG
GGCAGCTA

GGCAAGTA
GGCAAGTA
GGGAAGTG
GGAAAGTA
GGCAAGTA

AGTAAGTA
AGTAAGTA
AGTAATTA
AGTAATTA
AGTGATTA

GGAAAGTA
GGAAAGTA
TCAAAGCA
TAAAAATA
TGAAAATG

GGAAAGTA
GGAAAGTA
GGAAAACA
GGAAAACA
GGAAGATA

GGAAAGTA
GGAAAGTA
GCGAAGCT
GAGAAGCT
GGAGAGTG

GGTGAGTA
GGTGAGTA
GGTGAGTC
GGTGAGTG
GGTAAGCC

GGTGAGTA
GGTGAGTA
GGTAAGCG
GGTAAGTG
GGTGAGTG

AGTAAGTA
AGTAAATA
GAGGAGCA
GAGGAATA
AAGGCCCC

GCTAAGTA
GCTAAGTA
GGGAACTT
GGTAGCTT
GCGAGGTC

GGAAAGTA
GGAAAGTA
GGAAAGTA
GGAAAGTA
AGAAAGTA

GGAAAGTA
GGAAAGTA
GGAAAGTA
GGAAAGTA
GGAAAGTA

GGAAAGTA
GGAAAGTA
GGAACAGA
GGAACATA
GGGGATCA

GGAAAGTA
GGAAAGTA
ACAAGGTT
ACAAGGTT
GGAAGGTT

GGAAAGTA
GGAAAGTA
TGAAAGTA
TGAAAGTG
GAAAAGTA

GGAAAGTA
GGAAAGTA
GGAGAGTA
GGAAAGTA
GGAGAGCA

AGTAAGTA
AGTAAGTA
ATTAAGCT
ATTAAGCT
ATTAATTA

AGTAAGTA
AGTAAGTA
ATTAAGCT
ATTAAGCT
ATTAATTA

GGAAAGTA
GGAAAGTA
GGAAAACC
GGAAAAGC
GGGATCGC

GGTGAGTA
GGTGAGTA
GACGAGCA
GACAAGCA
GGTGAGTA

GCTAAGTA
GCTAAGTA
CTTAGTTA
CTTCTGTA
GCCAGATA

GGAAAGTA
GGAAAGTA
CATTGGAA
CATTGGAA
GGAGAGTA

GCTAAGTA
GCTAAGTA
ACTAAGTA
AAAAAGTA
TGTAACTA

GGAAAGTA
GGAAAGTA
GGACGGGT
GGAAGGTT
GGAAGTTA

GGAAAGTA
GGGAAGTA
AGAAAGCA
AGAAAGCA
GGAAACTA

GGAAAGTA
GGAAAGTA
ACACTGGA
ACTTTGGG
GGAAAATT

GGTGAGTA
GGTGAGTA
GGTGCGTG
GGTGCGTG
GGGGGGTA

GGAAAGTA
GGAAAGTA
GAGAACTG
GAGAACTG
GAATACCG

GGTGAGTA
GGTGAGTA
GGTAAGTA
GGTAAGTA
CAGGGGAC

GGTGAGTA
GGCGAGTA
GCCGGTTT
GCCGGCTA
GGTGAGAA

GGAAAGTA
GGAAAGTA
GGAAGGTA
GGAAGGTA
GGAAGGTG

GGAAAGTA
GGAAAGTA
GAAAGGTA
GAAAGGTA
GGAAAGTA

GGTGAGTA
GGTGAGTA
GCTCAGCA
GCTCAGCA
GGTGAGCG

GGTGAGTA
GGTGAGTA
GCTAAGGA
GGTGAGGA
GCACAGAA

AGTAAGTA
AGTAAGTA
AGTCAGTG
AGTCAGTG
AGTGAGTA

GGAAAGTA
GGAAAGTA
AGGAGGCA
AGGAGGTA
ACAATGTA

GGAAAGTA
GGAAAGTA
GCAAAGAA
ACACAGCA
GGAAAGTA

GGAAAGTA
GGAAAGTA
GGGCATTA
GGGCATTA
GGGAGGGG

GGAAAGTA
GGAAAGTA
GGACGATC
GGCCGGTC
AGAAGGCA

CGTAAGTA
CGTAAGTA
TGTAAGTT
TGTAAGTT
CGTAAGTA

GGAAAGTA
GGAAAGTA
GGAATGTA
GGAATGCA
GGAAAGTA

GGAAAGTA
GGAAAGTA
AGGAAGCA
GGGAAGCA
GGAAAGTG

GGCAAGTA
GGCAAGTA
GGCAAGTA
GGCAAGCA
AGCAAGTA

GGAAAGTA
GGAAAGTA
GGAAAACA
GGAAAACA
GGAAGATA

GGTGAGTA
GGTGAGTA
GAGGAACA
GAGGGATA
AGTGACTA

GCTAAGTA
GCCAAGTA
ATCAAAAA
ATCAAAAA
GCCAAGAA

GGCAAGTA
GGCAAGTA
GGAGCCTA
GGAGCCTA
GGAAAGTA

GGTGAGTA
GGTGAGTA
GGTGAGTA
GGTGAGTA
GGTGAGTA

GCTAAGTA
GCTAAGTA
GCTGCCCA
TCTGCCCA
GCCGCTCA

GGAAAGTA
GGAAAGTA
GGGCAGTC
GGGCAGTC
GGGGAGTT

GCTAAGTA
GCTAAGTA
GCCAAGCA
GCCAAGTG
CCAACATA

GGAAAGTA
GGAAAGTA
AGGAACAG
AGAAACAG
GGGAAGGA

AGTAAGTA
AGTAAGTA
AATGAGTA
AGTGAACA
AAGAACCA

GGCAAGTA
GGCAAGTA
GGTAAGCA
GGTAAGCA
AGCGAGCA

GCTAAGTA
GCTAAGTA
TTTAAGCA
TTTAAGCA
TCTAAGTA

GGAAAGTA
GGAAAGTA
AGAAGGTG
AGAAGGAA
GTTAAATG

GGTGAGTA
GGTGAGTA
GATGAGGG
GATGGGGG
GATGGGTA

GGTGAGTA
GGTGAGTA
GGTGAGTG
GGTGAATG
GGTGAGTA

AGTAAGTA
AGTAAGTA
GTCAGGTA
GTCAGGCA
GGCAGGGA

GGTGAGTA
GGTGAGTA
GGTGAGTA
GGCGAGTA
CGCAAGCA

GCTAAGTA
GCTAAGTA
GCTAAGTA
GCTAAGTA
GCAAAATG

GGTGAGTA
GGTGAGTA
GGCCGGTT
GGTCAGTT
GGTGAGTT

CGTAAGTA
CGTAAGTA
TATAAGGA
TATAAGGG
CCTAAGAA

GCTAAGTA
GCTAAGTA
CTTAGTTA
CTTCTGTA
GCCAGATA

GGAAAGTA
GGAAAGTG
TTAAAGTG
TTAAAGTG
GGAAAGTG

AGTAAGTA
AGTAAGTA
GCTGAGTG
GCTGCCTG
AACAAGTA

AGTAAGTA
AGTAAGTA
AGTGAGTA
AGTGAGTA
GGGGCGTG

GGTGAGTA
GGTGAGTA
GGTGAGTT
GGTGAGTT
GGTGAGTG

GCTAAGTA
GCTAAGTA
ACTAAGCA
ACTAAGCA
GCTAAGTA

GGAAAGTA
GGAAAGTA
CCAAAGGA
CCAAAGGA
CCAAAGTA

GGAAAGTA
GGAAAGTA
GGGAGGGG
GGGAGGGC
GTAAAGAA

GGAAAGTA
GGAAAGTA
GGGAGGTA
GGTATGTA
GGGGAGCA

GGCAAGTA
GGCAAGTA
AGAAAGTA
AGAAAGTA
GGCAAGTG

GGCAAGTA
GGCAAGTA
GGTAACTA
GGTAACTA
GGCACGGA

GGAAAGTA
GGAAAGTA
GGAAAGTA
GGAAAGTA
GGAAAGTA

GGAAAGTA
GGAAAGTA
GGCAAGCT
GGCAAGTT
GGACAGTG

GGAAAGTA
GGAAAGTA
AGAGTGCA
AGAGTGCA
GCAATGTC

GGAAAGTA
GGAAAGTA
GGAAAGTG
GGAAAGTG
GGAAAGTA

GGAAAGTA
GAAAAGTA
GCTAAGTA
GCTAAATA
GGAAAGTA

GGTGAGTA
GGTGAGTA
GACTACTA
GACTATTA
GCCGAGTC

GGAAAGTA
GGAAAGTA
GGAAGACG
GGAAGACG
GGAGAGCA

GGTGAGTA
GGTGAGTA
AATGAGCA
GATGAGCA
AGTGAATA

GGTGAGTA
GGTGAGTA
AATGAGCA
GATGAGCA
AGTGAATA

GGCAAGTA
GGCAAGTA
GCCAATGA
GCCAAGGG
GCCAAGCG

GGAAAGTA
GGAAAGTA
GATCAGTA
GATCAGTA
GTGATGTA

CGTAAGTA
CGTAAGTA
CTTAAGTA
CATAAGTA
GGTAAGTA

AGTAAGTA
AGTAAGTA
AGTAAATA
AGTAAATA
AATAAATA

AGTAAGTA
AGTAAGTA
TGTAAGCA
AGTAAGTA
GGGACGCA

GGCAAGTA
GGCAAGTA
AGCAAGAG
AGCAAGAG
GGCATGCA

GGTGAGTA
GGTGAGGA
GGTGAGTA
GGTGAGTA
CGCGAGCA

GCTAAGTA
GCTAAGTA
GCCACCTG
GCCACCTG
GCGGGGCC

AGTAAGTA
AGTAAGTA
AGGAAACA
AGAAAACA
AGCACGTG

GGAAAGTA
GGAAAGTA
AGGAAGTG
AGGAAGTG
GGAAGGTA

GGAAAGTA
GGAAAGTA
GGGAAGGA
TGGAAGGA
ATGGACTA

GGTGAGTA
GGTGAGTA
TATGGAAA
TGTGGATA
GGTAAAAA

GGTGAGTA
GGTGAGTA
GGTGAGCT
TGTGAACT
GGTGAGTA

GCTAAGTA
GCTAAGTA
TTCAAACA
TTCAAACA
CTTGAATA

GGAAAGTA
GGAAAGTA
GAGAACTG
GAGAACTG
GAATACCG

GGTGAGTA
GGTGAGTA
GGTGAGTA
GGTGAGTA
AGTGAGTA

GCTAAGTA
GCTAAGTA
CCAAAGTC
CCAAAGTC
CTCGGGTG

GGAAAGTA
GGAAAGTA
TGCAGGTA
TTCAGGTA
GGGAAGTT

GGAAAGTA
TGGAAGTA
GAGGATTG
GAGGACTG
GAACAACG

GGAAAGTA
GGAAAGTA
GGAGAGGC
GGGAAAAA
GGAGGGTT

GGCAAGTA
GGCAAGTA
GTCAAGTA
GTCAAGTA
GGCAAGTA

GGCAAGTA
GGCAAGTA
GGTAGGTA
GGTAGGTA
GACAAATA

GGTGAGTA
GGTGAGTA
GGTGAGTA
GGTGAGTA
GGTGAGTA

GCTAAGTA
GCTAAGTA
TCTAAGTA
TCTAAGTA
GCTTAGTA

CGTAAGTA
CGTAAGTA
TGTAAGTA
TGTAAGTA
CTTAAGTA

GGTGAGTA
GGTGAGTA
AGTGAGTA
GGTGAGTA
GGTGAGTA

AGTAAGTA
AATAAGTA
AATAAGTA
AATAAGTA
AATAAACA

GGTGAGTA
GGTGAGTA
GGTGAGTG
GGTGAGTG
GGTGAGTG

GGAAAGTA
GGAAAGTA
GAAAAGAA
CAAAAGAA
AGAAAGTA

GGCAAGTA
GGCAAGTA
GGTAACTA
GGTAACTA
GGCACGGA

GGTGAGTA
GGTGAGTA
GATTCGTA
GATTCGTA
GATGAGTA

GGTGAGTA
GGTGAGTA
GGTGAGTA
GGTGAGTA
GGTGAGTA

GGCAAGTA
GGCAAGTA
GGTAAATA
GGCAAATA
AGCAAACA

GCTAAGTA
GCTAAGTA
GCTACGTA
GCTAAGTA
GCGAGGCA

GGCAAGTA
GGCAAGTA
GGCAAGCA
GGCAAGCA
GGCAAATA

GGCAAGTA
GGCAAGTA
GGCAAGTA
GGCAAGTA
GGCCGGCG

GGAAAGTA
GGAAAGTA
GTGGAATA
GTGGAATA
GGGGCGTC

GGCAAGTA
GGCAAGTA
AGTGGCTA
GGTGGGTG
GGCAGCTA

GGTGAGTA
GGTGAGTA
GACGAGCA
GACAAGCA
GGTGAGTA

GGAAAGTA
GGAAAGTA
AGAGAGAG
GGAAGTTA
AGAAGGCA

GCTAAGTA
GCTAAGTA
GCTAAGTA
GCTAAGTG
GCTAAGTA

GGCAAGTA
GGCAAGTA
AGTGGCTA
GGTGGGTG
GGCAGCTA

GGAAAGTA
GGAAAGTA
ATTAGGCA
ATTAGGTA
ATAAGGTA

GGCAAGTA
GGCAAGTA
GGTAACTA
GGTAACTA
GGCACGGA

AGTAAGTA
AGTAAGTA
AATAAGTA
AACAAGTG
AATCAGTA

CGTAAGTA
CGTGAGTA
GGTGAGAA
GGTGAGAA
CGTGAGGA

GGAAAGTA
GGAAAGTA
GGAAAGTA
GGAAAGTA
GGGAAGTA

GGAAAGTA
GGAAAGTA
GAAGAGTG
GAAGGATG
GAAGGATT

AGTAAGTA
AGTAAGTA
GTTCAAAC
GTTAAAAA
AATAAAAC

GGAAAGTA
GGAAAGTA
GGAAAGTA
GGAAAGTA
GGAGAGTT

AGTAAGTA
AGTAAGTA
AGTAAGTA
AGTAAGTA
AGTAAGTA

GGCAAGTA
GGCAGGTA
GACTTGTT
GACTAGTA
GCCAAGCA

GGAAAGTA
GGAAAGTA
AGAAAGTC
AGAAAGTT
AGAAAGCA

GCTAAGTA
GCTAAGTA
GCTCCATG
GCTCCTTG
GCGAAATA

GGTGAGTA
GGTGAGTA
AATCAGTC
GATCTGTC
GGTGAGCG

GGAAAGTA
GGAAAGTA
GCAAAGTA
GCAAAGTA
GGGAAGCA

AGTAAGTA
AGTAAGTA
AATCAGTG
AATGGGTG
AATCAGTG

GGTGAGTA
GGTGAGTA
GGTGAGTC
GGTAAGTC
GTTGAGTC

GGCAAGTA
GGCAAGTA
GGCAAGTA
GGCAAGGA
CTTGAGCA

GGTGAGTA
GGTGAGTA
TTTAAGCT
CTTAGGCT
GTCGAGTA

AGTAAGTA
AGTAAGTA
AGGCAGAG
GGGCAATG
AGCAAGCG

GGTGAGTA
GGTGAGTA
AGGGAGTA
AGAGAGTA
GGTGAGAA

GGCAAGTA
GGCAAGTA
GGCAAGTG
GGCAAGTG
GGCAACTG

AGTAAGTA
AGTAAGTA
AGTAAGTC
AGTAAGTC
AGTAAGTC

GGCAAGTA
GGCAAGTA
GCCAATGA
GCCAAGGG
GCCAAGCG

GCTAAGTA
GCTAGGTA
GCTCAGTG
ACTCAGTG
CCTCAGCA

GCTAAGTA
GCTAAGTA
CTTAGTTA
CTTCTGTA
GCCAGATA

AGTAAGTA
AGTAAGTA
TGTGAGTA
TGTGAGTA
AGCGAGTG

GGAAAGTA
GGAAAGTA
TGAGCCCA
AGTAGATG
GGGAAGTC

AGTAAGTA
AGTAAGTA
AATCAGTG
AATGGGTG
AATCAGTG

AGTAAGTA
AGTAAGTA
AGTAAGTA
AGTAAGTA
AGTAAGTA

GGTGAGTA
GGTGAGTA
AGTGAGTG
AGTGAATG
AGTAAGTT

GCTAAGTA
GCTAAGTA
CTTAGTTA
CTTCTGTA
GCCAGATA

GGTGAGTA
GGTGAGTA
TATGGAAA
TGTGGATA
GGTAAAAA

GGAAAGTA
GGAAAGTA
GGAAAGTA
GGAAAGTA
GGAAAGTA

GCTAAGTA
GCTAAGTA
TTTAAGCT
TTTAAGCT
GTTAAGTC

GGAAAGTA
GGAAAGTA
AGGACATA
AGGAAATA
GGAAAAGA

AGTAAGTA
AGTAAGTA
AGTAAATT
AGTAAACT
AGTAAGCA

GCTAAGTA
GCTAAGTA
ACCAAGTG
ACCAAGTG
ACTAAGTG

GGCAAGTA
GGCAAGTA
CACAAGTA
CACAGGTA
GGCAAGTA
