# Supplementary material for: Correlated Evolution of Positions within Mammalian cis Elements
Source: PLoS One. 2013 Feb 8;8(2):e55521. doi: 10.1371/journal.pone.0055521 (PMC3568137; doi:10.1371/journal.pone.0055521)
Supplement: Text Archive S1 — A compressed/ZIP file archive of all binding site data for the 64 PWMs used in our analysis. The individual files are named per PWM ID, so for instance, “MA0002.hits” corresponds to JASPAR PWM MA0002. This has 333 binding sites, each of length 9. Each binding site is grouped as a set of 5 aligned sequences corresponding to human, chimp, mouse, rat and dog (from first to last). A blank line separates binding sites from each other. (GZ) [file pone.0055521.s004.gz › Hits/MA0033.hits]

TATACATA
TATACATA
TATAAATA
TATAAATA
TATATATG

TATACATA
TATACATA
TATATTTA
TATACATA
TATATGTA

TATACATA
TATACATA
TATGTTCC
TATGCACC
CATACATA

TATACATA
TATACATA
CATGGGTG
CATGGGTG
TATGAATG

TATACATA
TATACATA
TATAAATG
TATAAATG
TATAAATG

TATACATA
TATACATA
TTTACAAT
TGTAAATT
CAGAGAAA

TATACATA
TATACATA
CATGCATA
CATGCATA
TATACATA

TATACATA
TATACATA
GCTGCATG
CCTGCATG
TATACACA

TATACATA
TATACATA
TGTACAAA
TGTACAAA
TACACAGA

TATACATA
TATACATA
TTTCTAAA
CACATATA
TGTGTGTA

TATACATA
TATACATA
TGTAAATT
TTTACCTG
GGAGCATG

TATACATA
TATACATA
TATGCTCA
TATGTTCA
AACATGTA

TATACATA
TATACATA
TCTTCATA
TCGTCATA
TATATATA

TATACATA
TATACATA
CATACATA
CATACATA
TATACAGG

TATACATA
TATACATA
TAGACTTA
TAGACGTA
CATACGTA

TATACATA
TATACATA
CATACATA
CATACATA
TATACAGG

TATACATA
TGTACATA
TATACATA
TATGCATA
TGCACCTA

TATACATA
TATACATA
TGCATGTG
TGTATGTG
TACATATG

TATACATA
TATACATA
TATACATA
TATACATA
TATAGAGG

TATACATA
TATACATA
TATACATA
TATACATA
TATACATA

TATACATA
TATACATA
TAGACAAA
TGGACAAA
TATGCATA

TATACATA
TATACTTA
TATGCACA
TGTGCACA
TATATAAG

TATACATA
TATACATA
TATATATA
TATGTGTG
TATATATA

TATACATA
TATACATA
GAGATTCA
AAGATTCA
TAGACCCA

TATACATA
TATACATA
TACACGTA
TACACCTA
TATACGTA

TATACATA
TATACATA
TATTCATT
TATACACA
CACACACA

TATACATA
TATACATA
TATACATA
TATACATA
TATACATA

TATACATA
TATACATA
CATGCGGA
CATGCAGA
CATACCGA

TATACATA
TATACATA
TATAAAAA
TGTAATAA
TGCACATA

TATACATA
TATACATA
TGTGGATG
TGTGGATG
TAAATGTA

TATACATA
TATACATA
TATATTTA
TATACTTA
TGTATTTA

TATACATA
TATACATA
TACACATA
TACACATA
TACATAGA

TATACATA
TATACATA
TGTAAACG
TGCAAATG
TATAAATG

TATACATA
TATACATA
TATTCATC
TACACATG
TAACTATA

TATACATA
TATACATA
CATACATA
TGTACATA
CATACCTA

TATACATA
TATACATA
TATACATA
TATACATA
TATACATA

TATACATA
TATACATA
TCCACATT
TCCACATT
TACACATT

TATACATA
TACACATA
TATACAGA
TATACAGA
TATACTTA

TATACATA
TATACATA
TATATTTC
CTGCTTTC
TATGCATA

TATACATA
TATACATA
TGTATTTG
TGTCTTTG
TACATACA

TATACATA
TATACATA
CACACACA
GACACACA
CATGCATA

TATACATA
TATACATA
TATACATA
TATACATA
TATAGAGG

TATACATA
TATACATA
TGTGTAAA
TGTGTAAA
TAGGAGCA

TATACATA
TATACATA
TACATATA
TATATATA
TATATATA

TATACATA
TATACATA
AATCCCTA
AATCTTTC
TATATACA

TATACATA
TATACATA
TGCACATG
TGCACAAG
GATACATA

TATACATA
TATACATA
TATACATA
TATACATA
TATACATA

TATACATA
TATACATA
TATATATA
TACAGATA
TCGCCGTA

TATACATA
TATACATA
TGTAAACG
TGCAAATG
TATAAATG

TATACATA
TATACATA
TGTACAAA
TGTACAAA
TACACAGA

TATACATA
TATACATA
TATACCTA
TGTACCTA
TCTACATC

TATACATA
TATACATA
CACCTATG
TACCTATG
TCTACATA

TATACATA
TATACATA
CGCATGTT
CGCATGTG
CATACATA

TATACATA
TATACATA
TTTGCATG
TTTACATG
AACGCATA

TATACATA
TATACATA
TGTACACA
TGTATATA
TACACATG

TATACATA
TATACATA
TATATACT
TACATACT
CACAAATA

TATACATA
TATACATA
TATATATG
TTTATATG
CACATATG

TATACATA
TATACATA
TGTACGTG
TGTATGTG
CAGACACG

TATACATA
TATACATA
TGTACATA
TGTGCACA
TGTACATA

TATACATA
TATACATA
CTCACAGA
CTCACATA
CTTACATA

TATACATA
TATACATA
TATATGTA
TATATGTA
TATAAGAA

TATACATA
TATACATA
TATGCATT
TATGCATT
TGTGCATG

TATACATA
TATACATA
GATAGATA
GATAGATA
TATACATA

TATACATA
TATACATA
TAACCATA
TAATCATA
TATACATA

TATACATA
TATACATA
AATCCCTA
AATCTTTC
TATATACA

TATACATA
TATACATA
GATAATTA
CATACTTA
TATACCTA

TATACATA
TATACATA
GATGCATA
GATGCATA
TATGCATA

TATACATA
TATACATA
CGCACTCA
CGCACTCA
CATCCCTA

TATACATA
TATACATA
TACATATC
CATGTATA
TATGCCAA

TATACATA
TATACATA
TCCATATA
TCCACATA
TACATATA

TATACATA
TATACATA
AATCCCTA
AATCTTTC
TATATACA

TATACATA
TATACATA
TGTACACA
TGTATATA
TGCACACA

TATACATA
TATACATA
TATACATA
TATACATA
TATACATA

TATACATA
TATACATA
GTTATCAA
CTTATCAA
TCTATACA

TATACATA
TATACATA
TATACACA
TATACACA
CACACACA

TATACATA
TATACATA
TACATATC
CATGTATA
TATGCCAA

TATACATA
TATACATA
TAACCATA
TAATCATA
TATACATA

TATACATA
TATACATA
TACACTCG
TACACTCA
CAGACACG

TATACATA
TATACATA
TATTCACA
TATACACA
TATTCTTA

TATACATA
TATACATA
TATATACT
TACATACT
CACAAATA

TATACATA
TATACATA
TCGGTGTA
TCAATGTA
GATACAAC

TATACATA
TATACATA
CTTACATA
GTTACATA
AATACATA

TATACATA
TATACATA
GGTATATA
GGTATATA
TATGTATA

TATACATA
TATACATA
TCATCAAA
TCATCAGA
TATACCTA

TATACATA
TATGCATA
AATAATCA
AATAATCA
AATAAACA

TATACATA
TATACATA
CATATGCG
TATGTGCA
TATAGAAA

TATACATA
TATACATA
TAACCATA
TAATCATA
TATACATA

TATACATA
TATACATA
TGTGTAAC
TGTGTAAC
CATATGTG

TATACATA
TATACATA
TACATGTA
TACTTGTA
TATACATA

TATACATA
TATACATA
TATACATA
TATACATA
TATACATA

TATACATA
TATACATA
TATGTATA
TATGTATG
CGCATATA

TATACATA
TATACATA
TGTATATA
CATACACA
TACATACA

TATACATA
TATACATA
TAACCATA
TAATCATA
TATACATA

TATACATA
TATATATA
CACACACA
CGTGCACA
CGCATATA

TATACATA
TATACATA
CCAACAGA
TCAGCACA
TATACATA

TATACATA
TATACATA
TGTCCATA
TGTCCATA
TGTACATA

TATACATA
TATACATA
CACACATA
TATACATA
TCCATTTC

TATACATA
TATACATA
TCTGCAGC
CATGCATG
TATACATA

TATACATA
TATACATA
CATAAGTA
TGTAAGTA
TATATGTA

TATACATA
TATACATA
TATAAAAA
TGTAATAA
TGCACATA

TATACATA
TATACATA
TGTACTTT
TGTATATT
TACATATA

TATACATA
TATACATA
TATACATG
TGTACATG
CAAACATA

TATACATA
TATACATA
TATGCATC
TATGCATC
TATACATA

TATACATA
TATACATA
TATCACCA
TGATTATA
TGTAAATA

TATACATA
TATACATA
CCTACATA
ACTACATA
TATCCATA

TATACATA
TATACATA
TATAGGTG
TATAGGTG
GAAATATG

TATACATA
TATACATA
TGGAAAGA
TGGAAAGA
TATGCATA

TATACATA
TATACATA
TATACATA
TATACATA
TATAGAGG

TATACATA
TATACATA
TGTGCATA
TGTGCACA
TATATACA

TATACATA
TATACATA
TGTACATG
TGTACATG
TGTACATG

TATACATA
TATACATA
TATATACT
TACATACT
CACAAATA

TATACATA
TATACATA
CGCACTCA
CGCACTCA
CATCCCTA

TATACATA
TATACATA
ACTATGTA
ACCGTGTA
TGCACCTG

TATACATA
TATACATA
AATCCCTA
AATCTTTC
TATATACA

TATACATA
TATATATA
TATATAAG
TATATATG
TATACACA

TATACATA
TATACATA
TAGATATA
TAGATATA
TTGATATA

TATACATA
TATACATA
TTTATAAC
TGTTTAGC
TACACACA

TATACATA
TATACATA
TATGAGTA
TATAAGTA
TACATATA

TATACATA
TATACATA
TATCCATA
TATCCATA
TATACCTA

TATACATA
TATACATA
TTCAGACA
TTAAGACA
GGGACATA

TATACATA
TATACATA
TGCAGGCA
CTCACGCA
TGTATATA

TATACATA
TATACATA
TACACATA
TACACATA
TACATAGA

TATACATA
TATACATA
AGTAAATG
AGTAAATG
TGTACATA

TATACATA
TATACATA
CGTATGTG
TGTGTGTG
AATACATC

TATACATA
TATACATA
TATGTATA
TATGTATG
CGCATATA

TATACATA
TATACATA
AATATGTA
AAGACAAA
GACTCAAA

TATACATA
TATACATA
TGTACGTG
TGTATGTG
CAGACACG

TATACATA
TACACATA
TATACAGA
TATACAGA
TATACTTA

TATACATA
TATACATA
CACACATA
CACACATA
TATTCATA

TATACATA
TATACATA
TATATATA
TATAGATA
TATATATA

TATACATA
TATACATA
TGCATATA
TGCATATA
TGCATATA

TATACATA
TATATATA
TATACATG
TATAAATG
TAAATATG

TATACATA
TATATATA
TGTACCTA
TGTACCTA
TGTATGTA

TATACATA
TATATATA
TATATAAG
TATATATG
TATACACA

TATACATA
TACACATA
TACTCAAG
CACTCAAG
TACACAAA

TATACATA
TATACATA
TACAGATA
TACAGGTA
TACAAATA

TATACATA
TATACATA
TATATATA
TATATATG
TAAAGGCA

TATACATA
TATACATA
GATACATG
GATGAATA
AATATATG

TATACATA
TATACATA
TATACATA
TATACATA
TATACATA

TATACATA
TATATATA
TATATATA
TATATATA
TATATATA

TATACATA
TATACATA
TATATACT
TACATACT
CACAAATA

TATACATA
TATACATA
TATCCCCC
TATCCCTA
TATGATAA

TAGACATA
TAGACATA
AAAGTGTA
AATGTGTG
GAAACTTA

TAAACATA
TAAACATA
TCAACATT
TCAACATA
TAAATATA

TAAACATA
TAAACATA
TGAAGATA
TAAAGATA
CAAACATA

TAAACATA
TAAACATA
CAAACATA
CAAATATA
CAAATATA

TAAACATA
TAAACATA
TGAACACA
TGAACCCA
TGAGCACA

TAGACATA
TAGACATA
TAGTCAAA
TAGTTAAA
TAGTTGTA

TAAACATA
TAAACATA
TGAGCATA
TAAGCATA
TAACCATA

TAAACATA
TAAACATA
TGTACATA
TATACATA
CATACACA

TAAACATA
TAAACATA
TAAGCACA
TGAACGCA
TACACACA

TAAACATA
TAAACATA
TAAATATA
TAAACATA
TAAACACA

TAGACATA
TAGACATA
TAGACACA
TAGACACA
TAGGCATA

TAAACATA
TAAACATA
TAAGTATA
TAAGTATA
TAAACACG

TAAACATA
TAAACATA
GAAACATG
GAAACATG
TAAACATG

TAGACATA
TAGACATA
CAGACACA
CAGACACA
TAAACATA

TAAACATA
TAAACATA
TATGTATA
TATATATA
TATAAATA

TAGACATA
TAGACATA
ACAATATA
TCAATATA
TAAATATA

TAGACATA
TAGACATA
CACACACA
TACACACA
TAGTCATA

TAGACATA
TAGACATA
TATATACA
TGTATATG
AATACATA

TAGACATA
TAGACATA
GACAAGGA
GACAAGAA
TAAACAAA

TAAACATA
TAAACATA
TAAACATA
TAAACATA
TAATCGTA
