# Supplementary material for: Correlated Evolution of Positions within Mammalian cis Elements
Source: PLoS One. 2013 Feb 8;8(2):e55521. doi: 10.1371/journal.pone.0055521 (PMC3568137; doi:10.1371/journal.pone.0055521)
Supplement: Text Archive S1 — A compressed/ZIP file archive of all binding site data for the 64 PWMs used in our analysis. The individual files are named per PWM ID, so for instance, “MA0002.hits” corresponds to JASPAR PWM MA0002. This has 333 binding sites, each of length 9. Each binding site is grouped as a set of 5 aligned sequences corresponding to human, chimp, mouse, rat and dog (from first to last). A blank line separates binding sites from each other. (GZ) [file pone.0055521.s004.gz › Hits/MA0038.hits]

CAAATCACTG
CAAATCACTG
CAAGCTAGAG
CAAGCAAGAG
CAAGGCACCG

CAAATCACTG
CAAATCACTG
CAAATCACGG
CAAATCACGG
CAGATCACCG

CAAATCACTG
CAAATCACTG
TGAGTTCCCG
TGAGTTCCTG
TAAATCACTG

CAAATCACTG
CAAATCACTG
TAAATCACTG
CAAATCACTG
CAAATCACCG

CAAATCACTG
CAAATCACTG
TAGTTTACTG
CGGTTTACTG
CAATTCACAG

CAAATCACTG
CAAATCACTG
CGAGTTGCTG
CGAGTTGCTG
CAAGTCGCCG

CAAATCACTG
CAAATCACTG
GAAATCACTG
GGAATCATTG
GCAGTCAGGG

CAAATCACTG
CAAATCACTG
CAAGTGACCA
CAAGTGACCA
CAGACTACTA

CAAATCACTG
CAAATCACTG
CAAATCCCTG
CAAATCCCTG
CAAATCACGG

CAAATCACTG
CAAATCACTG
AGAATCACCA
AGAATCCCTA
CAAATCACTG

CAAATCACTG
CAAATCACTG
GAAGTTGCTG
GAAGCTGCCG
TGAAACACTA

CAAATCACTG
CAAATCACTG
CAAATCACCG
CAAATCACTG
CAAATCACTG

CAAATCACTG
CAAATCACTG
CAAATCACTC
CAAATCACTC
CAAATCATTG

CAAATCACTG
CAAATCACTG
CACATTGCTG
CACATTGCTG
CAAATCACTG

CAAATCACTG
CAAATCGCTG
CCAATCACTA
CCAATCACAA
CAAATCGCTG

CAAATCACTG
CAAATCACTG
TAACTAAGTG
CATCTAAATG
CAAATAGGTA

CAAATCACAG
CAAATCACAG
CAAATCTTAG
CAAATCACAG
CAAATCACAG

CAAATCACAG
CAAATCACAG
CGAATCACAG
CGAATCACAG
CCAATCACAC

CAAATCACAG
CTAATCACAG
CTGTTCATAG
CTGCCCACGG
CTACTCCCAG

CAAATCACAG
CAAATCACAG
CCAATGGGAG
CCAATGGGAG
CCAATGACAG

CAAATCACAG
CAAATCACAG
CAAATCACAG
CCAAACTCAG
CAGATTGCAT

CAAATCACAG
CAAATCACAG
AAAATCACTG
AAAATCACTG
AAAATTACAG

CAAATCACAG
CAAATCACAG
CAAATCCCAG
CAAATCCCAG
CAAATCAGGG

CAAATCACAG
CAAATCACAC
AAAATTACAG
CACATTCCAG
CAAACCGCAG

CAAATCACAG
CAAATCACAG
GCTGTCATAG
GATGTCACAG
CAACCCACAT

CAAATCACAG
CAAATCACAG
CAAATCAGAG
CAAATCAAAG
CAAATCAGAG

TAAATCACTG
TAAATCACTG
TAAATCAGTG
TAAATCACTG
TAAATCACTG

TAAATCACTG
TAAATCACTG
TAAAGCTCTG
TAAAGCTCTG
TAAATCACTG

TAAATCACTG
TAAATCACTG
CTCATCGCCC
TTCATCACCC
TAAATCACCC

TAAATCACTG
TAAATCACTG
TAAATGGCTG
TAAATGGCTA
TAAATCACTG

TAAATCACTG
TAAATCACTG
TTAATGACTA
TTAATGACTA
TTAATCACTG

TAAATCACTG
TAAATCACTG
TAAATCACCG
TAAATCACCG
TAAATCACTG

TAAATCACTG
TAAATCACTG
GGAATCACTG
GGAATCACTG
TAAATCACTG

TAAATCACTG
TAAATCACTG
TAAATCACTG
TAAATCACTG
TAAATCACTG

TAAATCACTG
TAAATCACTG
CAAATCATTA
CAAATCATTG
TGAATTACTG

TAAATCACTG
TAAATCACTG
TAAATCACTG
TAAATCACTG
TAAATCACTG

TAAATCACTG
TAAATCACTG
GAAATCACAG
GAAATCATAG
TAAATCACTC

TAAATCACAG
TAAATCACAG
CAAGCCACAG
CAAGCCACAG
TAAACCATAG

TAAATCACAG
TAAATCACAG
CGGATCAAGG
CGGATGAAGG
CAAATCAGGC

TAAATCACAG
TAAATCACAG
TAAATCAAAG
TAAATCAAAG
TAAATCACAG

TAAATCACAG
TAAATCACAG
TAAATCAAAG
TAAATCAAAG
TAAATCACAG

TAAATCACAG
TAAATCACAG
TAAATCACAC
AAAATCACAC
TAAATCACAC

TAAATCACAG
TAAATCACAG
CAAATCACAA
CAAATCACAA
TAAATCACGG

TAAATCACAG
TAAATCACAG
TAAATCACAG
TAAATCACAG
TAAATCACAG

TAAATCACAG
TAAATCACAG
TAAATTGCCA
TAAATCACCA
TAAATAACAG

TAAATCACAG
TAAATCACAG
TAAATCACAG
TAAATCACAG
TAAATCACAG

CAAATCACCG
CAAATCACCG
CAAACCACCG
CAAACCACCG
CAAACCACCG

CAAATCACCG
CAAATCACCG
AGAACCACCA
AGAACCACCA
CAAATCACCG

CAAATCACCG
CAAATCACCG
AGAACCACCA
AGAACCACCA
CAAATCACCG

CAAATCACCG
CAAATCACCG
CCGATCCTCC
CGGATCCTCC
CCAGTGGCCG

CAAATCACCG
CAAATCACCG
CAAGCCGCCG
CCAGCCGCCG
CGGGCCGCCC

GAAATCACTG
GAAATCACTG
TAATTCTTTG
TAATTCTTTG
GAAATCACGG

GAAATCACTG
GAAATCACTG
AACCTCCTTG
CTACTACTTG
AAACTCACTT

GAAATCACTG
GAAATCACTG
GGAGTCACTG
AAAGTCACTG
GGATTCACTG

GAAATCACTG
GAAATCACTG
GAAGTCACTA
GAAGTCACCA
AAAATCATTA

GAAATCACTG
GAAATCACTG
AGTTGCATTG
AGTCACATTG
AAAATCATTG

AAAATCACTG
AAAATCACTG
AAAATCACTG
AAATTCACTG
AAACCCACTG

AAAATCACTG
AAAATCACTG
TAAACCACGG
TAAACCAACG
TAAACCACCG

GAAATCACTG
GAAATCACTG
AAAGTCATTG
AAAGTCATTG
GAAATCTCCG

AAAATCACTG
AAAATCACTG
AACTGATCTG
AACCGATCTG
AAATGAGCTC

GAAATCACTG
GAAATCACTG
GACAGCACCG
GACAACACTG
GAAAGCATGG

GAAATCACTG
GAAATCACTG
CAAACCACCA
CAAACCACCA
GCAGTTACTG

AAAATCACTG
AAAATCACTG
AAAATCCTAG
AGAATCATAG
AAAATAAGTA

GAAATCACTG
GAAATCACTG
GTAAGCCTGG
ATAAGTCCGG
GAGACGGGAG

GAAATCACTG
GAAATCACGG
GAAATCTCAA
GAAATCTCAA
GAAATCACAG

AAAATCACTG
AAAATCACTG
ACCAGCACTA
AACAGCACTA
AAAATCACTG

AAAATCACTG
AAAATCACTG
AGAATTACTG
AGAAACACTG
AAAATCACTG

GAAATCACTG
GAAATCACTG
CAACTCTCCA
CAACTCTCCA
TAGTTCACCG

GAAATCACTG
GAAATCACTG
GAGATCACCG
GAGATCACCA
GTAACCGCCA

AAAATCACTG
AAAATCACTG
AGAATTACTG
AGAATTACTG
AGTATCACTG

GAAATCACTG
GAAATCACTG
GGAGTCACTG
AAAGTCACTG
GGATTCACTG

GAAATCACTG
GAAATCACTG
TAAGTCACTA
TAAGTCACTA
TAAATCACTG

AAAATCACTG
AAAATCACTG
AAAATCACTG
AAAATCACTG
AAAATCGCTG

AAAATCACTG
AAAATCACTG
CACAGGACTC
CACACGACTC
AAAATCAGTT

AAAATCACTG
AAAATCACTG
AAAACCACGG
AAAACCACTG
AAATTCACTG

GAAATCACTG
GAAATCACTG
GATACAACTA
GATACAGCTA
GAAGTAGCCG

CCAATCACTG
CCAATCACTG
CCAAGCACTG
CCAAGCACTG
CCAAGCACTG

CCAATCACTG
CCAATCACTG
CCAATCACTG
CCAATCACTG
CCAATCACTG

CCAATCACTG
CCAATCACTG
TCAATCCGTG
CCAATCACTG
CCAATCACTG

CCAATCACTG
CCAATCACTG
CCAATCACTG
CCAATCACTG
CCAATCACAG

CCAATCACTG
CCAATCACTG
TCAATCGCTG
TCAATCCTGT
CCAATCAGGG

CCAATCACTG
CCAATCACTG
CCAATCTGTT
CCCATCTGTT
CCATTCGCTG

CCAATCACTG
CCAATCACTG
CCAATCAGCA
CCAATCAGCA
CCAGTCAGCG

CCAATCACTG
CCAATCACTG
TCAATCCGTG
CCAATCACTG
CCAATCACTG

CCAATCACTG
CCAATCACTG
CCAATCCACC
CCAATCCACC
CCAATCACCG

CCAATCACTG
CCAATCACTG
CCAATCACTG
CCAATCACTG
CCCGTCGCCG

CCAATCACTG
CCAATCACTG
CCAATCTCTG
CCAATCACTG
CCAATCACTG

CCAATCACTG
CCAATCACTG
CCAATCACTT
CCAATCATGT
CCAATCACGC

CCAATCACTG
CCAATCACTG
CCAATCACTG
CCAATCACTG
CCAATCACTG

CCAATCACTG
CCAATCACTG
CCAATCACAG
CCAATCACGG
CCAATCACTG

CCAATCACTG
CCAATCACTG
CCAGTTACAG
CCAGTTACAG
CTAGTCACTG

CCAATCACTG
CCAATCACTG
CCAATCGCTA
CCAATCACTA
CCAATCACTG

CCAATCACTG
CCAATCACTG
CCTATTGGCG
CCTATCGGCG
CCAATCACCG

CCAATCACTG
CCAATCACTG
CCAATCACTG
CCAATCACTG
CCAATCACTG

CCAATCACTG
CCAATCACTG
CCATTCAGAA
CCATTCAGAA
CCATTCAGAG

GAAATCACAG
GAAATCACAG
GAAATCACGG
GAAATCACAG
GAAATCACAG

AAAATCACAG
AAAATCACAG
AAAATCACAG
AAAATCACAG
AAAATGGAAA

GAAATCACAG
GAAATCACAG
GAAATGGAGA
GAAATGGAGA
GACACTGAGG

AAAATCACAG
AAAATCACAG
AAAGTCCGAA
AAAGTCCAAA
AAGATCTGAG

AAAATCACAG
AAAATCACAG
TAAATCCCAG
TAAAACCCAG
AAAATCCCGG

GAAATCACAG
GAAATCACAG
CACGTCTTAA
CGTGCCTTAA
GTGATGGCAC

AAAATCACAG
AAAGTCACAG
GAAAATACAG
GAAATTACAG
AAAGTCATAG

GAAATCACAG
GAAATCACAG
GAAATCACAG
GAAATCACAG
GAAATCACAG

GAAATCACAG
GAAATCACAG
GAAATCACGG
GAAATCACAG
GAAATCACAG

GAAATCACAG
GAAATCACAG
GGTATCACGG
GATATCACGG
GAAATTACAG

GAAATCACAG
GAAATCACAG
GAAATCACGG
GAAATCACAG
GAAATCACAG

AAAATCACAG
AAAATCACAG
AAGGTCTCAA
AAGATCGCAG
AAGGTCACGG

AAAATCACAG
AAAATCACAG
ATAATTAGAA
ATAATGAGAA
AATATCACAA

GAAATCACAG
GAAATCACAG
AAAATCACAG
AAAATCACAG
CAGATCACAG

AAAATCACAG
AAAATCACAG
AACAATGCAA
ACAATTGCAG
AAAACTTCAG

AAAATCACAG
AAAATCACAG
TAATTTCTAG
AAATTCCTAG
CAAGTCATAG

GAAATCACAG
GAAATCACAG
AAAATCAGAG
AAAATCAGAG
AAAATTAGAG

AAAATCACAG
AAAATCACAG
AAAATCACAA
AAACTCTCAA
AAAATCACCA

AAAATCACAG
AAAATCACAG
CAAATCACAG
CAAATCACAG
AAAATCACAG

GAAATCACAG
GAAATCACAG
GAAATCACGG
GAAATCACAG
GAAATCACAG

AAAATCACAG
AAAATCACAG
TAAATCCCAG
TAAAACCCAG
AAAATCCCGG

AAAATCACAG
AAAATCACAG
CATCTCCTGG
CGTGTCCCAG
ATAATCGCAA

GAAATCACAG
GAAATCACAG
GAAGAGTAAG
GAAGAGCGAG
GAAATCACAA

GAAATCACAG
GAAATCACAG
GAAATCTCAG
GCAACCGCAG
GAAATCATAG

GAAATCACAG
GAAATCACAG
GATATCACTG
GATATCACTA
GAAATCACTG

GAAATCACAG
GAAATCACAG
GCAGTTACAG
AAAGCTACGG
GAAGTTACAG

GAAATCACAG
GAAATCACAG
AAAATCTCAG
AAAATCTCAG
GAAATCGGAG

GAAATCACAG
GAAATCACAG
GAAACAACTG
GAAATTACTG
GAAATCATAG

GAAATCACAG
GAAATCACAG
GCAGTTACAG
AAAGCTACGG
GAAGTTACAG

AAAATCACAG
AAAATCACAG
AAACTTGTCA
AAACTTGTCA
AACATCACGA

AAAATCACAG
AAAATCACAG
AAAACCAAAA
AAAACCAAAA
AGAACCACAG

GAAATCACAG
GAAATCACAG
GAAACCTTAG
GGAGTTCTAG
GAAATCGCAG

AAAATCACAG
AAAATCACAG
AAAATCACAG
AAAATCACAG
AAAATCACAG

CCAATCACAG
CCAATCACAG
CCAATCACAG
CCAATCACAG
CCAATCACAG

CCAATCACAG
CCAATCACAG
CCAATCACAG
CCAATCACAG
CCAATCACAG

CCAATCACAG
CCAATCACAG
CCAACCACAG
CCAATCACAG
CGCGCCTCCA

CCAATCACAG
CCAATCACAG
CCAATCAGGG
CCAATCAGGG
CCAATCACGG

CCAATCACAG
CCAATCACAG
CCAATCATCA
CCAATCATCC
CCAATCACAA

CCAATCACAG
CCGATCACAG
CCTATAATAG
CCTATAATAG
CCCATCGCAG

CCAATCACAG
CCAATCACAG
CCAATCGTGG
CCAATCGTGG
CCAATCACAG

CCAATCACAG
CCAATCACAG
CCAATCACAG
CCAATCATCG
CCAATCACAG

CCAATCACAG
CCAATCACAG
CCAATCACAG
CCAATCACAG
CAAATCACAG

CCAATCACAG
CCGATCGCAG
CCAATCACAG
CCAATCACAG
ACCATCAAGG

CCAATCACAG
CCAATCACAG
CCAATCACAG
CCAATCACAG
CCAATCACAG

CCAATCACAG
CCAATCACAG
CCAATCACAA
CCAATCACAA
CCAATTGCAA

CCAATCACAG
CCAATCACAG
CCAATCACAG
CCAATCACAG
CCAATCACAG

CCAATCACAG
CCAATCACAG
CCAATCACAA
CCAATCACAA
CCAATCATAA

CCAATCACAG
CCAATCACAG
CCAATCACAG
CCAATCACAG
CCAATCACAT

CCAATCACAG
CCAATCACAG
CCAATCAGAG
CCAATCAGAG
CCAATCAGAG

CCAATCACAG
CCAATCACAG
CCAATCACAG
CCAATCACAG
CCAATCACAT

CCAATCACAG
CCAATCACAG
CCAATCACAG
CCAATCACAG
CCAATCACAG

CCAATCACAG
CCAATCACAG
CCAATCACAG
CCAATCATAG
CCAATCACAG

CCAATCACAG
CCGATCACAG
CCTATAATAG
CCTATAATAG
CCCATCGCAG

CCAATCACAG
CCAATCACAG
CCAATCACCA
CCAATCACCA
CCAATCACAG

CCAATCACAG
CCAATCACAG
CCAATCACAG
CCAATCACAG
CCAATCACAG

CCAATCACAG
CCAATCACAG
CTTACCACGG
CCTAACATGG
CCAACCACAG

CCAATCACAG
CCAATCACAG
CCAATCACAG
CCAATCACAG
CCAATCACAG

CCAATCACAG
CCAATCACAG
CCAATCACAG
CCAATCACAG
CCAATCACAG

CCAATCACAG
CCAATCACAG
CGAACGCCCG
CGAACGACCG
CCAATCACAG

CCAATCACAG
CCAATCACAG
CCAATCACCG
CCAATCACGG
CCAATCACGG

CCAATCACAG
CCAATCACAG
CCAATCACAG
CCAATCACAG
CCAATCACAG

CCAATCACAG
CCAATCACAG
CCAATCAAAG
CCAATCAAAG
CCAATCACAG

CCAATCACAG
CCAATCACAG
CCAATTGCTG
CCAATCTCCG
CCAATCACAG

CCAATCACAG
CCAATCACAG
CCAATCACAG
CCAATCACAG
CCAATCACAG

CCAATCACAG
CCAATCACAG
CCAATCCGGG
CCAATCCGGG
CCAATCAGAT

CCAATCACAG
CCAATCACAG
CGAACGCCCG
CGAACGACCG
CCAATCACAG

CCAATCACAG
CCAATCACAG
CTAACCACTG
CTAGTCACCA
TCAATCACAG

CCAATCACAG
CCAATCACAG
CCAATCACAG
CCAATCACAG
CCAATCACAG

CCAATCACAG
CCAATCACAG
CCAATCATAA
CCAATCATAA
CCAATCACGG

CCAATCACAG
CCAATCACAG
CCAATCACGG
CCAATCACAG
CCAATCACGG

CCAATCACAG
CCAATCACAG
CCAATCACAG
CCAATCACAG
CCAATCGCAG

CCAATCACAG
CCAATCACAG
CCAATCAAAG
CCAATCAAAG
CCAATCACAG

CCAATCACAG
CCAATCACAG
CCAATCAGAG
CCAATCAGAG
CCAATCAGAG

CCAATCACAG
CCAATCACAG
CCACTCACAG
CCAATCACAG
CCAATCACAG

CCAATCACAG
CCAATCACAG
CCAATCACCG
CCAATCACAG
CCAATCACAG

CCAATCACAG
CCAATCACAG
CCAATCACAG
CCAATCACAG
CCAATCACGG

CCAATCACAG
CCAATCACAG
CCAATCACAG
CCAATCACAG
CCAATCACAG

CCAATCACAG
CCAATCACAG
CGAACGCCCG
CGAACGACCG
CCAATCACAG

CCAATCACAG
CCAATCACAG
CCAATCACAG
CCAATCACAG
CCAATCACAG

CCAATCACAG
CCAATCACAG
CCAACCTCCG
CCAGTCTCCG
CCAATCACAG

CCAATCACAG
CCAATCACAG
CCAATCACAA
CCAATCACAA
CCAATTGCAA

CCAATCACAG
CCAATCACAG
CCAATTCCGG
CTAATCCCGG
CCAATCACCG

CCAATCACAG
CCAATCACAG
CCAATCACAG
CCAATCACAG
CCAATCACGG

CCAATCACAG
CCAATCACAG
CCAATCGCGA
CCAATCGAAG
CCAATCGGAG

CCAATCACAG
CCAATCACAG
CCAATCGGAG
CCAATCGGAG
CCAATCGGAG

CCAATCACAG
CCAATCACAG
CCAATCACCA
CCAATCACCA
CCAATCACAG

CCAATCACAG
CCAATCACAG
CCAATAAGAA
CCAATAAGGA
CCAATCGGAG

CCAATCACAG
CCAATCACAG
CCAATCACGG
CCAATCACAG
CCAATCACGG

CCAATCACAG
CCAATCACAG
CCAATCACAG
CCAATCACAG
CCAATCACAG

CCAATCACAG
CCAATCACAG
CCAATCACAG
CCAATCACAG
CCAATCACAG

CCAATCACAG
CCAATCACAG
CCAATCACGG
CCAATCACGG
CCAATCACGG

CCAATCACAG
CCAATCACAG
CTAAGCAGAA
CTAAGCAGAA
ACGATCCTTG

CCAATCACAG
CCAATCACAG
CCAATCAGGG
CCAAACATGG
CCAATCACAG

CCAATCACAG
CCAATCACAG
CCAATCACAG
CCAATCACAG
CCAATCACGG

CCAATCACAG
CCAATCACAG
CCAATCACAA
CCAATCACAA
CCAATTGCAA

CCAATCACAG
CCAATCACAG
CCAATCACAG
CCAATCACAG
CAGAGCCCCG

CCAATCACAG
CCAATCACAG
CCAATCACAT
CCAATCGCAT
CCAATCACAG

CCAATCACAG
CCAATCACAG
CCAATCATCG
CCAATCATCG
CCAATCAGCG

CCAATCACAG
CCAATCACAG
CCAATCACAG
CCAATCACAG
CCAATCACAG

CCAATCACAG
CCAATCACAG
TCAGCCCTAG
TCAATCCTAG
TCAATAGCAG

CCAATCACAG
CCAATCACAG
CCAATCATAA
CCAATCATTA
CCAATCACAA

CCAATCACAG
CCAATCACAG
CCAATCACAA
CCAATCACAA
CCAATCATAA

CCAATCACAG
CCAATCACAG
CCAATCGCGA
CCAATCGAAG
CCAATCGGAG

CCAATCACAG
CCAATCACAG
CCAATCACAG
CCAATCACAG
CCAATCACAG

CCAATCACAG
CCAATCACAG
CCAATCACAG
CCAATCACAG
CCAATTACAG

CCAATCACAG
CCAATCACAG
CCAATTCCGG
CTAATCCCGG
CCAATCACCG

CCAATCACAG
CCAATCACAG
CCTATCAGAA
CCTATCAGAG
CCTATCACAG

CAAATCACTC
TAAATCACTC
GAAATCTTTC
GAAATCACTC
TAAATCACTC

CAAATCACTC
CAAATCACTC
CAAATCACTC
CAAATCACTC
CAAATCACTC

CAAATCACTC
CAAATCACTC
CAAATCACTC
CAAATCACTC
CAGATCACTC

TAAATCACCG
TAAATCACCG
TAATGCACGA
CAATGCACGA
TCTCTCCCCA

TAAATCACCG
TAAATCACCG
TAAATCACCG
TAAATCACCG
TAAATCACCG

TAAATCACCG
TAAATCACCG
TACATTTTCG
TACATTTTTG
TAGATTACCG

TAAATCACCG
TTAATCACCG
TAAATCATTA
TAAATCACTA
TAAATCACTG

TAAATCACCG
TAAATCACCG
TAAACCACAA
TAAATCACAG
CAAGTCACCG

TCAATCACTG
TCAATCACTG
CGAGTCACTG
CCAGGCACTG
CCAGTCACTG

CAAATCACAC
CAAATCACGC
CAAATCACGC
CAAATGACAC
CAAATCACAC

TCAATCACTG
TCAATCACTG
TCAATCAAGC
TCAATCAAGG
TCAATCACTG

CAAATCACAC
CAAATCACAC
CAGACGGTTC
CAGACGGTTC
CGACCCACAC

TCAATCACTG
TCAATCACTG
TCAATCACGG
TCAATCACGG
TCAATCACTG

CAAATCAGTG
CAAATCAGTG
CAAATCAGTG
CAAATCAGTG
CAAATCAGTG

CAAATCAGTG
CAAATCAGTG
CAAATCAGTG
CAAATCAGTG
CAAATCAGTG

CAAATCACAC
CAAATCACAC
GACTTCAAGC
AACTTCAAGC
TGATTCACAC

CAAATCAGTG
CAAATCAGTG
CAAATAAATG
CGAATAAATG
GAAATAAAAG

CAAATCACAC
CAAATCACAC
CAAATTGCAT
CAAACTGTAT
CAAATCACAT

CAAATCAGTG
CAAATCAGTG
CAAATCAGTG
CAAATCAGTG
CAAATCAGTG

CAAATCAGTG
CAAATCAGTG
CAAATCAGTG
CAAATCAGTG
CAAATCAGTG

TCAATCACTG
TCAATCACTG
TCAATCGCTG
TCAATGGCTG
TCAGTCACTG

TCAATCACTG
TCAATCACTG
TCGACCACAA
TCAACTACTA
TCAAACACTA

TCAATCACTG
TCCATCACTG
TCAATCATTG
TCAATCACTG
TCAGTTACTG

CAAATCAGTG
CAAATCAGTG
CAAATCAGTA
CAAATCAGTG
CAAATCAGTG

CAAATCAGTG
CAAATCAGTG
CAAATCAGGG
CAAATCAGGG
CAAATCAGGG

CAAATCAGTG
CAAATCAGTG
CAAATCAGTG
CAAATCAGTG
CAAATCAGTG

CAAATCACAC
CAAATCACAC
TAATTCATGC
CACTTCATGC
CAAATCAAAC

CAAATCACAC
CAAATCACAC
CGAGTCACAC
CGAGTCACAC
CGAGTCACAC

CAAATCAGTG
CAAATCAGTG
CCCATCAGTG
CCCATCAGTG
CAAACCAGTG

CAAATCACAC
CAAATCACAC
CAAATCTCAT
CAAATCTCAT
CAAACTGCGC

CAAATCAGTG
CAAATCAGTG
CAAATTAATG
CCAAATAATG
CAAATCAGTG

TCAATCACTG
TCAATCACTG
TCAACAATTG
TCAGCAATTG
TCAATAATTG

CAAATCACAC
CAAATCACAC
CAAGTCATAG
CAAATCATAA
CAAGCCCTGC

CAAATCAGTG
CAAATCAGTG
TGAACTAGTG
CAAGTATCTG
CAAACCAGTG

TCAATCACTG
TCAATCACTG
TCAATCACTG
TCAATCACTG
TCAATCACTG

CAAATCACAC
CAAATCACAC
CAAGTGCTTC
CAAATTCGTC
CAAATCATGT

CAAATCAGTG
CAAATCAGTG
CAAATCAGTG
CAAATCAGTG
CAAATCAGTG

CAAATCAGTG
CAAATCAGTG
CAAAGCAATG
CAAAGCAATG
CATACCAGTG

CAAATCACAC
CAAATCACAC
CTGATCACAC
CAGCTCACAC
TGACTCAAGT

CAAATCACAC
CAAATCACAC
CAAATCACAC
CAAATCGCAC
CAAATCCCAC

CAAATCAGTG
CAAATCAGTG
CACATCAGTG
CACATCAGTA
CAAATCAATG

CAAATCACAC
CAAATCACAC
CAAATCACAT
CAAATCACAT
CAAATCACCT

CAAATCACAC
CAAATCACAC
CGAGTCACAC
CGAGTCACAC
CGAGTCACAC

CAAATCACAC
CAAATCACAC
AAATTCACAC
AAATTCACAT
GAGTTCAGGC

CAAATCACAC
CAAATCACAC
CAAATCTTAC
CTAATCTTAC
CAAATCACAC

CAAATCACAC
CAAATCACAC
CAAATCACAC
CAAATCACAC
CAAATCACAC

TCAATCACTG
TCAATCACTG
TCAATCACTA
TCAATCACTA
TCCATCGCTG

CAAATCTCTG
CAAATCTCTG
ACTATCTCTA
GGAATATTTA
ACAATCTCTG

CAAATCTCTG
CAAATCTCTG
TAAGTCTCTG
CTAAGTTCTA
CAAATCTCTG

CAAATCTCTG
CAAATCTCTG
AAAATCTCTG
AAAATCTTTG
GGATTCTCTG

CAAATCTCTG
CAAATCTCTG
CAAATTCCGG
CGAATTCCGG
CCTGGCTCTG

CAAATCTCTG
CAAATCTCTG
AAAATCTCTG
AAAATCTTTG
GGATTCTCTG

CAAATCTCTG
CAAATCTCTG
CAAATTCCCA
CAAACTTCCA
CGCCGCTCCG

CAAATCTCTG
CAAATCTCTG
CAAATCTGTG
CAAATCTGTG
AAAATCTGTA

CAAATCTCTG
CAAATCTCTG
CCGATGTCTG
CAGATGTCTG
CAAATACCTG

CAAATCTCTG
CAAATCTCTG
ACTATCTCTA
GGAATATTTA
ACAATCTCTG

CAAATCTCTG
CAAATCTCTG
CAAATCTGTG
CAAATCTGTG
AAAATCTGTA

CAAATCTCTG
CAAATCTCTG
ACTATCTCTA
GGAATATTTA
ACAATCTCTG

CAAATCTCTG
CAAATCTCTG
ACTATCTCTA
GGAATATTTA
ACAATCTCTG

CAAATCACGG
CAAATCACGG
CAGATCCCCG
GGGAGGGGAG
CAAATCACGG

CAAATCAGAG
CAAATCAGAG
CAAATCAGAG
CAAATCAGAG
CAAATCAGGG
