# Supplementary material for: Correlated Evolution of Positions within Mammalian cis Elements
Source: PLoS One. 2013 Feb 8;8(2):e55521. doi: 10.1371/journal.pone.0055521 (PMC3568137; doi:10.1371/journal.pone.0055521)
Supplement: Text Archive S1 — A compressed/ZIP file archive of all binding site data for the 64 PWMs used in our analysis. The individual files are named per PWM ID, so for instance, “MA0002.hits” corresponds to JASPAR PWM MA0002. This has 333 binding sites, each of length 9. Each binding site is grouped as a set of 5 aligned sequences corresponding to human, chimp, mouse, rat and dog (from first to last). A blank line separates binding sites from each other. (GZ) [file pone.0055521.s004.gz › Hits/MA0039.hits]

TAAAGGAAGG
TAAAGGAAGG
GCAAAACAGG
GCAAAACAGG
TAAATGCAGG

TAAAGGAAGG
TAAAGGAAGG
GAAAGACATG
GAGAGGAATG
AAAAGAAAAA

TAAAGGAAGG
TAAAGGAAGG
AGAGGTAGGG
AGTCTGCGGA
CCAAGGAAGG

TAAAGGAAGG
TAAAGGAAGG
TAAAGGAAGA
TACAGGAAGA
CCGAGGAAGA

TAAAGGAAGG
TAAAGGAAGG
AGGAACAAAG
AGAAGGAAAG
GGAAGGAAGG

TAAAGGAAGG
TAAAAGGAGG
CTAAGGGAGG
CTAAGGGAGG
CGAAGGGAGG

TAAAGGAAGG
TAGAGGAAGG
CAGAGGAAGA
CAGAGAAGAG
CAAAGGAAGA

TAAAGGAAGG
TAAAGGAAGG
GAAAGATGGG
GAAGGACAGG
CAAAGAAAGG

TAAAGGAAGG
TAAAGGAAGG
CTAAGGAAAG
CTAAGGAAGG
TAAAGACAGG

AAAAGGAAGG
AAAAGGAAGG
GAAAGGAAGG
GAAAGGAAGG
AAAAGGAAGG

AAAAGGAAGG
AAAAGGAAGG
AAGAAGTAAG
AAGGAATAAG
GATAGGAAGC

AAAAGGAAGG
AAAAGGAAGG
CAAAACCAAA
AAAACTAAAA
AAAAGCAAGG

AAAAGGAAGG
AAAAGGAAGG
AAAGTGAAGG
AAAGTGAAGG
AAAAGGAAGG

AAAAGGAAGG
AAAAGGAAGG
GAAAGGAGGA
GAAAGGAGGA
AAAAGGAAGG

AAAAGGAAGG
AAAAGGAAGG
AAAGAGAAAA
AAAGAGAAAA
ACAGGGAAGG

AAAAGGAAGG
AAAAGGAAGG
CAATGGAAAG
GGAAGAGAAG
AGGAGGAGGA

AAAAGGAAGG
AAAAGTAAGG
AATAATAATA
ACAAGAAGTA
AAAAGGGAGG

AAAAGGAAGG
AAAAGGAAGG
AAAAGTAAAA
TAAAGTAAAA
AAGAAGAATG

AAAAGGAAGG
AAAAGGAAGG
AAAAGGAAGG
AAAAGGAAGG
AAGAGGAAGA

AAAAGGAAGG
AAAAGGAAGG
AAAAGGAAGG
AAAAGGAAGG
AAGAGGAAGG

AAAAGGAAGG
AAAAGGAAGG
AAAAAGAAAG
AAAAGGAAAG
AAAGGGAAGG

AAAAGGAAGG
AAAAGGAAGG
AAAAGGAAGG
AAAAGGAAGG
AAAAGGAAGG

AAAAGGAAGG
AAAAGGAAGG
AAAAGCAAAG
AAAAGCAAAG
AAGGGGAAAG

AAAAGGAAGG
AAAAGGAAGG
AAAAGGAAGG
AAAAGGAAGG
GAAAGGCAGG

AAAAGGAAGG
AAAAGGAAGG
AAGAGGAAGG
AAGAGGAAGG
AAAAGGAAGG

AAAAGGAAGG
AAAAGGAAGG
GAAAGGAACT
GAAAGGAAGT
AAAAGGAAGG

AAAAGGAAGG
AAAAGGAAGG
ATCAGGGATT
ATCGGGGTTT
ATGAGAAAAT

AAAAGGAAGG
AAAAGGAAGG
GAGAGGAAGA
GAAAGGAAGA
AAAAGGAAGG

AAAAGGAAGG
AAAAGGAAGG
AAGAGGAACG
AAGAGAAAAG
AAGAGGAAGG

AAAAGGAAGG
AAAAGGAAGG
AAGAGAAAGG
AAAAAAAAGG
AAAAGGAAGA

AAAAGGAAGG
AAAAGGAAGG
AAGAGGAAGG
AAGAGAAAGG
GAAAGGAAGG

AAAAGGAAGG
AAAAGGAAGG
AAAAGGACAG
AAAAGGACGG
AAAAGAAAGC

AAAAGGAAGG
AAAAGGAAGG
AAAGGGAAGA
AAAGGGAAGA
AAAGGGAAGA

AAAAGGAAGG
AAAAGGAAGG
AAGAGGAGAC
AAAAGGAAAC
AAGAGGAGCT

AAAAGGAAGG
AAAAGGAACG
AAAGGGAAGG
AAAAGGAAGG
GAGAGGAAGG

AAAAGGAAGG
AAAAGGAAGG
AGAAGAAAAG
AGAAGAAAAG
AGACAGAAGA

AAAAGGAAGG
AAAAGGAAGG
GAAAGGAACT
GAAAGGAAGT
AAAAGGAAGG

AAAAGGAAGG
AAAAGGAAGG
AAAGGGAGGG
AAAGAGAGGG
AAAAGGAAGG

AAAAGGAAGG
AAAAGGAAGG
AAAATAGGGA
AAAAATGGGA
AGAGGGAAGG

AAAAGGAAGG
AAAAGGAAGG
AAAAAAAAAG
AAAAAAAAAG
GAAGGGACGG

AAAAGGAAGG
AAAAGGAAGG
ATGAGGAAGG
ATGAGGAAGG
AAAAGAAAGG

AAAAGGAAGG
AAAAGGAAGG
GAAAGGAACT
GAAAGGAAGT
AAAAGGAAGG

AAAAGGAAGG
AAAAGGAAGG
AAAGTGAAGG
AAAGTGAAGG
AAAAGGAAGG

AAAAGGAAGG
AAAAGGAAGG
AAAAGGAAGG
AAAAGGAAGG
GAAAGGCAGG

AAAAGGAAGG
AAAAGGAAGG
AAGGAATAGG
AGGGGCTAGG
AAAGGGAAGG

AAAAGGAAGG
AAAAGGAAGG
GAAAGGAACT
GAAAGGAAGT
AAAAGGAAGG

AAAAGGAAGG
AAAAGGAAGG
TAAATAAAGC
TAAAGAAAGC
AAAACGAAGG

AAAAGGAAGG
AAAAGGAAGG
GGGAAGAAGG
AGGGAGAAGG
AAGGGGAAGA

AAAAGGAAGG
AAAAGGAAGG
AAGAGGTAAG
GAGAAGTAAG
GAGAAGAGTG

AAAAGGAAGG
AAAAGGAAGG
GAAAGGAACT
GAAAGGAAGT
AAAAGGAAGG

AAAAGGAAGG
AAAAGGAAGG
AAAAAGAAGG
AAAAGAAAGG
GAAAGTGAGG

AAAAGGAAGG
AAAAGGAAGG
AAAAGGAAGG
AAAAGGAAGG
GAAGGGAAGG

AAAAGGAAGG
AAAAGGAAGG
AACACGAAGA
AGCACGAACA
AAAATGAAGA

AAAAGGAAGG
AAAAGGAAGG
AGAAGAAAAG
AGAAGAAAAG
AGACAGAAGA

AAAAGGAAGG
AAAAGGAAGG
TAGAGAAAGG
TAAAGAAAGG
CAAAGGAAAG

AAAAGGAAGG
AAAAGGAAGG
AAAGTGAAGG
AAAGTGAAGG
AAAAGGAAGG

AAAAGGAAGG
AAAAGGAAGG
AAAGGGAGGG
AAAGAGAGGG
AAAAGGAAGG

AAAAGGAAGG
AAAAGGAAGG
AAAAGGAAGG
AAAAGGAAGG
AAAAGGAAGG

AAAAGGAAGG
AAAAGGAAGG
AGAGAGGGGG
AGAGAGGGGG
AGCAGGGAGG

AAAAGGAAGG
AAAAGGAAGG
AAGAGGTAAG
GAGAAGTAAG
GAGAAGAGTG

AAAAGGAAGG
AAAATGAAGG
GGGAGGGAGG
GCGAGGGAGG
GGAAGGAAGT

TAAAGAAAGG
TAAAGAAAGG
CAAAGAAAAG
CAAAGAAAAG
CAAAGAAAGG

TAAAGAAAGG
TACAGAAAGG
TAAAGAAAGG
TAAAGAAAGG
TAACGAAAGG

TAAAGAAAGG
TAAAGAAAGG
TAAAGACAGG
TAAAGACAGG
TAAAGATAGG

TAAAGAAAGG
TAAAGAAAGG
TAAAGACAAG
TAAAGATGAG
TAAGGAAGAG

TAAAGAAAGG
TAAAGAAAGG
TGAAGAAAAG
TGAAGGAAAG
CCGAGACAAG

TAAAGAAAGG
TAAAGAAAGG
AGAAGGCAGG
AGAAGGCAGG
AAAGTGAAGG

TAAAGAAAGG
TAAAGAAAGG
TCAAGAGAGG
TCAACAGAGG
TAAAGAAAGG

TAAAGAAAGG
TAAAGAAAGG
TAAAGGAAGG
TAAAGAAGGG
TAAAGGGAGG

TAAAGAAAGG
TAAAGAAAGG
TAAGGGAGGG
TAAGGGAGGG
TAACTAAAGT

TAAAGAAAGG
TAAAGAAAGG
GAGGCAAAGA
TAGGCAAAGA
TAGGTAAAGG

TAAAGAAAGG
TAAAGAAGGG
TAAAGAAAGG
TAAAGAAAGG
TAAAGGAAGG

TAAAGAAAGG
TAAAGAAAGG
CAAAGAAAAG
CAAAGAAAAG
CAAAGAAAGG

TAAAGAAAGG
TAAAGAAAGG
TAAAGAAAGG
TAAAGAAAGG
TAAAGAAAGG

TAAAGAAAGG
TAAAGAAAGG
TAAGGGAGGG
TAAGGGAGGG
TAACTAAAGT

TAAAGAAAGG
TAAAGAAAGG
AAAAGAAAGA
AAAAGAAAGG
TAAAGGAAGG

TAAAGAAAGG
TAAAGAAAGG
TAAAGGACAG
CAAGGGACAC
TAGAGAAAGG

TAAAGAAAGG
TAAAGAAAGG
TAGGGAGAAG
TACGGAGAAA
TGAAGAAAGG

TAAAGAAAGG
TAAAGAAAGG
TAAGGGAGGG
TAAGGGAGGG
TAACTAAAGT

TAAAGAAAGG
TAAAGAAAGG
CAAAGAAAAG
CAAAGAAAAG
CAAAGAAAGG

TAAGGGAAGG
TAAGGGAAGG
TAAGGAAAGG
TAAGGAAAGC
TAAGAGAAAG

TAAGGGAAGG
TAAGGGAAGG
TTGGGGTAAG
TTGGGGCAAG
CTGGGGAAGT

TAAGGGAAGG
TAAGGGAAGG
TAAGGGAAGT
TAAGGGAAGC
TAAGGGAAGG

TAAGGGAAGG
TAAGGGAAGG
GATGTGAAGG
GATGTGGAGG
GAAGGGCAGA

TAAGGGAAGG
TAAGGGAAGG
TAGACCCAGG
CAGACCCAGA
TAAAGAGGGG

TAAGGGAAGG
TAAGGGAAGG
TAAGGGAAGA
TAAGGGAAGA
TAAGGGAAGG

TAAGGGAAGG
TAAGGGAAGG
TGAGTGGGGA
TGAGTGAGGA
TAAGTGAGGG

TAAGGGAAGG
TAAGGGAAGG
CGTGACAAGT
CGTGACAAGG
GGAGGAAGGG

TAAGGGAAGG
TAAGGGAAGG
TAAGGGAAGT
TAAGGGAAGC
TAAGGGAAGG

AAAAGAAAGG
AAAAGAAAGG
AGTAGGAAAG
CATAGAAAAG
AAAAGGAAGG

AAAAGAAAGG
AAAAGAAAGG
AAGAAAAGAA
AAAAAAAGAA
ATTCAAAAGG

AAAAGAAAGG
AAAAGAAAGG
TAGAAAAGGG
CAGAAAAAGG
GAGAAAAAGC

AAAAGAAAGG
AAAAGAAAGG
AAAGGAAAGA
AAAGGAAAGA
TAAAGAAAGG

AAAAGAAAGG
AAAAGAAAGG
AGAATTAATT
AGAACTAAGG
GGGAGGAAGT

AAAAGAAAGG
AAAAGAAAGG
AAAAGAAAAG
AAAAAAAACC
AAAGAAAGGA

AAAAGAAAGG
AAAAGAAAGG
AAAGCCAAGT
AAAGCTAAGT
CGAAGAATGC

AAAAGAAAGG
AAAAGAAAGG
AAAAACCGGG
AAAAACTGGG
GAAAGGAAGA

AAAAGAAAGG
AAAAGAAAGG
AAAGCAAAGG
AAGGTAAAGG
CAAGGAAAAG

AAAAGAAAGG
AAAAGAAAGG
AAGAGAAAGG
AAGAGAAAGG
AACAAAAAGG

AAAAGAAAGG
AAAAGAAAGG
AAAAAGAATG
AAAAAGGAGG
AAAAGGAAAG

AAAAGAAAGG
AAAAGAAAGG
GAAGGCTATG
GAAGGCTAGG
ACCTGGAGGG

AAAAGAAAGG
AAAAGAAAGG
AAAAAAAATG
AAAAGAAATG
AATAGAAAGG

AAAAGAAAGG
AAAAGAAAGG
AAAAACCGGG
AAAAACTGGG
GAAAGGAAGA

AAAAGAAAGG
AAAAGAAAGG
AAAGGCAGGG
AAAGGCAAGG
AAGAGAAAGG

AAAAGAAAGG
AAAAGAAAGG
AAATGAAAGG
AAATTAAAGG
GGGAGCAGGG

AAAAGAAAGG
AAAAGAAAGG
GAAGAAACAT
GAAGAAACAT
AGAAGAAAGT

AAAAGAAAGG
AAAAGAAAGG
TAGAAAAGGG
CAGAAAAAGG
GAGAAAAAGC

AAAAGAAAGG
AAAAGAAAGG
AAAGGCAGGG
AAAGGCAAGG
AAGAGAAAGG

AAAAGAAAGG
AAAAGAAAGG
AAAATTAAAG
AGAAATAAAG
AAAAAGAAGA

AAAAGAAAGG
AAAAGAAAGG
AAAAGCAGGA
AAAAGCAGGA
AAAAGGCGGC

AAAAGAAAGG
AAAAGAAAGG
AAAAGAAAGG
AAAAGAAAGG
AAAAGAAAGG

AAAAGAAAGG
AAAAGAAAGG
AAGAGAAAGG
AAGAGAAAGG
AACAAAAAGG

AAAAGAAAGG
AAAAGAAAGG
GGATGGGGAG
TGGAGGAGAG
AGGAAAAAAG

AAAAGAAAGG
AAAAGAAAGG
TAGAGAAAGG
TAGAGAAAGG
GAAGCAGAGG

AAAAGAAAGG
AAAAGAAAGG
TGAGGAAAAG
TGAGCGAAAG
AGAGGAAAGG

AAAAGAAAGG
AAAAGAAAGG
AAAAAGAATG
AAAAAGGAGG
AAAAGGAAAG

AAAAGAAAGG
AAAAGAAAGG
AAAAGAAAAG
AAAAGAAAAG
AACAGAAAGG

AAAAGAAAGG
AAAAGAAAGG
GAAAGAAAGG
GAAAGAAAGG
GGAAGAAAGG

AAAAGAAAGG
AAAAGAAAGG
AAGAGGAAAG
AAGAGAAAAG
AAGAGAAAGC

AAAAGAAAGG
AAAAGAAAGG
AAAGACATGG
AAAGTCAGGA
AAAGAGAAGT

AAAAGAAAGG
AAAAGAAAGG
AAAAAAAATG
AAAAGAAATG
AATAGAAAGG

AAAAGAAAGG
AAAAGAAAGG
AAGAGAAAGG
AAGAGAAAGG
AACAAAAAGG

AAAAGAAAGG
AAAAGAAAGG
AAAGGCAGGG
AAAGGCAAGG
AAGAGAAAGG

AAAAGAAAGG
AAAAGAAAGG
AGGCGAGAAG
AAGAGGGAAG
AAAAGAGACA

AAAAGAAAGG
AAAAGAAAGG
AATACATAGA
AATACATAGA
AAAAGACAGG

AAAAGAAAGG
AAAAGAAAGG
AGGAGAGGGG
GAGAGAAGGG
GAGGGAAAGG

AAAAGAAAGG
AAAAGAAAGG
AAAAACCGGG
AAAAACTGGG
GAAAGGAAGA

AAAAGAAAGG
AAAAGAAAGG
AAAGGACACG
AAAGGACACG
AAAAGCCAGG

AAAAGAAAGG
AAAAGAAAGG
AAGCCGAGGG
AAGCCAAGGG
AGGCGGAGGG

AAAAGAAAGG
AAAAGAAAGG
AAAAGAAAGG
AAAAGAACAG
AAAAGAGAGG

AAAAGAAAGG
AAAAGAAAGG
AAAGGACACG
AAAGGACACG
AAAAGCCAGG

AAAAGAAAGG
AAAAGAAAGG
CGAGGAAAGG
CAAGGAAAGG
ATTGAAAAGG

AAAAGAAAGG
AAAAGAAAGG
GAAGGCTATG
GAAGGCTAGG
ACCTGGAGGG

AAAGGGAAGG
AAAGGGAAGG
AAAGAGGAAG
AAAGAGGAAG
GAACGCAAGG

AAAGGGAAGG
AAAGGGAAGG
AGAGGGGTGG
AGAGGAATAG
AAGGGGAAGG

AAAGGGAAGG
AAAGGGAAGG
AAAGGCAAGG
AAAGCCAAGG
AAAGTTGAGG

AAAGGGAAGG
AAAGGGAAGG
AAAGGAAGGG
AAAGGAAGGG
AAAGGAGAGG

AAAGGGAAGG
AAAGGGAAGG
AAAGGGAAGG
AAAGGGAAGG
AAAGGGGAAG

AAAGGGAAGG
AAAGGGAAGG
GAAGCGAAGG
GAAGCGAAAG
GAGGGGCAGG

AAAGGGAAGG
AAAGGGAAGG
AAAGGGAGGG
AAAGGGAGGG
AAAGGGAGGG

AAAGGGAAGG
AAAGGGAAGG
AAAGGCAAGA
AAAGGCAAGT
AAAGGGAAAG

AAAGGGAAGG
AAAGGGAAGG
AAAGGGAAGG
AAAGGGAAGG
AAAGGGAAGG

AAAGGGAAGG
AAAGGGAAGG
AAAGGAAAGG
AAAGGAAAGA
GAAGGGAAGG

AAAGGGAAGG
AAAGGGAAGG
AACTTGAAGG
AGTGTGAAGA
CAAGGGCAGG

AAAGGGAAGG
AAAGGGAAGG
AAAGGCGATG
AAAGGAAACG
AAATGGATGG

AAAGGGAAGG
AAAGGGAAGG
GACGAGAAGG
AGCAGGAAGG
AGAGGGAAGA

AAAGGGAAGG
AAAGGGAAGG
AAAGGGAAGG
AAAGGGAAGG
AAAGGGAAGG

AAAGGGAAGG
AAAGGGAAGG
AACAAACAGA
AACCTACAGA
GAACGGAAGG

AAAGGGAAGG
AAAGGGAAGG
AGAGGGAGGA
AAAGGGAGGG
AATGGGAGGG

AAAGGGAAGG
AAAGGGAAAG
AAGATGCAAG
AAGATGGAAG
AAGGTCAAGG

AAAGGGAAGG
AAAGGGAAGG
AAAGGGAAGG
AAAGGGAAGG
AAAGGGAAGG

AAAGGGAAGG
AAAGGGAAGG
GAAGCGAAGG
GAAGCGAAAG
GAGGGGCAGG

AAAGGGAAGG
AAAGGGGAGG
AAGGGGCGGG
AAAGGGCGGG
AAAGGGGGGC

AAAGGGAAGG
AAAGGGAAGG
ACAGAGAGTG
ACAGCGAATG
AAAGGGAAGA

AAAGGGAAGG
AAAGGGAAGG
AAAGGGAAGA
AAAGGGAAGG
AAAGGGAAGG

AAAGGGAAGG
AAAGGGAAGG
GGAGGGAGAA
GGAGGGCGAA
AGAGAGGGAG

AAAGGGAAGG
AAAGGGAAGG
AAAGGAAAGG
AAAGGAAAGA
GAAGGGAAGG

AAAGGGAAGG
AAAGGGGAGG
AAGGGGCGGG
AAAGGGCGGG
AAAGGGGGGC

AAAGGGAAGG
AAAGGGAAGG
CAGAGCTAGG
CGGAGCAAGG
AAACTGAAGA

AAAGGGAAGG
AAAGGGAAGG
AAAGGAAAGG
AAAGGAAAGG
AAAGGGAAGG

AAAGGGAAGG
AAAGGGAAGG
TGTGGGAAGG
TGTGGGAAGG
TGTGGGAAGG

AAAGGGAAGG
AAAGAGAAGG
AAAGGGAGAG
AAAGGGAAAG
AAAGGGAGAG

AAAGGGAAGG
AAAGGGAAGG
TTTGTGTGGT
TTTGTGTGGC
CGGAAGGAGG

AAAGGGAAGG
AAAGGGAAGG
GAAGCGAAAG
GAGAGAAGGG
AGACAGAGGG

AAAGGGAAGG
AAAGGGAAGG
AAAGGGAAGG
AAAGGGAAGG
AAAGGGAAGG

AAAGGGAAGG
AAAGGGAAGG
AAAGGGAAGG
AAAGGGAAGG
AAAGGGAAGG

AAAGGGAAGG
AAAGGGAAGG
TTTGTGTGGT
TTTGTGTGGC
CGGAAGGAGG

AAAGGGAAGG
AAAGGGAAGG
AACAGAAGAG
AAGAGAAGAG
AATGGGAAGA

AAAGGGAAGG
AAAGGGAAGG
AAAGGGAAGA
AAAGGGAAGG
AAAGGGAAGG

AAAGGGAAGG
AAAGGGAAGG
AAAGCGAGGT
AAAGAGAGGT
AAAAGGGAGG

AAAGGGAAGG
AAAGGGAAGG
AAAGGGGAGG
AAAGGGGAGG
AAAGGGAAGG

AAAGGGAAGG
AAAGGGAAGG
AAAGGGAAGA
AAAGGGAAGG
AAAGGGAAGG

AAAGGGAAGG
AAAGGGAAGG
AAAAGGTACG
AAAAGGTAAG
AAAGGGAGCA

AAAGGGAAGG
AAAGGGAAGG
GAAGCGAAGG
GAAGCGAAAG
GAGGGGCAGG

AAAGGGAAGG
AAAGGGAAGG
AAAGGGAAGG
AAAGGGAAGG
AAAGGGAAGG

AAAGGGAAGG
AAAGGGAAGG
AAAGGGAAGG
AAAGGGAAGG
AAAGGGGAGG

AAAGGGAAGG
AAAGGGAAGG
AAATGAAAGT
AAAGGAAAGT
AAAAGGAAGG

AAAGGGAAGG
AAAGGGAAGG
TTTGTGTGGT
TTTGTGTGGC
CGGAAGGAGG

AAAGGGAAGG
AAAGGGAAGG
CAAGGTAAGA
GGAGGTAAGA
AAGCGTCAGG

AAAGGGAAGG
AAAGGGAAGG
AAGGGAAAGG
AAGGGAAAGG
AAAGGGAAGG

AAAGGGAAGG
AAAGGGAAGG
ACAAAGACAG
ACGTGGAGGA
AAAGAGGAGA

AAAGGGAAGG
AAAGGGAAGG
AATGGGGCAG
AATGGGGCAG
AAAGGGAAGG

AAAGGGAAGG
AAAGGGAAGG
AATGGAAAAG
AATGGAAAAG
AAAGGGAAGT

AAAGGGAAGG
AAAGGGAGGG
AAAGGGAGGG
AAAGGGAGGG
AAAGGGAGGG

AAAGGGAAGG
AAAGGGAAGG
AAAGGGAAGG
AAAGGGAAGG
AAAGGGAAGG

AAAGGGAAGG
AAAGGGAAGG
AGAAGAAAGG
AGAAGAGAGG
AAAAGGAAGG

AAAGGGAAGG
AAAGGGAAGG
AAAGGGAAGG
AAAGGGAAGG
AAAGGGAAGG

AAAGGGAAGG
AAAGGGAAGG
GACGAGAAGG
AGCAGGAAGG
AGAGGGAAGA

AAAGGGAAGG
AAAGGGAAGG
ACAAAGACAG
ACGTGGAGGA
AAAGAGGAGA

AAAGGGAAGG
AAAGGGAAGG
CAGCGAATCG
CAGCGAATCC
GAAGAGAAGG

AAAGGGAAGG
AAAGGGAAGG
AATTGGAAGG
AATTGGAAAG
AAGAGGAAGG

AAAGGGAAGG
AAAGGGAAGG
TTTGTGTGGT
TTTGTGTGGC
CGGAAGGAGG

AAAGGGAAGG
AAAGGGAAGG
GAAGAGAAAG
AAAGAGAAAG
GAAGGGGAGG

AAAGGGAAGG
AAAGGGAAGG
TGTGGGAAGG
TGTGGGAAGG
TGTGGGAAGG

AAAGGGAAGG
AAAGGGAAGG
AAAGGGAAGG
AAAGGGAAGG
AAAGGGAAGG

AAAGGGAAGG
AAAGGGAAGG
GAAGCGAAGG
GAAGCGAAAG
GAGGGGCAGG

AAAGGGAAGG
AAAGGGAAGG
GAGGGCAAAG
GAGGGCAGGG
ACGGGGAAGG

AAAGGGAAGG
AAAGGGAAGG
AAATGGCAGC
AAAGGGCAGC
TCAGGGCAGC

AAAGGGAAGG
AAAGGGAAGG
AAAGGGAAGG
AAAGGGAAGG
AAAGGGAAGG

AAAGGGAAGG
AAAGGGAAGG
GAAGGAAAGG
GAAGAGAAGG
AAAGGAATGG

TAAGGAAAGG
TAAGGAAAGG
GGAAAAAAAC
GGAAAAACGG
CTTGCAACAG

TAAGGAAAGG
TAAGGAAAGG
AAAGTAAAGT
GAGGCAAAGT
GAAGGAAAGG

TAAGGAAAGG
TAAGGAAAAG
GAAGGGAGGA
AAAGGGAGTG
CAAGGAAAGG

TAAGGAAAGG
TAAGGAAGGG
TAGAGAATGC
TAGGGAATAC
TAGAGAGAGG

TAAGGAAAGG
TAAGGAAAGG
TAAGGGAAGG
TAAGGGAAGG
TAAGGAAAGG

TAAGGAAAGG
TAAGGAAAAG
GAAGGGAGGA
AAAGGGAGTG
CAAGGAAAGG

TAAGGAAAGG
TAAGGAAAGG
TAAGGAAAGG
TAAGGAAAGG
CAAGGAAAGG

TAAGGAAAGG
TAAGGAAAGG
TAAAGAAAGG
TAAAGAAAGG
TAAGGAAAGG

TAAGGAAAGG
TAAGGAAAAG
GAAGGGAGGA
AAAGGGAGTG
CAAGGAAAGG
