# Supplementary material for: Correlated Evolution of Positions within Mammalian cis Elements
Source: PLoS One. 2013 Feb 8;8(2):e55521. doi: 10.1371/journal.pone.0055521 (PMC3568137; doi:10.1371/journal.pone.0055521)
Supplement: Text Archive S1 — A compressed/ZIP file archive of all binding site data for the 64 PWMs used in our analysis. The individual files are named per PWM ID, so for instance, “MA0002.hits” corresponds to JASPAR PWM MA0002. This has 333 binding sites, each of length 9. Each binding site is grouped as a set of 5 aligned sequences corresponding to human, chimp, mouse, rat and dog (from first to last). A blank line separates binding sites from each other. (GZ) [file pone.0055521.s004.gz › Hits/MA0040.hits]

TATTGTTTATT
TATTGTTTATT
CCTTCCTGGTT
TCTTGTGTTTT
TGTCATTGGTT

TATTGTTTATT
TACTGTTTATT
TATTGCTTATT
TATTGTTCATT
TATTATTTATT

TATTGTTTATT
TATTGTTTATT
TATTGGTTATT
TATTGGTTATT
TATGGTTTATT

TATTGTTTATT
TATTGTTTATT
TAATTTTGACT
TATTTTTGACT
TGTTGTTTGTT

TATTGTTTATT
TATTGTTTATT
AATTGCTCATT
AATTACTAACT
AATTGTTTATT

TATTGTTTATT
TATTGTTTATT
TAGTGTCTACT
TAGTGTTTCCT
TGTTGTTTATT

TATTGTTTATT
TATTATTTATT
TATTGTTTCTA
TACTGTTTTTG
TAATATTTGTT

TATTGTTTATT
TATTGTTTATT
CATTGTTTATT
CATTGTTTATT
TATTGTTTATT

CATTGTTTATT
CATTGTTTATT
CACTGTGCATG
CACTGTGTATT
TACCATTTATT

CATTGTTTATT
CATTGTTTATT
TGATGTTTGCT
TGATGTTTTCT
TGATGTCTGCT

AATTGTTTATT
AATTGTTTATT
AGTTACTTACA
GGTCACTCGCG
AATTGTTTATT

AATTGTTTATT
AATTGTTTATT
AATCATCTTTT
AATCATCTCTT
AACTGTTTCTA

CATTGTTTATT
CATTGTTTATT
CATCGTTTACT
CTTCGTTTACT
TATCGTTTACT

AATTGTTTATT
AATTGTTTATT
ATTAATTTGCT
ATTAATTTGCT
GATGGTTTATC

AATTGTTTATT
AATTGTTTATT
AACTGTTCATT
AACTGTTCATT
AGCTGTTCCTT

TATTGTTTATA
TATTGTTGATA
TAGTATTGACT
TGATATTGATT
TATAATCAATG

CATTGTTTATT
CATTGTTTATT
TGTTGTTTATT
TGTTGTTTATT
TATTGTTTATT

TATTGTTTATA
TATTGTTTATA
CATGGTATGTT
CGTGGTTTGTT
TATTGTTGGTT

AATTGTTTATT
AATTGTTTATT
AACTCTTTAAT
AACTCTTTATT
GATTATTTATT

TATTGTTTATA
TATTGTTTATA
TACTGTTTCCA
TACTGTTTCAC
TACTGTTTACA

CATTGTTTATT
CATTGTTTATT
AGGTTTTCTTT
AGTTTTTCTTT
AATCGTTCATG

TATTGTTTATA
TATTGTTTATA
CAATACTTTGG
AAATACTTTGG
GATTGCTTTTA

TATTGTTTATA
TACTGTTTATA
AACTGTTTTCA
AACTGTTTTGA
CTCTGTGCATA

AATTGTTTATT
AATTGTTTATT
AACTGTTCATT
AACTGTTCATT
AGCTGTTCCTT

AATTGTTTATT
AATTGTTTATT
AACTGTTCATT
AACTGTTCATT
AGCTGTTCCTT

AATTGTTTATT
AATTGTTTATT
AACTGTTCATT
AACTGTTCATT
AGCTGTTCCTT

GATTGTTTATT
GATTGTTTATT
TGTTGTTTAAT
GACTGTTTAAT
GACTGTCTATT

GATTGTTTATT
GATTGTTTATT
GAAAGCTTATT
GAAAGCTTATT
GCACGTTTATT

CATTGTTTATA
CATTGTTTATA
CTTTGTTTATA
CTTTGTTTATA
CCTTGTTTATA

TATTGTTTATG
TATTGTTTATG
GGCTGTGTAAG
CGCTGTCTGAG
TATTGTTTAAG

TAATGTTTATT
TAATGTTTATT
TAATGTTTATA
TAATGTTTATA
TAATCTTTATA

AATTGTTTATA
AATTGTTTATA
ATTTACTTATT
GTTTACTTATT
AAGCATTTATG

TATTGTTTATG
TATTGTTTATG
TGTTGTTTATG
TGTTGTTTACG
TATTGTTTACA

TAATGTTTATT
TAATGTTTATT
GGATGTTTATT
GGATGTTTATT
GCGTGTTTATT

TAATGTTTATT
TAATGTTTATT
TAATGTTGGTC
TAAGGTTGTTT
CAGCATTTTAA

CATTGTTTATA
CACTGTTTATA
CACTGTTTATA
CATTGTTTATA
CAGTGTTTATG

GATTGTTTATA
GATTGTTTATA
AAGAACTTAAG
TAGTGCTTAAG
GAATATATATA

GATTGTTTATA
GATTGTTTATA
TGTTGTGTATG
TGTTGTGCATG
GTTTGTGTATG

TATTGTTTAGT
TATTGTTTAGT
TGTTGTTCAGT
CATTGTTCAGC
TATTGTTGAGT

AAATGTTTATT
AAATGTTTATT
CACTGTTTATA
CAATGTTTATA
AAAAGTGTGGT

AATTGTTTATG
AATTGCTTATG
AGTTGCTTATG
AGTTGCTTGTG
AACTGCTTATG

TATTGTTTATC
TATTGTTTATC
TATCATTTATC
TATCATTTATC
TGTTATTTAAC

TACTGTTTATT
TACTGTTTATT
TCCTGTGCCAC
TCCTGTGACAG
TACTGTTTACC

AAATGTTTATT
AAATGTTTATT
AAATATTTACC
AAATATTTACC
AAATATTTATT

AAATGTTTATT
AAACGTTTATT
AAACATCCATC
AAACATCCGTC
AAACATTCATC

TAATGTTTATA
TAATGTTTATA
TAATGTTTCTG
TAATGTTTCTG
TCATGTTTATA

AAATGTTTATT
AAATGTTTATT
AAGTGTTGATT
AAATGTTAATT
GGATATTTATA

CAATGTTTATT
CAATGTTTATT
CACTCTTTATT
CACTCTTTATT
CACTCTCTACC

CAATGTTTATT
CAATGTTTATT
TAACGTTCGTC
TAATGTTCATC
CAATGTTTATT

AAATGTTTATT
AAATGTTTATT
CAAGTATTATT
CAAATTTTGTT
AAAAATTCATT

AAATGTTTATT
AAATGTTTATT
ATAGATTTATC
ATAGATTTATC
ATATGTTTATC

AAATGTTTATT
AAATGTTTATT
AAATGTTTATT
AAATATTTATT
AACTGTTAACT

AAATGTTTATT
AAATGTTTATT
ATATGTTTATT
ATATGTTTACT
AAATGTTTATT

AAATGTTTATT
AAATGTTTATT
AAATGTTTATT
GAATGTTTATT
AAATGTTTATT

AAATGTTTATT
AAATGTTTATT
AAATGCCTGTT
AAATGCCCATT
GAATGTTTACT

CATTGTTTATG
CATTGTTTATG
TGCTGTTTATA
TGTTGTTTATA
CAATGTTTATG

CAATGTTTATT
CAATGTTTATT
CAATGTTTATT
CAATGTTTATT
CAGTGTTTATT

TACTGTTTATT
TACTGTTTATT
TGCTGATTATT
TGCTGCTTATT
TACAGTTGGTT

AAATGTTTATT
AAATGTTTATT
ACATTTTGACT
ACATTTTGACT
GTTTATTTATT

TATTGTTTATC
TATTGTTTATC
TATCATTTATC
TATCATTTATC
TGTTATTTAAC

TAATGTTTATA
TAATGTTTATA
CGATGCCCGTA
AAATGCCCGTG
GAACACAGGTC

TATTGTTTATC
TATTGTTTATC
TATCATTTATC
TATCATTTATC
TGTTATTTAAC

TAATGTTTATA
TAATGTTTATG
TAATATTTATG
TAATATTTATG
TAATGTTTATG

TATTGTTTATC
TATTGTTTAAC
TGTGGTTTATT
TGTGGTTTATT
TATTGTTTATT

AAATGTTTATT
AAATGTTTATT
CAAGTATTATT
CAAATTTTGTT
AAAAATTCATT

TACTGTTTATT
TACTGTTTATT
CAGTGTTTATG
CAGTGTTTATT
AACTGTTTATT

TATTGTTTAGT
TATTGTTTAGT
TATTATTTAGT
TATGATTTAGT
AAATATTTAGT

TACTGTTTATT
TACTGTTTATT
TCTTGTTTATA
TCTTGTTTATA
CAGTGTTCTTG

TATTGTTTAGT
TATTGTTTAGT
TATTATTTAGT
TATGATTTAGT
AAATATTTAGT

AAATGTTTATT
AAATGTTTATT
GAGTGCTTATT
GAGTGAGTGTT
ACACGCTTAAC

AAATGTTTATT
AAATGTTTATT
ATAGATTTATC
ATAGATTTATC
ATATGTTTATC

AAATGTTTATT
AAATGTTTATT
AATTATTTATT
AATTATTTATT
AAATGTTTACT

TAATGTTTATA
TAATGTTTATA
TAGCACCCATC
TAACATGCATC
TAACATTTATC

AAATGTTTATT
AAATGTTTATT
AAATGTGTATG
AAATGTGTATG
AAATGTTTGTT

AAATGTTTATT
AAATGTTTATT
AAATGTTTATT
GAATGTTTATT
AAATGTTTATT

AAATGTTTATT
AAATGTTTATT
AAGTGTTTATT
AAGTGTTTATT
AAATGTTTATT

TATTGTTTATC
TATTGTTTATC
TATCATTTATC
TATCATTTATC
TGTTATTTAAC

AAATGTTTATT
AAATGTTTATT
AAATGTTTATT
AAATGTTTATT
AAATGTTTATT

AAATGTTTATT
AAATGTTTATT
AAGTGTTGATT
AAATGTTAATT
GGATATTTATA

AAATGTTTATT
AAATGTTTATT
AAATAGTGCTG
GAATAGTGCTG
AGCTATTCCTT

AAATGTTTATT
AAATGTTTATT
AAATGCCTGTT
AAATGCCCATT
GAATGTTTACT

TATTGTTTATC
TATTGTTTATC
TGTTGGCTAAC
TGTTGGCCAAC
TCTGGTTCCTC

AAATGTTTATT
AAATGTTTATT
AAATGTCTATT
AAATGTCTGTT
AAATGTTTGTT

AAATGTTTATT
AAATGTTTATT
AAATGCCTGTT
AAATGCCCATT
GAATGTTTACT

AAATGTTTATT
AAATGTTTATT
AACTATTTATT
AACTATTTATT
AATTATTTATT

TATTGTTTATC
TATTGTTTAAC
TGTGGTTTATT
TGTGGTTTATT
TATTGTTTATT

TACTGTTTATT
TACTGTTTATT
TTCTGCGGGAT
TTCTGTGGGAT
ACCAACACCCC

AAATGTTTATT
AAATGTTTATT
AAATGTTTATT
AAATGTTTATT
AAATGTTTATT

GAATGTTTATT
GAATGTTTATT
AAATGTTTATT
AAGTGTTTATT
ACACGTTCATT

GAATGTTTATT
GAATGTTTATT
GAATGTTTATT
GAATGTTTATT
GAATGTTTGTT

TGTTGTTTATT
TGTTGTTTATT
TGTTGTTCAGG
TGTTGTTCAAG
TGTTGCTTATA

TGTTGTTTATT
TGTTGTTTATT
TGTTGTTTATT
TGTTGTTTATT
TGTTGTTTATT

GATTGTTTATG
GATCGTTTATG
AAGTGTTTACC
AAGTGTTCACC
GATTGTTTATG

GAATGTTTATT
GAATGTTTATT
GGGTATCTACA
GAATATCGGCA
AAGTGCTTGTT

GAATGTTTATT
GAATGTTTATT
GAATGTTTATT
GAATGTTTATT
GAATGTTTATT

GAATGTTTATT
GAATGTTTATT
AATTGTTCATT
ACTTGTTCATT
AAATATTTTTG

TAGTGTTTATT
TAGTGTTTATT
TATTGTCTATT
GATTCTCTATT
TAGTGTTTATT

TAGTGTTTATT
TAGTGTTTATT
TAGTGTTTATT
TAGTGTTTATT
TAGTGTTTGTT

TAGTGTTTATT
TAGTGTTTATT
TAGTGCTTATT
TAGTGCTTATT
TAGTGTTTATT

TAGTGTTTATT
TAGTGTTTATT
CATTGATTATT
CATTGATTATT
TACTGTTAATT

TAGTGTTTATT
TAGTGTTTATT
GAGTGTTTATT
GAGTGTTTATT
GAGTGTTTATT

TAGTGTTTATT
TAGTGTTTATT
TAGTGCTTATT
TAGTGCTTATT
TAGTGTTTATT

TAGTGTTTATT
TAGTGTTTATT
CATTGATTATT
CATTGATTATT
TACTGTTAATT

TAGTGTTTATT
TAGTGTTTATT
TAGTGCTTATT
TAGTGCTTATT
TAGTGTTTATT

CATTGTTTAGT
CATTGTTTAGT
TGTTGTGTAGT
TGTTGTGCAGT
CGTTGTATAGA

AAATGTTTATA
AAATGTTTATA
AAATATTTATA
AAATATTTATA
AAATGTTTACA

CATTGTTTATC
CATTGTTTATC
CATTGTTTATC
CCTTGTTTATC
CATTGTTTATT

TCTTGTTTATT
TCTTGTTTATT
TGCCGATGATT
TGCGGATGATT
TTTCGATGACT

TCTTGTTTATT
TCTTGTTTATT
CCATATTTATT
CCTTTGATATT
TCTTATTTATT

TTTTGTTTATT
TTTTGTTTATT
TTTTGTGTATT
TTTTGTGTATT
TTTTGTGTCCT

TACTGTTTATA
TACTGTTTATA
TACTGTTTATA
TACTGTTTATA
TACTATTTATA

TTTTGTTTATT
TTTTGTTTATT
CCTCGCTGCTT
CCTAACTTTTA
TCTTCTTTATT

TTTTGTTTATT
TTTTGTTTATT
TTTTGTTTATT
TTTTGTTTATT
TTTTGTTTATT

AAATGTTTATA
AAATGTTTATA
AAATGTTCAGG
AAACGTTCAGG
GAATGTTTAGA

AATTGTTTATC
AATTGTTTATC
AAGTGTTTATC
AAGTGTTTATC
ATCTGTTTATC

TATTGTTTAGA
TATTGTTTAGA
TATTGTTCAGA
TATTGTTTAGA
TATTGTTTAGA

TCTTGTTTATT
TCTTGTTTATT
TCTTGTTTATT
TCTTGTTTATT
TCTTGTTTACT

TATTGTTTAGA
TATTGTTTAGA
TATTGCTTAGT
TATTGAGTAAT
TATTGTTTGGA

TATTGTTTACT
TATTGTTTACT
GGGAGTTTAGT
GGTGGTTTAGT
TGCAGTTTACT

AATTGTTTATC
AATTGTTTATC
GAAGATTTATC
AAAGATTTATC
AATTATTTATT

TCTTGTTTATT
TCTTGTTTATT
TCTCATACATT
TCTCATACATT
TTTCATGAGTA

AAATGTTTATA
AAATGTTTATA
GAATGGATACA
GAATGGATACA
GTGTGTATATA

TATTGTTTAGA
TATTGTTTGGA
TATTGTTTGAA
TGTTGTCTGAA
GATTGTTTGGA

TTTTGTTTATT
TTTTGTTTATT
TTTTGTTTTGT
TTTTGTTTTGT
TTTTGTTTATT

TTTTGTTTATT
TTTTGTTTATT
TTTGGTTTCTT
TTTGGTTTCTT
TTTTTTTTTTT

TCTTGTTTATT
TCTTGTTTATT
TCATGTTTATT
TCATGTTTATT
TCATGTTTATT

TATAGTTTATT
TATAGTTTATT
TCTAGATTATT
TCCAGATTATT
TCTAATTGATA

TTTTGTTTATT
TTTTGTTTATT
TTTTGTTGATT
TTTTGCTTATT
TTTTATTGATT

TATTGTTTACT
TATTGTTTACT
TACTAGTCATT
TACTAGTCATT
TATTAGCTATT

TATTGTTTAGA
TATTGTTTAGA
GACTATCTAGA
TACTGTCTAGG
TATTGTCTAGA

TAATGTTTATG
TAATGTTTATG
TGAAGTTCATG
TGAAGTTCATG
TAACATTTCTG

TTTTGTTTATT
TTTTGTTTATT
ATGTGTTCACC
CTCTGTTCACC
TCTTGTTTCTT

TCTTGTTTATT
TCTTGTTTATT
TGTAGTCCCTT
TGTAGTCCTCG
TTTTATTTGTT

AAATGTTTATA
AAATGTTTATA
ACATATTCATA
AAATATCTACA
AAATGTTTATA

TAATGTTTATG
TAATGTTTATG
TGACATCCATG
TGGTATTGGTG
CAATACTTACA

TAATGTTTATG
TAATGTTTATG
TACTCCTTATG
TAATCCCTATG
TGATATTTATG

AAATGTTTATA
AAATGTTTATA
AAATGCTTGTG
AAATGCTTGTG
AAATGTTTATC

TCTTGTTTATT
TCTTGTTTATT
ACTTATTTGTC
ACTTGTTTGTC
GTGTGTTCACT

AAATGTTTATA
AAATGTTTATA
ATATTCTCATA
ATATTCTCTTA
AAACTTTCAGA

TTTTGTTTATT
TTTTGTTTATT
TGTTGTTTATG
TGTTGTTTATG
TTTTGTTGACT

TCTTGTTTATT
TCTTGTTTATT
CCATATTTATT
CCTTTGATATT
TCTTATTTATT

AAATGTTTATA
AAATGTTTATA
AAATATTTATA
AAATATTTATA
AAATGTTTACA

AAATGTTTATA
AAATGTTTATA
AAACAATTATG
AAATAATTATA
AAATGTTTGTA

GACTGTTTATT
GACTGTTTATT
GACTGTTTCTT
GACCGTTTCTT
GACTGTTTATT

AGTTGTTTATT
TGTTGTTTATT
AGTTGTTTATT
AGTGGTTTATT
AGTTGTTTACT

TATTGTTTAAT
TATTGTTTAAT
TATTGTTTAAC
TATTGTTTAAC
TATTGTTAAAT

AGTTGTTTATT
TGTTGTTTATT
AGTTGTTTATT
AGTGGTTTATT
AGTTGTTTACT

AGTTGTTTATT
AGTTGTTTATT
AGTTGTTTATT
AGTTGTTTATT
AGTTGTTTATT

TATTGTTTAAT
TATTGTTTAAT
TATTGTTTAAT
TATTGTTTAAT
TATTGTTTAAT

GACTGTTTATT
GACTGTTTATT
GGTTGTTTATT
GGTTATTTATT
GATTGTTTACT

TGTTGTTTATA
TGTTGTTTATA
TGTTGTTTATA
TGTTGTTTATA
TGTTGTTTATG

TATTGTTTAAT
TATTGTTTAAT
TATTGTTTAAT
TATTGTTTAAT
TATTGTTTAAT

GACTGTTTATT
GACTGTTTTTT
CACTGTCTTCT
CATTGTCTTCT
GATTGTCTTTT

GATTGTTTAGT
GATTGTTTAGT
AACTTTCTAGT
AACTATCTAGT
GACTCCTGGGT

TGTTGTTTATA
TGTTGTTTATA
TGATACACATT
TAATACACATT
TGTCACTTATT

GAATGTTTATA
GAATGTTTATA
GAATGTGGAGA
GAATGTATAGA
GAATGTTTACA

GAATGTTTATA
GAATGTTTATA
GAACCTTTACG
GAACCTTTACC
GAACGTATGCA

GAATGTTTATA
GAATGTTTATA
GAATGTTTTTA
GAATGTTTTTA
CAATGTGTGTA

GACTGTTTATT
GACTGTTTTTT
CACTGTCTTCT
CATTGTCTTCT
GATTGTCTTTT

AAGTGTTTATT
AAGTGTTTATT
GTATGTTGATT
GTATGTTGATT
CAATGTTTATT

CAGTGTTTATT
CAGTATTTATT
CAACGTTTAAT
CAATGTTTATT
CAATGTTTATT

TAGTGTTTATA
TAGTGTTTATA
GCTTGACTATA
GCTTAACTATA
CAGGGGCTATA

GGTTGTTTATT
GGTTGTTTATT
GGTTGTTTACT
GGGTGTTTATT
GGTTGTTTATT

CAGTGTTTATT
TGGTGTTTATT
CAGCCTTCATT
CAGCCTTCATT
TGGACTTCAAC

AAGTGTTTATT
AAGTGTTTATT
AAGTGTTTATT
AAGTGTTTATT
AAGTGTTTATT

CAGTGTTTATT
CAGTATTTATT
CAACGTTTAAT
CAATGTTTATT
CAATGTTTATT

AAGTGTTTATT
AAGTGTTTATT
AAGTGTTTATT
AAGTGTTTATT
AAGTGTTTATT

AAGTGTTTATT
AAGTGTTTATT
GTATGTTGATT
GTATGTTGATT
CAATGTTTATT

AAGTGTTTATT
AAGTGTTTATT
AAGTGTTTGCC
AAGTGTTTGAC
AACCGTTCACA

CAGTGTTTATT
CAGTGTTTATT
CAGTGTTTATG
CAGTGTTTATG
CAGTGTTTATT

TAGTGTTTATA
TAGTGTTTGTA
TACTGGTTATA
TAGTGGTTATA
TAATGCTTATA

CATTGTTTACT
CATTGTTTACT
CATTGTTTACT
CATTGTTTACT
CATTGTTTACT

AATTGTTTAGA
AATTGTTTAGA
GATTGTTCATA
AGTTGTTCATA
AATCGTTTAGA

AATAGTTTATT
AATAGTTTATT
GAAAATTTATT
GAAAATTTATT
AATAGTTTATT

AATTGTTTACT
AATTGTTTACT
CCTGGTTCTGG
CCTGGTTCCTG
GACCCTTTCTT

ATTTGTTTATT
ATTTGTTTATT
GTTTGTTTATT
GTTTGTTTATT
ATTTATTTATT

CATTGTTTACT
CATTGTTTACT
CATTGTTTACT
CATTGTTTACT
CATTGTTTACT

TATGGTTTATT
TATGGTTTATT
TATGGTTTCTT
TATGGTTTATT
TACGCTGTGTT

ATTTGTTTATT
ATTTGTTTATT
ACTTGTTTACT
ACTTGTTTACT
ATTCATTTATT

CATTGTTTACT
CATTGTTTACT
CATTGTTTACT
CATTGTTTACT
CATTGTTTACT

ATTTGTTTATT
ATTTGTTTATT
GTTTGTTTATT
GTTTGTTTATT
ATTTATTTATT

TTTTGTTTATA
TTTTGTTTATA
TTTTATCAATG
TTTAATCAATG
TTTTGTTCATA

ATTTGTTTATT
ATTTGTTTATT
GTTTGTTTATT
GTTTGTTTATT
ATTTATTTATT

TTTTGTTTATA
TTTTGTTTATA
TCTTATTTATA
TCTTATTTATA
TTTTGTTTATA

AATTGTTTAGA
AATTGTTTAGA
GATTGTTCATA
AGTTGTTCATA
AATCGTTTAGA

CATTGTTTAGA
CATTGTTTAGA
CATTGTTGGGA
CCTTGTTGGGA
TATTTTTTAGA

ATTTGTTTATT
ATTTGTTTATT
ATTCATTTATT
ATTTATTTATT
ATTTGTTTAAT

AAATGTTTATG
AAATGTTTATG
AAGTGTCTGTA
AAGTGTCTGTA
AAGCGTCTGCG

TCTTGTTTATA
TCTTGTTTATA
TCTTGTTTATA
TCTTGTTTATA
TCTCGTTTATA

TAATGTTTAGT
TAATGTTTAGT
TAACGTTTACT
TAACATTTACT
TAACGTTTAGT

ATTTGTTTATT
ATTTGTTTATT
GTTTGTTTATT
GTTTGTTTATT
ATTTATTTATT

ATTTGTTTATT
ATTTGTTTATT
GTTTGTTTATT
GTTTGTTTATT
ATTTATTTATT

ATTTGTTTATT
ATTTGTTTATT
ACTTGTTTACT
ACTTGTTTACT
ATTCATTTATT

ATTTGTTTATT
ATTTGTTTATT
CATTGTTCACC
ATTTGTTTGCC
ATCTGTTTATC

ATTTGTTTATT
ATTTGTTTATT
GTTTGTTTATT
GTTTGTTTATT
ATTTATTTATT

ATTTGTTTATT
ATTTGTTTATT
GTTTGTTTATT
GTTTGTTTATT
ATTTATTTATT

CACTGTTTATA
CACTGTTTATA
CAATTGTGAAA
GACAAACCAAA
TGGTGTTTATA

TCTTGTTTATA
TCTTGTTTATA
TCCTGTTTATT
TCCTGTTTATT
TCTTGTTTATA

CACTGTTTATA
CACTGTTTATA
CCCAGGTTGTA
CCCAGGCTGTA
CACAGGTCACA

AACTGTTTATA
AACTGTTTATA
AGCTTTTTATA
AGCTTTTTATA
AACTGTTCATA

CTTTGTTTATT
CTTTGTTTATT
CTTTGTTGATT
CTTTGTTGATT
CTTTGTTTATT

ATTTGTTTATT
ATTTGTTTATT
GTTTGTTTATT
GTTTGTTTATT
ATTTATTTATT

ATTTGTTTATT
ATTTGTTTATT
GTTCGCTTATT
GTTTGCTTATT
ATTTGCTTATT

AATAGTTTATT
AATAGTTTATT
GCTTGTGCCAT
ACTTGCGCCAT
AATGTTTTATT

ATTTGTTTATT
ATTTGTTCATT
ACTTATTTATC
ATTTGCTCACC
ATTTGTTCACT
