# Supplementary material for: Correlated Evolution of Positions within Mammalian cis Elements
Source: PLoS One. 2013 Feb 8;8(2):e55521. doi: 10.1371/journal.pone.0055521 (PMC3568137; doi:10.1371/journal.pone.0055521)
Supplement: Text Archive S1 — A compressed/ZIP file archive of all binding site data for the 64 PWMs used in our analysis. The individual files are named per PWM ID, so for instance, “MA0002.hits” corresponds to JASPAR PWM MA0002. This has 333 binding sites, each of length 9. Each binding site is grouped as a set of 5 aligned sequences corresponding to human, chimp, mouse, rat and dog (from first to last). A blank line separates binding sites from each other. (GZ) [file pone.0055521.s004.gz › Hits/MA0041.hits]

GAATGTTTATTT
GAATGTTTATTT
GAATGTTTATTT
GAATGTTTATTT
GAATGTTTGTTT

GAATGTTTATTT
GAATGTTTATTT
AATTGTTCATTT
ACTTGTTCATTT
AAATATTTTTGT

GATTGTTTATTT
GATTGTTTATTT
GAAAGCTTATTT
GAAAGCTTATTT
GCACGTTTATTT

GATTGTTTTTTT
GATTGTTTTTTT
AGATGCTCTGTG
GGATGCTCCGTT
GATTGTTTTTTT

GATTGTTTTTTT
GATTGTTTTTTT
AGATGCTCTGTG
GGATGCTCCGTT
GATTGTTTTTTT

AAATGTTTGTTT
AAATGTTTGTTT
AGATGTTTGTTT
AAATGTTTGTTT
CGGTGTTTGTTT

GTATGTTTGTTT
GTATGTTTGTTT
GTATGTTTGTTA
GTACGTTTGTTG
GTAGGTTTGTCT

AAATGTTTGTTT
AAATGTTTGTTT
TAATCCTTGCTC
TAATCCTTGCTC
AAGTGTTTGCTT

GTTTGTTTGTTT
GTTTGTTTGTTT
GTTTGTTTGTTT
GTTTGTTTGCCT
GTTTGTTTGTTT

GTTTGTTTGTTT
GTTTGTTTGTTT
TGTTGTTTGTTT
TGTTGTTTGTTT
GTTTGTTTGTTT

GTTTGTTTGTTT
GTTTGTTTGTTT
GCTTGTTTGCTT
GCTTGTTTGCTT
ATTTGTTTGTTT

GTTTGTTTGTTT
GTTTGTTTGTTT
TTTTCCCTCCTT
GTTTGTTTCCTT
GTTTATTTTCTT

GTTTGTTTGTTT
GTTTGTTTGTTT
GCCTGTTTGTTT
GCCTGTTTGTTT
GCTTGTTTGTTT

GTTTGTTTGTTT
GTTTGTTTGTTT
GTTTGTTTGTTT
GTTTGTTTGTTT
GTTTGTTTGTTT

GTTTGTTTGTTT
GTTTGTTTGTTT
CTTTAGTAATTT
CTTTACTAATTT
GTTCCATTTTCC

GTTTGTTTGTTT
GTTTGTTTGTTT
GTTTTGTTGTTT
GCTTTGTTGTTT
GTTTGTTTGTTT

GTTTGTTTGTTT
GTTTGTTTGTTT
CTTAGTCTCTGC
CTCTTAGTCTCT
TTTCGCCCCCCT

GTTTGTTTGTTT
GTTTGTTTGTTT
GTTTCTTAGTCT
GTTTCTCTTAGT
TTTTTTTCGCCC

GTTTGTTTGTTT
GTTTGTTTGTTT
AAGTGTGGGTTT
AAATATGGGTAT
CCAGTTTGTTTT

GTTTGTTTGTTT
GTTTGTTTGTTT
GCTTGTTTGCTT
GCTTGTTTGCTT
ATTTGTTTGTTT

GTTTGTTTGTTT
GTTTGTTTGTTT
TGTTGTTTGTTT
TGTTGTTTGTTT
GTTTGTTTGTTT

AATTGTTTGTTT
AATTGTTTGTTT
AACTGTTTGTTT
AATGGTTTGTTT
AATTGTTTGTTT

AATTGTTTGTTT
AATTGTTTGTTT
AATTGTTTATTT
AATTGTTTGTTT
AATTGTTTACTT

GTTTGTTTGTTT
GTTTGTTTGTTT
GTTCGTTTGCCT
GTTTGCTTGCTT
TTTTGTTTGTTT

GTTTGTTTGTTT
GTTTGTTTGTTT
GTTTTGTTGTTT
GCTTTGTTGTTT
GTTTGTTTGTTT

GAATGTTTCTTT
AAATGTTTCTTT
GAACACCCCTCT
GGTCATCCCTTT
AAATGTCTCTTT

AAATGTTTATTT
AAATGTTTATTT
GAGTGCTTATTT
GAGTGAGTGTTT
ACACGCTTAACT

AAATGTTTATTT
AAATGTTTATTT
AAATGTTTATTT
AAATGTTTATTT
AAATGTTTATTC

AAATGTTTATTT
AAATGTTTATTT
ACATTTTGACTT
ACATTTTGACTT
GTTTATTTATTT

GAATGTTGGTTT
GAATGTTGGTTT
CAATATTTGCCA
CACTAGTTTCCA
GAAAATTAGGTT

AAATGTTTATTT
AAATGTTTATTT
AAATGTGTATGC
AAATGTGTATGT
AAATGTTTGTTT

AAATGTTTATTT
AAATGTTTATTT
CAAGTATTATTT
CAAATTTTGTTT
AAAAATTCATTT

GTATGTTTATTT
GTATGTTTATTT
GTTTGTTTTGCT
GTGTTTTTATTT
ATCTTTTTATTT

AAATGTTTATTT
AAATGTTTATTT
CAAGTATTATTT
CAAATTTTGTTT
AAAAATTCATTT

GAATGTTGGTTT
GAATGTTGGTTT
CAATATTTGCCA
CACTAGTTTCCA
GAAAATTAGGTT

GTATGTTTATTT
GTATGTTTATTT
GTTTGTTTTGCT
GTGTTTTTATTT
ATCTTTTTATTT

GAATGTTGGTTT
GAATGTTGGTTT
GGAAACTGGCTT
GGAAACTGGCTT
GAGTGTTGGTTT

AAATGTTTATTT
AAATGTTTATTT
AAGTGTTTATTT
AAGTGTTTATTT
AAATGTTTATTT

GACTGTTTGTTT
GACTGTTTGTTT
TACTTTTCACTT
TACTTTCCAGCC
GATTATTGTTTT

GACTGTTTGTTT
GACTGTTTGTTT
TACTTTTCACTT
TACTTTCCAGCC
GATTATTGTTTT

GTTTGTTTATTT
GTTTGTTTATTT
TTTCATATATTT
TTTCATATATTT
TTTGATGTGTTT

GTTTGTTTATTT
GTTTGTTTATTT
GTTTGTTTATTT
GTTTGTTTATTT
GTTTGTTTATTT

GAGTGTTTGTTT
GAGTGTTTGTTT
CAGTGTTTGTTT
GACTGTTTGTTT
GAGTGTTTGTTT

GTTTGTTTATTT
GTTTGTTTGTTT
GCTTGCTCCTTT
GCTCGCTCCTTT
GCCCATTGATGA

GTTTGTTTATTT
GTTTGTTTATTT
ATTCATTTGTTC
ATTTGTTTGTTC
GGTTGTTTATTT

GTTTGTTTATTT
GTTTGTTTATTT
TTTCATATATTT
TTTCATATATTT
TTTGATGTGTTT

GTTTGTTTATTT
GTTTGTTTATTT
TTTCTTTTTTTT
GCTTGTTTTTAT
GTCTGTTTCTTC

AAATGTTTTTTT
AAATGTTTTTTT
AAATGCATCTTC
AAACGTTTCTTA
AAATGTTTGTTC

AATTGTTTATTT
AATTGTTTATTT
AATCATCTTTTG
AATCATCTCTTG
AACTGTTTCTAT

GTTTGTTTATTT
GTTTGTTTATTT
GCTTATTTATTT
CCATATTTATTT
GCTTATTTATTT

GAGTGTTTGTTT
GAGTATTTGTTT
GGATATTTAATC
GGATATTTACCT
CGCTATTTGTTC

GTATGTTTTTTT
GTATGTTTTTTT
GTATGCTCTTTT
GTATGCTCTTTC
GTATGTTCTTTT

GTTTGTTTATTT
GTTTGTTTATTT
ATTCATTTGTTC
ATTTGTTTGTTC
GGTTGTTTATTT

CATTGTTTGTTT
CATTGTTTGTTT
TCTTCTCTACAT
TATTCTCCACAT
CATTCTTTCTGA

AATTGTTTTTTT
AATTGTTTTTTT
GGTTGTTTGTTT
GGTTGTTTTTTG
ATTTGTTTTTGT

AATTGTTTTTTT
AATTGTTTTTTT
AATTGTTTTTTT
AATTGTTTTTTT
AATTGTTTTTTT

GAATGTTTGCTT
GAATGTTTGCTT
GGACGTTTGTCT
GGACGTTAGTCT
GAATGTTTGCCT

GCATGTTTGTTT
GCATGTTTGTTT
CTGTGTTTGTTT
CTGTGTTTGTTT
GCGTGTTTGTTT

GCATGTTTGTTT
GCATGTTTGTTT
CTGTGTTTGTTT
CTGTGTTTGTTT
GCGTGTTTGTTT
