# Supplementary material for: Correlated Evolution of Positions within Mammalian cis Elements
Source: PLoS One. 2013 Feb 8;8(2):e55521. doi: 10.1371/journal.pone.0055521 (PMC3568137; doi:10.1371/journal.pone.0055521)
Supplement: Text Archive S1 — A compressed/ZIP file archive of all binding site data for the 64 PWMs used in our analysis. The individual files are named per PWM ID, so for instance, “MA0002.hits” corresponds to JASPAR PWM MA0002. This has 333 binding sites, each of length 9. Each binding site is grouped as a set of 5 aligned sequences corresponding to human, chimp, mouse, rat and dog (from first to last). A blank line separates binding sites from each other. (GZ) [file pone.0055521.s004.gz › Hits/MA0042.hits]

GGATGTTTGTTT
GGATGTTTGTTT
GAGTGTTTGTTT
GAGTGTTTGTTT
GGGTGTTTGTTT

GGATGTTTGTTT
GGATGTTTGTTT
GGATGTTTGTTT
GGATGTTTGTTT
GGGTGTTTGTTT

GGATGTTTGTTT
GGATGTTTGTTT
GGTTGTTGGCTT
GGTTGTTGGTTT
GGATGTTTGTTT

GGATGTTTGTTT
GGATGTTTGTTT
AAACTTTCTTTT
TAATGCTTGTTT
GGATGTCTGTTT

GGATGTTTGTTT
GGATGTTTGTTT
GGATGTTTGTTT
GGATGTTTGTTT
GGGTGTTTGTTT

GGATGTTTGTTT
GGATGTTTGTTT
GAGTGTTTGTTT
GAGTGTTTGTTT
GGGTATTTGTTT

GGATGTTTATTT
GGATGTTTATTT
GGGTGTTTGTCT
GGGTGTTTGTCT
GGGCGCACGTCG

GGGTGTTTGTTT
GGGTGTTTGTTT
GGGTGTTTGTTT
GGGTGTTTGTTT
GGGTGTTTGTTT

GGTTGTTTGTTT
GGTTGTTTGTTT
GTTTGTTTGTTT
GTTTGTTTGTTT
GTTTGTTTGTTT

GGTTGTTTGTTT
GGTTGTTTGTTT
GGCTGTTTGTTT
GGCTGTTTGTTT
GGTTGTTTGTTT

GCATGTTTGTTT
GCATGTTTGTTT
CTGTGTTTGTTT
CTGTGTTTGTTT
GCGTGTTTGTTT

GCATGTTTGTTT
GCATGTTTGTTT
CTGTGTTTGTTT
CTGTGTTTGTTT
GCGTGTTTGTTT

GGTTGTTTATTT
GGTTGTTTATTT
GGTTGTTTACTT
GGGTGTTTATTT
GGTTGTTTATTT

TGATGTTTGTTT
TGATGTTTGTTT
TGATGTTGGTTT
TTATGTTTGTTT
TGATGTTTGTTT

GCATGTTTGTTT
GCATGTTTGTTT
CTGTGTTTGTTT
CTGTGTTTGTTT
GCGTGTTTGTTT

GTATGTTTGTTT
GTATGTTTGTTT
GTATGTTTGTTA
GTACGTTTGTTG
GTAGGTTTGTCT

TGATGTTTATTT
TGATGTTTATTT
CGCTGCGGAATT
AGCTGCTGAATT
CGATGTTTATTT

TGATGTTTATTT
TGATGTTTATTT
TGGTTTCTCTTA
TTGTTTCTCTCA
TGATGCTTCTTT

TGATGTTTATTT
TGATGTTTATTT
TGGTATTTATTG
TGGTATTTATTG
TGGGGTTTATTG

GTATGTTTATTT
GTATGTTTATTT
GTTTGTTTTGCT
GTGTTTTTATTT
ATCTTTTTATTT

GTATGTTTATTT
GTATGTTTATTT
GTTTGTTTTGCT
GTGTTTTTATTT
ATCTTTTTATTT

GGATATTTATTT
GGATATTTATTT
AGATATTTCTTA
AGATGTTTCTTA
CGATGTTTCTTT

GGCTGTTTGTTT
GGCTGTTTGTTT
GGCTGTTTGTTT
GACTGTTTGTTT
GGCTGTTTGTTT

TGTTGTTTGTTT
TGTTGTTTGTTT
TGTCACTTGTTT
TGTCACTTGTTT
TATCATTTATCT

GCTTGTTTGTTT
GCTTGTTTGTTT
GCCTGGGTGTTT
TCCTGGGTGTTT
GCTTCATTGTGT

GGCTGTTTGTTT
GGCTGTTTGTTT
GGCTGTTTGTTT
GGCTGTTTGTTT
GGCTGCTTGTTT

TGTTGTTTGTTT
TGTTGTTTGTTT
TGCTATTTGTTT
TGCTATTTGTTT
TGTTGTTTGTTT

GGCTGTTTGTTT
GGCTGTTTGTTT
GGCTGTTTGTTT
GGTTGTTTGTTT
GGCTGTTTGTTT

TGGTGTTTGTTT
TGGTGTTTGTTT
TGGTATTTGCTT
TGGTGTTTGTTT
TGGTGTTTGCTT

GGCTGTTTGTTT
GGCTGTTTGTTT
GGCTGTTTGTTT
GACTGTTTGTTT
GGCTGTTTGTTT

GCTTGTTTGTTT
GCTTGTTTGTTT
TCTTGTTTGTTT
TCTTGTTTGTTT
GCTTGTTTCCTC

GCGTGTTTGTTT
GCGTGTTTGTTT
ATTTGTTTGGTT
ATTTGTTTGTTT
GCCAGTTCGTTT

GTTTGTTTGTTT
GTTTGTTTGTTT
CTTTAGTAATTT
CTTTACTAATTT
GTTCCATTTTCC

GTTTGTTTGTTT
GTTTGTTTGTTT
GTTCGTTTGCCT
GTTTGCTTGCTT
TTTTGTTTGTTT

GTTTGTTTGTTT
GTTTGTTTGTTT
GTTTGTTTGTTT
GTTTGTTTGCCT
GTTTGTTTGTTT

TGGTGTTTATTT
TGGTGTTTATTT
CGGTGTTTATTT
TGGTGTTTATTT
CGGTGTTTATTT

GGCTGTTTATTT
GGCTGTTTATTT
GGCTGTTTATTT
GGCTGTTTATTT
GGGTGTTTATTT

TCATGTTTGTTT
TCATGTTTGTTT
TGATTTTTGTTT
TGATATGTGGTT
TGATGTTTGTTT

GTTTGTTTGTTT
GTTTGTTTGTTT
CTTAGTCTCTGC
CTCTTAGTCTCT
TTTCGCCCCCCT

GTGTGTTTGTTT
GTGTGTTTGTTT
GTGTGTTTGTTT
GTGTGTTTGTTT
GTGTGTTTGTTT

GTTTGTTTGTTT
GTTTGTTTGTTT
GTTTCTTAGTCT
GTTTCTCTTAGT
TTTTTTTCGCCC

GTTTGTTTGTTT
GTTTGTTTGTTT
TGTTGTTTGTTT
TGTTGTTTGTTT
GTTTGTTTGTTT

GTTTGTTTGTTT
GTTTGTTTGTTT
GTTTTGTTGTTT
GCTTTGTTGTTT
GTTTGTTTGTTT

GTTTGTTTGTTT
GTTTGTTTGTTT
AAGTGTGGGTTT
AAATATGGGTAT
CCAGTTTGTTTT

GTTTGTTTGTTT
GTTTGTTTGTTT
GCCTGTTTGTTT
GCCTGTTTGTTT
GCTTGTTTGTTT

GTTTGTTTGTTT
GTTTGTTTGTTT
TTTTCCCTCCTT
GTTTGTTTCCTT
GTTTATTTTCTT

GGCTGTTTATTT
GGCTGTTTATTT
GGCTGTTTATTT
GGCTGTTTATTT
GCCTGTTTATTT

GTTTGTTTGTTT
GTTTGTTTGTTT
GCTTGTTTGCTT
GCTTGTTTGCTT
ATTTGTTTGTTT

GTTTGTTTGTTT
GTTTGTTTGTTT
TGTTGTTTGTTT
TGTTGTTTGTTT
GTTTGTTTGTTT

GTTTGTTTGTTT
GTTTGTTTGTTT
GTTTGTTTGTTT
GTTTGTTTGTTT
GTTTGTTTGTTT

GTTTGTTTGTTT
GTTTGTTTGTTT
GTTTTGTTGTTT
GCTTTGTTGTTT
GTTTGTTTGTTT

GGCTGTTTATTT
GGCTGTTTATTT
CGCTGTTCGTGT
CTTAGTTTGTTT
CTCCATCCACTT

TGGTGTTTATTT
TGGTGTTTATTT
TAGTGTCTATTT
TAGTGTCTATTT
GAGTGTTTATCT

GTGTGTTTGTTT
GTGTGTTTGTTT
GTGTGTTTGTTT
GTGTGTTTGTTT
GTGTGTTTGTTT

GTTTGTTTGTTT
GTTTGTTTGTTT
GCTTGTTTGCTT
GCTTGTTTGCTT
ATTTGTTTGTTT

GTGTGTTTGTTT
GTGTGTTTGTTT
GTGTGTTTGTTT
GTGTGTTTGTTT
GTGTGTTTGTTT

TGGTGTTTATTT
TGGTGTTTATTT
CGGTGTTTATTT
TGGTGTTTATTT
CGGTGTTTATTT

GTGTGTTTATTT
GTGTGTTTATTT
GTGTGTTCATTT
GTCTCTTCATTT
ACATGTTTGTTT

GTTTGTTTATTT
GTTTGTTTGTTT
GCTTGCTCCTTT
GCTCGCTCCTTT
GCCCATTGATGA

GTTTGTTTATTT
GTTTGTTTATTT
ATTCATTTGTTC
ATTTGTTTGTTC
GGTTGTTTATTT

GTGTGTTTATTT
GTGTGTTTATTT
GCGAGTGAATTT
GTGGATGGATTT
GTGCGTGTGTCT

GTTTGTTTATTT
GTTTGTTTATTT
ATTCATTTGTTC
ATTTGTTTGTTC
GGTTGTTTATTT

GTTTGTTTATTT
GTTTGTTTATTT
TTTCATATATTT
TTTCATATATTT
TTTGATGTGTTT

GTGTGTTTATTT
GTGTGTTTATTT
GCGAGTGAATTT
GTGGATGGATTT
GTGCGTGTGTCT

GTGTGTTTATTT
GTGTGTTTATTT
GCGAGTGAATTT
GTGGATGGATTT
GTGCGTGTGTCT

GAATGTTTATTT
GAATGTTTATTT
GAATGTTTATTT
GAATGTTTATTT
GAATGTTTGTTT

GGTTATTTATTT
GGTTATTTATTT
GGTTATTTATTT
GGTTATTTATTT
GGTTATATATTT

GTGTGTTTATTT
GTGTGTTTATTT
GTGTGTTCATTT
GTCTCTTCATTT
ACATGTTTGTTT

GTGTGTTTATTT
GTGTGTTTATTT
GCGAGTGAATTT
GTGGATGGATTT
GTGCGTGTGTCT

GTTTGTTTATTT
GTTTGTTTATTT
GTTTGTTTATTT
GTTTGTTTATTT
GTTTGTTTATTT

GTGTGTTTATTT
GTGTGTTTATTT
GTGTGTTCATTT
GTCTCTTCATTT
ACATGTTTGTTT

GTGTGTTTATTT
GTGTGTTTATTT
GTGTGTTCATTT
GTCTCTTCATTT
ACATGTTTGTTT

TGATATTTGTTT
TGATATTTGTTT
GAATACATGTTT
GCATACATGCTT
TCATGTTTCTTT

GTTTGTTTATTT
GTTTGTTTATTT
TTTCTTTTTTTT
GCTTGTTTTTAT
GTCTGTTTCTTC

GTGTGTTTATTT
GTGTGTTTATTT
GCGAGTGAATTT
GTGGATGGATTT
GTGCGTGTGTCT

GTTTGTTTATTT
GTTTGTTTATTT
GCTTATTTATTT
CCATATTTATTT
GCTTATTTATTT

GTGTGTTTATTT
GTGTGTTTATTT
GTGTGTTCATTT
GTCTCTTCATTT
ACATGTTTGTTT

GTTTGTTTATTT
GTTTGTTTATTT
TTTCATATATTT
TTTCATATATTT
TTTGATGTGTTT

GGTTATTTATTT
GGTTATTTATTT
GGGTATTTACTT
GGTCATTTCTTT
GGTCATTTATTT
