# Supplementary material for: Correlated Evolution of Positions within Mammalian cis Elements
Source: PLoS One. 2013 Feb 8;8(2):e55521. doi: 10.1371/journal.pone.0055521 (PMC3568137; doi:10.1371/journal.pone.0055521)
Supplement: Text Archive S1 — A compressed/ZIP file archive of all binding site data for the 64 PWMs used in our analysis. The individual files are named per PWM ID, so for instance, “MA0002.hits” corresponds to JASPAR PWM MA0002. This has 333 binding sites, each of length 9. Each binding site is grouped as a set of 5 aligned sequences corresponding to human, chimp, mouse, rat and dog (from first to last). A blank line separates binding sites from each other. (GZ) [file pone.0055521.s004.gz › Hits/MA0043.hits]

GGTTACGCAATA
GGTTACGCAATA
AGTTACGCAACA
AGTTACGCAGCA
GGTCACACGGAG

GGTTACGTAATG
GGTTATGTAATG
GGTTCTGCATTA
GGTTCTGCAATA
CCTTATGTGTTA

GATTACGCAATA
GATTACGCAATA
GATCACCTGATA
GATCTTCTGATA
AATCACAGAATA

GGTTACACAATA
GGTTACACAATA
GGTATCACAGTA
GATAACACAGCA
GGTTACCCCACG

GGTTACACAATA
GGTTACACAATA
GGTATCACAGTA
GATAACACAGCA
GGTTACCCCACG

GATTACGTAATT
GATTACGTAATT
AATTGTGTAGCT
CATTGTGTAGCT
GATAATATAACT

GGTTACACAATC
GGTTACACAATC
AGTTAAACCATG
AGTTACACCATC
GGTTACACGATA

GGTTACACAATT
GGTTACACAATT
TCTTGCACAACC
TCTTGCACAACC
GCTTACACAATA

GATTACGTAATG
GATTACGTAATG
GATTACGTAATG
GATTACGTAATG
GATTACGCAATG

GGTTACACAATG
GGTTACACAATG
GTTCTCACAATC
GTTCTCACAATA
GAGCATACAACG

GATTACGTAATG
GATTACGTAATG
GATTACGTAATG
GATTACGTAATG
GATTACGCAATG

GATTACGTAATG
GATTACGTAATG
GATTACGTAATG
GATTACGTAATG
GATTACGCAATG

GGTTACACAATG
GGTTACACAATG
GTTCTCACAATC
GTTCTCACAATA
GAGCATACAACG

GATTACGTAATG
GATTACGTAATG
GATTACGTAATG
GATTACGTAATG
GATTACGCAATG

GATTACGTAATG
GATTACGTAATG
GATTACGTAATG
GATTACGTAATG
GATTACGCAATG

GGTTACACAATG
GGTTACACAATG
GTTCTCACAATC
GTTCTCACAATA
GAGCATACAACG

GATTACGTAATG
GATTACGTAATG
GATTACGTAATG
GATTACGTAATG
GATTACGCAATG

AGTTACGCAATG
AGTTACGCAATG
AGTTGCGCAACC
AGTTGCGCAATC
AGTTGCGCAATC

TGTTACACAATT
TGTTACACAATT
TGTTACACAACT
TGTTACACAATT
TGTTACACAATT

TGTTACATAATT
TGTTACATAATT
TATTATGTAATT
TATTACGTAATT
TGTTACATAATT

TGTTACATAATT
TGTTACATAATT
TATTATGTAATT
TATTACGTAATT
TGTTACATAATT

CATTACGTAATC
CATTACGTAATC
CATTACGTAATC
CATTACGTAATC
CATTGCGTAATC

CATTACGTAATC
CATTACGTAATC
CATTACGTAATC
CATTACGTAATC
CATTGCGTAATC

CATTACGTAATC
CATTACGTAATC
CATTACGTAATC
CATTACGTAATC
CATTGCGTAATC

CATTACGCAATA
CATTACGCAATA
CATCAAGCAACA
CACCACGCAACA
TATTACGCAATA

CATTACGTAATC
CATTACGTAATC
CATTACGTAATC
CATTACGTAATC
CATTGCGTAATC

CATTACGTAATC
CATTACGTAATC
CATTACGTAATC
CATTACGTAATC
CATTGCGTAATC

CATTACGTAATC
CATTACGTAATC
CATTACGTAATC
CATTACGTAATC
CATTGCGTAATC

GGTTTCGTAATC
GGTTTCGTAATC
GGTTTCGTAATC
GGTTTCGTAATC
GGTTTCGTAATC

GGTTACGTAACG
GGTTACGTAACG
TGCTATGTGACG
TGCTATGTGACG
GGTGATGTAGCT

GGTTTCGTAATC
GGTTTCGTAATC
GGTTTCGTAATC
GGTTTCGTAATC
GGTTTCGTAATC

GGTTTCGCAATT
GGTTTCGCAATT
GGTGTCGCAATT
GGTGTCGCAATT
GGTTTCGCAATG

CGTTACATAATG
CGTTACATAATG
CGTTACATAATG
CGTTACATAATG
CGTTACATAATG

GATTACATAATT
GATTACATAATT
GACTGCATGATT
GATTGCATGATT
GATTATGTTGTT

GGTTACCTAATA
GGTTACCTGATA
AGTTAACCCACA
AGTTAACCCACA
AGTTACCTAATA

TGTTACGTAACA
TGTTACGTAACA
TGGTACTAAACT
TGGTACTAAAGA
TGTTACCTAACA

TGTTACGTAACA
TGTTACGTAACA
AGTTTAGTACCA
TCTTTAGTACCA
TGTTAGGTAACA

GGTGACGTAATC
GGTGAGGTAATC
AGTGAGGTCATT
AGTGAGGTCATC
AGTGAGGTAACC

GGTTACTCAATT
GGTTACTCAATT
AATTACTCAGTT
AATTACTCAGTT
CGTTACTGGGTT

GGTTACCTAATT
GGTTACCTAATT
GGTTACCAAAGC
GGTTACCAAAGG
GGTTACCTGATT

TGTTACGTAACA
TGTTACGTAACA
TGTGGCCTAATA
TGTGGCATAATG
CGTTAAAGAACA

GGTTACCTAATT
GGTTACCTAATT
GGTTACCAAAGC
GGTTACCAAAGG
GGTTACCTGATT

GATTACATAATT
CATTACATAATT
CATTACATAACT
CATTACATAACT
CATTACATAAGT

GGTGACGTAATA
GGTGACGTAATA
GGTGACGTCATA
GGTGACGTCATA
GGTGACGTCATA

GCTTACGCAATC
GCTTACGCAATC
AAAATTACAACC
AAAATTACAACC
GCAAATATAACC

GGTGACGTAATC
GGTGAGGTAATC
AGTGAGGTCATT
AGTGAGGTCATC
AGTGAGGTAACC

TGTTACGTAACA
TGTTACGTAACA
TATTAGGCCACA
CATTATGCCACA
TGTTCTTTAACG

TGTTACGTAACA
TGTTACGTAACA
TGTGGCCTAATA
TGTGGCATAATG
CGTTAAAGAACA

GATTACATAATT
AATTACATAATC
ATTTACCTAGTT
GTTTGTCTAGTT
AATTATATAATT

CGTTACATAATG
CGTTACATAATG
CGTTACATAATG
CGTTACATAATG
CGTTACATAATG

TGTTACGCAACA
TGTTACGCAACA
CATTATGCAACA
CATTATGCAACA
TATTATGCAACA

TGTTACGTAACA
TGTTACGTAACA
TATTAGGCCACA
CATTATGCCACA
TGTTCTTTAACG

GGTTACTTAATT
GGTTACTTAATT
TGTCATTTAACT
TGTCATTTAATT
GGTCATTTAATT

GGTTACTCAATC
GGTTACTCAATC
AGATAGCCAATG
AGACATCTAATG
AGTAACTCAATC

CGTTACGTCATT
CGTTACGTCATT
CGTTACATCATT
CGTTACGTCATT
CGTTACGTCATT

AATTACGTAATT
AATTACGTAATT
AATCGCATGATT
AATTGCATGGTT
AATTATATAATT

CGTTACGTAACC
CGTTACGTAACC
CGTCACATAGCA
CGTCACATAGCA
AGCTACATCACC

CGTTACGTCATC
CGTTACGTCATC
TGTGACGCCATC
TGTGACGCCATC
AGTGACGCGATC

CGTTACGCCATC
CGTTACGTCATC
CGTGATGTCATC
CGTGACGTCATC
CGCGGCGTCATC

CGTTACGTCATT
CGTTACGTCATT
CGTTACATCATT
CGTTACGTCATT
CGTTACGTCATT

TGTTACGTAAAT
TGTTACGTAAAT
TGTTATGTAAAT
TGTTATGTAAAT
TGTTACGTAAAT

GGTTATGTAATC
CGTTGTGTAATC
GGCTGTATAACC
CGCTGCATAACC
TATTTTGTGTTA

AATTACGTAATC
AATTACGTAATC
AGCTACACAATT
AGCTACACAATG
AGTTATATTATC

AATTACGCAATC
AATTATGCAATC
AATTGTGGCATC
ACCTGTGTGATC
AAGTGTGTAATT

AGTTACATAATT
AGTTACATAATT
AGACACACAACG
AGTCACACAACT
AGTTACAAAACT

CGTTACGTCATT
CGTTACGTCATT
CGTTACATCATT
CGTTACGTCATT
CGTTACGTCATT

CGTTACGTCATT
CGTTACGTCATT
CGTTACATCATT
CGTTACGTCATT
CGTTACGTCATT

CGTTACGCCATT
CGTTACGCCATT
CATTGCAGCACT
CATCGCAGCACT
TGTTGCAGTGTT

GGTTACGTATTA
GGTTACGTATTA
AGTTACATATTA
AGTTACATATTT
TGTTACATATTA

GGTTACGCAAGG
GGTTACGCAAGG
GACCACGCAAGG
GACTACGCAAGG
GATGACGCAAGG

CGTTACGTCATT
CGTTACGTCATT
CGTTACATCATT
CGTTACGTCATT
CGTTACGTCATT

CGTTACGTCATT
CGTTACGTCATT
CGTTACATCATT
CGTTACGTCATT
CGTTACGTCATT

CGTTACGTCATT
CGTTACGTCATT
CGTTACATCATT
CGTTACGTCATT
CGTTACGTCATT

AATTACGTAATT
AATTACGTAATT
AATCATGCGATT
AACCATGCAATT
AATTATATAATT

CGTTACGTCATT
CGTTACGTCATT
CGTTACATCATT
CGTTACGTCATT
CGTTACGTCATT

GGTTAGGCAATT
GGTTAGGCAATT
GGTTGGGAAATG
GGCTGGCAAATG
GGTTAGGCAACT

GATTACATAATG
GATTACATAATG
GAGGACATGATC
GAGGACATGATT
GATAATATAATG

TGTTGCGTAATT
TGTTGCGTAATT
TCTTGCGTAATT
TCTTGCGTAATT
GGTTGTGTAATT

GGTGACGTAATG
GGTGACGTAATG
GGTGACGCCATG
AGTGACGCAATG
CGTGACGCAATG

GGTTACGTGATG
GGTTACGTGATG
AATCTGCCGATG
AATTTGCCGATG
AATTCTCTGATG

CGTTACGCAAAT
CATTACGCAAAT
CATTATGCAAAA
CATTATGCAAAA
CATTATGCAAAA

GGTTACCCAATG
GCTTACCCAATG
TGTTACCCAACA
TGTTACCCAACA
GGTGATCCAAGC

GGTTAAGTAATT
GGTTAAGTAATT
GTTTCAGTAACT
GATTCAGTAACT
AGTTAAGTAACT

GATTACGTCATC
GATTACGTCATC
AGTGACATCATC
TGTGACATCATC
GCTGACGTCATC

TCTTACGTAATA
TCTTACGTAATA
TCTTATGTAAGA
TCTTATGTAAGA
TCTTATGTAAGA

TATTACATAATA
TATTACATAATA
TGTTACAGAACA
TGTTACAGAATA
TATTACAGAATA

TATTACACAATT
TATTACACAATT
TACTAAAAGCTC
CACTGCAAAGCT
CATTATGCAATC

GGTTAAGCAATT
GGTTAAGCAATT
GGTAAAGCAATT
GGTTAAGCAATT
GGTTAAGCGATT

GGTTACGTACTA
GGTTACGTACTA
AGTTTTGTACTA
AGTTTTGTACTA
GGTTGCGTACTA

TATTACACAATT
TATTACACAATT
TACTAAAAGCTC
CACTGCAAAGCT
CATTATGCAATC

GGTTACATAACT
GGTTACATAACT
GGTTACATAACT
GGTTACATAACT
GGTTACATAACG

GGTTATGCAATG
GGTTATGAAATG
GGTTATGCAATG
GGTTATGCAATG
GGTTATGCAATG

TGTTACTCAATT
TGTTACTCAATT
TGTTACTCAGTT
TGTTACTCGGTT
CACTACTCAGTT

GGTTACACAACT
GGTTACACAACT
GGTCACACACCT
GGTCACACACCC
GGTTAAACCACT

TATTACACAATC
TATTACACAATC
TACCACAGAAAC
TACCACAGAACG
TACCATAAAATC

TATTACATAATA
TATTACATAATA
TCTTACCCAGGG
TCTTCTCCAGCG
TATTACACAGAG

GGTTACAAAATT
GGTTACAAAATT
GGTTACAAAATT
GGTTACAAAATT
GGTTACCAAACT

TGTTACCCAATA
TGTTACCCAATA
TGTTACCCAAGA
TGTTACCCAGGA
TGTTACCCAATA

GATTACGTCATC
GATTACGTCATC
GATGACGTCATC
GATGACGTCATC
GGTGACGTCATC

TATTACACAATT
TATTACACAATT
TACTAAAAGCTC
CACTGCAAAGCT
CATTATGCAATC

TATTACACAATT
TATTACACAATT
TACTAAAAGCTC
CACTGCAAAGCT
CATTATGCAATC

GGTTACATCATC
GCTTACATCATC
GCTTATGTCATT
GCTTATGTCCTT
GCTTGTGTCGTC

GGTTAAGTAATT
GGTTAAGTAATT
GGCTGACTGACT
GGGTGATTGATT
CCTTAAGCGGCT

TGTTACTCAATT
TGTTACTCAATT
CAGTATTTTCTT
CGGTATTCACTT
GTTTTCTTATTT

GGTTATGTAATG
GGTTATGTAATG
GGTTATGTAATG
GGTTATGTAATG
GGTTCTGTGGCG

GGTTACGTACTA
GGTTACGTACTA
AGTTTTGTACTA
AGTTTTGTACTA
GGTTGCGTACTA

TGTTACCTAATA
TGTTACCTAATA
CGTTACCTATTA
GTTTACCCAGTA
GGGCACTGGAGA

TATTACACAATT
TATTACACAATT
TATCACACAATT
CATCACACAATT
TACCACACAATT

TGTTACCTAATT
TGTTTCCTAATT
TCCTAGCTAATT
TCCCAGCTAATT
TCTTAACAGATT

TGTTACTCAATT
TGTTACTCAATT
TGTTACTCAGTT
TGTTACTCGGTT
CACTACTCAGTT

GGTTATGCAATG
GGTTATGAAATG
GGTTATGCAATG
GGTTATGCAATG
GGTTATGCAATG

TGTGACGCAATT
TGTGACGCAATT
TGTGACGCAATT
TGTGACGCAATT
TGTGACGCAATT

GGTTACATAACT
GGTTACATAACT
GGTTACATAACT
GGTTACATAACT
GGTTACATAACG

CGTTTCGTAATA
CGTTTCGTAATA
CTTTACGTAATA
CTTTTCGTAATA
CGCTTCGTAATA

GGTTACGTTATG
GGTTATGTTATG
TGTTATATTATG
AGTTATATTATG
GATTATTTTATG

TGTTACCTAATC
TGTTACCTAATC
TATTACATAATC
TGTTACGTAATC
TGTTACCTAATC

GGTTAGGCAATG
GGTTAGGCAATG
CGTCCGGCAATA
GGTCCGGCAATA
GGCCGGGCGCTG

GGTTACATAAAT
GGTTACATAAAT
AGCCACAGAAGT
AGCCATAAAAAT
GGGTATGGAAAT

CGTGACGCAATC
CGTGACGCAATC
CGTGATGCTCCC
CGTGACGCTCCC
CGTGACGCCCGC

CGTGACGTAATC
CGTGACGTAATC
CGTGACGTCATC
CGTGACGTCATC
CGTGACGTCATC

TGTTATGTAATT
TGTTATGTAATT
GGTTATTGAGCT
GGTTATTGCACT
GGCTATGTCACT

TGTTATGCAATC
TGTTATGCAATC
TCTTAGGCAATT
TCTTAAGCAATT
TCTTATGTAACC

TGTTATGTAATT
TGTTATGTAATT
TGTTATGTCATT
TGTTATGTCATT
TGTTACGTAATG

TGTTATGTAATT
TGTTATGTAATT
GGTTATTGAGCT
GGTTATTGCACT
GGCTATGTCACT

CGTGACGCAATC
CGTGACGCAATC
CGTGACGTCACC
CGTGGCGTCACC
CGTGACGCAATC

CGTGACGCAATC
CGTGACGCAATC
CGTGACGTCACC
CGTGGCGTCACC
CGTGACGCAATC

TGTTACGTAAGG
TGTTTCGTAAGG
TGTTACGTAAGG
TGTTACGTAAGG
TGTTACATAAGG

TGTTATGCAATC
TGTTATGCAATC
TCTTAGGCAATT
TCTTAAGCAATT
TCTTATGTAACC

TGTTATGTAATT
TGTTATGTAATT
GGTTATTGAGCT
GGTTATTGCACT
GGCTATGTCACT

CATTACATAATT
CATTACATAATT
CAATGCAAACTG
CATTGCAAACTG
CGCTAGGAAGGT

CGTTACGTGATA
CGTTACGTGATA
TGCCGAAGGACG
TGCCAAAGGACA
CGTTTAATGATA

CGTGACGCAATC
CGTGACGCAATC
CGTGATGCTCCC
CGTGACGCTCCC
CGTGACGCCCGC

TGTTACCCAATG
TGTTACCCAATG
TATTACCCAATG
TATTACCCAATG
TATTACCCAATG

GGTTGCATAATA
GGTTGCATAATA
GGTTGCATAATA
GGTTGCATAATA
GGTTGCATAAGA

GGTTTCACAATC
GGTTTCACAATC
CATTTTACATTT
GATTTCACAATA
AGTTTCACAATA

TGTTAGGTAATT
TGTTAGGTAATT
TATTGGGTAACT
TACTAGGTAACT
AATTAAGCAATG

GGTTTCATAATC
GGTTTCATAATC
AAGTTCCTCATT
AAGTTCCTAACT
GATTTTAGAACA

GGTTACAGAATG
GGTTACAGAATG
CTTTGCAGATAG
CTTTGCAGATAG
CTTAACAGATTA

GGGTACGCAATT
GGGTACGCAATT
GTATACTTAACA
GTATGCTAAACA
GAGAGCGCTGCT

TGTTAGGCAATA
TGTTAGGCAATA
TGCTAGGCAATA
TGTTAGGCAATA
TGTGAGGCAGTA

GATTTCGTAATT
GATTTCGTAATT
GAAGCAGTTAGT
GAAGCAGTAGTG
GATTTAGTGATT

AGTTACGTAAAA
AGTTACGTAAAA
AGGTATCTAAAA
AGGTATCTAAAA
AGCTCTGTAAAA

GATTTCGCAATC
GATTTCGCAATC
GATTTTGCTAGC
GATTTTGCTAGC
CGTTTTGCAAGC

GGTTACAGAATG
GGTTACAGAATG
CTTTGCAGATAG
CTTTGCAGATAG
CTTAACAGATTA

GATTACGAAATG
GATTACGAAATG
AATTCAGAAATT
AATTAAGAAATT
AATAAGGAAATG

GGTTGCATAATA
GGTTGCATAATA
GGTTGCATAATA
GGTTGCATAATA
GGTTGCATAAGA

GATTGCGTAATT
GATTGCATAATT
GATGCCACAATT
GATCACACAGGT
AATTACACACTT

GGTTTCATAATC
GGTTTCATAATC
AAGTTCCTCATT
AAGTTCCTAACT
GATTTTAGAACA

GGTTACAGAATG
GGTTACAGAATG
CTTTGCAGATAG
CTTTGCAGATAG
CTTAACAGATTA

GGTTACACAAGA
TGTTACACAAGA
CAGTGTGAATTA
TATCATGAATTA
TATCACAGAAGA

GGTTACGAAACC
GGTTACAAAACG
GTTTACGTTACC
GTTTACGTTACC
GGTTACGTAATC

TGTTACAAAATA
TGTTACAAAATA
TGCTGTAAAAAG
TGTTGAAAGAAG
TGTTGCAAAAAA

TATTACGGAATC
TATTACGGAATC
TATTCCGGTATC
TATTCCGGTATC
TATTCCGAAATC

GATGACGCAATC
GATGACGCAATC
GATGACGCAATC
GATGACGCAATC
GATGACGCAATC

TGTTACATAACA
TGTTACATAACA
TGTTATGTAACA
TGTTACATAACA
TGTTATATAACA

TGTTAAGCAATA
TGTTAAGCAATA
AGTTAAGCAATA
AGTTAAGCAGTA
CGTCAAGCAGTA

GTTTACATAATA
GTTTACATAATA
GTTTACATAATT
GTTTACATAATT
GTTTATGTAATA

GGTTACGCCACC
GGTTACCCCACC
GCACCCGCCTTC
GCACCCGCCTTC
GGTCCCTCCCTT

GATGACGTAATC
GATGACGTAATC
GATGACGTCATC
GATGACGTCATC
GATGACGTCACC

GATTACTTAATA
GATTACTTAATA
CATCAAATCATA
CATCAAATCACA
CATTGCCTTATA

TGTTACATAACA
TGTTACATAACA
TGTTGCATAACA
TGTTACATAACA
TATTACATAACA

AGTTACGTAAGC
AGTTACGTAAGC
GGTTATGTAAGC
GGTTATGTAAGC
AGGTCCGTCACC

GGTTACGGAACT
GGTTACGGAACT
GGTTACAGAACT
AGTTACAGAACT
GGTTACGGAACT

TGTTAAGTAATA
TGTTAAGTAATA
TGTTAAGAGAGA
TGTTAAGAGAGA
TATTAAGGAATA

GTTTACATAATT
GTTTACATAATT
GTTTCCCTAATT
GCTTCCCTAATT
ATTTACATAATT

CGTTACGTGATG
CGTTACGTGATG
CGCTACGTGGTG
CGCTACGTGGTG
CGTTACGTGATG

TGTTAAGCAATA
TGTTAAGCAATA
TGTTAAGCAATA
TGTTAAGCAATA
TGTTAAGCAATA

CGTGACGTAATG
CGTGACGTAATG
CGTGACGTAATG
CGTGACGTAATG
CGTGACGTAATG

GTTTACACAATA
GTTTACACAATA
GTGTACCAAACA
GTGTACCCAACA
GTCCACACAACA

GTTTACACAATT
GTTTACACAATT
GTTTACACATCT
GTTTACAAATCT
GTTTTTATAACT

TGTCACGCAATT
TGTCACGCAATT
TGTCGCGGGATT
TGTTGCGGGATT
CGTCAGGGAATT

GATGACGTAATC
GATGACGTAATC
GATGATGTCACT
GATGATGTCACA
GATGACGTCAGC

GTTTACATAATC
GTTTACATAATC
GTTTGCACAATC
GTTTGCACAATC
GTTTACATAATC

GATTACCTAATC
GATTACCTAATC
AGTTGCCTGATC
CGTGGCCTGATC
CAGTGCCTAATC

TGTTACATCATC
CGTTATATCATC
TATTACATCATC
TCTTACATCATC
TGTTACATCATC

GATTCCGTAATT
GATTCCGTAATT
GACTCCGTAGCT
GATTCCGTAGCT
GAGGACGTAGCT

GATGACGCAATC
GATGACGCAATC
GATGACGCAATC
GATGACGCAATC
GATGACGCAATC

GGTTACGCCACC
GGTTACACCTCC
GCACCCGCCTTC
GCACCCGCCTTC
GGTCCCTCCCTT

TGTTACATAACT
TGTCTCATAACT
TGTTACACAACT
TGTTATACAACT
GGTTATTTAACT

GTTTACATAATT
GTTTACATAATT
GTTTCCCTAATT
GCTTCCCTAATT
ATTTACATAATT

GTTTACACAATA
GTTTACACAATA
GCTGGAAGAACC
GCTGGCAGGAAG
GATTAAACAAAC

AGTTACGAAATG
AGTTACGAAATG
AGTTACGAAATG
AGTTACGAAATG
AGTTACGAAATG

GATTACTTAATA
GATTACTTAATA
CATCAAATCATA
CATCAAATCACA
CATTGCCTTATA

GGTTCCACAATC
GGTTCCACAATC
GGTTCCACAATC
GGCTCCACGATC
GGTTCCATAACC

TGTTACAGAATC
TGTTACAGAATC
TGTTAAAGAGTG
AGTTAAAGAATG
TGTCACAGAATG

GCTTACATAATC
GCTTACATAATC
GGTTACATAATC
AGTTACATAATC
GTTTACATAATC

TGTTATGCAATG
TGTTATGCAATG
TGTTTCGTAATG
CGTTTCGTAATG
TGTTATGCAATG

GATTCCGTAATT
GATTCCGTAATT
GACTCCGTAGCT
GATTCCGTAGCT
GAGGACGTAGCT

AGTTACGCAAGA
AGTTACGCAAGA
AGTTATGCAAGA
AGTTATGCAAGA
AATTACGCAAGA

GATTCCGTAATA
GATTCCGTAATA
GATACCGGAATA
GATACCGGAATA
GATTTCGGAATA

TGTTACAAAATC
TGTTACAAAATC
TGTTACAATATT
TGTTACAATATT
TGCTGCAAGATT

GGTTCCATAATA
GGTTCCATAATA
AAGTCCATCACA
AGGTCCGTCACA
AACTCCATAATA

GGTTACGCCACC
GGTTACGCCTCC
GCACCCGCCTTC
GCACCCGCCTTC
GGTCCCTCCCTT

GGTTACACATTT
GGTTACACATTT
GGTCACATCTTT
GGTCACATGTTT
GGTTGTACATTT

AGTTACCTAATA
AGTTACCTAATA
AGTTCTTTAATG
AATTCTTTAATG
AGTCCTCTAATA

AGTTACCTAATT
AGTTACCTAATT
ACTTGCTTAATT
ACTTTCTTAATT
AGTTACCTAATT

GGTTACACATTT
GGTTACACATTT
GGTCACATCTTT
GGTCACATGTTT
GGTTGTACATTT

TGTTACACAAAC
TGTTACACAAAC
TGTTGCACAAAG
TGTCACACAAAG
TGTTACACAAAC

CGTTACGTATTG
CGTTACGTATTG
AACTGCAGACTG
AGCTGCATACTG
CGCGACGTGCTG

AGTTACCTAATC
AGTTACCTAATC
CATTACCTAATC
CATTACCTAATC
AGTTACCTAATC

CATTACGTCATC
CATTACGTCATC
CATTACGTCATC
CATTACGTCATC
CATTACGTCATC

TGTTACACAAAC
TGTTACACAAAC
AGCCACACAAAT
AGCGACACAAAT
CATTAGACAGAC

TGTTAGGTAATG
TGTTAGGTAATG
TGGCAGGCAACG
TAGCAGAGAATG
TATTAGGTAATG

AGTTACCCAATC
AGTTACCCAATC
CGCTACCCAATC
CGCTACCCAATC
CACTACCCAGTC

AGTTACGCGATA
AGTTACGCGATA
ACTCACGCGATA
ACTCACCCGATA
AATCACGCGGTA

AGTTACCCAATC
AGTTACCCAATC
CGCTACCCAATC
CGCTACCCAATC
CACTACCCAGTC

ATTTACGTAATA
ATTTACATAATA
ATTTGCATAATA
ATTTACATAATA
ATTTGTTTAATA

GGTTTCACAATG
GGTTTCACAATG
GGTTTCACAATG
GGTTTCACAATG
GGTCTCACAATG

GATTATGTAATT
GATTATGTAATT
GGTTACGTAATT
GGTTCCGTAATT
GATTATGTAATC

CATTACGTAACC
CATTACATAACC
TAATGCAGAACC
TATTGCAGAACC
TAACACATAAGG

ACTTACGCAATA
ACTTACGCAATA
GATTACTGAATA
GTCTACGGAATA
GTCTGTGCAACG

AGTTACGCGATA
AGTTACGCGATA
ACTCACGCGATA
ACTCACCCGATA
AATCACGCGGTA

AGTTACTTAATA
AGTTACTTAATA
AGTTAATTAATA
AGTTACTTAATA
AATTCTGTTGTG

CGTTAAGCAATA
CGTTAAGCAATA
TCTCACACAATA
TCTTATACAATA
TGTTAAGTGACA

ACTTACGTAATT
ACTTACGTAATT
CTCCATGTGAAT
CTCCATGTGAAT
CCTTGGGTCGCC

TGTTACATAAAA
TGTTACATAAAA
AGAAAAAGAAAA
TGTTAAAAAAAA
CGATACTTGAAA

GGTTATATAATA
GGTTATATAATA
GGTTATGTAATG
GGTTATATAATG
GGTTGTGTAACA

AGTTACGCGATA
AGTTACGCGATA
ACTCACGCGATA
ACTCACCCGATA
AATCACGCGGTA

CATTACGTCATC
CATTACGTCATC
CATTACGTCATC
CATTACGTCATC
CATTACGTCATC

AGTTACTTAATT
AGTTACTTAATT
AGTTTCTTAATT
AGTTTCTTAATT
AGTTACTTAATT

GATTACGTATTT
GATTACGTATTT
GATTACGTATTT
GATTACGTATTT
GATTACGTATTT

TATTACGTAAAT
TATTATGTAAAT
TATTATGCAAAT
TATTATGTAAAT
TATTAAACAAAT

AATTACATAATA
AATTACATAATA
GATTGCATAATC
GATTGCATAATC
AATTACATAATA

GGTTACATAAGG
GGTTACATAAGG
GGTTACATAAGG
GGTTACATAAGG
GGTTACATAAGG

AGTTACTTAATT
AGTTACTTAATT
AGTTTCTTAATT
AGTTTCTTAATT
AGTTACTTAATT

AATTACATAATT
AATTACATAATT
AATGAAATAATT
AATAGAATAACT
CATTAAATAATT

AGTTACGCGATA
AGTTACGCGATA
ACTCACGCGATA
ACTCACCCGATA
AATCACGCGGTA

GGTTACATAAGG
GGTTACATAAGG
TATTATATAAGG
TATTATATAAGG
GGTTACATAAGA

AATTACATAATA
AATTACATAATA
CGCTGCCCTATG
CGCTGTACTGTA
GATGCTATCACA

AATTACATAATC
AATTACATAATC
AATTACGTAACC
AATTACGGAACC
GATTACATAATC

GGTTATACAATA
GGTTATACAATA
GATTATACAGTA
GATTATACAGTA
GATTATATAGTA

AATTACATAATC
AATTACATAATC
AATTACGTAACC
AATTACGGAACC
GATTACATAATC

AATTACATAATC
AATTACATAATC
AATTACGTAACC
AATTACGGAACC
GATTACATAATC

AGTTACTTAATA
AGCTACTTAATA
GACAGCTAAATA
GACAACTAAATA
TGCTATTTAATA

AGTTCCGCAATC
AATTCCGCAATC
AGTCCCGCTGCC
AGTCCCACTGCC
AGTCCCGAAGCC

AATTACATAATT
AATTACATAATT
TACTTCATAACG
TACTACATAACA
AATGACACAGTG

GGTTACATAAGG
GGTTACATAAGG
GGTTACATAAGG
TGTTACATAAGG
GGTTACGTAAGG

GGTTACACATTT
GGTTACACATTT
GGTCACATCTTT
GGTCACATGTTT
GGTTGTACATTT

AGTTACTTAATC
AGTTACTTAATC
AGTTCCTTAATC
AGTTCTTTCATC
AGCTACTTAATC

AGTTACTCAATA
AGTTACTCAATA
AATTGCTCAACA
AATTGCTCAACC
AGTTGCTCAATA

GGTTTCATAATG
GGTTTCATAATG
GGTTCCATAGTG
GGTTCCATAGTG
GATTCCATAATG

GGTTACACATTT
GGTTACACATTT
GGTCACATCTTT
GGTCACATGTTT
GGTTGTACATTT

ACTTACGTAATT
ACTTACGTAATT
CTCCATGTGAAT
CTCCATGTGAAT
CCTTGGGTCGCC

AATTACATAATA
AATTACATAATA
AACCACATATTT
AACCACATATTT
AAATACAGCATA

GGTTGCATAATG
GGTTGCATAATG
GGTTGCATAATG
GGTTGCATAATG
GGTTGCATAATG

GGTTATATAATA
GGTTATATAATA
CTAAGTTTAATA
CTGAATTTAATA
GCATATGTACAA

CGTCACGCAATT
CGTCACACAATT
CGAAACAATATT
CAAAACAGTATT
CGTAACAGAAAT

GATTATGTAATT
GATTATGTAATT
GGTTACGTAATT
GGTTCCGTAATT
GATTATGTAATC

AGTTACCTAATT
AGTTACCTAATT
AGTGACCTAACT
AGTGACCTAACT
AGTTACCTAATT

GGTTACGGAAAA
GGTTACGGAAAA
GGATACTGGAAA
GGATGCTGGAAA
GGCTACGGAAAC

GATTATGTAATT
GATTATGTAATT
GGTTACGTAATT
GGTTCCGTAATT
GATTATGTAATC

GGTTACGAAAAT
GGTTACGGAAAT
GGTTACGTAAAG
GGTTACGTAAAT
AGTTACGGAAAT

AATTACATAATT
AATTACATAATT
AATGAAATAATT
AATAGAATAACT
CATTAAATAATT

AGTTACCCAATC
AGTTACCCAATC
CGCTACCCAATC
CGCTACCCAATC
CACTACCCAGTC

GGTTAGATAATA
GGTTAGATAATA
AGTTAAATAATA
AGTTAAATAATA
GGTTAAATAATA

GGTTACGAAACG
GGTTACGAAACG
GGTTACGAAACG
GGTTACGAAACG
GGTTACGAAACG
