# Supplementary material for: Correlated Evolution of Positions within Mammalian cis Elements
Source: PLoS One. 2013 Feb 8;8(2):e55521. doi: 10.1371/journal.pone.0055521 (PMC3568137; doi:10.1371/journal.pone.0055521)
Supplement: Text Archive S1 — A compressed/ZIP file archive of all binding site data for the 64 PWMs used in our analysis. The individual files are named per PWM ID, so for instance, “MA0002.hits” corresponds to JASPAR PWM MA0002. This has 333 binding sites, each of length 9. Each binding site is grouped as a set of 5 aligned sequences corresponding to human, chimp, mouse, rat and dog (from first to last). A blank line separates binding sites from each other. (GZ) [file pone.0055521.s004.gz › Hits/MA0046.hits]

GGTTAATAATTTAC
GGTTAATAATTTAC
GGTTAATGATTTAC
GGTTAATGCTTTAC
GGTTAATCATTTAC

GGTTAATTTTTACC
GGTTAATTTTTACC
GCTTAATTTTTATC
GCTTACGTTTTATC
GGTTAATTTTTACC

GGTTAATTTTTACC
GGTTAATTTTTACC
GCTTAATTTTTATC
GCTTACGTTTTATC
GGTTAATTTTTACC

GGTTAATAATTGCC
GGTTAATAATTGCC
AGCTTATAACGGAC
GGCTTATAATGGAC
AGCTAATAATTGCC

GGTTAATAATTGCC
GGTTAATAATTGCC
AGCTTATAACGGAC
GGCTTATAATGGAC
AGCTAATAATTGCC

GGTTAATAATTGCC
GGTTAATAATTGCC
AGCTTATAACGGAC
GGCTTATAATGGAC
AGCTAATAATTGCC

GGTTAATAATTGCC
GGTTAATAATTGCC
AGCTTATAACGGAC
GGCTTATAATGGAC
AGCTAATAATTGCC

GGTTAATTATTAAT
GGTTAATTATTAAT
GGTTAATTATTAAT
GGTTAATTATTAAT
GGCTAATTATTAAT

GGTTAATTATTAAT
GGTTAATTATTAAT
GGTTAATAATTAAT
GGTTAATAATTAAT
GGTTAATTATTAAT

TGTTAATAATTACC
TGTTAATAATTACC
GGTTAATCATTAGT
TGTTAATCATTAGT
CGTTAATAATTACC

GGTTAATATTTAGC
GGTTAATATTTAGC
AGTTAATAATTACC
AGTTAATAATTACC
AGTTAATAATTAGC

GGTTAATCTTTAAC
GGTTAATCTTTAAC
GGTTAATCTTTAAC
GGTTAATCTTTAAC
GGTTAATCTTTAAC

GGTTAATGATTAAT
GGTTAATGATTAAT
GGTTAATGATCAAT
GGTTAATGATCAAT
GGGTAACGGTTAGC

GGTTAATCATTTCC
GGTTAATCATTTCC
GGTTAATCATTATC
GGTTAATCATTATC
AGTTAATCATTTCC

GGTTACTGATTAAC
GGTTACTGATTAAC
TGTTACTGATTAAC
TGTTACTGATTAAC
TGTTACTGATTAAC

AGTTAATTATTAAA
AGTTAATTATTAAA
AGTTAATTATTAAA
AGTTAGTTATTAAA
AGTTAATTATTAAA

GGTTAATTATAACC
GGTTAATTATAACC
GGTTAATTATAACC
GGTTAATTATAACC
GGTTAATTATAACC

AGTTAATTTTTACC
AGTTAATTTTTACC
GCTTAATTTTCACC
GCTTAATTTTCACC
GGTTAATTTTCACC

AGTTAATAATTAAT
AGTTAATAATTAAT
AGTTAATCATTAAT
AGTTAATCATTAAC
AGTTAATAATTAAT

GGTAAATAATTACC
GGTAAATAATTACC
AGTGAATTATTACT
AGTAAATTATTACT
GGTAAATGATTACC

GGTTAATAGTTATC
GGTTAATAGTTATC
GGTTAATAGTTATC
GGTTAATAGTTATC
GGTTAATAGTTATC

GGTTAATGATTGGC
GGTTAATGATTGGC
GGTTAATGATTGTC
GGTTAATGATTGTC
GGTTAATGATTGCC

GTTTAATAATTAAC
GTTTAATAATTAAC
GCTTAATAATTAAC
GCTTAATAATTAAC
GTTTAATAATTAAC

GTTTAATAATTACC
GTTTAATAATTACC
GTTTAATAATTACC
GTTTAATAATTACC
GTTTAATAATTACC

GGTTAATTAGTAAC
GGTTAATTAGTAAC
AGTTAATGAGTAAC
AGTTAATTAGTAAC
GGTTAATTAGTAAC

GATTAATTATTAAC
GATTAATTATTAAC
GATTAATGATTAAC
GGTTAATGATTAAC
GATTAATTATTAAC

GGTTTATTATTAAC
GGTTTATTATTAAC
GGTTTATTATTAAC
GGTTTATTATTAAC
GGTTTATTATTAAC

AGTTAATGATTACA
AGTTAATGATTACA
CAGTAGTGATTCCA
CAGTAATGATTCCA
AGTTAATGATTGTA

GGTTAATGATTCGC
GGTTAATGATTCGC
GGTTAATGATTCAC
GGTTAATGATTCGC
GGTTAATGGTTCGC

TGTTAATGATTAGC
TGTTAATGATTAGC
TGTTAATGATTAGC
TGTTAATGATTAGC
TGTTAATGATTAGC

AGTTAATGATTAAA
AGTTAATGATTAAA
AGTTAATGATTAAA
AGTTAATGATTAAA
AGTTAATGATTAAT

GGTTAATCATTGGC
GGTTAATCATTGGC
GGTTAATCATCACC
GGTTAATCATCACC
GATTAATCATTATC

GTTTAATTATTACC
GTTTAATTATTACC
CCTTAAAAATTATG
CCTTAAGAATTATG
GCTTATAAGCTATG

TGTTAATTATTAAA
TGTTAATTATTAAA
TGTTAATTATTAAG
CGTTAATTATTAAG
TGTTAATTATTAAA

GGTTAATCATTGGC
GGTTAATCATTGGC
GGTTAATCATCACC
GGTTAATCATCACC
GATTAATCATTATC

TGTTAATTATTAAA
TGTTAATTATTAAA
TGTTAATTATTGAA
TGTTAATTATTGAA
TGTTAATGATTGAA

GGTTACTATTTAAC
GGTTACTATTTAAC
GGTTACTAGTTAAT
GGTTACTGGTTAAT
AGTCACTAATTAAC

GGTTAATGTTTGCC
GGTTAATGTTTGCC
GGCTAATGTTTGTT
GGTTAATGTTTGTT
GGTTCATTTTTGCA

AGTTAATGATTTCC
AGTTAATGATTTCC
GGTTAGTGATCGCT
GGCTAGTGATCGCT
GGTGAATAGTCCTT

GGTTAATGATCAGC
GGTTAATGATCAGC
AGTTAATGATCAGC
AGTTAATGATCAGC
GGTTAATGATCAGC

GGTTAATCTTTAAA
GGTTAATCTTTAAA
GGTTAATCTCAAAA
GGTTAATCGCAAAA
GGCGAATCTTTAAA

GGTTAATGTTTGAC
GGTTAATGTTTGAC
GGTTAATGTTTGAC
GGTTAATGTTTGAC
GGTTAATGTTTGAC

GGTTAATGATCAGC
GGTTAATGATCAGC
AGTTAATGATCAGC
AGTTAATGATCAGC
GGTTAATAATCAGC

TGTTAATTATTAAT
TGTTAATTATTAAT
CCTTAATTATTGAT
CCTTAATTATTGAT
CCTTAGCTATTAAT

AGTTAATAATTTGC
AGTTAATAATTTGC
AGTTAATAATTTGC
AGTTAATAATTTGC
AGTTAATAATTGGC

GGTTAATGATTTCT
GGTTAATGATTTCT
CTTTAACGATCTGG
CTTTAACGATTTGG
CATAAATAATTTGT

AGTTACTAATTAAC
AGTTACTAATTAAC
GGTTACTCATTAAC
GGTTACTAATTAAC
GGTTACTAATTAAC

GGTTAATGATTTCT
GGTTAATGATTTCT
CTTTAACGATCTGG
CTTTAACGATTTGG
CATAAATAATTTGT

GGTTAAAGATTAAC
AGTTAAAGATTAAC
GGTTAAAGATTAAC
GGTTAAAGATTAAC
GGTTAAAGATTAAC

TGTTAATGTTTAAC
TGTTAATGTTTAAC
TGTTAATAATTAAT
TGTTAATAATTAAT
TGGTAATGTTTAAT

GCTTAATGATTAAC
GCTTAATGATTAAC
GCTTAATGGTTAAC
GCTTAATGGTTAAC
GTTTAATAATTAAC

GGTTAATACTTGAC
GGTTAATACTTGAC
GGTTAATGCTTGAC
GGTTAATGCTTGAC
GGTTAATGCTTGAC

GTTTAATGATTAAC
GTTTAATGATTAAC
GTTTAATAATTAAC
GTTTAATAATTAAC
GTTTAATGATTAAC

GGTTACTTATTTAC
GGTTACTTATTTAC
GACTGTTTATGTAC
GAGTGTTTATGAAC
GATGATTTATTTCC

GTTTAATGATTAAC
GTTTAATGATTAAC
GTTTAATAATTAAC
GTTTAATAATTAAC
GTTTAATGATTAAC

GGCTAATGATTAAC
GGCTAATGATTAAC
AGCTAATCATTAAC
AGCTAATCATTAAC
GGGTAATTATTAAC

GGTTTATTATTAGC
GGTTTATTATTAGC
GATTTATTATTAGA
GATTTATTATTAGA
GGTTTATTATTAGC

GGTTTATTATTAGC
GGTTTATTATTAGC
GGTTTATTATTAGC
GGTTTATTATTAGC
GGTTTATTATTAGC

GGTTAATCAGTAAC
GGTTAATCAGTAAC
GGTTAATCAGTAAC
GGTTAATTAGTAAC
GGTTAATCAGTAAC

TGTTAATCATTAAA
TGTTAATCATTAAA
CGTTAATTATTAAA
CGTTAATTATTAAA
TGTTAATCATTAAA

TGTTAATCATTAAA
TGTTAATCATTAAA
CGTTAATCATTAAA
CGTTAATCATTAAA
CGTTAATCATTAAA

GGTTAATTATTCAG
GGTTAATTATTCAG
GGCTAACAACTCAG
GGTTAATAATTCAA
AGTTAACAATTCGA

GGTTAATATTTGCA
GGTTAATATTTGCA
CATTAATATTTCCA
CATTAATATTTCCA
GGTTAATATTTGCA

GGTTAATGGTTTCC
GGTTAATGGTTTCC
GGGTAATTGTTCCC
GGGTAATTGTTCCC
GGTCCATTGTTCCT

TGTTAATCATTAAA
TGTTAATCATTAAA
CGTTAATTATTAAA
CGTTAATTATTAAA
TGTTAATCATTAAA

GGTTAATCTTTAAG
GGTTAATCTTTAAG
CGTTAATCTTTAAG
CGTTAATCTTTAAG
GGTTAATCTTTAAG

TGTTAATAATTTTC
TGTTAATAATTTTC
TGTTAATGATTTTC
TGTTAATGATTTTC
TGTAAATGATTTTC

GGTTAAAAATTAAA
GGTTAAAAATTAAA
GGTTAAATATTAAA
GGTTAAACATTAAA
GGTTAAAAATTAAA

GGTTAATGGTTAAT
GGTTAATGGTTAAT
AGTTAATGGTTAAT
AGTTAATGGTTAAT
GGTTAATGGTTAAT

AGTTACTGATTAAC
AGTTACTGATTAAC
AGTTACTGATTAAC
AGTTACTAATTAAC
GGTTACTGATTAAC

AGTTAATATTTAAT
AGTTAATATTTAAT
AGTTAATATTTGAC
AGTTAATATTTGAC
AGTTAATATTTAAT

AGTTAATATTTGAC
AGTTAATATTTGAC
GGTTAATATTTGAC
GGTTAATATTTGAC
AGTTAATATTTGAC

GGTTACTAGTTAAC
GGTTACTAGTTAAC
GGTTACTAGTTAAC
GGTTACTAGTTAAC
GATTACTAATTAAC

GGTTAATGGTTAAT
GGTTAATGGTTAAT
AGTTAATGGTTAAT
AGTTAATGGTTAAT
GGTTAATGGTTAAT

GGTTAATGGTTAAT
GGTTAATGGTTAAT
AGTTAATGGTTAAT
AGTTAATGGTTAAT
GGTTAATGGTTAAT

GGTTAATATTTTAT
GGTTAATATTTTAT
GGTTAATATTTTAT
GGTTAATATTTTAT
GGTTAATATTTTAT

GGTTAAAATTTAAC
GGTTAAAATTTAAC
GGTTAAAGTTTAGC
GGTTAAAGTTTACC
AGTTAAAGTTTAGA

GGTTAATATCTAAC
GGTTAATATCTAAC
GGTTAATATTTGAC
GGTTAATATTTGAC
GGTTAATGTTCGAC

TGTTAATTATTGGC
TGTTAATTATTGGC
TGTTAATTATTGGC
TGTTAATTATTGGC
TGTTAATTATTGAC

GGTTAATCATTCAT
GGTTAATCATTCAT
GGTTAATCATTCAC
GGTTAATCATTCAC
GGTTAATCATTCAT

AGTTAATCATTAAG
AGTTAATCATTAAG
AGTTAACCATTAAG
AGTTAACCATTAAG
AGTTAATTATTAAA

GGTTTATTTTTAAC
GGTTTATTTTTAAC
AGTCTATTTTTAAC
AGTCTATTTTTAAC
GGGCTATTTTTAAC

GATTAATTTTTACC
GATTAATTTTTACC
CCTTGGTGTTTTTA
TCTTGGTGTTTGTA
GTTTAATCTTTATC

AGTTAATGATTAGT
AGTTAATGATTAGT
AGTTAATGATTCCT
AGTTACTGATTACT
AGTTAATGATTACT

GGTTATTGATTGAC
GGTTATTGATTGAC
GGTTATTGATTGAC
GGTTATTGATTGAC
GGTGACTGATTGAC

GTTTAATAATTAAA
GTTGAATAATTAAA
GCTGAGTAACTGAC
GCTGAGTAACCAAC
GCTGAATAATTAAA

GGTCAATAATTAAA
GGTCAATAATTAAA
AGGCCAGGATTAAA
AGATAAGGAGTAAA
CAGTAAGAATTAAA

GGTTAATATTTGCT
GGTTAATATTTGCT
GGATCAAATTTGCT
TGATCAAATTTGCT
GGTTAATATTTGCT

GGTTAATATTTCAA
GGTTAATATTTCAA
TACTAACATTTCAA
CACTAACATTTCAA
TGCTAACATTTCAA

GGTTAATGTTGAAC
GGTTAATGTTGAAC
GGTTAATATTGAAC
GGTTAATATTGAAC
GGTTAATGTTGAAC

GGTTAATTTTTGCT
GGTTAATTTTTGCT
GCCTAATATCTGTT
GTCTAATACCTGTT
GGTTAAGTTTTGCT

TGTTAATAATAAAC
TGTTAATAATAAAC
TGTTAATAATAAAC
TGTTAATAATAAAC
TGTTAATAATAAAC

GGTTAATCATCACT
GGTTAATCATCACT
AGTTAATCATCACT
AGTTAATCATCATT
GGTTAATCATCATT

GGGTAATAATTTCC
GGGTAATAATTTCC
TGGTAATTATTCTG
CGGTAATTATTCTG
CGATAATAACTCCT

AGTAAATTATTAAC
AGTAAATTATTAAC
AGTAAATCATTAAC
AGTAAAGCATTAAC
AGTAAATGATTAAC

GGATAATAATTGAC
GGATAATAATTGAC
AGATAATGATTGAC
AGGTAATGAATGAC
GGGTAATAATTGAC

GCTTAATTTTTAAC
GCTTAATTTTTAAC
GCTTAATTTTTAAC
GCTTAATTTTTAAC
GATTAATTTTTAAC

GGTTAGTCTTTAAC
GGTTAGTCTTTAAC
GGTTGGTTTTCAGG
GGTTGGTTTTCAGG
GGTCAGTCCTTAAA

TGTTAATATTTTCC
TGTTAATATTTTCC
TGTTAGAATTTTCC
TGTTAGAATTTTCC
TATTTGTGTTTTCC

GGGTAATTATTAAA
GGGTAATTATTAAA
AGGTAATTATTAAA
AGGTAATTATTAAA
AGGTAATTATTAAA

AGTTAATATTTCAC
AGTTAATATTTCAC
AGTTAATATTTCAC
AGTTAATATTTCAC
AGTTAATATTTCAC

GTTTAATTTTTAAC
GTTTAATTTTTAAC
ATTTAATTTTTAAC
ATTTAATTTTTAAC
GTTTAATTTGTAAC

TGTTAATTTTTACA
TGTTAATTTTTACA
CGGGAATGCTCATA
CGTGAATTCTCATA
CGTTAATTTTCACA

GGTTAATTCTTATA
GGTTAATTCTTATA
GCGTGATTCCTAGA
GTGTGATTCCTAGA
GCTTAATTCCTGCA

GTTTAATTTTTAAC
GTTTAATTTTTAAC
CCTTACTTTTAAAC
CCTTAATTTTAAAC
GTGTAATTTTGAAT

GGGTAATTTTTAAC
GGGTGATTTTTAAC
GGGTGATTTTTAAT
GGGTGATTTTTAAT
GGATGATTTTTAAT

AGGTAATTATTAAC
GGGTAATTATTAAC
GACTAATGATTAAC
AACTAATGATTAAC
AGGTAATTATTAAC

AGTTAATTATTGAT
AGTTAATTATTGAT
AGTTAATTATTGAT
AGTTAATTATTGAT
AATTAATTATTGAG

GGTTAATGATTGTT
GGTTAATGATTGTT
GGTTAATGATTGTC
GGTTAATGATTGCT
GGTGACTGAATGTT

GGTAAATTATTAAT
GGTAAATTATTAAT
GGTAAATTATGAAT
GGTAAATTATGAAT
AGTTAATTATAAAT

GGTTTATTATTAAT
GGTTTATTATTAAT
GGTTTATTGAAATT
GGTTTATTGAAATT
AGTTTATGGTTGGT

GGATAATTATTGAC
GGATAATTATTGAC
AAAAAGTGACTGAT
AAAAATTGACTGAT
GAGAAGGAGATTCT

GGTTACTCATTGCC
GGTTACTCATTGCC
GGTTACTCATTGCC
AGTTACTCATTGCC
AGTTACTCATTGCC

AGTTAATCATTGGC
AGTTAATCATTGGC
AGTTAATAATTGGC
AGTTAATAATTTGC
AGTTAATCATTGGC

GGTTAATGGTTAGA
GGTTAATGGTTAGA
GGTTAATGGTTAGA
GGTTAATGGTTAGA
GGTTAATGGTTAGA

GGTAAATTATTGCC
GGTAAATTATTGCC
GGTAAATTACTGCC
GGTAAATTACTGCC
GGTAAATTATTGCC

GGTTATTTATTTTC
GGTTATTTATTTTC
GGTTATTTATTTCC
GGTTATTTATTTTC
GGTTATATATTTTC

GGTTAACTATTTCC
GGTTAACTATTTCC
GATTGACCACCTCC
GGTTGACCACCTCC
GGTTAACTACTTCC

GCTTAATAATTAAT
GCTTAATAATTAAT
GTTTAATAATTGAT
GTTTAATAATTGAT
GTTTAATAATTCAT

GGTTAATGTTTGCA
GGTTAATGTTTGCA
GGTTGATGGGTGCA
GGTTGATGGGTGCA
GGTTAATGTCTGCA

GGTTATTTATTTTC
GGTTATTTATTTTC
GGTTATTTATTTTC
GGTTATTTATTTTC
GGTTATTTATTTTC

AGTTAATTTTCAAC
AGTTAATTTTCAAC
AGTTAATTTTCAAC
AGTTAATTTTCAAC
AGTTAATTTGCAGC

GGTTAATTATAAAG
GGTTAATTATAAAG
ACTTAACCATAAAA
ACTTAGCTATAAAA
GGTGAATAGTAAAG

GGTTAATAATGTGC
GGTTAATAATGTGC
GGTTAATAATGTGC
GGTTAATAATGTGC
GGTTAATAATGTGC

GGTTGATCATTAGC
GGTTGATCATTAGC
AGTTGATCATTAGC
AGTTGATCATTAGC
CGTTGATTGTTAGC

TGTTAAAAATTACC
TGTTAAAAATCACC
TATTAAAAATCACC
TATTAAAAATCACC
AATTAAAAATCATC

TATTAATAATTAAC
TATTAATAATTAAC
TATCAATAATTAAG
TATCAATAATTAAG
TATTAATAGCTAAG

AGTTAATTTTCAAC
AGTTAATTTTCAAC
AGTTAATTTTCAAC
AGTTAATTTTCAAC
AGTTAATTTGCAGC

GGTTACTGATTAGA
GGTTACTGATTAGA
GGTTACTGATTAGA
GGTTACTGATTAGA
GGTTACTGATTAGA

AGTTAATGATTCTC
AGTTAATGATTCTC
GGTTAATTATTCTC
GGTTAATCATTGTC
AGTTAATTATTCTC

GATTAATGTTTAAC
GATTAATGTTTAAC
GATTAATGTTTAAC
GATTAATGTTTAAC
GATTAATGTTTAAC

AGTTAATGATTCTC
AGTTAATGATTCTC
GGTTAATTATTCTC
GGTTAATCATTGTC
AGTTAATTATTCTC

GGTTATTAATGACC
GGTTATTAATGACC
GGTTATTAATGACC
GGTTATTAATGACC
GGTTATTAATGACC

GGGTAATTATTAAT
GGGTAATTATTAAT
GGGTAATGATTAAT
GGGTAATGATTAAT
GGGTAATTATTAAT

AGTTAATAATCTAC
AGTTAATAATCTAC
GGTTAATGATCTAC
GGTTAATGATCTAC
GGTTAATAATCTAC

AGTTAATGTTTGAC
AGTTAATGTTTGAC
AGTTAATGATTGAT
AGTTAATGTTTGAT
AGTTAATGGTTGAT

AGTTAATGATTCTC
AGTTAATGATTCTC
GGTTAATTATTCTC
GGTTAATCATTGTC
AGTTAATTATTCTC

GGTTAATCTTAAAC
GGTTAATCTTAAAC
AGCTCACCTTCAAC
AGTTCACCTTCAAC
GGTTCATGTCAAAC

GGTTACTGATTAGA
GGTTACTGATTAGA
GGTTACTGATTAGA
GGTTACTGATTAGA
GGTTACTGATTAGA

GGTTAATCTTAAAC
GGTTAATCTTAAAC
AGCTCACCTTCAAC
AGTTCACCTTCAAC
GGTTCATGTCAAAC

AGTTAATGATTCTC
AGTTAATGATTCTC
GGTTAATTATTCTC
GGTTAATCATTGTC
AGTTAATTATTCTC

GGTTAATTTTGAGC
GGATAATTTTGAGC
TGTTAATCTTGAGA
TGTTAATTTTGAGA
CGTTAATTTCGAGC

GGTAAATAATTCAC
GGTAAATAATTCAC
TGTGAATAATTCAC
TGTGAATAATTCAC
CATGAATAATTCAC

GGTTATTTTTTAAA
GGTTATTTTTTAAA
CAATGATTATAAAA
CAATGATTGTAAAA
AATTTTTTAAAAAA

GGTTATTATTTAAT
GGTTATTATTTAAT
TGCTGTTCTTGAAT
CACTGTCCTTAGAT
GGATATTCTTTGAT

AGTTAGTATTTAAC
AGTTAGTATTTAAC
AGCCAGTATTTAAC
AACCAGTATTTAAC
GGCCGGTATTTAAC

TGTTAATAATTCCA
TGTTAATAATTCCA
TGTTAAAAACTACA
TGTTAAAAACTATA
TGTCAATAACTACA

AGTTATTTATTACA
AGTTATTTATTACA
ATTTATTCACTATA
ATTTATTCACTATA
AGTTATTTATCCTA

GGTTACTTTTTTAC
AGTTACTTTTTTAC
AGTTACTTTTTAAC
GGTTACTTTTTAAC
GGTTACTTTTTTAC

GGTTAAAAGTTACC
GGTTAAAAGTTACC
GGTTAAAAGTTACC
GGTTAAAAGTTACC
GGTTAAAAGTTACC

TGTGAATAATTACC
TGTGAATAATTACC
TGTGAATAATTACC
TGTGAATAATTACC
TGTGAATAATTACC

TGTTAATGATTGTC
TGTTAATGATTGTC
GTGTATTGACGATC
GTGTAATGACGACC
GCTTAATGATTGTC

TGTTAATTATTTCT
TGTTAATTATTTCT
AGTTAATTATTACA
AGTTAATTATTACT
TGTTGGTTCTTACC

TTTTAATAATTAAC
TTTTAATAATTAAC
GTTCAATAATTAAC
GTTCAATAATTAAC
TTTCAATCATTAAC

CGTTAATATTTACT
TGTTAATATTTACT
TACTAATATTTACC
TGCTAATATTTACC
TGTTAGTATTTACT

AGTTAATTATGATC
AGTTAATTATGATC
AGTTCCTTATGATC
AGTTCCTTATGATC
AGTTAATTATGATC

GGTAAATCTTTAAC
GGTAAATCTTTAAC
GGTAAATCTTTAAC
GGTAAATCTTTAAC
GGTAAATCTTTAAC

GATTAATGATTACT
GATTAATGATTACT
GATTAATAATTAAT
GATTAATAATTAAA
GATTAATAACTACT

GGTTATTAGTTATC
GGTTATTAGTTATC
GATTCTTAGTTATC
GGTTATTACTTATC
GATTATTAATTATC

GCTTAATTATTCAC
GCTTAATTATTCAC
GCTTAATTATTCAC
GCTTAATTATTCAC
GCTTAATTATTCAC

GGTTACTGATTTTC
GGTTACTGATTTTC
GGCTGTTGGTTTTT
GATTGTTGGTTTTT
GGTTGCCAATATTC

CATTAATAATTAAC
CATTAATAATTAAC
CATTAATTATTAAC
CATTAATTATTAAC
TATTAATAATTAAC

CATTAATAATTACC
CATTAATAATTACC
CATTAATCATTACC
CATTAATCATTACC
CATTAATAATTACC

GGTTAAATGTTACC
GGTTAAATGTTACC
AGTTAAATGTTATC
AGTTAGATGTTATC
GGTTAAATGTTACC

GGTTATTTATTCTC
GGTTATTTATTCTC
GGTTCCTTATTCTT
GGCTCCTTCTTCTT
CATTATTTATTCCC

GGTGAATAATTAAG
GGTGAATAATTAAG
GGTGAATAATTAAG
GGTGAATAATTAAG
GGTGAATAATTAAG

GATTACTAATTAAC
GATTACTAATTAAC
GATTACTGATTAAC
GATTACTAATTAAC
GATTACTAATTAAC

GGTTAAAGATTAAT
GGTTAAAGATTAAT
TGTTAAAAATTAAC
TGTTAAAAATTAAC
GATTGAAAATTAGT

AGTTAATCATCAGC
AGTTAATCATCAGT
TGTTAATCATTACC
TGTTAATCATTACC
AGTTAATCATCAGC

GGTAAATAATTATA
GGTAAATAATTATA
GGTAAATAACTATA
GGTAAATAGCTGTA
GGTAAATGATTTTA

CATTAATAATTAAC
CATTAATAATTAAC
CATTAATAATTAAC
CATTAATAATTAAC
CATTAATAATTAGC

GGTTACTTATTCTC
GGTTACTTATTCTC
GGTTACTTATTCTC
GGTTACTTATTCTC
AGTTACTTATTCTC

GGTTATTTATTTAT
GGTTATTTATTTAT
GGGTATTTACTTAC
GGTCATTTCTTTAC
GGTCATTTATTTAA

CTTTAATAATTAAC
CTTTAATAATTAAC
CTTTAATAATTAAC
CTTTAATAACTAAC
CTTTAATAATTAAC

GGGTAATTTTTAGC
GGGTAATTTTTAGC
GAGTGATTTTTAGG
GAGTGATTTTTAGG
GGGCAATTTTTTGG

AGTTAATTATTGTA
AGTTAATTATTGTA
TGTTAATTATTGCA
TGCTAATTATTGCA
AGTTAATTATTGCA

GGTTATTTATTTAT
GGTTATTTATTTAT
GGGTATTTACTTAC
GGTCATTTCTTTAC
GGTCATTTATTTAA

AGTTAATCATTTCT
AGTTAATCATTTCT
AGTTAATCATTTCT
AGTTAATCATTTCT
AGTTAATCATTTCT

GGTTAATGATGAAG
GGTTAATGATGAAG
GGTTAGTGGCAACG
GGTTAGTGGTAACG
GGTCAGTGAGGAAG

GGTTCATATTTATC
GGTTCATATTTATC
GGTTCATATTTATC
GGTTCATATTTATC
GGTTCATATTTATC

AGTTAATTCTTAAT
AGTTAATTCTTAAT
AGTTAATTCTTAAT
AGTTAATTCTTAAT
AGTTAATTCTTAAT

GCTTAATATTTATC
GCTTAATATTTATC
GCTCAATATTTATA
GCTCAATATTTATA
GCTTAATATTTATC

GGTTAATAATGTCA
GGTTAATAATGTCA
AGTTCATAATTTCA
AGTTCATAATGTCA
GGTTAATAATGTCA

GGTTTATAATTTTC
GGTTTATAATTTTC
GGCTTATAGTTTTC
GGCTTACAGGTTTC
GGTTTATAATTCCC

AGTTAATCATTTAT
AGTTAATCATTTAT
AGCTCATGGTTTAT
AGTTAATGGTTTAT
AGTTAATGATTTAT

TGTTAATCATTATT
TGTTAATCATTATT
CGTTAATCCCTGTA
CGTTAATCCCTGTT
TGTTCATCATTATT

GGTTCATTATTACG
GGTTCATTATTACG
GGCTCATTATTACA
GGCTCATTATTACA
GTTTCCTTGATACA

GGTTAATGATGAAG
GGTTAATGATGAAG
GGTTAGTGGCAACG
GGTTAGTGGTAACG
GGTCAGTGAGGAAG

AGTTAATTATTGTA
AGTTAATTATTGTA
TGTTAATTATTGCA
TGCTAATTATTGCA
AGTTAATTATTGCA

AGTTAATCATTTCT
AGTTAATCATTTCT
AGTTAATCATTTCT
AGTTAATCATTTCT
AGTTAATCATTTCT

GATTAATCATTTCC
GATTAATCATTTCC
AATTAATCATTTCC
CATCCATCATTTCC
GATTAATCATTTTG

GGTTAAAAATTAGT
GGTTAAAAATTAGT
GGTTAAATCTTAGT
GGTTAAATCTTAGT
CGTTCAGAATGAGT

AGTTAATTCTTAAT
AGTTAATTCTTAAT
AGTTAATTCTTAAT
AGTTAATTCTTAAT
AGTTAATTCTTAAT

AGCTAATAATTAGC
AGCTAATAATTAGC
AGCTAGTAATTAGC
AACTAGTAATTAGC
AGTTAATAATTAGC

AGTTAATTATTGTA
AGTTAATTATTGTA
TGTTAATTATTGCA
TGCTAATTATTGCA
AGTTAATTATTGCA

GGTTACTTATTTAT
GGTTACTTATTTAT
GGTTACTTATTTAT
GGTTACTTATTTAT
GGTTACTTATTTAT

AGCTAATAATTAGC
AGCTAATAATTAGC
AGCTAGTAATTAGC
AACTAGTAATTAGC
AGTTAATAATTAGC

GGTTAATAAGTTTC
GGTTAATAAGTTTC
GGCTAATAAGTTGT
TGCTAATAAGTTGA
GGTTAATAAGTTTC

TGTTAATGTTTAAT
TGTTAATGTTTAAT
TGTTAATATTTAAT
TGTTAATATTTAAT
TGTTAATGTTTAAT

GGTTAATGTTCTAC
GGTTAATGTTCTAC
AGCCTATGTCATTA
AGCCCATGTCCTTA
AGTCAATGTTCTCT

AGTTACTCATTAGC
AGTTACTCATTAGC
AGTTACTTATTAGC
AGTTACTTATTAGC
AGTTACTCATTAGC

GGTTAGCAATTACC
GGTTAGCAATTACC
GTTGAGCCAATACT
GTTGGGCCAATACT
GGTGAACCGTGAAC

GGTTAGTAATTGAT
GGTTAGTAATTGAT
GGTTAGTAATTGAT
GGTTAGTAATTGAT
GGTTAGTAATTGAT

GGTTATTTATTGCT
GGTTATTTATTGCT
ACCCATTTCTTGCT
CGTTTCTCCTCGCT
CATCATTCATTGCT

GGTTAGGAATTACC
GGTTAGGAATTACC
GGTTTAGAACTTCC
GGTTTAGAACTTCC
GGTTAGGAATTTCC

AGTCAATAATTATC
AGTCAATAATTATC
GATCAGTCACTTTT
GATCAGTCAATTTT
AAGAATCTCCTTCT

AGTTAATGATTTCG
AGTTAAAGATTTCG
TGTTAATGATTACC
TGTTAATGATTACT
GGTTAATCACCGCA

GGTTAATTAATTAA
GATTAATTAATTAA
GATTCATTAATTCA
GATTCATTAATTCG
GATTAATTAATTAA

GGTTACTGATTTAA
GGTTACTGATTTAA
GGTTATTTATTTAG
GGCTATTTATTTAA
GATTTTTCACTTCA

GGTTTATTATTTTC
GGTTTATTCTTTTC
AGTTTATTATGTTC
AGTTTATTATGTTC
AGTTTATTATTTTC

GGTTAGATATTAAC
GGTTAGATATTAAC
GGTCAAATATTAAC
GGTCAAATATTAAC
AGTCGAACATTAAC

GGTTAGTAATTGAT
GGTTAGTAATTGAT
GGTTAGTAATTGAT
GGTTAGTAATTGAT
GGTTAGTAATTGAT

AGCTAATCATTAAC
AGCTAATCATTAAC
AGCTAATCATTAAC
AGCTAATCATTAAC
AGCTAATCATTAAC

GGTTATTTTTTCCC
GGTTATTTTTTCCC
GCTCCTTTCCTTTC
GCTCCTTTCCTCTC
TGTCTTTCCCTCCT

AGTTAATTTTAACC
AGTTAATTTTAACC
AGTTAATTTTAACC
AGTTAATTTTAACC
GGTTAATTTTAACC

GGTTACTGATTTAA
GGTTACTGATTTAT
AGTGTTTGATTTAA
AGTGTTTGATTTAA
GGTTTGTTTCCTAA

TGTTAATATTTAGT
TGTTAATATTTAGT
TGTTAATATTTAGT
TGTTAATAGTTAAT
TGTTAATATTTAGT

GGTTAGTAATTGAT
GGTTAGTAATTGAT
GGTTAGTAATTGAT
GGTTAGTAATTGAT
GGTTAGTAATTGAT

AGTTAATGCTTACA
AGTTAATGCTTACA
AGTTCATGATTACA
AGTTCATGATTACA
AGTTAGTGGTTACA

CGCTAATTATTACC
CGCTAATTATTACC
GCCTAATTATGACC
GCCTAATTATGACC
TCCTAATTATTACC

GGTTAATTACTGGC
GGTTAATTACTGGC
GGTTAATTACTGGC
GGTTAATTACTGGC
GGTTAATTACTGGC

GGTTAGCAATTACC
GGTTAGCAATTACC
GTTGAGCCAATACT
GTTGGGCCAATACT
GGTGAACCGTGAAC

GGTTCATTCTTACC
GGTTCATTCTTACC
GGTTCATTCTTCCC
GGTTCATTCTCCCC
GTTTCATTCTTCCC

GGTTAGTAATTGAT
GGTTAGTAATTGAT
GGTTAGTAATTGAT
GGTTAGTAATTGAT
GGTTAGTAATTGAT

TGTTAATTCTTAAA
TGTTAATTCTTAAA
TATTAATTCTTGGA
TGTTAATTCCTAGA
TGTTAATTCTTAGA

GATTAATAATTATT
GATTAATAATTATT
GATTAATAATTATT
GATTAATAATTATT
GATTAATAATTATT

GATTAATTTTTAAA
GATTAATTTTTAAA
TGTTAATTATTTTA
TATTAATATTTTTA
GGTTAATTTTTTAA

GGTTTATTTTTAAA
GGTTTATTTTTAAA
AGTTTATTTTTCAA
AGTTTATTTTTCAA
AGTTTATTTTTCCA

GGATAATTTTTAAA
GGATAATTTTTAAA
AGATAATTTTTAAA
AGATAATTTTTAAA
AGAGAATTTTTCAA

GTTTAATCATTAAT
GTTTAATCATTAAT
GTTTAATCATTAAT
GTTTAATCATTAAT
GTTTAATCATTAAT

AGTTACTGATTTCC
AGTTACTGATTTCC
GGGCATTCACTGCT
GTGGATTCACTGCT
AAGAATTCATTTCA

GGTTATTAATTCAT
GGTCATTAATTCAT
GGTCATTAGTTCAT
GGTTATTAGTTCAT
GGTCCTTAGCTGAT

GGTTAATGAGCAAC
GGTTAATGAGCAAC
GGTTAATCAGCAAC
GGTTAATCAGCAAC
GGTTAATCAGCAAC

GGTTAATAAATATG
GGTTAATAAATATG
GGTTAATGAATACG
GGTTAATAAATACG
GGTTAATGAATATG

TGTTAATTATCACT
TGTTAATTATCACT
TATTAATTATCACT
TATTAATTATCACT
TATTAATTATCACT

GATTAATGGTTACC
GATTAATGGTTACC
GATTAATGGTTACC
GATTAATGGTTACC
GATTAATGGTTACC

GGTTAATATCTTAC
GGTTAATATCTTAC
GATTACCATTTTAT
GGTTACCATTGTAT
AGTTAATATTTTAA

AGTTACTAATTAGA
AGTTACTAATTAGA
AGTTACTAATTAGA
AGTTACTAATTAGA
AGTTACTAATTAGG

GGTTAAGAATTGTC
GGTTAAGAATTGTC
GGTTAACACTTGTG
GGTTAACACTTGTG
GGTTAAAAACTGTC

GGTTAATATGTTCC
GGTTAATATGTTCC
AGTTAATGTGTTTA
GGTTAATGTGTTTC
AGTTAATATGTTCC

GGTTAACCATTGAC
GGTTAACCATTGAC
GGTTAACCATTGAC
GGTTAACCATTGAC
AGTTAACCATTGAC

AGTTACTGATTTCC
AGTTACTGATTTCC
ATTTCCCAACTTCC
ATCTCCTGATTTCC
ATTGACTGATTTAG

AGTTAATCTTTAAG
AGTTAATCTTTAAG
AGTTAATCTTTAAG
AGTTAATCTTTAAG
GGTTAATCTTTAAG

GGCTAATTATTTTC
GGCTAATTATTTTC
GGATAATTATTTTT
GAATAATTATTTTT
GGCTAATTATTTTC

GGATAATTTTTAAA
GGATAATTTTTAAA
GAAGCATTTTCAAA
GAAGCATTTTCAAA
GAATAGTTTGTAAA

GGTTAATGGTTTAT
GGTTAATGGTTTAT
AGTTAACCATTCGC
AGTTAACCGTTTAC
GATTAATAGTTTAT

GGCTAATTATTTTC
GGCTAATTATTTTC
GGATAATTATTTTT
GAATAATTATTTTT
GGCTAATTATTTTC
