# Supplementary material for: Correlated Evolution of Positions within Mammalian cis Elements
Source: PLoS One. 2013 Feb 8;8(2):e55521. doi: 10.1371/journal.pone.0055521 (PMC3568137; doi:10.1371/journal.pone.0055521)
Supplement: Text Archive S1 — A compressed/ZIP file archive of all binding site data for the 64 PWMs used in our analysis. The individual files are named per PWM ID, so for instance, “MA0002.hits” corresponds to JASPAR PWM MA0002. This has 333 binding sites, each of length 9. Each binding site is grouped as a set of 5 aligned sequences corresponding to human, chimp, mouse, rat and dog (from first to last). A blank line separates binding sites from each other. (GZ) [file pone.0055521.s004.gz › Hits/MA0047.hits]

CAATATTTATTT
CAATATTTATTT
CAATACTAGTTT
CAATACTAATTT
CGCTTTTTATTT

AAATATTTGCTT
AAATATTTGCTT
TGATACTTGCTC
TGATACTTACTC
AAATATTTACTC

AAATATTTATTT
AAATATTTATTT
AGATATTTATTT
AGATATTTATTT
AGATATTTATTT

AAATATTTATTT
AAATATTTATTT
AAATACTCATCT
AAATATTCATCT
AAATATTTATCT

AAATATTTATTT
AAATATTTATTT
AAATATTTATGT
AAATATTTATGT
AAATATTTATGT

AAATATTTATTT
AAATATTTATTT
AAATATTTATTT
AAATATTTATTT
AAATATTTATTT

AAATATTTGCTT
AAATATTTGCTT
TGATACTTGCTC
TGATACTTACTC
AAATATTTACTC

CAATATTTGTTT
CAATATTTGTTT
TAACATTTTTAG
TAACATTTGTCA
TTAGATTTATTT

AAATATTTGCTT
AGATATTTGCTT
GAGCATTCGCTT
GAGCATTTGCTT
AAGTATTTCTTT

AAATATTTGCTT
AAATATTTGCTT
TGATACTTGCTC
TGATACTTACTC
AAATATTTACTC

AAATATTTATTT
AAATATTTATTT
AAATATTTATGT
AAATATTTATGT
AAATATTTATGT

AAATATTTATTT
AAATATTTATTT
AAATATTTATTT
AAACATTTATTT
AAACACTTATTT

AAATATTTGTTT
AAATATTTGTTT
AAATGTTTGTTT
AAATGTTTGTTT
AAATACTCGTTT

AAATATTTGTTT
AAATATTTGTTT
AAGGATTTATTT
AAGGCTTTATTT
ATATATTTACTT

AAATATTTGTTT
AAATATTTGTTT
GAGTTTCTGCCA
AAGACTCTGCCA
AAATATCTCTTC

AAATATTTGTTT
AAATATTTGTTT
AAAAAATCATTG
AATGATTCTTTG
AAACAATGGTTG

AAATATTTGTTT
AAATATTTGTTT
AAGGATTTATTT
AAGGCTTTATTT
ATATATTTACTT

AATTATTTACTT
AATTATTTACTT
TATGGTATCTTT
TATAATATATTT
TACGATTTGTTT

CATTATTTATTT
CGTTATTTATTT
GATTATCTATCT
GTGTATTTGTCT
GGCTATTTATTT

CATTATTTATTT
CATTATTTATTT
CATTATTTATTT
CATTATTTATTT
CATTATTTATTT

GAATATTTACTT
AAATATTTACTT
GCAGGCTTACTT
GCAGGCTTACTT
GATTGTTCACTC

AATTATTTACTT
AATTATTTACTT
AATTATTTACTT
AATTATTTACTT
AATTATTTACTT

AATTATTTACTT
AATTATTTACTT
AGTTATTTACAT
AGTTATTTACAT
AATTATTTAGTT

CATTATTTATTT
CATTATTTATTT
CCGCAATTATTT
CAGCATTTATTT
AATTATTTATTT

CATTATTTATTT
CATTATTTATTT
CATTATTTATTT
CATTATTTATTT
CATTATTTATTT

AATTATTTACTT
AATTATTTACTT
AATTATTTACTT
AATTATTTACTT
AATTATTTACTT

CAATATTGACTT
CAATATTGACTT
CAGTGTTTACAC
CAGTGTTGACAC
CAATATTGACTT

CACTATTTACTT
CACTATTTACTT
CATTATTTACTT
CACTATTTACTT
CACTATTTACTT

AATTATTTATTT
AATTATTTCTTT
GCCTGTATTTTT
ACCTGTATTTGG
ATCAGTTCCTTT

AATTATTTATTT
AATTATTTATTT
GGCTCTCTCTCC
GATTCTTTTTCC
GTTCCCGGTTCT

GAATATTTGCTT
GAATATTTGCTT
GGCTAGTTAGTC
GGCTAGTTAATT
GTATATTTGCTT

GAATATTTGCTT
GAATATTTGCTT
AATTATCTGTTC
GATTATCGGTTT
CAGCATTTGTTT

GAATATTTATTT
GAATATTTATTT
GAATATTTATTT
GAATATTTATTT
GACTATTTATTT

AATTATTTGCTT
AATTATTTGCTT
AAGAACTTTGTT
AAGAACTTCGTT
AAGAACTTGGTT

AATTATTTATTT
AATTATTTATTT
GGCTCTCTCTCC
GATTCTTTTTCC
GTTCCCGGTTCT

AATTATTTATTT
AATTATTTATTT
ATGATTGTATAT
ACCGATGTATTT
GATAGCTTATTT

AATTATTTATTT
AATTATTTATTT
AGTTGTTGTTTT
AATTATTGCTTT
ATATAATTATTT

GAATATTTATTT
GAATATTTATTT
GAATGTTTACCC
GAAGGCCGATCT
GCATGTTTACTT

AATTATTTATTT
AATTATTTATTT
ATGATTGTATAT
ACCGATGTATTT
GATAGCTTATTT

CAATATTGATTT
CAATATTGATTT
CAATGCTGATTT
CAATACTGATTT
CAATGTTGATAC

AAATGTTTACTT
AAATGTTTACTT
AAATCATTTCTT
AAATCATTTCTT
AAATGATTACTT

AATTATTTGTTT
AATTATTTGTTT
GGTTGTCATTTT
GGTTGGCATTTT
TATTTCAGTTTA

AAATGTTTACTT
AAATGTTTACTT
AAATGTTTATTT
AAATGTTTATTT
AAATATTTGTTT

CACTATTTGCTT
CACTATTTGCTT
AATTATTTGCCT
CATTATTTGCTT
CACTATTTGCTT

AAATATTGACTT
AAATATTGACTT
AAATACTGATTT
AAATACTGATTC
AAATAATCACTT

AAATGTTTACTT
AAATGTTTACTT
AAATGTTTATTT
AAATGTTTATTT
AAATATTTGTTT

AAATGTTTACTT
AAATGTTTACTT
AAATGTTTATTT
AAATGTTTATTT
AAATATTTGTTT

AATTATTTGTTT
AATTATTTGTTT
TATCATTTGTTT
TATCATTTGTTC
CATCATTTATTT

AATTATTTGTTT
AATTATTTGTTT
AACGGTTCGATT
GACTGTTTGATT
AATCATTTCTTT

AAATGTTTACTT
AAATGTTTACTT
AAATGTTTATTT
AAATGTTTATTT
AAATATTTGTTT

AATTATTTGTTT
AATTATTTGTTT
GGTTGTCATTTT
GGTTGGCATTTT
TATTTCAGTTTA

AAATGTTTACTT
AAATGTTTACTT
AACTGTTTACTT
AAATGTTTACTT
AAGTGTTTACTT

AAATGTTTATTT
AAATGTTTATTT
CAAGTATTATTT
CAAATTTTGTTT
AAAAATTCATTT

CAGTATTTACTT
CAGTATTTACTT
CAGTATTTACTT
CAGTATTTACTT
CAGTATTTACTT

AAATATTGATTT
AAATATTGATTT
AAATATGGATGG
AAATACGGATGG
AAACATTGCTTT

TAATATTTATTT
TAATATTTATTT
TAATATTTATTC
TAATATTTATTC
TAATATTTATTT

AACTATTTGCTT
AACTATTTGCTT
AAGTATTTGCTT
AAGTATTTGCTT
ACCTGTACGGGT

AAATGTTTGCTT
AAATGTTTGCTT
GGATAGCTTCCT
ACATAGCTTCCT
CAATGTTTGTTC

TAATATTTGCTT
TAATATTTGCTT
TCAAATTTGCTT
TCAAATTTGCTT
TAATATTTGCTT

AAATGTTTATTT
AAATGTTTATTT
ACATTTTGACTT
ACATTTTGACTT
GTTTATTTATTT

AAATGTTTGCTT
AAATGTTTGCTT
AAATACTTGCAT
AAATGCTTGCAT
AAATGCTTGCTT

AAATGTTTATTT
AAATGTTTATTT
CAAGTATTATTT
CAAATTTTGTTT
AAAAATTCATTT

AAATATTGATTT
AAATATTGATTT
AACTATTGATTA
AGATATCAATTA
AAATACTGAATT

AAATGTTTATTT
AAATGTTTATTT
AAGTGTTTATTT
AAGTGTTTATTT
AAATGTTTATTT

CAGTATTTACTT
CAGTATTTACTT
GAGTCTCCACTT
GAGTGCCCACTT
CAGCGCTGATTT

AAATGTTTATTT
AAATGTTTATTT
AAATGTGTATGC
AAATGTGTATGT
AAATGTTTGTTT

AAATGTTTATTT
AAATGTTTATTT
GAGTGCTTATTT
GAGTGAGTGTTT
ACACGCTTAACT

AAATGTTTATTT
AAATGTTTATTT
AAATGTTTATTT
AAATGTTTATTT
AAATGTTTATTC

CACTATTTGTTT
CACTATTTGTTT
CCCCTTCTGTCT
TGCTGTCTGTCT
CGCTGTTTGTAT

TAATATTTATTT
TAATATTTATTT
TGATAATTATTC
TGATATTTATTC
CGATACATATTT

CATTGTTTACTT
CATTGTTTACTT
CATTGTTTACTT
CATTGTTTACTT
CATTGTTTACTT

CATTGTTTACTT
CATTGTTTACTT
CATTGTTTACTT
CATTGTTTACTT
CATTGTTTACTT

CAGTATTTATTT
CAGTATTTATTT
CAGTGCTTTTCT
CAGTGTTTTTCT
CAGGACTTCTTC

AAATGTTTGTTT
AAATGTTTGTTT
TAATCCTTGCTC
TAATCCTTGCTC
AAGTGTTTGCTT

CATTGTTTACTT
CATTGTTTACTT
CATTGTTTACTT
CATTGTTTACTT
CATTGTTTACTT

AAATGTTTGTTT
AAATGTTTGTTT
AGATGTTTGTTT
AAATGTTTGTTT
CGGTGTTTGTTT

CATTGTTTACTT
CATTGTTTACTT
CATTGTTTACTT
CATTGTTTACTT
CATTGTTTACTT

CAGTATTTATTT
CAGTATTTATTT
CTGTGATTGTTT
CTGTGATCATTT
TAGTATTCGTTT

GATTATTTATTT
GATTATTTATTT
CATTATTTATTT
CATTATTTATTT
CATTATTTATTT

CCATATTTACTT
CCATATTTATTT
CCTTATTTATTT
CCTTCTTTCTTT
CCATATTTATTT

AACTATTTGTTT
AACTATTTGTTT
AACTCTTTGTTT
AACTCTTTCTTT
AACTGTTTATTT

AAATATTTACTC
AAATATTTACTC
GGGTATTTTCTC
GGGTATTTTCTC
AAATATTTATTC

GATTATTTGCTT
GATTATTTGCTT
TGCTATTGGCTT
TGCTATTGGTTT
GATTATTTTCCT

GATTATTTATTT
GATTATTTATTT
CATTATTTATTT
CATTATTTATTT
CATTATTTATTT

CAATATTTAGTT
CAATATTTAGTT
TGGTATTTGGTT
CAGTATTCAGTT
CAATAGTCAGCT

CTATATTTACTT
CTATATTTACTT
CTATATTTACAT
CTATATTTACAT
CCATACCTCTAT

CATTGTTTGCTT
CATTGTTTGCTT
CAAGGTCTACGT
CATGGTCTAGGT
CATTGTCTGGCT

CTATATTTACTT
CTATATTTACTT
CTATATTTACAT
CTATATTTACAT
CCATACCTCTAT

ACATATTTACTT
ACATATTTACTT
ACATGTTCACTT
ACAGGTTCACTT
ACACAACTATTT

AAGTATTTATTT
AAATATTTATTT
GTATTTTCGTTT
GTATGCTCGTTG
AAGTCTTCATTT

CATTATTGGCTT
CATTATTGGCTT
CATCATTGGTTT
CATCATCGGTTT
CATTATTGGCTT

AAGTATTTATTT
AAGTATTTATTT
AAGTATAAATAT
AAGTATAAATAC
AAATGCGCATTC

CAATATTTAATT
CAATATTTAATT
TAACATTTACTT
TAACATTCACTT
TAATGTCTAATT

AAATATTTGCTC
AAATATTTGCTC
AAATATGTGTTC
AAATATGTGTTC
AAATATTTGTTC

AAGTATTTATTT
AAGTATTTATTT
AACTGTTTATGC
GATTGTTCATGT
AAGTACTTATTT

AAGTATTTGCTT
AAGTATTTGCTT
AAGGAGTTGCTT
AAGGAGTTGCTT
ACATTATTCCTT

ACATATTTACTT
ACATATTTACTT
ACATGTTCACTT
ACAGGTTCACTT
ACACAACTATTT

TATTATTTACTT
TATTATTTACTT
TATCATTTACTT
TGTCCTTGACTT
TGTTATGTACTT

TATTATTTACTT
TATTATTTACTT
TATCATTTACTT
TGTCCTTGACTT
TGTTATGTACTT

ACATATTTACTT
ACATATTTACTT
ACATGTTCACTT
ACAGGTTCACTT
ACACAACTATTT

TATTATTTACTT
TATTATTTACTT
TATCATTTACTT
TGTCCTTGACTT
TGTTATGTACTT

TATTATTTACTT
TATTATTTACTT
TATCATTTACTT
TGTCCTTGACTT
TGTTATGTACTT

CAATATTTAATT
CAATATTTAATT
CAATATTTAATT
CAATATTTAATT
CAATATTTAATT

AAGTATTTATTT
AAGTATTTATTT
AAGTATTTATTT
AAATATTTATTT
AAGTATTTATTT

CAGTATTTGTTT
CAGTATTTGTTT
CAGCATTCACTT
CAGGATTCACTT
CAGTATTTGTTT

CAATATTTCCTT
CAATATTTCCTT
CAATATTTTCTG
TAATATTTTCTG
CAATATTCTGTT

GAATATTGACTT
GAATATTGACTT
GAGTATTGACCT
GGGTATTGACTT
GACCATTCATTT

CAATATTTAATT
CAATATTTAATT
CAATATTTAATT
CAATATTTAATT
CAATATTTAATT

ACATATTTACTT
ACATATTTACTT
ACATGTTCACTT
ACAGGTTCACTT
ACACAACTATTT

AAATATTTGCTC
AAATATTTGCTC
AAGTGCTTGCTT
AAGTGCTTGCTT
AAATGTTTGCTC

CATTATTGATTT
CATTATTGATTT
CACTGTTGATCT
CACTGTTGATCT
CATTACTGATTT

ACATATTTACTT
ACATATTTACTT
ACATGTTCACTT
ACAGGTTCACTT
ACACAACTATTT

TATTATTTACTT
TATTATTTACTT
TATTATTTACTT
TATTATTTACTT
TATTATTTACCT

CAATATTTGTTC
CAATATTTGTTC
CAATATTTATTC
CAATATTTATTC
AAATATTTTTTC

CAATATTTCCTT
CAATATTTCCTT
GAGTCTCGCTTT
CAGTCTCACTTT
CTATAATTCTCT

CCATATTTATTT
CCATATTTATTT
ACACGTTTATGT
CCACATTTATGT
CCGTATTTATTT

AAATATTTATTC
AAATATTTATTC
AAATATTTATTC
AAATATTTATTC
AAATATTTATTC

AAATATTTGCTC
AAATATTTGCTC
AAATGCTTGTTT
AAATGCCTGTTT
AAGCGCTTGCTG

TATTATTTACTT
TATTATTTACTT
TATAATCGACTT
TATAATCTACTT
CATAGTCTATTT

CAATATTTAATT
CAATATTTAATT
CAATATTTAATT
CAATATTTAATT
CAATATTTAATT

CAATATTTAATT
CAATATTTAATT
CAATATTTAATT
CAATATTTAATT
CAATATTTAATT

CATTGTTTATTT
CATTGTTTATTT
AGGTTTTCTTTT
AGTTTTTCTTTT
AATCGTTCATGT

TATTATTTACTT
TATTATTTACTT
TATTCTTTATGT
TATTCTGTATGT
TATTGTTTATTC

CATTGTTTATTT
CATTGTTTATTT
TGTTGTTTATTT
TGTTGTTTATTT
TATTGTTTATTT

AATTATTGACTT
AATTATTGACTT
AATTACTGACTT
AACTATTGACTT
AATCATTGACTT

AAGTATTTATTT
AAGTATTTATTT
AAGTGTTTATTT
AAATGTTTATTT
AAGTGTTTATTT

CATTGTTTATTT
CATTGTTTATTT
CATCGTTTACTT
CTTCGTTTACTT
TATCGTTTACTT

CTATATTTACTT
CTATATTTACTT
CTATATTTACAT
CTATATTTACAT
CCATACCTCTAT

CATTGTTTATTT
CATTGTTTATTT
CACTGTGCATGT
CACTGTGTATTT
TACCATTTATTT

ACATATTTACTT
ACATATTTACTT
ACATGTTCACTT
ACAGGTTCACTT
ACACAACTATTT

AAGTATTTATTT
AAGTATTTATTT
AACTGTTTATGC
GATTGTTCATGT
AAGTACTTATTT

TATTATTTACTT
TATTATTTACTT
TATCATTTACTT
TGTCCTTGACTT
TGTTATGTACTT

TATTATTTACTT
TATTATTTACTT
TATCATTTACTT
TGTCCTTGACTT
TGTTATGTACTT

CAATATTTAATT
CAATATTTAAGT
CAATATTTAATC
CAATATTTAATC
CAATATTTAATT

TATTATTTACTT
TATTATTTACTT
TATCATTTACTT
TGTCCTTGACTT
TGTTATGTACTT

CATTATTTACTC
CATTATTTACTC
CATTATTTACTA
CATTATTTACTA
CATTCTTTACTA

CAATATTTTTTT
CAATATTTTTTT
CATTGTTCTTCT
CATTGTTCTCTT
TAATGTTTTTCT

GACTATTTGCTT
GACTATTTGCTT
ACTTATTTGCTC
ACCAATTTGTTC
CTCTATTTGCTT

AAATATTTTCTT
AAATATTTTCTT
GAGTGTTTCTCT
AAATGTTTCCCT
AAACATTTTGCT

CATTATTTACTC
CATTATTTACTC
CATTATTTACTA
CATTATTTACTA
CATTCTTTACTA

AAATATTTCCTT
AAATATTTCCTT
GACTATACCCCC
CAATATTTTCTT
AAGTATTTCCTT

AAATATTTTCTT
AAATATTTTCTT
AGATCTTTTCTT
AGATCTCTTCTT
AAATCTTTTCTT

AAATATTTAATT
AAATATTTAATT
AAATGTTTTAGT
AAATGTTTTAGT
AAATACTTAATT

CCATATTTGTTT
CCATATTTGTTT
CCGTGTTTGTTT
CCATGTTTGTTT
CCATATTTGTTT

CATTGTTTGTTT
CATTGTTTGTTT
TCTTCTCTACAT
TATTCTCCACAT
CATTCTTTCTGA

AAGTATTTGTTT
AAGTATTTGTTT
TTGTATTTGATT
TTGTGTTTGATT
AGGTAGTTGGTT

GAATGTTTGCTT
GAATGTTTGCTT
GGACGTTTGTCT
GGACGTTAGTCT
GAATGTTTGCCT

AAATATTTTCTT
AAATACTTTCTT
GAATATTTTCCA
AAATGTTTTACA
AAATACTTTCTT

AAATATTTTCTT
AAATATTTTCTT
AAATATTTTCTT
AAATATTTTCTT
AAATATTTTCTT

CAATATTTGATT
CAATATTTGATT
CAGTATTTGGCT
CAGTATTTCGCT
GATTATTTGGTT

AAATATTTAGTT
AAATATTTAGTT
AACTATCTAGTA
AACCATCCAGTA
ATATACTTGGCT

AAATATTTAATT
AAATATTTAATT
AAATGTTTTAGT
AAATGTTTTAGT
AAATACTTAATT

AAATATTTAATT
AAATATTTAATT
AAATTTTTAGAT
AAACTTTTAGAT
AAATATTTAAAT

AAATATTTGTTC
AAATATCTGTTC
AAATACTTGTTC
AGATACTTGTCC
AAATATCTACTG

TATTATTTGCTT
TATTATTTGCTT
AACTATTTGCTT
AACTATTTGCTT
TATTATCTGCTT

AAATATTTGTTC
AAATATTTGTTC
AAATATTTGTTC
AAGTATTTGTTC
AAGTACTTGTTC

AAATATTTTCTT
AAATATTTTCTT
AGCTATTGGATT
AGCTATTGGAGT
AGATATTTTATC

AAATATTTAATT
AAATATTTAATT
AAATGTTTTAGT
AAATGTTTTAGT
AAATACTTAATT

AAATATTTTCTT
AAATATTTTCTT
GCACACTCTCTT
TCCCTCCCTCTT
AAATATTTTCTT

GAATGTTTATTT
GAATGTTTATTT
GAATGTTTATTT
GAATGTTTATTT
GAATGTTTGTTT

ACATATTTATTT
ACATATTTATTT
ATATCTTTACTT
GTATATTTATTT
GCCAACCTATTT

AAATATTTCCTT
AAATATTTCCTT
AAATATTTCTTT
AAATACTTATTT
AAATATTTCCTT

CCATATTTGTTT
TCATATTTGTTT
CAACAGTTACTT
CTACAGTTACTG
CCAAACCTGCTT

AAATATTTTCTT
AAATATTTTCTT
AAATATTTTCCT
AAATATTTTCCT
AAATATTTTCCT

ACATATTTATTT
ACATATTTATTT
ATATCTTTACTT
GTATATTTATTT
GCCAACCTATTT

TATTATTTGCTT
TATTATTTGCTT
TGATGTTTGCTT
TAATGTTTGCTT
TGTCGCGGGTGT

ATATATTTACTT
ATATATTTACTT
ATGGATCTAGTT
ATAGATCTAGTT
ATATATTCAATT

AAATATTTAATT
AAATATTTAATT
AAATGTTTTAGT
AAATGTTTTAGT
AAATACTTAATT

AAATATTTCCTT
AAATATTTCCTT
GACTATACCCCC
CAATATTTTCTT
AAGTATTTCCTT

GAATGTTTATTT
GAATGTTTATTT
AATTGTTCATTT
ACTTGTTCATTT
AAATATTTTTGT

TATTATTTATTT
TATTATTTATTT
TATTATTCATCT
TATTATTCATCT
CACCATTCCCCT

AAATATTTTCTT
AAATATTTTCTT
GAGTGTTTCTCT
AAATGTTTCCCT
AAACATTTTGCT

AAATATTTAGTT
AAATATTTAGTT
AACTATCTAGTA
AACCATCCAGTA
ATATACTTGGCT

AAATATTTTCTT
AAATATTTTCTT
TAGTGTTTTCTT
TAGTATTTTCTT
AAATATTTCATT

AAATATTTGTTC
AAATATTTGTTC
AAATATTTGTTC
AAATATTTGTTG
AAATATTTGTTC

ACATATTTGCTT
ACATATTTGCTT
ACCTATTCGAGT
ACCTATTTGAAC
ACGTCTTTGCTT

TATTATTTGCTT
TATTATTTGCTT
TGATGTTTGCTT
TAATGTTTGCTT
TGTCGCGGGTGT

AAATATTTAATT
AAATATTTAATT
AAACTCTTCCCT
AAACTCCTTCCT
AAATACTTACTT

AAATATTTAATT
AAATATTTAATT
AAATGTTTTAGT
AAATGTTTTAGT
AAATACTTAATT

AAATATTTAGTT
AAATATTTAGTT
AACTATCTAGTA
AACCATCCAGTA
ATATACTTGGCT

AAATATTTCCTT
AAATATTTCCTT
GACTATACCCCC
CAATATTTTCTT
AAGTATTTCCTT

AAATATTTCCTT
AAATATTTCCTT
GACTATACCCCC
CAATATTTTCTT
AAGTATTTCCTT

CCATATTTGTTT
CCATATTTGTTT
CCATAATTGTTT
TCATATTTGTTT
CCATTTTTATTT

AAATATTTCCTT
AAATATTTCCTT
GACTATACCCCC
CAATATTTTCTT
AAGTATTTCCTT

AATTATTGATTT
AATTATTGATTT
ACTACTTTGTTT
AATACTTTGCTT
GATTGTCAATTT
