# Supplementary material for: Correlated Evolution of Positions within Mammalian cis Elements
Source: PLoS One. 2013 Feb 8;8(2):e55521. doi: 10.1371/journal.pone.0055521 (PMC3568137; doi:10.1371/journal.pone.0055521)
Supplement: Text Archive S1 — A compressed/ZIP file archive of all binding site data for the 64 PWMs used in our analysis. The individual files are named per PWM ID, so for instance, “MA0002.hits” corresponds to JASPAR PWM MA0002. This has 333 binding sites, each of length 9. Each binding site is grouped as a set of 5 aligned sequences corresponding to human, chimp, mouse, rat and dog (from first to last). A blank line separates binding sites from each other. (GZ) [file pone.0055521.s004.gz › Hits/MA0048.hits]

GCGCAGCTGCGT
GCGCAACGGCGT
AAGCAACCGCGT
AAGCAACCGCGT
ACGCAACGGCGT

GCGCAGCTGCGC
GCGTAGCTGCGC
GCGCGCCTGCGC
GCGCGCCTGCGC
GCGCGGCTGCTC

GCGCAGCTGCGC
GCGCAGCTACGC
GCGCAGGCGCGC
GCGCAGGCGCGC
GAGCAGCCGCGC

GCGCAGCTGCGC
GCGTAGCTGCGC
GCGCGCCTGCGC
GCGCGCCTGCGC
GCGCGGCTGCTC

GCGCAGCTGCGC
GCGCAGCTACGC
GCGCAGGCGCGC
GCGCAGGCGCGC
GAGCAGCCGCGC

CCGCAGCTGCGT
CCGCAGCTGCGT
ACGCAGCTGTGC
GCGCAGCTGCGC
GCGTAGCTGTGC

CCGCAGCTGCGT
CCGCAGCTGCGT
CCACAGCTGCGT
CCACAGCTGCGT
CCACAGCTGCGT

TCGCAGCTGCGT
TCGCAGCTGCGT
TCATAGCCGCCT
TCAAAGCCGCCT
TGGTGACCGCCG

ACGCAGCTGCGC
ACGCCGTTGCGC
ACGCGGTTGCTT
ACGCGGTTGCTT
ACGCCGTTGCGT

CCGCAGCTGCGC
CCGCAGCTGCGC
CCGGAGCTGTGC
CCGGAGCTGTGC
CGGCAGCCGCGC

CCGCAGCTGCGC
CCGCAGCTGCGC
CCACAGCTGCAG
CCACAGCTGCAG
CTGCAGCTCCTT

CCGCAGCTGCGC
CCGCAGCTGCGC
CCGCAGCTGCGC
CCGCAGCTGCGC
CTGCAGCTGCGC

CCGCAGCTGCGC
CCGCAGCTGCGC
CCGGAGCTGTGC
CCGGAGCTGTGC
CGGCAGCCGCGC

CCGCAGCTGCGC
CCGCAGCTGCGC
CCGCAGCTGCGC
CCGCAGCTGCGC
CCGCAGCTGCGC

GCGCAGCTGCGG
GCGCAGCTGCGG
GCACAGCTCCGG
GCACAGCTCCGG
GCGCGGCTGCCG

GCGCAGCTGCGG
GCGCAGCTGCGG
GCACAGCTCCGG
GCACAGCTCCGG
GCGCGGCTGCCG

GCGCAGCTGCGG
GCGCAGCTGCGG
CTGCAGCTGTGG
CTGCAGCTGTGG
AAGGAGCTGCAG

GCGCAGCTGCGG
GCGCAGCTGCGG
GCGCAGCTGCGG
GCGCAGCTGCGG
GCGCAGCTGCGG

GCGCAGCTGCGG
GCGCAGCTGCGG
GCGCAGCTGCGG
GCGCAGCTGCGG
GCGCAGCTGCAG

TCGCAGCTGCGC
TCGCAGCTGCGC
TCCCAGCTGCAA
TCCCAGCTGCAA
TCACAGCTGTGA

ACGCAGCTGCGG
ACGCAGCTGCGG
ACGCAGCTGTGG
ACGCAGCTGTGG
ACGCAGCTGTGG

CCGCAGCTGCGG
CCGCAGCTGCGG
CCTCAGCCACTG
CCTCAGCCACTG
CGGCCGGCGCCG

ACGCAGCTGCGG
ACGCAGCTGCGG
GCACAGCTGCGT
GCGCAGCTGCGC
GCACAGCTACGC

CCGCAGCTGCGG
CCGCAGCTGCGG
CAGTGGCTGAGG
CAGTGGCTGAGG
CGGCGCCGGCCG

CCGCAGCTGCGG
CCGCAGCTGCGG
CAGTGGCTGAGG
CAGTGGCTGAGG
CGGCGCCGGCCG

CCGCAGCTGCGG
CCGCAGCTGCGG
CTGCAGCTGCGG
CTGCAGCTGCGG
CCGCAGCTGCGG

CCGCAGCTGCGG
CCGCAGCTGCGG
CCTCAGCCACTG
CCTCAGCCACTG
CGGCCGGCGCCG

CCGCAGCTGCGG
CCGCAGCTGCGG
CCGCAGCTGCAG
CCGCAGCTGCAG
CCGCAGCTGCGG

TCGCAGCTGCGG
TCGCAGCTGCGG
TCACAGCTGGAG
TCACAGCTGGAG
TCACAGCTGGGG

TCGCAGCTGCGG
TCGCAGCTGCGG
TCGCGGCCGCGG
TCGCAGCCGCGG
TCGCAGCCGCGG

TCGCAGCTGCGG
TCGCAGCTGCGG
TGGCAGCGGCGA
TTGCCGCGGCGA
TCAAAGCCGTGA

GCGCAGCTGCGA
GCGCAGCTGCGA
TTGCAGCTGGGA
TTGCAGCTGGGA
TCACAGCTGTGA

CCGCAGCTGCGA
CCGCAGCTGCGA
CTCCAGCTGTGA
CTCCAGCTGTGA
CCCCAGCTGTGA

CCGCAGCTGCGA
CCGCAGCTGCGA
CCGCGGCCGCGA
CCGCGGCTGCGA
CCGCGGCTGCGA

CCGCAGCTGCGA
CCGCAGCTGCGA
TCGCCGCTGCCA
TCGCCGCGGCAA
TCACGGCTTTGA

ACGCAGCTGCGA
ACGCAGCTGCGA
AGGCGGCTATGA
AGGCGGCTTTGA
CGGCGGTCACCA

GCGCAGCTGCTT
GCGCAGCTGCTT
CTGGAGATGCTT
CTGGAGATGCTT
GCGGGGCTGCCT

GCGCAGCTGCTT
GTGCAGCTGCTT
GTGCAGCTCCTT
GTGCAGCTCCTT
CACCAGCAGCCT

GCGCAGCTGCTT
GCGCAGCTGCTT
CTGGAGATGCTT
CTGGAGATGCTT
GCGGGGCTGCCT

GCGCAGCTGCTT
GCGCAGCTGCTT
GCGCGGCTGTTT
GCGCGGCTGCTT
GCGCCACCGCTT

GCGCAGCTGCTT
GCGCAGCTGCTT
CTGGAGATGCTT
CTGGAGATGCTT
GCGGGGCTGCCT

GAGCAGCTGCGT
GAGCAGCTGCGT
GAGCAGCTGAGT
GAGCAGCTGAAT
GAGCAGCTGCGT

CCGCAGCTGCTT
CCGCAGCTGCTT
TTGTGGCGGCGG
TTGAGGCGGCTA
CGGCGCCGGCTG

GAGCAGCTGCGT
GAGCAGCTGCGT
GAGCAGCTGAGT
GAGCAGCTGAAT
GAGCAGCTGCGT

GCTCAGCTGCGT
GCTCAGCTGCGT
GCTAAGCTGCGT
GCTAAGCTGCGT
AGTTAGCTGCGT

GCTCAGCTGCGT
GCTCAGCTGCGT
GCTCAGCTGCGT
GCTCAGCTGCGT
GCTCAGCTGCGT

ACGCAGCTGCTC
ACGCAGCTGCTC
ACTCAGCTGCTC
ATTCAGCTGCTC
ACGCAGCTGCTC

CCGCAGCTGCTC
CCGCAGCTGCTC
TCGCAGCTCCTC
TCGCAGCTTCTC
CTGCAGCGTCCC

ACGCAGCTGCTC
ACGCAGCTGCTC
ACTCAGCTGCTC
ATTCAGCTGCTC
ACGCAGCTGCTC

GCGCAGCTGCTG
GCGCAGCTGCTG
GCCCAGCGGCTG
GCCCAGCTGCTG
GCGCAGCTGCTG

GCGCAGCTGCTG
GCGCAGCTGCTG
GGAGAGCTGCGG
GGAGAGCTGCGG
GCGCAGCTGCCG

CAGCAGCTGCGT
CAGCAGCTGCGT
CTGCAGCTGTGT
CTGCAGCTGTGT
CGGCAGCTGTGT

GCGCAGCTGCTG
GCGCAGCTGCTG
GCGCAGCTGATG
GCGCAGCTGCTG
GAGCAGCTGCTG

TCGCAGCTGCTC
TCGCAGCTGCTC
TCGCAGCTGCTC
TCGCAGCTGCTC
TCGCAGCTGCTC

GCTCAGCTGCGC
GCTCAGCTGCGC
GCATAGCCATTT
GCTCAGCCGTTT
GCTCAGCTGTGT

TCGCAGCTGCTC
TCGCAGCTGCTC
GCGCTGCGGCTC
TCGTTGCTGCTC
TCGCAGCTGCTC

GCGCAGCTGGGC
GCGCAGCTGGGC
ACGGAGCTGGGC
ACGGAGCTGGGC
GTGGAGCTGGGC

GCGCAGCTGGGC
GCGCAGCTGGGC
GTGCTGCTGGGC
GTGCTGCTGGGC
GCGCAGCTGGGC

GCCCAGCTGCGT
GCCCAGCTGCGT
GTCCAGCTGCGT
GTCCAGCTGCAT
GCCCAGCTGCGC

GCCCAGCTGCGT
GCCCAGCTGCGT
GTCCAGCTGCGT
GTCCAGCTGCAT
GCCCAGCTGCGC

AAGCAGCTGCGC
AAGCAGCTGCAC
AAGGAGCTGCAC
AAGGAGCTGCAC
AGGCTGCTGGTG

CAGCAGCTGCGC
CAGCAGCTGCGC
CATCAGCTGCGC
CAGCAGCTGCGC
CAGCAGCTGCTC

AAGCAGCTGCGC
AAGCAGCTGCGC
AAACAGCCGCGC
AAGCAGCCGCGC
AAGCGGTGGCGC

AAGCAGCTGCGC
AAGCAGCTGCGC
AAGCATCTCCAG
AAGCATCTCCAG
AGGCAGCCCCGC

CAGCAGCTGCGC
CAGCAGCTGCGC
CAGCCGCTGGGC
CAGCAGCTGGGC
CAGCAGCTGCGC

AAGCAGCTGCGC
AAGCAGCTGCGC
AAGCATCTCCAG
AAGCATCTCCAG
AGGCAGCCCCGC

CAGCAGCTGCGC
CAGCAGCTGCGC
CCGCAGCTCTCC
CCGCAGCTCTCC
CGGCAGCTGCGC

AAGCAGCTGCGC
AAGCAGCTGCGC
AAGCATCTCCAG
AAGCATCTCCAG
AGGCAGCCCCGC

GCGCAGCTGAGT
GCGCAGCTGAGT
GCGCAGCTGAGT
GCGCAGCTGAGT
ACGCAGCTGAGT

GCGCAGCTGTGC
GCGCAGCTGTGC
ACCCAGCTGTAA
ACCCAGCTGTAA
GCACAGCTGTAG

CCGCAGCTGCTG
CCGCAGCTGCTG
CCCCAGCTGCTA
CCTCAGCTGCTA
CCCAAGCTGCCA

GAGCAGCTGCGG
GAGCAGCTGCGG
GAGGAGCTGCGA
GAGAAGCTGCGA
GGGACGCTGCAG

CCGCAGCTGCTG
CCGCAGCTGCTG
CCCCAGCTGCTA
CCTCAGCTGCTA
CCCAAGCTGCCA

CCGCAGCTGCTG
CCGCAGCTGCTG
CCCCAGCTGCTA
CCTCAGCTGCTA
CCCAAGCTGCCA

CCGCAGCTGCTG
CCGCAGCTGCTG
CCGCAGCTGCTG
CCGCAGCTGCTG
CGGCAGCTGCAG

CCGCAGCTGCTG
CCGCAGCTGCTG
CCGCAGCCGCCG
CCGCAACCGCCG
CCGCAGCCTCCG

ACGCAGCTGCTG
ACGCAGCTGCTG
ACACAGCTGCAG
ACACAGCTGCAG
ACACAGCTGCCG

CCGCAGCTGCTG
CCGCAGCTGCTG
CCCCAGCTGCTA
CCTCAGCTGCTA
CCCAAGCTGCCA

CCTCAGCTGCGC
CCTCAGCCGCGC
CCTCCGCGGCTC
CCTCCGCGGCTC
CCTCCGCCGCAC

GCCCAGCTGCGC
GCCCAGCTGCGC
GCCCAGCAGCAC
GCCCAGCAGCAC
GCCCAGCTGCGC

CCGCAGCTGTGT
CCGCAGCTGTGT
CCGAAATTGTGT
CAGCAATTGTGT
CCCAAGCTGGGT

TAGCAGCTGCGC
TAGCAGCTGCGC
TAGCAGCTGCGC
TAGCAGCTGCGC
TAGCCGCTGCGC

CCTCAGCTGCGC
CCTCAGCTGCGC
CCTCCTCTGCGC
CCTCCGCTGCGC
CCTCCGCCGCGC

CCTCAGCTGCGC
CCTCAGCTGCGC
CGCGAGCTGCGC
CGCGAGCTGCGC
CCCGAGCCGCGC

ACTCAGCTGCGC
ACTCAGCTGCGC
ACTCAGCTGCGC
ACTCAGCTGCGC
ACTCAGCTGCGT

GCCCAGCTGCGC
GCCCAGCTGCGC
GCCCAGCTCCGT
GCCCAGCTCCGT
GCCCAGCTCCAC

GCTCAGCTGCGG
GCTCAGCTGCGG
GCTCAAACTCGG
GCTCAAACACAG
GCTCAGCCGCCG

CCGCAGCTGGGC
CCGCAGCTGGGC
CCGCAAATGGGC
CCGCAAATGGGC
TCGCAGCTGGGC

CCGCAGCTGGGC
CCGCAGCTGGGC
CCGCAAATGGGC
CCGCAAATGGGC
TCGCAGCTGGGC

CCGCAGCTGGGC
CCGCAACTGGGC
CCGCGTCTAGGT
CGGCGTCTAGGT
CCGCAGCTGGGT

CCGCAGCTGGGC
CCGCAACTGGGC
CCGCGTCTAGGT
CGGCGTCTAGGT
CCGCAGCTGGGT

CCGCAGCTGGGC
CCGCAGCTGGGC
CCGCAGCTGGGC
CCGCAGCTGGGC
CCGCAGCTGGGC

GCTCAGCTGCGG
GCTCAGCTGCGG
GCTCAGCTGCGC
GCTCAGCTGCGC
GCTCAACTGCGG

CCGCAGCTGGGC
CCGCAGCTGGGC
TCGCTCCGGTGC
TCGCTCCGGTGC
CTGCTGCTGGGC

TCGCAGCTGCTG
TCGCAGCTGCTG
TATTAACTGTTG
TAGTAACTGTTG
TCCTGGCTGCGG

ACGCAGCTGGGC
ACGCAGCTGGGC
ACGCAGCTGGAC
ATGCAGCTGGAC
GCGCAGCTGGGC

CCGCAGCTGGGC
CCGCAGCTGGGC
GCGCAGCTGGCA
GCGCAGCTGGCA
CCGCAGCTGCGC

ACGCAGCTGGGC
ACGCAGCTGGGC
ACGCAGCTGGAC
ATGCAGCTGGAC
GCGCAGCTGGGC

CCGCAGCTGGGC
CCGCAGCTGGGC
CCGCAGCTGGGC
CCGCAGCTGGGC
CCGCAGCTGGGC

GCTCAGCTGCGG
GCTCAGCTGCGG
GCTCGGCTGCGG
GCTCAGCTGCGG
GCTCGGCTTTGG

CCGCAGCTGGGC
CCGCAGCTGAGC
GCGCAGCTGTAG
GCGCAGTTGCAG
GCGCAGCTGGGC

GCTCAGCTGCGG
GCTCAGCTGCGG
GCTCAAACTCGG
GCTCAAACACAG
GCTCAGCCGCCG

GCTCAGCTGCGG
GCTCAGCTGCGG
GCTCGGCTGCGG
GCTCAGCTGCGG
GCTCGGCTTTGG

GCGCAGCTGGGG
GCGCAGCTGGGG
TCTAGGCCGGGG
TGTAGACCGGGG
CCGCCGCAAGAG

GCGCAGCTGGGG
GCGCAGCTGGGG
GCACAGCTGGGT
GCACAGCTGGGT
GCGCCCCCGGGT

GCACAGCTGCGC
GCACAGCTGCGC
TTACAGCTGGGT
TTACAGCTGGGT
CTACAGCTGTGC

GCGCAGCTGCTA
GCGCAGCTGCTA
GCGCAGCTGCTA
GCGCAGCTGCTA
GCGCAGCGGCTA

GCGCAGCTGAGC
GCGCAGCTGAGC
AAATGGCTATGC
AAACGGCTGAGC
ACACAGCTGAGC

TCGCAGCTGTGT
TCGCAGCTGTGT
TTGCAGATGTGT
CTGCAGATGTGT
CTGCAGATGTGT

GCGCAGCTGGGG
GCGCAGCTGGGG
GCTCAGCCGGAG
ACGCAGGCGGAG
GCGCGGCTGGGG

TCGCAGCTGTGT
TCGCAGCTGTGT
TTGCAGATGTGT
CTGCAGATGTGT
CTGCAGATGTGT

GCGCAGCTGCAC
GCGCAGCTGCAC
GCGCAGCTTCAT
GCGCAGCTTCAT
GTGCAGCAGCGT

GCGCAGCTGCAC
GCGCAGCTGCAC
GCGCAGCTTCAT
GCGCAGCTTCAT
GTGCAGCAGCGT

CAGCAGCTGCGG
CAGCAGCTGCGG
TAGCAGCTGGGG
TAGCAGCTGAGG
TGGCAGCTTGGG

CAGCAGCTGCGG
CAGCAGCTGCGG
CAGCAGCTGCGG
CAGCAGCTGCGG
CTGCAGCTGCCG

GCGCAGCTGCAC
GCGCACCTGCAC
GCGGACGGGGAC
GTGGGCGGGGAC
GCGCAAAGCCAC

GCGCAGCTGCAC
GCGCAGCTGCAC
GCGTGGTTGTAC
GCGAGGTTGTGC
GCGCCGCTGCAC

AAGCAGCTGCGG
AAGCAGCTGCGG
CCGCCGCCACAA
TAGCCGCCTCAA
CAGCCGGCGCCG

CAGCAGCTGCGG
CAGCAGCTGCGG
TAGCAGCTGGGG
TAGCAGCTGAGG
TGGCAGCTTGGG

CAGCAGCTGCGG
CAGCAGCTGCGG
CGGCGGCTGCGG
CGGCGGTTGCGG
CGGAGGCTGCGG

CAGCAGCTGCGG
CAGCAGCTGCGG
TAGCAGCTGGGG
TAGCAGCTGAGG
TGGCAGCTTGGG

TCCCAGCTGCGT
TCTCAGCTGCGT
TCTCAGCTGTGT
TCTCAGCTGTGT
TCCCAACTGTGT

GCGCAGCTGCAC
GCGCACCTGCAC
GCGGACGGGGAC
GTGGGCGGGGAC
GCGCAAAGCCAC

CAGCAGCTGCGG
CAGCAGCTGCGG
TAGCAGCTGGGG
TAGCAGCTGAGG
TGGCAGCTTGGG

CCGCAGCTGTGC
CCGCAGCTGTGC
CCGCGGCTGCGC
TCGCAGCTGCGC
CCGCAGCTGCGC

CCCCAGCTGCGC
CCCCAGCTGCGC
CCCCGGCCTAGA
CCCCGGTCTACA
CTCTTGCGGCGG

CCCCAGCTGCGC
CCCCAGCTGCGC
ACCCAGCTGTGC
ACCCAGCTGTGC
ACCCGGGGGCGC

CCCCAGCTGCGC
CCCCAGCTGCGC
CTCCGGCTGAGC
CTCCGCCTGCGT
CCCCAGCCGCGC

GCGCAGCTGTGG
GCGCAGCTGTGG
GATAAACTTTGG
GACAAACTTTGG
GCCCAGCTCTGG

GCGCAGCTGCCC
GCGCAGCTGCCC
GCGCAGCTGCCC
GCTCAGCTGCCC
GTGCAGCTGCTT

GCGCAGCTGCCC
GCGCAGCTGCCC
GCGCTGCTGCCT
GCGCCGCTGCTT
GCGCCGCTGGCC

GCCCAGCTGCGG
GCCCAGCTGCGG
GCCCAGCTGCGG
GCCCAGCTGCGG
GCCCAGCTGCGG

CCTCAGCTGCGG
CCTCAGCTGCGG
CCTCTGCTGCGG
CCTCAGCTGCGG
CCTCCGCTGCGG

GGGCAGCTGCGC
GGGCAGCTGCGC
CGGCAGCTGCGC
CGGCAGCTGCGC
CGGCAGCTGCGC

GCCCAGCTGCGG
GCCCAGCTGCGG
GCCCAGCTGCGG
GCCCAGCTGCGG
GCCCAGCTGCGG

GCCCAGCTGCGG
GCCCAGTTGCGG
ACCTAGACGCGG
ACCTAGACGCCG
ACCCAGCTGCGG

GCCCAGCTGCGG
GCCCAGCTGCGG
GCCCATTTGCGG
GCCCATTTGCGG
GCCCAGCTGCGA

TCGCAGCTGTGC
TCGCAGCTGTGC
ACACAGCTGCGC
ACGCAGCTGCAC
TCGCAGCTGCGC

GGGCAGCTGCGC
GGGCAGCTGCGC
AGGTATATACAC
AGGTGTATACAC
GGGCGGCTGCGC

GGGCAGCTGCGC
GGGCAGCTGCGC
GGGCAGCTGCGC
GGGCAGCTGAGC
AAGCAGCTGCAC

GCCCAGCTGCGG
GCCCAGCTGCGG
GCCCATTTGCGG
GCCCATTTGCGG
GCCCAGCTGCGA

GCCCAGCTGCGG
GCCCAGTTGCGG
ACCTAGACGCGG
ACCTAGACGCCG
ACCCAGCTGCGG

GCCCAGCTGCGG
GCCCAGCTGCGG
GCACCGGAGCGA
GCACCGGAGCGA
GCCCAGCAGCAG

GCGCAGCTGCCC
GCGCAGCTGCCC
GTGTATATACCT
GTGTATACACCT
GCGCAGCCGCCC

GCGCAGCTGCCC
GCGCAGCTGCCC
GCGCAGCTGCCG
GCGCAGCTGCCG
GCGCAGCTGCCG

GCCCAGCTGCGG
GCCCAGCTGCGG
TGCCAGCTGCGC
TGCCAGCTGCGC
GCGCAGCTGCGG

GGGCAGCTGCGC
GGGCAGCTGCGC
AGGCAGCAGCGC
AAGCAGCGGCGC
GGCCAGCGGCGC

GCCCAGCTGCGG
GCTCAGCTGCGG
CTACAGCTGCGC
CTGCAACTGCGC
GCCCAGCTGCGC

CCGCAGCTGAGC
CCGCAGCTGAGC
CCGCAGCCGAGC
CCGCAGCTGAGC
CCAAAGCCGAGC

CCGCAGCTGGGG
CCGCAGCTGGGG
TTGCTCCTGGAG
ATGCTGCTGGAG
CTGCAGCCGGGG

CCGCAGCTGCCT
CCGCAGCTGCCT
CCGCAGCCACCA
CCGCAGCCGCCT
CCTTGCCCGCCT

GAGCAGCTGCGA
GAGCAGCTGCGA
GAGCAGCTGCGA
GAGCAGCTGCGA
GAGCAGCTGCGA

CCGCAGCTGAGC
CCGCAGCTGAGC
CCGAGTTTGAGC
CTGTGTTTGAGC
CGGCGGCTGAGC

ACGCAGCTGCCT
ACGCAGCTGCCT
GCGCAGTGACTG
GCGCAGTGGCTG
CCGCGGCCGCCT

CCGCAGCTGGGG
CCGCAGCTGGGG
TCGCAGCTGGGG
TCGCAGCTAGGG
CCGCCGCCGGGA

CGGCAGCTGCGT
CGGCAGCTGCGT
CGGCAGCTGCGT
CGGCAGCTGCGT
TGGCAGCTGCGT

CCGCAGCTGGGG
CCGCAGCTGGGG
CAACTGCGGTGG
CAACTGCGGTGG
CGGCGGCTGGGC

CCGCAGCTGCCT
CCGCAGCTGCCT
GCGCCGCGGCCT
GCGCCGTGGCTG
GCGCCGCGACCC

ACGCAGCTGCCT
ACGCAGCTGCCT
GCGCAGTGACTG
GCGCAGTGGCTG
CCGCGGCCGCCT

ACGCAGCTGAGC
ACGCAGCTGAGC
ACGCAGCTTAGC
ACGCAGCTTAGC
ACGCAGCTAACT

CCACAGCTGCGC
CCACAGCTGCGC
CCAAAGTTTATC
CCAAAGTTTGTC
CCAGAGCTGGGC

CCGCAGCTGCCT
CCGCAGCTGCCT
CCGCCGCAGCCT
CCGCTGCGGGCT
CGGCAGCAGCCT

CCGCAGCTGGGG
CCGCAGCTGGGG
TCGCAGCTGGGG
TCGCAGCTAGGG
CCGCCGCCGGGA

ACGCAGCTGAGC
ACGCAGCTGAGC
ACGCAGCTGAGC
ACGCAGCTGAGC
ACGCAGCTGAGC

CCGCAGCTGAGC
CCGCAGCTGAGC
CCGCAGCCGAGC
CCGCAGCTGAGC
CCAAAGCCGAGC

CCGCAGCTGCCT
CCGCAGCTGCCT
CCGTAGTTGCCT
CCGTAGCTGCCT
CCGCAGCTGCCC

CCGCAGCTGAGC
CCGCAGCTGAGC
CCGAGTTTGAGC
CTGTGTTTGAGC
CGGCGGCTGAGC

GAGCAGCTGCGA
GAGCAGCTGCGA
GAGCCGCAGCGC
GAGCAGCAACGA
GAGCAGCTGCGA

AGGCAGCTGCGT
AGGCAGCTGCGT
CAGTCACTGCGC
CAGCCACTGCGC
AGGCGGCCGCGG

CCGCAGCTGAGC
CCGCAGCTGAGC
GCGCAGCTGAGC
GCGCAGCTGAGC
CCGCAGTTGAGC

AGGCAGCTGCGT
AGGCAGCTGCGT
CAGTCACTGCGC
CAGCCACTGCGC
AGGCGGCCGCGG

CCGCAGCTGCCT
CCGCAGCTGCCT
CCGCAGCTTCCC
CCGCAGTTTCCC
GGGCTGTTGCCT

GCGCAGCTGAGG
GCGCAGCTGAGG
GCGCAGAGGAGG
GCGCAGCGGAGG
GCGCGGCGGAGG

GTGCAGCTGCGC
GTGCAGCTGCGC
ATGAAGCTGCGC
ATGAAGCTGCGC
ACGCTGCTGCAC

GCGCAGCTGAGG
GCGCGGCTGAGG
GAGCCGCGGAGG
GAGCCGCGGAGG
GTGCGGCGGAGG

GCACAGCTGCGG
GCACAGCTGCGG
GCGCAGCCGCGG
GCGCAGCTGCGA
GCGCAGCTGCGG

GTGCAGCTGCGC
GTGCAGCTGCGC
ATGAAGCTGCGC
ATGAAGCTGCGC
ACGCTGCTGCAC

CCGCAGCTGCAC
CCGCAGCTGCAC
CAGCAGACTTAC
CAGCAGACTTAC
CCGCAGATGGAG

GTGCAGCTGCGC
GTGCAGCTGCGC
GTACAACCACGC
GCACAACCTCGC
GTGCAGCGGCGC

GCGCAGCTGAGG
GCGCAGCTGAGG
GCGCAGCTCGCG
GCGCAGCTCGCG
GCGCGGCTCGGG

GTGCAGCTGCGC
GTGCAGGTGCGC
GTCCCCGTCCGC
GTCCCCGCCCAC
GTGGCTTTGCGC

CCGCAGCTGCAC
CCGCAGCTGCAC
CAGCAGACTTAC
CAGCAGACTTAC
CCGCAGATGGAG

GTGCAGCTGCGC
GTGCAGGTGCGC
GTCCCCGTCCGC
GTCCCCGCCCAC
GTGGCTTTGCGC

CCGCAGCTGCAC
CCGCAGCTGCAC
ACGAGGCCCCAC
CCGAGGGCCCAT
CCGCGGCCGCGT

CCGCAGCTGTGG
CCGCAGCTGTGG
ATAGAGCCGTTG
ACTCAACCGTTG
CCGCAGCTGGTG

CTGCAGCTGCGT
CTGCAGCTGCGT
CTGCAACAGACC
CTGCAACAGAGC
CTGCAGCAGGGA

GCTCAGCTGCGA
GCTCAGCTGCGA
GCTGAACCGCAA
GCTGAACCGCAA
GCTCGGTCTGAA

GCGCAGCTGCAG
GCGCAGCTGCAG
GCGCAGCCGCAG
GCTCAGGCTCAG
GCGCCGCGGCAG

GCGCAGCTGCAG
GCGCAGCTGCAG
GCCCAGCTGCAG
GCCCAGCTTCAG
GCGCAGCTGCAG

GCGCAGCTGCAG
GCGCAGCTGCAG
GCACAGCTGCAG
GCACAGCTGCAG
GCACAGCTGCAG

GCGCAGCTGCAG
GCGCAGCTGCAG
GCGCAGCTGCGG
GCGCAACTGCGG
GCGCAGCTGCAG

TCGCAGCTGAGC
TCGCAGCTGAGC
TTGCGGTTCAGC
TTGCGGTTCAGC
TTCAGACCGAGC

GCGCAGCTGCAG
GCGCAGCTGCAG
GCGCAGCTGCGG
GCGCAACTGCGG
GCGCAGCTGCAG

CGGCAGCTGCGC
CGGCAGCTGCGC
CAGCAGCTGCGC
CAGCAGCTGCGC
CGGCAGCTGCGC

CCGCAGCTGCCC
CCGCAGCTGCCC
CCGCGACTGCTC
CCGCGACTGCTC
CTGCGGCCGCTC

CCCCAGCTGCGG
CCCCAGCTGCGG
CCCCAGCTGCGA
CCCTAGCTGCGA
TCCCGGCGGCGG

CCCCAGCTGCGG
CCCCAGCTGCGG
CCACCGCAGTTG
CCACCGCAGTTG
GCCCAGCCGCCG

CCGCAGCTGCCC
CCGCAGCTGCCC
CCGAAGCTACCC
CCGAAGCTACCC
TCGCAGCTGCCC

CCCCAGCTGCGG
CCCCAGCTGCGG
CTCCAGGAGCAA
CTCCAGCAGCAT
CCCCGGCTGCAG

CGGCAGCTGCGC
CGGCAGCTGCGC
CGGTGGTGGTAA
TGATGGTAGTAA
TCGTGCCTGCGG

CCCCAGCTGCGG
CCCCAGCTGCGG
CCCCAGCTGCGA
CCCTAGCTGCGA
TCCCGGCGGCGG

CCGCAGCTGCCC
CCGCAGCTGCCC
CAGCAGTTGCCC
CAGCAGTTGCCC
CAGCAGCTGTCC

CGGCAGCTGCGC
CGGCAGCTGCGC
CGGCAGCTGCGC
CGGCAGCTGCGC
CGGCGGCTGCGC

CCGCAGCTGCCC
CCGCAGCTGCCC
CCGCGACTGCTC
CCGCGACTGCTC
CTGCGGCCGCTC

GGGCAGCTGCGG
GGGCAGCTGCGG
GGGCAACTGCTG
GGGCAACTGCTG
GGACAGCTGCTG

GCGCAGCTGCCG
GCGCAGCTGCCG
TTACCACCACCG
TTACTACCATCA
CCGCAGGCACGA

GCGCAGCTGCCG
GCGCAGCTGCCG
GCGCAGCTGCCG
GCGCAGCTGCCG
GCGCAGCCGCCG

GGGCAGCTGCGG
GGGCAGCTGCGG
GAGCAGTCGCGG
GAGCAGTCGCGG
GAGCGGCCGCAG

GGGCAGCTGCGG
GGGCAGCTGCGG
GGGTAGCTTCGG
GGGTAGCTTCGG
GGGCAGCTGCGA

GGGCAGCTGCGG
GGGCAGCTGCGG
GAGCAGTCGCGG
GAGCAGTCGCGG
GAGCGGCCGCAG

CAGCAGCTGCGA
CAGCAGCTGCGA
CAACAGTTAATA
CAACAGTTACTA
CCGCAGCCAGGA

GCGCAGCTGCCG
GCGCAGCTGCCG
GCGCAGCTGCTG
GCGCAGCTGCTG
GCGCAGCTGCCG

CTGCAGCTGCGC
CTGCAGCTGCGC
CTGCAGCTGTGC
CTGCAGCTGTGC
CTGCAGCTGTGC

CTGCAGCTGCGC
CTGCAGCTGCGC
CCGCAGCTGCGC
CCGCAGTTGCGC
CTGCAGCTGCGC

CTGCAGCTGCGC
CTGCAGCTGCGC
CTGCGGCTGCGC
CTGAGCCTGAGC
CTGCCGCGGCGC

CCACAGCTGCGG
CCACAGCTGCGG
CAACGGCTCTAT
CAACGGTTGAGT
CACCAGCTGCGG

ACACAGCTGCGG
ACACAGCTGCGG
ACACAATTTCGG
ACACAATTGCTG
ACCCAGCTTGGG

CTGCAGCTGCGC
CTGCAGCTGCGC
CTGCAGCTGGGC
CTGAAGCTGGGC
CTGCAGCTGCGC

CCGCAGCTGAGG
CCGCAGCTGAGG
CCGCAGCAGAGG
CCGCAGCTGAGG
CCGCAGCGGAGG

CTGCAGCTGCGC
CTGCAGCTGCGC
CCGCAGCTGCGC
CCGCAGTTGCGC
CTGCAGCTGCGC
