# Supplementary material for: Correlated Evolution of Positions within Mammalian cis Elements
Source: PLoS One. 2013 Feb 8;8(2):e55521. doi: 10.1371/journal.pone.0055521 (PMC3568137; doi:10.1371/journal.pone.0055521)
Supplement: Text Archive S1 — A compressed/ZIP file archive of all binding site data for the 64 PWMs used in our analysis. The individual files are named per PWM ID, so for instance, “MA0002.hits” corresponds to JASPAR PWM MA0002. This has 333 binding sites, each of length 9. Each binding site is grouped as a set of 5 aligned sequences corresponding to human, chimp, mouse, rat and dog (from first to last). A blank line separates binding sites from each other. (GZ) [file pone.0055521.s004.gz › Hits/MA0050.hits]

GAAAGCGAAACC
GAAAGTGAAACC
AAAAGCGAAACC
AAAAGCGAAACC
AAAAGCGAAACC

GAAAGTGAAACC
GAAAGTGAAACC
GAAAGTGAAACT
GAAAGTGAAACT
GAAAGCGAAACC

GAAAATGAAACC
GAAAATGAAACC
GAAAATGAAAGC
AAATATGAAATC
GGAAATGAGACC

GAAAATGAAACC
GAAAATGAAACC
GAAAATGAAACT
GAAAATGAAACT
GAAAATGAAACT

GAAAATGAAACC
GAAAATGAAACC
GAAAGTGAAACT
GAAAACAAAACT
GAAAAGAAGACT

GAAAATGAAACC
GAAAATGAAACC
GAAAATGAAACC
GAAAATGAAACC
GAACGTGAAAGC

GAAAGCGAAAGC
GAAAGCGAAAGC
GAAAGCGAAAGT
GAAAGCGAAAGT
GAAAGCGAAACC

GAAAGCGAAAGC
GAAAGCGAAAGC
GAAAGCGAAAGC
GAAAGTGAAAGC
GAAAGCGAAAGC

GAAAGCGAAAGC
GAAAGCGAAAGC
GAAAGCGAAAGC
GAAAGCGAAAGC
GAAAGCGAAAGG

GAAAGTGAAACT
GAAAGTGAAACT
GAAACTGAAACA
GAAACTGAAACA
GAAAGTGAAACT

GAAACCGAAACC
GAAACCGAAACC
GAAACCCGAAAC
AAAACCCGAAAC
GAAACCCGAGAT

GAAAGCGAAACT
GAAAGCGAAACT
GAAAACAAAACT
GAAAACAAACCT
GGAAGTAACACT

GAAAGTGAAACT
GAAAGTGAAACT
GACAGTGAAACT
GACAGTGAAACT
GAAAGTGAAACT

GAAAGCGAAACT
GAAAGCGAAACT
GAAAACAAAACT
GAAAACAAACCT
GGAAGTAACACT

GAAAGTGAAACT
GAAAGTGAAACT
AAAAGTGACGCC
AAAACCGAAGCC
TTAGATGAAACC

GAAAGTGAAACT
GAAAGTGAAACT
AAAAGTGACGCC
AAAACCGAAGCC
TTAGATGAAACC

GAAACCGAAACC
GAAACCGAAACC
GAAACCCGAAAC
AAAACCCGAAAC
GAAACCCGAGAT

GAAACCGAAACC
GAAACCGAAACC
GAAACTGTAAAA
GAAACTGTAAAA
GAAACCGAAAGC

GAAAGTGAAACT
GAAAGTGAAACT
GAAATTGAAACC
GAAACTGAAACC
GAAACTGAAACT

GAAAGCGAAACT
GAAAGCGAAACT
AAAACTGAAAGC
GAAACTGAAAGT
GAAAGCGAAAGT

GAAAGAGAAACC
GAAAGAGAAACC
GAAAGAGAAACC
GAAAGAGAAACC
GAAAGAGAAACC

GAAAGAGAAACC
GAAAGAGAACCC
GATAGACAAACT
GATAGACAAGCT
GAAAGAGAAACC

GAAAGGGAAACC
GGAAGGGAAACC
GGAAAGACAACC
GGAAAGACAACC
GAACGGGAAATC

GAAAGGGAAACC
GAAAGGGAAACC
GAAAAGGAAACC
GAAAAGGAAACC
GAAAAGGAAACT

TAAAGTGAAACC
TAAAGTGAAACC
TAAAGTGAAACC
TAAAATGAAACC
TAAAGTAAATCT

AAAAACGAAACC
AAAAACGAAACC
AAAAACGGAACT
AAAAAAGAAACT
AAAAACGAAAGC

AAAAATGAAACC
AAAAATGAAACC
AAAGATGAAACC
AAAGATGAAACC
TAAGACAAAGCC

AAAAATGAAACC
AAAAATGAAACC
GAAAATGTGATC
GGAAATGTGAAC
AAGAATGAAACC

GAAAGGGAAACC
GAAAGGGAAACC
GAAAGGGAAACC
GAAAGGGAAACC
GAAAGGGAAACC

GAAAGAGAAACC
GAAAGAGAACCC
GATAGACAAACT
GATAGACAAGCT
GAAAGAGAAACC

AAAAATGAAACC
AAAAATGAAACC
AAAAATGAAACC
AAAAATGAAACC
AAAAATGAAACC

AAAAGCGAAAGC
AAAAGCGAAAGC
AAAAGCGAAAGC
AAAAGCGAAAGC
AAAAGCTAAAGC

AAAAGTGAAAGC
AAAAGTGAAAGC
AAAAGTGAAAGG
AAAAGTGAAAGG
AAAACTGAAAGC

AAAAGTGAAAGC
AAAAGTGAAAGC
GAAAGTGAAAGT
GAAAGTGAAAGC
AAAAGTGAAAGC

CAAAATGAAACC
CAAAACGAAACT
CAAAATGAAACC
CAAAATGAAACC
CAAAATGAAATA

CAAAATGAAACC
CAAAACGAAACT
CAAAATGAAACC
CAAAATGAAACC
CAAAATGAAATA

CAAAATGAAACC
CAAAACGAAACT
CAAAATGAAACC
CAAAATGAAACC
CAAAATGAAATA

CAAAATGAAACC
CAAAACGAAACT
CAAAATGAAACC
CAAAATGAAACC
CAAAATGAAATA

AAAAGTGAAACT
AAAAGTGAAACT
AAAAGTGAAATC
AAAAGTGAAAAC
AGAAGTGGAACT

CAAAATGAAACC
CAAAACGAAACT
CAAAATGAAACC
CAAAATGAAACC
CAAAATGAAATA

AAAAGCGAAACT
AAAAGCGAAACT
AAAAGTGAAACT
AAAAGCGAAACT
AAAAGCGAAATT

AAAAGTGAAACT
AAAAGTGAAACT
AAAAGTGAAACT
AAAAGTGAAACT
AAAAGTGAAACT

AAAACCGAAACC
AAAACCGAAACC
AAAATCGAAACC
AAAATCGAAACC
AAAACCGAAACC

AAAACTGAAACC
AAAACTGAAACC
AAAACTGAAACC
AAAACTGAAACC
TAAACTGAAACC

AAAAGTGAAACT
AAAAGTGAAACT
AAAAGTGAAACC
AAAAGTGAAACT
GAAAGTGAAACT

GAAAGCGAAACA
GAAAGCGAAACA
GAAACTGAAAGA
GAAACTGAAAGA
GAAAGCGAAAGA

GAAAGTGAAACG
GAAAGTGAAACG
GAAAGTGAAACG
GAAAGTGAAACG
GAAAGTGAAACG

GAAAGTGAAACA
GAAAGTGAAACA
GAAAGCGAAAGA
GAAAGCGAAAGA
GAAAGTGAAAGA

CAAAATGAAACC
CAAAACGAAACT
CAAAATGAAACC
CAAAATGAAACC
CAAAATGAAATA

AAAAGCGAAACT
AAAAGAGAAACT
AAAACCGAAACT
AAAACCGAAACT
AAAAGCGAAACT

GAAAGTGAAATC
GAAAGTGAAATC
AGAAGTGAAGTC
AGAAGGGAAGTC
AGAAGTGAAAGC

GAAAATGAAAGC
GAAAATGAAAGC
TAATATTGAAGC
ATATACTGAAGC
GAAAATTAAAGC

GAAAGTGAAATC
GAAAGTGAAATC
AAAAGGGCAGTA
AGAAGGCCTGTG
CGAAGTGCAGTC

GAAAACGAAAGC
GAAAACGAAAGC
AAGAAAAAAAGC
AAAAAGAGAAGC
ACTCACCAAAGG

GAAAACGAAAGC
GAAAACGAAAGC
GGAAACACAGAC
GGTAACAAAGGC
GAAAACAAAACC

GAAAGTGAAATC
GAAAGTGAAATC
AAAAGGGCAGTA
AGAAGGCCTGTG
CGAAGTGCAGTC

GAAAGTGAAATC
GAAAGTGAAATC
AAAAGGGCAGTA
AGAAGGCCTGTG
CGAAGTGCAGTC

GAAAACGAAAGC
GAAAACGAAAGC
AAGAAAAAAAGC
AAAAAGAGAAGC
ACTCACCAAAGG

GAAAGTGAAATC
GAAAGTGAAATC
AAAAGGGCAGTA
AGAAGGCCTGTG
CGAAGTGCAGTC

GAAAGTGAAATC
GAAAGTGAAATC
AAAAGGGCAGTA
AGAAGGCCTGTG
CGAAGTGCAGTC

GAAAGTGAAATC
GAAAGTGAAATC
AAAAGGGCAGTA
AGAAGGCCTGTG
CGAAGTGCAGTC

GAAAATGAAAGC
GAAAATGAAAGC
TAATATTGAAGC
ATATACTGAAGC
GAAAATTAAAGC

CAAAGCGAAAGC
CAAAACGAAAGC
AAAAGCTGAGGC
AAAAGCTGAGGC
CAAAGCCGAAGC

GAAAGTGAAATC
GAAAGTGAAATC
AAAAGGGCAGTA
AGAAGGCCTGTG
CGAAGTGCAGTC

GAAAACGAAACT
GAAAACGAAACT
GAAAACGAAACT
GAAAACGAAACT
GAAAAAGGAAGT

GAAAACGAAACT
GAAAACGAAACT
GAAAGCAAAGCT
GAAAGCGAAGCT
GAAAACGAAACT

CAAAGTGAAACT
CAAAGTGAAACT
CAAAAGGAAATT
CAAATGGAAATC
CAAAGGGAAGCT

GAAAACGAAACT
GAAAACGAAACT
GAAAACGAAACA
GAAAACGAAACA
GGAACCTACACT

GAAAATGAAACT
GAAAATGAAACT
GACCAGAAAACT
GACCAGAAAACT
GAAAAGAAAGTC

GAAAATGAAACT
GAAAATGAAACT
GACCAGAAAACT
GACCAGAAAACT
GAAAAGAAAGTC

GAAAATGAAACT
GAAAATGAAACT
GAAAATGAAACT
GAAAATGAAACT
GAAAACGAAACT

AAAAGAGAAACC
AAAAGAGAAACC
AAAAGAGAAACC
AAAAGAGAAACC
AAATGAGAAACC

GAAAATGAAACT
GAAAATGAAACT
GACCAGAAAACT
GACCAGAAAACT
GAAAAGAAAGTC

CAAAGCGAAACT
CAAAGCGAAACT
CAAGGCTAGACT
CAAGGCTAGACT
CCAAGCTAGATG

AAAATTGAAACC
AAAATTGAAACC
AAAATTTAAATT
AAAATTTAAACT
GACATCTAAACT

GAAAGTGAAAGT
GAAAGTGAAAGT
GAGGCTGAAAGT
GAAGCTGAAACT
GAAAGTGAAAGC

GAAACCGAAAGC
GAAACCGAAAGC
GAAACCGAAAGC
GAAACCGAAAGC
GGAGCCCGAAGC

AAAAGTGAAAAC
AAAAGTGAAAAC
AAAAGTGAAAAT
AAAAGTGAAAAT
AAAAGTGAAAAC

AAAAGTGAAACA
AAAAGTGAAACA
AGAAGCGAAACA
AGAAGCAAAACA
AAAAGTGAAACA

GAAACTGAAACT
GAAACTGAAACT
AAAACTGAAACT
GAAACTGAAACT
GAAAATGAAACT

GAAACCGAAACT
GAAACCGAAACT
GGGAGCCAAGTT
GGGAGCCAAGTT
GAAGCGCAAACG

GAAACCGAAACT
GAAACCGAAACT
GGGAGCCAAGTT
GGGAGCCAAGTT
GAAGCGCAAACG

AAAAGTGAAACA
AAAAGTGAAACA
AAAAGCGAAGCA
AAAAGCGAAGCA
AAAAGTGAGACC

GAAACTGAAACT
GAAACTGAAACT
GAAACTGAAACT
GAAACTGAAACT
GAAACTGAAACT

GAAACTGAAACT
GAAACTGAAACT
GAAACTGAAACT
GAAACTGAAACT
GAAGCCGACGCT

AAAAGTGAAACA
AAAAGTGAAACA
ATGAGGGACAGA
ATGAGTGACGGA
AACAGTGAAATG

AAAAGCGAAAAC
AAAAGCGAAAAC
AAAAGCAAAAAC
AAAAGCAAAAAC
AGGAGCGAAAAC

GAAACCGAAACT
GAAACCGAAACT
GAAATCGAAACT
GAAATCGAAACT
GAAATCGAAACT

AAAAGCGAAAAC
AAAAGCGAAAAC
AAAAGCAAAAAC
AAAAGCAAAAAC
AGGAGCGAAAAC

AAAAGTGAAACA
AAAAGTGAAACA
AAAAATGAAACA
AAAAGCGAAACA
TAACGTGAAACA

AAAAGTGAAACG
AAAAGTGAAACG
AAAAATGAAACG
AAAAATGAAACG
ACGAGCGAAATG

AAAAGTGAAAAC
AAAAGCGAAAAC
TAGAGTGAAAAC
TAGAGTGAAAAC
AAAAGTGAAAAA

AAAAGTGAAACG
AAAAGTGAAACG
GGAAATGTAATC
GAAAATGTAATT
GGACATGGAACT

AAAAGTGAAAAC
AAAAGTGAAAAC
AACACTGGTAAC
AACAGTAATAAC
GCAAGTAAAACC

GAAAAGGAAACC
GAAAAGGAAACC
TGAAAACGAACC
TAAAAAAGAACC
TGGGGGAAGCGC

GAAACCGAAACT
GAAACCGAAACT
GAAACCGAAACT
GAAACTGAAACT
GAAACCAAAACT

GAAACCGAAACT
GAAACCGAAACT
GAAATCGAAACT
GAAATCGAAACT
GAAATCGAAACT

GAAAAGGAAACC
GAAAAGGAAACC
GAAAAGGAAACC
GAAAAGGAAACA
GAAAAGGAAACC

AAAAGCGAAAAC
AAAAGCGAAAAC
AAAAGCAAAAAC
AAAAGCAAAAAC
AGGAGCGAAAAC

AAAAGTGAAAAC
AAAAGTGAAAAC
GAAAGCGAAAGC
GAAAGCGAAAGC
GAAAGTGAAAAT

AAAAGTGAAAAC
AAAAGTGAAAAC
CAAAATACAAAT
CAAAATACAAAT
AAAAGTACAGGT

AAAAGCGAAAAC
AAAAGCGAAAAC
AAAAGCAAAAAC
AAAAGCAAAAAC
AGGAGCGAAAAC

CAAAGAGAAACC
CAAAGAGAAACC
CGATGGGAACAC
TGATGGGAACAC
CAGTGGGGAATC

CAAAGGGAAACC
CAAAGGGAAACC
CACAGGGAAACC
CACAGGGAAACC
CCGAGGGAAACC

CAAAGGGAAACC
CAAAGGGAAACC
CACAGGGAAACC
CACAGGGAAACC
CCGAGGGAAACC

CAAAGAGAAACC
CAAAGAGAAACC
CAAACCCAGAGA
CAAACCCGGAGA
CAAACACAAATC

CAAAGAGAAACC
CAAAGAGAAACC
CAAAAAGAACCC
CAAAAAGGACCC
CAAAGAGAAACC

CAAAGAGAAACC
CAAAGAGAAACC
CAAAAAGAACCC
CAAAAAGGACCC
CAAAGAGAAACC

GAAAGCCAAACC
GAAAGCCAAATC
GATGGGCACTCC
AGTGGGCACCCC
GAATGGTGCATC

GAAAGCAAAACC
AAAAGCAAAACC
GGCAGAAAAAAA
GACAGTAAAATC
AACCGCGAAATC

AAAAGTGAAATC
AAAAGTGAAATC
AAGAGCCAAATT
AAGAGCCAAATT
AAGAGTGAAATC

GAAAGAGAAAGC
GAAAGAGAAAGC
GAAAGAGAAAGC
GAAAGAGAAAGC
GAAAGAGAAAGC

AAAAATGAAAGC
AAAAATGAAAGC
AGCTGTGAGAAT
GACAGTGAGAAT
ACAAAGGAAAGC

GAAAGGGAAAGC
GAAAGGGAAAGC
GAAAGGGAAAGC
GAAAGGGAAAGC
GAAAGGGAAAGC

TAAAGCGAAAGC
TAAAGCTAAAGC
GAAGTGGAAAGC
GAAGTGGAAAGC
TAAAGTGGGAGC

GAAAGAGAAAGC
GAAAGAGAAAGC
AAAAAAAAAAGC
GAGAAAGAAACC
GCGTTAAGAACC

GAAAGAGAAAGC
GAAAGAGAAAGC
GAAAGAGAAAGC
GAAAGAGAAAGC
GAAAGAGAAAGC

GAAATTGAAAGC
GAAATTGAAAGC
GAAATTGAAAGC
GAAATTGAAAGC
GAAATTAAAAGC

TAAAGTGAAAGC
TAAAGTGAAAGC
AAAAGAGAAAGT
AAAAGATAAAGT
TAAAGTGAAAGC

AAAAATGAAAGC
AAAAATGAAAGC
AGCTGTGAGAAT
GACAGTGAGAAT
ACAAAGGAAAGC

GAAAGAGAAAGC
GAAAGAGAAAGC
GAAAGAGAAAGC
GAAAGAGAAAGC
GAAAGAGAAAGC

GAAAGAGAAAGC
GAAAGAGAAAGC
GAAAGAGAAAGC
GAAAGAGAAAGC
GAAAGAGAAAGC

GAAAGCCAAACC
GAAAGCCCAACC
ACAAGCCAATTC
TACCACCAGAGG
GAAGGCCAGACC

GAAAGAGAAAGC
GAAAGAGAAAGC
GAAAGAGAAAGC
GAAAGAGAAAGC
GAAAGAGAAAGC

AAAAACGAAAGC
AAAAACGAAAGC
AAACACTGGGGC
AAGAAATGGACT
AAGAACTGTCGC

GAAAGCAAAACC
GAAAGCAAAACC
GGACTCCAGACC
GAACCCCAGACC
GAAAACCAAACC

GAAAGAGAAAGC
GAAAGAGAAAGC
GAAAGAGAAAGC
GAAAGAGAAAGC
GAAAGAGAAAGC

GAAAGGGAAAGC
GAAAGGGAAAGC
CACAGTGAAAGC
CACGGTAAAAGC
CACAGGGAGAGT

GAAAGGGAAAGC
GAAAGGGAAAGC
GAAAGGGAAAGC
GAAAGGGAAAGC
GAAAGGGAAAGC

CAAAGTGAAACA
CAAAGTGAAACA
GAAATAAAAATA
GAAATTAAAATA
CAGTGTGAAACA

GAAAGCTAAACC
GAAAGCTAAACC
GGACAATAAACC
GGACGACAAACG
GAAATCGGAACC

GGAAGCGAAACC
GGAAGCGAAACC
GGAAATGAAACC
GGAAATGAAACC
GGAAACGAACCC

GAAAGTTAAACC
GAAAGTTAAACC
GAAAGTTAAACC
GAAAGTTAAACC
GAAAGTTAAACC

GGAAGTGAAACC
GGAAGTGAAACC
GGAAGTGTACAG
GGAAGTGTATAG
GGAAGTGAAGTG

GAAAATGAAAAC
GAAAATGAAAAC
GGAAATGAAAAC
GGAAATGCAAAC
AAAAATGAAAAC

GAAAGGGAAACT
GAAAGGGAAAGT
GGAAGAGGAATT
GGAAGAGGAATT
GAGAGAGGAACT

GAAAATGAAAAC
GAAAATAAAAAC
AAAAATAAAAAC
GAAAATAAAAAC
AAAATCAGAAAC

GAAAGGGAAACT
GAAAGGGAAACT
AAAAGAGACAGT
AAAAAGGCCAGT
GAGAGGGAGATT

GAAACAGAAACC
GAAACAGAAACC
GAAACAGAAACC
GAAACAGAAACC
GAAACAGAAACC

GAAAGAGAAACT
GAAAGAGAAACT
AAAAGAACAGCT
GAAAGAACAGCT
AAAAGGGAAGTT

GAAAACGAAACA
GACACCGACACA
GACGTCGATACG
GACATCGATACA
GACACCGACACG

TAAACCGAAACC
TAAACCGAAACC
TAAACCAAAGCC
TAAACCAAAGCC
TAAACCGGAGCC

GAAAGGGAAACT
GAAAGGGAAACT
CCGATGGACATT
TGGATGGATATT
CTGATGACCCCT

GAAAGGGAAACT
GAGAGGGAAACT
AGGGAGGAGAGT
AGGGGGGAGAAT
GAAAGTGAAACT

GAAAATGAAACA
GAAAATGAAACA
GAACGTGAAATA
GAATATGAAATA
AAAACTGAAACA

GAAATTGAAACT
GAAATTGAAACT
GTAATTGAAGCT
AAAATTTGAGCT
GAAATTGGAACT

GAAAGAGAAACT
GAAAGAGAAACT
GAAAGAGAAAAT
GAAAGAGAAAAT
GAAAGAGAAACT

GAAAATGAAAAC
GAAAATGAAAAC
GTACACGAACAC
GAAAGGGACAAC
AAGAATGAAAAC

CAAAGTGAAACA
CAAAGTGAAACA
CAAGGAGAAACA
CAAGGAGAAACA
CAAAGTGAAACA

GGAAGCGAAACC
GGAAGCGAAACC
GGAAATGAAACC
GGAAATGAAACC
GGAAACGAACCC

GAAATTGAAACT
GAAATTGAAACT
GTAATTGAAGCT
AAAATTTGAGCT
GAAATTGGAACT

GAAAATGAAACA
GAAAATGAAACA
GAAAGTGAAACA
GAAAGTGAAACA
GAAAATGAAACA

GAAAGTTAAACC
GAAAGTTAAACC
GAAAGTTAAACC
GAAAGTTAAACC
GAAAGTTAAACC

GAAAATGAAACA
GAAAATGAAACA
AAAAATTAACCA
AAAAATTAACCA
GAAAATGAGACA

GGAAGCGAAACC
GGAAGCGAAACC
GGGAGCTAAGTC
AGGAGCTAAATC
GGGAGCCACACC

CAAAGTGAAACA
CAAAGTGAAACA
CACATGTAAACA
CAAAGGTAAACA
AAGAAGCAAATA

AAAAATGAAACT
AAAAATGAAACT
AAGGATGAAAGT
AAGGATGGAAGG
AAAAGTGAAAGT

GAAAGGGAAACT
GAAAGGGAAACT
AAAAGAGACAGT
AAAAAGGCCAGT
GAGAGGGAGATT

GAAATTGAAACT
GAAATTGAAACT
CAAACTGAAGCT
CCAACTGAAGCT
TAAATTGAAGTT

GGAAGCGAAACC
GGAAGCGAAACC
GGAAGCTTAACC
GGAAGCTTAACC
GGAAGCGAAACT

GAAAATGAAAAC
GAAAATGAAAAC
GAAAATGCAAAC
GAAAATGCAAAC
GAGAATGAAAAC

CAAAGCGAAACG
CAAAGCGAAACG
CAAAGTGAAATG
CAAAGTGAAATA
CAAAGAGAAAGG

GAAAATGAAAAC
GAAAATGAAAAC
GTACACGAACAC
GAAAGGGACAAC
AAGAATGAAAAC

GAAAGGGAAACT
GAAAGGGAAACT
AAAAGAGACAGT
AAAAAGGCCAGT
GAGAGGGAGATT

GAAAATGAAACA
GAAAATGAAACA
GAAAGTTAAAGT
CAAAGTTAAAGT
AAAAGTGAAGGA

CAAAGTGAAAAC
CAAAGTGAAAAC
CAAGATACAAAC
CAAGGTACAAAG
TGGTGCACAAGC

GAAAACGAAACA
GAAAACGAAACA
TAAAACCAGACC
AAGCACCAGACC
GAAAACCAAGTA

CAAAGTGAAACG
CAAAGTGAAACG
CCAAGTTAAAGG
CCAAATTAAAGA
CAAAGTGAAAGG

GAAAGGGAAACT
GAAAGGGAAACT
AAAAGAGACAGT
AAAAAGGCCAGT
GAGAGGGAGATT

GAAAGTTAAACC
GAAAGTTAAACC
GAGTATTTTACC
GAGCATTTTGCC
GACAGTTAAACC

GAAAATGAAACA
GAAAATGAAAAA
GAGAACGAGAAA
GAGAACGAGAAG
GAGAACGAGAAG

GAAAACGAAAAC
GAAAACGAAAAC
GAAAACCAAGAC
GAAAACCAAGAC
GAAAAATAAAAC

GAAAATGAAACG
GAAAATGAAACG
GAGAAGCGAATA
GAGAAGCGAACA
GAAAGAGAACCT

GAAAATGAAACG
GAAAATGAAACG
GAGAAGCGAATA
GAGAAGCGAACA
GAAAGAGAACCT

CAAAGTGAAAAC
CAAAGTGAAAAC
GGAAGTAAGAAC
GGAAGTAAGAAC
GGAAGTAAGAAT

GAAAGAGAAACT
GAAAGAGAAACT
GGGAGCGTCGCG
GGAAGTGGCACG
GAAAGGGAAACC

GAAAGTGAAAGG
GAAAGTGAAAGG
GAAAATGGATAG
GAAAAAGGATGG
GAGCGCAGAAGG

AAAAGTGAAAGT
AAAAGTGAAAGT
AAAAATGAAAGC
AAAAATGAAAGC
GAAAGTGAAAGT

GAAAGTGAAAGG
GAAAGTGAAAGG
GGCCGTGAAAGA
GGCTGTGAACGA
CAAAGTGAGAGG

GACAGTGAAACC
GACAGTGAAACC
GTTAGTAAACCC
GTTAATAAACCC
AAGACTGAACCC

GAAAGTGAAAGG
GAAAGTGAAAGG
GAAAATGGATAG
GAAAAAGGATGG
GAGCGCAGAAGG

GAAAGTGAAAGG
GAAAGTGAAAGG
GAAAGTGAAGGG
GAAAGTGAAGGG
GAAAGTGAAAGG

GAAAGTGAAAGG
GAAAGTGAAAGG
GAAAGTGAAAGG
GAAAGTGAAAGG
GAAAGCGAAAGG

GAAAGTGAAAGG
GAAAGTGAAAGG
GAAAATGGATAG
GAAAAAGGATGG
GAGCGCAGAAGG

GAAAATGAAATC
GAAAATGAAATC
TTAAACCAAATC
TTAAACCAAATC
TTAAATCCAATC

GAAAGTGATACC
GAATGTGATACC
CAAGTTTCTATC
CATGCTCCTCTC
GAAAGCACAATG

GAAAGTGAAAGG
GAAAGTGAAAGG
GAAAATGGATAG
GAAAAAGGATGG
GAGCGCAGAAGG

AAAACCGAAAGC
AAAACCGAAAGC
AAGACGGAGAGC
AAGACTGAGAGC
AAAACTGAAAGC

AAAAGTGAAAGT
AAAAGTGAAAGT
AAAAATGAAAGC
AAAAATGAAAGC
GAAAGTGAAAGT

AAAACCGAAAGC
AAAACCCAAAGC
AAAACTGAAAGC
AAAACCGAAAGC
AGAACAGAACGC

GAAAGTGAAAGA
GAAAGTGAAAGA
AAAACTGAAAAA
AAAACTGAAAAA
AAGAGTGGAGGA

GAAAATGAAATC
GAAAATGAAATC
CAAAGTCAATGG
CAAAGTCAATGG
GAAAATGAAATG

GAAAGTGATACC
GAAAGTGATACC
GGAAGCAATGCC
GGAAGCAATGCC
GAAAGCAATGCC

AAAACCGAAAGC
AAAACCCAAAGC
AAAACTGAAAGC
AAAACCGAAAGC
AGAACAGAACGC

CAAAATGAAAGC
CAAAATGAAAGC
CAAAAAGAAAGC
CAAAAAGAAAGC
CAAAATGAAGGC

GAAAGTGAAAGG
GAAAGTGAAAGG
GAAAATGGATAG
GAAAAAGGATGG
GAGCGCAGAAGG

GAAAGTGAAAGG
GAAAGTGAAAGG
GAAAATGGATAG
GAAAAAGGATGG
GAGCGCAGAAGG

GAAAGTGAGACC
GAAAGTGAGACC
AAGGGTAAGCCC
AAAGGTGATCCC
GAGAGCGAGACC

GAAAGCGAGACC
GAAAGCGAGACC
GGAGGCGAGACC
GGAGGCGAGACC
GAAGGCGAGACC

GAAAGTGAAAGA
GAAAGTGAAAGA
AAAAGGGAAAGG
AAAAGAGAAAGG
GAAAGTGAAAGA

CAAAATGAAAGC
CAAAATGAAAGC
CAAAATGAAAGC
CAAAATGAAAGC
CAAAATGAAAGC

AAAAGTGAAAGT
AAAAGTGAAAGT
AAAAATGAAAGC
AAAAGTGAAAGC
AAAAGTGAAAGT

GAAAGTGAAAGG
GAAAGTGAAAGG
GAAAATGGATAG
GAAAAAGGATGG
GAGCGCAGAAGG

GAAAGTGAAAGG
GAAAGTGAAAGG
GGAAGTGAAGAG
GGAAGCGAAGAG
GAAAGGGAAGGA

GAAAGTGAAAGG
GAAAGTGAAAGG
GAACGTGAAGGG
GAACATGAAGGG
AAAAGTGAAAGG

CAAAATGAAAGC
CAAAATGAAAGC
CAAGACTCTTCT
CAAGATTCTTCT
CAAAATGCACCG

GAAAGTGAAAGG
GAAAGTGAAAGG
GAAAGTGAAGGG
GAAAGTGAAGGG
GAAAGTGAAAGG

GAAAGTGAAAGG
GAAAGTGAAAGG
GAAAATGGATAG
GAAAAAGGATGG
GAGCGCAGAAGG

GAAGGTGAAACC
GAAGGTGAAACC
CTAGATCGGACG
CAAAATCGGACG
GCTGCTGGGACC

GAAAGTGAAGCC
GAAAGTGAAGCC
AAAAATGACATC
AAAAATGACATC
GAAATAGAAGCC

GAAAGTGGAACC
GAAAGTGAAACC
GCGTGTGGAGTC
GGGTGTGGAGCC
GGGACTGGAGCC

AAAAAGGAAACC
AAAAAGGAAACC
AGAGAGGAAACC
AGAGAGGAAATC
CGAGAGGAAACC

GAAATAGAAACC
GAAATAGAAACC
GAAATAGAAGCC
GAAATAGAAGCC
GAAATGGAAAAC

GAAAGTGAAAAT
GAAAGTGAAAAT
GAAAGGGAAGCT
GAAAGTGAAGCC
AAAAATAATGAA

GAAAGTGAAAAT
GAAAGTGAAAAT
AAAAGTCAGAAT
AAAAGTCGGAAT
AAAAGTAAAAAA

GAAAGTGAAAAT
CAAAGTGAAAAT
GAAAACGGAAAT
AAAAACAGAAAT
AAGGGTGAAAAT

GAAGGTGAAACC
GAAGGTGAAACC
GTATGTGAAACC
GTATGTGAAACC
GAAGGTGAAACT

GAAAGTGAAGCC
GAAAGTGAAGCC
GAAAGTGAGGCC
GAAAGTTAGACC
GCAAGTGAGGCG

GAAATAGAAACC
GAAATAGAAACC
GAAACAGAAACC
GAAACAGAAACC
GAAATAGAAACC

GAAAGTGAAAAT
CAAAGTGAAAAT
GAAAACGGAAAT
AAAAACAGAAAT
AAGGGTGAAAAT

GAAATAGAAACC
GAAATAGAAACC
GAAACAGAAACC
GAAACAGAAACC
GAAATAGAAACC

GAAAGTGGAACC
GAAAGTGAAACC
GCGTGTGGAGTC
GGACCAGGAGCC
GGGACTGGAGCC

GAAAGTGAAAAT
CAAAGTGAAAAT
GAAAACGGAAAT
AAAAACAGAAAT
AAGGGTGAAAAT

GAAATGGAAACC
GAAATGGAAACC
TAAATGGAAGCC
GAAATAGAAGCC
GAAATGGAAACC

AAAAAGGAAACC
AAAAAGGAAACC
CAATTGGAAACC
CAAATGGAAACC
CGCAGGGAAACC

GAAACTGAAACA
GAAACTGAAACA
GAAACTATAGCC
GAAACTGAAGCC
GAAACCAAAGCA

AAAACTGAAACT
AAAACTGAAACT
AAAGGTAAAACT
AAAGGTGAAACT
AAAACTGAAATT

GAAACTGAAAAC
GAAACTGAAAAC
GAAACTGAAAAT
GAAACTGAAAAT
GAAACTGAAAAC

AAAAAGGAAACC
AAAAAGGAAACC
GAAAGGCGGACC
GAAAGGCGGACC
GGAAAGGAAGCC

GAAAGTGAACCC
GAAAGTGAACCC
GAAAGTGAACCC
GAAAGTGAACCC
GAAAGTGCCCCC

GAAAGTGGAACC
GAAAGTGAAACC
GCGTGTGGAGTC
GGACCAGGAGCC
GGGACTGGAGCC

GAAACTGAAACA
GAAACTGAAACA
GCAACTGAAACA
GCATCGGAAACA
GAAACTGAAACA

GAAAGCGAACCC
GAAAGCGAACCC
GGAAGCGAACCC
GGAAGCGAACCC
GAAAGCCAACTG

GAACGTGAAACC
GAACGTGAAACC
GAGAGTGCAGCC
GACGGTGCAGCC
CAACGGGGGACC

TAAATTGAAACC
TAAATTGAAACC
CAAATTTAAACT
TAAATTTAAACT
TAAATTTAAACA

AAAACTGAAACT
AAAACTGAAACT
AAAATTGGAACT
AACACTGGGACT
CAAACTGAAACT

AAAAGTCAAACC
AAAAGTCCAACC
CAAAGTCCAACC
CAAAGTCCAACC
GGAGGTCGCGCC

GAAAGTGAAATT
GAAAGTGAAATT
GAAAGTAACACT
GAAAGTTGCACT
GACAGTAAAACT
