# Supplementary material for: Correlated Evolution of Positions within Mammalian cis Elements
Source: PLoS One. 2013 Feb 8;8(2):e55521. doi: 10.1371/journal.pone.0055521 (PMC3568137; doi:10.1371/journal.pone.0055521)
Supplement: Text Archive S1 — A compressed/ZIP file archive of all binding site data for the 64 PWMs used in our analysis. The individual files are named per PWM ID, so for instance, “MA0002.hits” corresponds to JASPAR PWM MA0002. This has 333 binding sites, each of length 9. Each binding site is grouped as a set of 5 aligned sequences corresponding to human, chimp, mouse, rat and dog (from first to last). A blank line separates binding sites from each other. (GZ) [file pone.0055521.s004.gz › Hits/MA0051.hits]

GGAAAGTGAAACCTAATT
GGAAAGTGAAACCTAATT
GGAAAGTGAAACTTACCT
GGAAAGTGAAACTTAACT
GGAAAGCGAAACCTAACT

GGAAAGGGAAACCGAAAC
GGAAAGGGAAACCGAAAC
GGAAAAGGAAACCGAAAC
GGAAAAGGAAACCGAAAC
GGAAAAGGAAACTGAAAC

GGAAAGTGAAACAGAAAC
GGAAAGTGAAACAGAAAC
GGAAAGCGAAAGAGAAAC
GGAAAGCGAAAGAGAAAC
GGAAAGTGAAAGAGAAAC

GGAAAGTGAAACTAATTT
GGAAAGTGAAACTAATTT
AGAAACTGAAACAGACTT
AGAAACTGAAACAGACTT
GGAAAGTGAAACTGATTC

CGAAAGCGAAACTAAAAG
CGAAAGCGAAACTAAAAG
GAAAACTGAAAGCAAAAG
GGAAACTGAAAGTAAAAG
AGAAAGCGAAAGTGAAAG

GGAAAGCGAAACCCAAGG
GGAAAGTGAAACCCAAGG
GAAAAGCGAAACCCAAGG
GAAAAGCGAAACCCAAGG
GAAAAGCGAAACCCAAGG

GAAAAGTGAAAGCAATCC
GAAAAGTGAAAGCAATCC
GAAAAGTGAAAGGTACCC
GAAAAGTGAAAGGTCCCC
GAAAACTGAAAGCAGTGT

CGAAAGTGAAAGGAAATT
CGAAAGTGAAAGGAAATT
CGAAAGTGAAAGGAAGCT
CGAAAGTGAAAGGAAGCT
CGAAAGCGAAAGGAAATT

GGAAAATGAAACCAATTT
GGAAAATGAAACCAATTT
GGAAAATGAAAGCTACTG
AAAATATGAAATCTATTG
AGGAAATGAGACCAATTT

CGAAAGCGAAAGCAGGAA
CGAAAGCGAAAGCAGGAA
TGAAAGCGAAAGTAGGAA
TGAAAGCGAAAGTAGGAA
TGAAAGCGAAACCAGGAA

AGAAAGCGAAACTGATTC
GGAAAGCGAAACTGATTC
GGAAAACAAAACTCCTTC
GGAAAACAAACCTCCTTC
GGGAAGTAACACTGCTTC

GGAAAGTGAAACGCACAA
GGAAAGTGAAACGCACAA
GGAAAGTGAAACGCACAA
GGAAAGTGAAACGCACAA
GGAAAGTGAAACGCACAA

AGAAAGCGAAACTGATTC
GGAAAGCGAAACTGATTC
GGAAAACAAAACTCCTTC
GGAAAACAAACCTCCTTC
GGGAAGTAACACTGCTTC

GGAAAGTGATACCATTTC
GGAAAGTGATACCATTTC
AGGAAGCAATGCCACTTC
AGGAAGCAATGCCACTTC
AGAAAGCAATGCCATTTT

GGAAAGTGAAAGAAATGG
GGAAAGTGAAAGAAATGG
GAAAAGGGAAAGGAACCG
GAAAAGAGAAAGGAACCG
GGAAAGTGAAAGAAATGG

GAAAAGTGAAAACAGAAC
GAAAAGTGAAAACAGAAC
GCAAAATACAAATAGAGC
GCAAAATACAAATAGAAC
GAAAAGTACAGGTAGACA

CAAAAGCGAAAGCGAATG
CAAAAGCGAAAGCGAATG
CAAAAGCGAAAGCGAATA
CAAAAGCGAAAGCGAATA
CAAAAGCTAAAGCGAATG

GGAAAATGAAACCTAACG
GGAAAATGAAACCTAACG
GGAAAGTGAAACTTACCA
GGAAAACAAAACTTACTA
GGAAAAGAAGACTTATGG

GGAAAGTGAAAATAGTAA
GGAAAGTGAAAATAGTAA
AAAAAGTCAGAATAGTAA
AAAAAGTCGGAATAGTAA
AAAAAGTAAAAAAGAGAG

GGAAAGTGAAATATAAGC
GGAAAGTGAAATATAAGC
GGAAAGTGAAACATGCAC
GGAAAGTGAAGCATGTAC
CAAAAGTGAACTACAGGC

GGAAAGGGAAACTAAGTG
GGAAAGGGAAACTAAGTG
AAAAAGAGACAGTAAGTG
AAAAAAGGCCAGTAAGTG
AGAGAGGGAGATTAAGTG

TGAAAGTGAAACTTGATA
TGAAAGTGAAACTTGATA
TAAAAGTGACGCCTGATA
TAAAACCGAAGCCTGATA
TTTAGATGAAACCGGATA

TGAAAGTGAAACTTGATA
TGAAAGTGAAACTTGATA
TAAAAGTGACGCCTGATA
TAAAACCGAAGCCTGATA
TTTAGATGAAACCGGATA

GGAAAGGGAAACTAAGTG
GGAAAGGGAAACTAAGTG
AAAAAGAGACAGTAAGTG
AAAAAAGGCCAGTAAGTG
AGAGAGGGAGATTAAGTG

GGAAAGGGAAAGGAGATG
GGAAAGGGAAAGGAGATG
GGAGAGGGAAGGGAGATG
GGAGAGGGAAGGGAGATG
GGAAAGGAAAAGGAGATG

GGAAAGCAAAACCAGAAG
AGAAAGCAAAACCAGAAG
AGGACTCCAGACCAGAGG
AGAACCCCAGACCAGAGG
GGAAAACCAAACCGGAAG

GGAAAATGAAAGTAATCT
GGAAAATGAAAGTAATCT
CAAAACTGAGGACAATCT
GGAAAGTGAGGACCAGCT
AGAAAGCAAAAGCAACCC

GGAAAGAGAAAGGAGATG
GGAAAGAGAAAGGAGATG
GGGAAGAAAAAGGGGCGA
GAGAAGAGAAAGGGGCGA
GGAAAGAGAAAGGAGCTG

GGAAAATGAAAGTAATCT
GGAAAATGAAAGTAATCT
CAAAACTGAGGACAATCT
GGAAAGTGAGGACCAGCT
AGAAAGCAAAAGCAACCC

GGAAAGGGAAACTAAGTG
GGAAAGGGAAACTAAGTG
AAAAAGAGACAGTAAGTG
AAAAAAGGCCAGTAAGTG
AGAGAGGGAGATTAAGTG

GGAAAGGGAAACTAAGTG
GGAAAGGGAAACTAAGTG
AAAAAGAGACAGTAAGTG
AAAAAAGGCCAGTAAGTG
AGAGAGGGAGATTAAGTG

TGAAAGCGAAAGCGCTTT
TGAAAGCGAAAGCTCTTT
TGAAAGCGAAAGCGCTTT
CGAAAGTGAAAGCGTTTT
TGAAAGCGAAAGCGCTTT

GGAAAGAGAAAGGAGATG
GGAAAGAGAAAGGAGATG
GGGAAGAAAAAGGGGCGA
GAGAAGAGAAAGGGGCGA
GGAAAGAGAAAGGAGCTG

GGAAAATGAAAGTAATCT
GGAAAATGAAAGTAATCT
CAAAACTGAGGACAATCT
GGAAAGTGAGGACCAGCT
AGAAAGCAAAAGCAACCC

GGAAAGGGGAAGTAAAAC
GGAAAGGGGAAGTAAAAC
GGAAAGAAGAAGTGAAAC
GGAAAGAAGAAGTGAAAC
GGAAGGGGAAAGTGGCAG

GGAAAGGGGAAGTAAAAC
GGAAAGGGGAAGTAAAAC
GGAAAGAAGAAGTGAAAC
GGAAAGAAGAAGTGAAAC
GGAAGGGGAAAGTGGCAG

GGAAAGGGGAAGTAAAAC
GGAAAGGGGAAGTAAAAC
GGAAAGAAGAAGTGAAAC
GGAAAGAAGAAGTGAAAC
GGAAGGGGAAAGTGGCAG

GGAAATTGAAACTAGAGC
GGAAATTGAAACTAGAGC
GGTAATTGAAGCTACAGC
GAAAATTTGAGCTAGAGC
GGAAATTGGAACTAGAGC

GGAAATTGAAACTAGAGC
GGAAATTGAAACTAGAGC
GGTAATTGAAGCTACAGC
GAAAATTTGAGCTAGAGC
GGAAATTGGAACTAGAGC

GGAAAGGGGAAGTAAAAC
GGAAAGGGGAAGTAAAAC
GGAAAGAAGAAGTGAAAC
GGAAAGAAGAAGTGAAAC
GGAAGGGGAAAGTGGCAG

GGAAAGGGAAACTCAGGC
GGAGAGGGAAACTCAGGC
GAGGGAGGAGAGTTAGGC
GAGGGGGGAGAATTAGAC
GGAAAGTGAAACTCAGGT

GGAAAGGGGAAGTAAAAC
GGAAAGGGGAAGTAAAAC
GGAAAGAAGAAGTGAAAC
GGAAAGAAGAAGTGAAAC
GGAAGGGGAAAGTGGCAG

TGAAAATGAAACAAAATC
TGAAAATGAAACAAAATC
TGAAAGTGAAACAAAACC
TGAAAGTGAAACAAAACC
TGAAAATGAAACAAAACC

GGAAAGGGGAAGTAAAAC
GGAAAGGGGAAGTAAAAC
GGAAAGAAGAAGTGAAAC
GGAAAGAAGAAGTGAAAC
GGAAGGGGAAAGTGGCAG

AGAAAGAGAAAGCCCATC
AGAAAGAGAAAGCCCATC
GGAAAGAGAAAGCTCATC
GGAAAGAGAAAGCGCATC
GGAAAGAGAAAGCGCATC

AGAAAGAGAAAGCCCATC
AGAAAGAGAAAGCCCATC
GGAAAGAGAAAGCTCATC
GGAAAGAGAAAGCGCATC
GGAAAGAGAAAGCGCATC

TGAAAGTGAAAATAATAG
TGAAAGTGAAAATAATGG
TGAAAGGGAAGCTTATAG
TGAAAGTGAAGCCTATAG
TAAAAATAATGAATGTGA

AGAAAGAGAAAGCCCATC
AGAAAGAGAAAGCCCATC
GGAAAGAGAAAGCTCATC
GGAAAGAGAAAGCGCATC
GGAAAGAGAAAGCGCATC

AGAAAGAGAAAGCCCATC
AGAAAGAGAAAGCCCATC
GGAAAGAGAAAGCTCATC
GGAAAGAGAAAGCGCATC
GGAAAGAGAAAGCGCATC

TGAAAGTGAAAGGGCAGC
TGAAAGTGAAAGGGCAGC
TGGCCGTGAAAGAGCAGC
GGGCTGTGAACGAGCAGC
TCAAAGTGAGAGGACAGC

AGAAAACGAAAGCAACAA
AGAAAACGAAAGCAACAA
AGGAAACACAGACAACAG
AGGTAACAAAGGCAGCAG
AGAAAACAAAACCAACAA

CGAAAGGGAAACCACGCC
CGAAAGGGAAACCACGCC
CGAAAGGGAAACCTTTCC
CGAAAGGGAAACCTTTCC
TGAAAGGGAAACCGCCCC

AGAAAGAGAAAGCCCATC
AGAAAGAGAAAGCCCATC
GGAAAGAGAAAGCTCATC
GGAAAGAGAAAGCGCATC
GGAAAGAGAAAGCGCATC

AGAAAGAGAAAGCCCATC
AGAAAGAGAAAGCCCATC
GGAAAGAGAAAGCTCATC
GGAAAGAGAAAGCGCATC
GGAAAGAGAAAGCGCATC

GGAAAGCGAGAGGGAGAC
GGAAAGCGAGAGGGAGAC
GGAACGCGAGAAGGAGAC
GGAACGCGAGAGGGAGAC
GGAAAGCGAGAGGGAGAC

TGAAAGAGAAAGTTTAAA
TGAAAGAGAAAGTTTAAA
TGAAAGCCAAAGTTCAGA
TGAAAGCCAAAGTTCAAA
CGAAAGAGAAAGTTGAAA

AAAAAGTGAAACAAATAC
AAAAAGTGAAACAAATAC
AATGAGGGACAGAGGCTC
AATGAGTGACGGAGGCTC
AAACAGTGAAATGAGCAC

TGAAAGAGAAACAAAATT
TGAAAGAGAAACAAAATT
CAAAAGAGAAACAAAATT
CAAAAGAGAAACAAAATT
AGAAAGAGAAACAAAAAT

GAAAAGTGAAAACACAGC
GAAAAGTGAAAACACAGC
GAAAAGTGAAAATAAGGT
GAAAAGTGAAAATAAGGC
GAAAAGTGAAAACACAAC

GCAAAGCGAAACTCGTTC
GCAAAGCGAAACTCGTTC
GCAAGGCTAGACTCCTTC
ACAAGGCTAGACTCATTC
GCCAAGCTAGATGCCTCC

GGAAAGAGAAATCACATG
GGAAAGAGAAATCACATG
GCAAAGAGAAATCACACT
GGAAAAAGAAATCACATT
GAAAAGAGAAGTCACATT

CGGAAGTGAAACCGAAGA
CGGAAGTGAAACCGAAGA
CGGAAGTGTACAGGGAGG
CGGAAGTGTATAGGGAGG
CGGAAGTGAAGTGGGAGG

GGAAAATGAAAATGAATA
GGAAAATGAAAATGAATA
AGAAAAAGAAAACCTCTC
AGGAAACGAAAATCAATC
GGAAAATGAAAATGAATA

AGAAAGAGAAAGTTTACC
AGAAAGAGAAAGTTTACC
GGAAGGAGAAAGCTTTCT
GGAAGGGGAAAGCTTTCT
GGAAAGGGAAAAGTTACC

CGAAAGCGAAACAGGGGC
GGAAAGCGAAACAGGGGC
CGAAACTGAAAGAGGGGC
CGAAACTGAAAGAGGGGC
CGAAAGCGAAAGAGGGGG

GGAAAGAAAAAGCGAGAC
GGAAAGAAAAAGCGAGAC
GGAAAGAAAAAGCGAGAC
GGAAAGAAAAAGCGAGAC
GGAAAGAAAAAGCGAGAC

GGAAAGTGCAATAAAAAC
GGAAAGTGCAATAAAAAC
GGAAAGTGCCGGGGAAAC
GGAAAGTGCCGGGGAAAC
GGAAAGTGCAGTAAAAAC

GGAAAGGGAAAGCGCCTG
GGAAAGGGAAAGCGCCTG
GGAAAGGGAAAGCGCCTG
GGAAAGGGAAAGCGCCTG
GGAAAGGGAAAGCGCCTG

GGAAAGGGAAAAACAAAA
GGAAAGGGAAAAACAAAA
GAAAAGGGCCAAACAAAA
GGAAAGTGTCAAACAAAA
GAGGAGGGAGAAACAAAA

GGAAAGGGAAAGCGCCTG
GGAAAGGGAAAGCGCCTG
GGAAAGGGAAAGCGCCTG
GGAAAGGGAAAGCGCCTG
GGAAAGGGAAAGCGCCTG

GGAAAGCAAAAACAGAAA
GGAAAGCAAAAACAGAAA
AGAAAGTGAAAAGACAAT
AGAAAACAAAAACAGGGG
GGAAAGCAAAAAGAGAAG

GGAAAGGGAAGGCTAAGC
GGAAAGGGAAGGCTAAGC
GAAACAGAAGAGCCCCGC
GAAAGAGAAGAGCCCCGC
GGAATGGGAAGAACAAGC

AGAAAGAGAAAGTTTACC
AGAAAGAGAAAGTTTACC
GGAAGGAGAAAGCTTTCT
GGAAGGGGAAAGCTTTCT
GGAAAGGGAAAAGTTACC

GGAAAGTGAAAGGCGCCG
GGAAAGTGAAAGGCGCAG
GGAAAGTGAAGGGCCCAG
GGAAAGTGAAGGGCCCAG
GGAAAGTGAAAGGCACGG

AGAAAGTGAAAGGTTTTG
AGAAAGTGAAAGGTTTTG
GGGAAGTGAAGAGCTTTG
GGGAAGCGAAGAGCTTTG
AGAAAGGGAAGGATGTTG

GAAAAGTGAAAATGTTTC
GAAAAGTGAAAATGTTTC
GAAGAATGGAGATGTTTC
GAAGAATGGAGATGTTTC
GAGAAGTGAAGGTGTTTC

TCAAAGTGAAACTTTAAC
TCAAAGTGAAACTTTAAC
TCAAAAGGAAATTTTAAC
TCAAATGGAAATCTTAAC
TCAAAGGGAAGCTTTAAC

GGAAAGGGAAGGCTGAAC
GGAAAGGGAAGGCTGAAC
GGAAAGGCAAGGCTGAAC
GGAAAGCCAAGGCTGAAT
AGAAAGTTGAGGTTGAGC

GGAAAGTGCAATAAAAAC
GGAAAGTGCAATAAAAAC
GGAAAGTGCCGGGGAAAC
GGAAAGTGCCGGGGAAAC
GGAAAGTGCAGTAAAAAC

GGAAAGTGAAAGGCGCCG
GGAAAGTGAAAGGCGCAG
GGAAAGTGAAGGGCCCAG
GGAAAGTGAAGGGCCCAG
GGAAAGTGAAAGGCACGG

CGAAAGTGCAACGCAAAA
CGAAAGTGCAACGCAAAA
CGAAAGCGCGACGCAAAA
CGGAAGCGCGACGCAAAA
CAGAAACGCACCGCGAAA

GGAAAATGGAAGCCAAAA
GGAAAATGGAAGCCAAAA
GAAAAATGGAAGCCAAAA
AGAAAATGGAAACCAAAA
TGGAAATGGAAGCCAGAG

CCAAAGAGAAAGCAAAGA
CCAAAGAGAAAGCAAAGA
TCAGAGCAACAATAAAAC
CTAGAGCCACAGTAAAGC
CCAGAGAGAAAGTAAAGA

GCAAAGCGAACCCAAAAT
GCAAAGCGAACCCAAAAT
GCAAAGCGAACCCAAAAT
GCAAAGCGAACCCAAAAT
GCAAAGCGAACCCAAAAT

GGAAAATGGAAGCCAAAA
GGAAAATGGAAGCCAAAA
GAAAAATGGAAGCCAAAA
AGAAAATGGAAACCAAAA
TGGAAATGGAAGCCAGAG

GGAAAATGGAAGCCAAAA
GGAAAATGGAAGCCAAAA
GAAAAATGGAAGCCAAAA
AGAAAATGGAAACCAAAA
TGGAAATGGAAGCCAGAG

GGAAAGAGAAACAATGCA
GGAAAGAGAAACAATGCA
AAAAGGAGGAACAATGCA
AGAAGGAGGAACAACGCA
GAAAAGAGGAACGATCAA

CGAAAGTGCAACGCAAAA
CGAAAGTGCAACGCAAAA
CGAAAGCGCGACGCAAAA
CGGAAGCGCGACGCAAAA
CAGAAACGCACCGCGAAA

TGAAAGGGAAACAGAAAG
TGAAAGGGAAACAGAAAG
CTAAAGGGAAACAGAAAC
CTAAAGGGAAACAGAAAC
CTGAAGGCAAACAGCAAG

GCAAAGCGAACCCAAAAT
GCAAAGCGAACCCAAAAT
GCAAAGCGAACCCAAAAT
GCAAAGCGAACCCAAAAT
GCAAAGCGAACCCAAAAT

GGAAAAGGAAAGGGTAAA
GGAAAAGGAAAGGGTAAA
TGGAAAGGGAGCAGCAGA
TGAAAAGGGAGAAGCAGA
CGAGAAGGAGGTGTCAAA

GAAAAGCGAAAACCTTTT
GAAAAGCGAAAACCCTTT
GAAAAGCAAAAACCCTTT
GAAAAGCAAAAACCCTTT
GAGGAGCGAAAACCCTTA

GGAAATGGAAACTGAAAT
GGAAATGGAAACCGAAAT
GGAAGTGGAAAGTGAAAT
GGAAGTGGAAGGTGAAAT
GGAAATGCAAAGTGAATT

CCAAGGTGAAAGCAAATC
CCAAGGTGAAAGCAAATC
CCAAGGAGGAAGGGGATT
CCAAGGAGGAAGGGGGTT
CCAAGGTGGAGGTGGCTC

GGAAAAGGAAAGGGTAAA
GGAAAAGGAAAGGGTAAA
TGGAAAGGGAGCAGCAGA
TGAAAAGGGAGAAGCAGA
CGAGAAGGAGGTGTCAAA

GGACAGAGAAACTCATAC
GGACAGAGAAACTCATAC
ACACGGAGGGACTCATGC
GCACAGAGTGACTCATGC
GGACAGAGGGACTCCCAT

GGAAATGGAAACTGAAAT
GGAAATGGAAACCGAAAT
GGAAGTGGAAAGTGAAAT
GGAAGTGGAAGGTGAAAT
GGAAATGCAAAGTGAATT

AGAAAAAGAAAGCAAAAG
AGAAAAAGAAAGCAAAAG
GGAAAGAGAAAGCAAAAG
GGAAAGAGAAAGCAAAAG
GGAAAAAGAAAGCAAAAG

GCAAAGCGAACCCAAAAT
GCAAAGCGAACCCAAAAT
GCAAAGCGAACCCAAAAT
GCAAAGCGAACCCAAAAT
GCAAAGCGAACCCAAAAT

GAAAAATGAAACAAAAAA
GAAAAATGAAACAAAAAA
GAATAGGGAAAAAGAAAA
GAATAAGGAAAAACAAAC
TAAAAATAAAGCAAAAAT

GAAAAGCGAAAACCTTTT
GAAAAGCGAAAACCCTTT
GAAAAGCAAAAACCCTTT
GAAAAGCAAAAACCCTTT
GAGGAGCGAAAACCCTTA

GGAAAAAGAAAACCAAAA
GGAAAAAGAAAACCAAAA
CGCGAAGGAAAAGCTTAG
CGAGAAGGAAAAGCTTAG
AAACAAAACAGACGATGA

GGAAAGTGGAAGTATTTG
GGAAAGCGGAAGTATTTG
GGAAAGCGGAAATTTTGG
GGAAAGCGGAAATTTTGG
GGAAAGCAGAAGTATTTG

GGAAATGGAAAGCCGACC
GGAAATGGAAAGCCGACC
GGGAATGCAAAGCCGACC
GGGAATGCAAAGCCGACC
GGGAATGCAAAGCCGACC

CGAAAGGGGAACCCATAC
CGAAAGGGGAACCCATAC
TGAAATGGGTACCCACTA
TGAAATGGGTACCCACTA
GGAGAGGGGAGCCCACAT

AGAAAAAGAAAGCAAAAG
AGAAAAAGAAAGCAAAAG
GGAAAGAGAAAGCAAAAG
GGAAAGAGAAAGCAAAAG
GGAAAAAGAAAGCAAAAG

GGAAATAGAAACCCTAAG
GGAAATAGAAACCCTAAG
GGAAATAGAAGCCCTGCG
GGAAATAGAAGCCCTGAG
GGAAATGGAAAACTCGAG

GGAAAGAGAAAAGAGAAG
GGAAAGAGAAAAGAGAAG
GGAAGGAGAAAAGAGAAG
GGAAGGAGAAAAGAGAAG
GGAAAGAGAAAAGAGAAG

GAAAAGCGAAAACCTTTT
GAAAAGCGAAAACCCTTT
GAAAAGCAAAAACCCTTT
GAAAAGCAAAAACCCTTT
GAGGAGCGAAAACCCTTA

GGAAACTGAAATCCAAGA
GGAAACTGAAATCCAAGA
GGAAACTGAAACCCAGGA
GGAAACTGAAATTCAGGA
GGAAACTGAAATTGAAGA

TGAAACTGAAAGAAAAAA
TGAAACTGAAAGAAAAAA
TGAAACTGAAAGGAAGGC
TGAAACTGAAAGGAAGGC
TGAAAGTGAAAGATGGAA

GAAAAGCGAAAACCTTTT
GAAAAGCGAAAACCCTTT
GAAAAGCAAAAACCCTTT
GAAAAGCAAAAACCCTTT
GAGGAGCGAAAACCCTTA

CAAAAGGGAAAGAGAAAC
CAAAAGGGAAAGAGAAAC
CCAAAGAAAAGGAGGAAC
CTAAAGAGAAGGAGGAAC
TAAAAGGAAAAGAGGAAC

GGAAAGAGTAACTCAATC
GGAAAGAGTAACTCAATC
GGAAGGAGAAATTCAATC
GGAAAAAGAAATTCAATC
GAAAAGAGCCTTTCAACA

GGATAGGGAAACCCGAGC
GGATAGGGAAACCCGAGC
GGTTAGGGAAACCCGAGC
GGATAGGGAAACCCGAGC
GGATAGGGAAACCCGAGC

GGAAAGTAAAAGAAAGCC
GGAAAGTAAAAGAAAGCC
GGAAAGTAAAAACAAGCC
GGAAAGTAAAAACAAGCC
GGAAAGTAAAAGAAAGCC

GCCAAGCGAAACCAATAA
GCCAAGCGAAACCAATAA
TTCAAGTAAGATGAATTA
TTCAAGTAAGATGAATAA
GCCGAGGGGGCCGAGCGA

GGAAATTGAAAGTTAGTT
GGAAATTGAAAGTTAGTT
GGAAAATTAAGGTTAGTC
GGAAAATTAAGGTTAGTA
AGGAATTGAAATTCAGTC

GGATAGGGAAACCCGAGC
GGATAGGGAAACCCGAGC
GGTTAGGGAAACCCGAGC
GGATAGGGAAACCCGAGC
GGATAGGGAAACCCGAGC

CGAAAGCGAGAGTTTAAA
CGAAAGCGAGAGTTTAAA
GGAAAGGGAGAGTTTAAA
CGAAAGGGAGAGTTTAAA
GGAAAGCGGGAGTTTAAA

AGAAAGTGAAGCCCAGAC
AGAAAGTGAAGCCCAGAC
GAAAAATGACATCCAAAC
GAAAAATGACATCCAAAC
GGAAATAGAAGCCCAGGC

GGAAAGAGAAAGAGGGAA
GGAAAGAGAAAGAGGGAA
GGAGGGAGAGAGAGAGAG
AGAGAGAGAGAGAGAGAG
GGCGGGGGAGAGAGAGAG

GGAAAGAGAAAGAGGGAA
GGAAAGAGAAAGAGGGAA
GGAGGGAGAGAGAGAGAG
AGAGAGAGAGAGAGAGAG
GGCGGGGGAGAGAGAGAG

AAAAAGTGAAAGGAAACT
AAAAAGTGAAAGGAAACT
AAGAAAGGGAAGGAAACT
AGAGAGAGGAAGGAAATT
TAAAAGAGAAAGGAAATT

TGAAAGCCAAAGTGATTC
TGAAAGCCAAAGTGATTC
AGAAGAGCCCGGTTATTC
AGAAGAGCACAGTTATTC
TGAAAGGCGCAGTGATTC

GGAAAGTGAGGCCCAAAC
GGAAAGTGAGGCCCAAAC
AGAAAATGGGGTCCTAAC
AGAAAATGGGGTCCTAAC
GGAAAATAAGGCCCAAGC

AGAAAAGGAAAGCAAACA
AGAAAAGGAAAGCAAACA
GAAAAAAGAACGTAGACC
GGAAAAAGAACCTAGACC
AGAGGAGGAAGCCAGACA

AAAAAGTGAAAGTATTTA
AAAAAGTGAAAGTATTTA
AAAAAATGAAAGCATTTA
AAAAAGTGAAAGCATTTA
AAAAAGTGAAAGTATTTA

AGAAAACGAAAGCGATGT
AGAAAACGAAAGCGATGT
AAAGAAAAAAAGCGATGT
AAAAAAGAGAAGCGATAT
GACTCACCAAAGGGACAG

TGAAAGCAAAAGGATTAC
TGAAAGCAAAAGGATTAT
GCAAAGCCAAAGGCTGAT
GCAAAGTAAAAGGCTGAT
CTGAAGCAACAGGATTAT

GGACAGCGAAGCCAAATA
GGACAGAGAAGCAAAAGG
GGAAGAGGAGGAGAGAGC
GGAAGAGGAGGAGCGAGC
GGCGAAAGAAGCAAAGGA

AGAAATAGAAACCAAAGC
AGAAATAGAAACCAAAGC
GGAAACAGAAACCACAGC
GGAAACAGAAACCACAGC
GGAAATAGAAACCAAAGC

AGAAATAGAAACCAAAGC
AGAAATAGAAACCAAAGC
GGAAACAGAAACCACAGC
GGAAACAGAAACCACAGC
GGAAATAGAAACCAAAGC

CGAAAGGGAAACCCCAGG
CGGAAGGGAAACCCCAGG
TGGAAAGACAACCCTGAG
TGGAAAGACAACCCCGAG
GGAACGGGAAATCCAAGG

CGAAAGGGAAAGGGATGG
CGAAAGGGAAAGGGATGG
TGAGACATGAAAGGCTGG
TGAGACGTGAAAGGCTGG
CGAGCCGGAAAGAACTGG

AGAAAGAGAAACCCTCAT
AGAAAGAGAACCCCTCAT
AGATAGACAAACTCTGAT
AGATAGACAAGCTCTGAC
AGAAAGAGAAACCCTAAT

GGAAAGAGAAAGAGGGAA
GGAAAGAGAAAGAGGGAA
GGAGGGAGAGAGAGAGAG
AGAGAGAGAGAGAGAGAG
GGCGGGGGAGAGAGAGAG

GGAAAGCTAAAGTCTGTC
GGAAAGCTAAAGTCTGTC
GGAGAACCCAAACCTATC
GGAGAACCCAAACCTATC
CGAAGGCCAAGGCCTGCC

GGAAAGGGAAATCCGCAA
GGAAAGGGAAATCCGCAA
CTAGCAAGAGATCAGCAA
GGAGCAGGAGATCAGCGA
GGAACGGGAAATCAGCAG

GGAAAGAGAAAGAAAGGG
GGAAAGAGAAGAAAAGGG
GGGAAGAGAAAGAAGGGG
GAAGGGAGGAAAAAAGAA
AGGAAGAAAAATAAGAGG

TGAAAATGAAAATAAAAA
TGAAAATGAAAATAAAAA
TAAAAATGAAAATAAAAA
TAAAAACGAAAATAAAAA
TGAAAATGAAAATAAAAA

GGAAAGTGAAGCGTTTCC
GGAAAGTGAAGCGTTTCC
GAACAGGCAAGCGCTTCC
GAACAGGCAAGCGCTTCC
TAACAGCGAAGCGCTTCC

GGAAAGAGAAAGAGGGAA
GGAAAGAGAAAGAGGGAA
GGAGGGAGAGAGAGAGAG
AGAGAGAGAGAGAGAGAG
GGCGGGGGAGAGAGAGAG

AGAAAGAGAAACCCTCAT
AGAAAGAGAACCCCTCAT
AGATAGACAAACTCTGAT
AGATAGACAAGCTCTGAC
AGAAAGAGAAACCCTAAT

TGAAAGTGAACCCCAGTC
TGAAAGTGAACCCCAGTC
CGAAAGTGAACCCCAGTC
CGAAAGTGAACCCTAGTC
AGAAAGTGCCCCCTGTCT

GAAAACAGAAAGCAAACC
GAAAACAGAAAGCAAACC
AAAATCAGAAAACAAACC
AAAATCAGGAAGCAAACT
GAAGGGAGACAGCAAACA

AGAAAACGAAAGCGATGT
AGAAAACGAAAGCGATGT
AAAGAAAAAAAGCGATGT
AAAAAAGAGAAGCGATAT
GACTCACCAAAGGGACAG

GGAGAGAGAAAGCATTTG
GGAGAGAGAAAGCATATG
GGAAGGCAAACGCTTGTG
GGAAAGCAAAAGCTTGTG
GGAGAGAAAAAGCATATG

GGAAAAGGAAAGCTGTTA
GGAAAAGGAAAGCTGTTA
GGGAAAAAAATGCTACTG
GGGAAAAAAATGCTGCTG
GGAAAAGGAGAGCTGCTG

TGAAAGCAAAAACAAACC
TGAAAGCAAAAACAAACC
TGAAAGCAAGAACAAACC
CGAAAGCAAGAACAAACC
TGAAAGCAAAAACAAACC

CAAAAGAGAAAGCATGAA
CAAAAGAGAAAGCATGAA
CAAAAGGGAAAGCATGAA
CAAAAGGGAAAGCATGAA
CAAAAGAGAAAGCATGAA

GGAAAGAGAAAGAGGGAA
GGAAAGAGAAAGAGGGAA
GGAGGGAGAGAGAGAGAG
AGAGAGAGAGAGAGAGAG
GGCGGGGGAGAGAGAGAG
