# Supplementary material for: Correlated Evolution of Positions within Mammalian cis Elements
Source: PLoS One. 2013 Feb 8;8(2):e55521. doi: 10.1371/journal.pone.0055521 (PMC3568137; doi:10.1371/journal.pone.0055521)
Supplement: Text Archive S1 — A compressed/ZIP file archive of all binding site data for the 64 PWMs used in our analysis. The individual files are named per PWM ID, so for instance, “MA0002.hits” corresponds to JASPAR PWM MA0002. This has 333 binding sites, each of length 9. Each binding site is grouped as a set of 5 aligned sequences corresponding to human, chimp, mouse, rat and dog (from first to last). A blank line separates binding sites from each other. (GZ) [file pone.0055521.s004.gz › Hits/MA0052.hits]

CTATTTATAG
CTATTTATAG
TCATTTATAA
TCATTTATAG
CCACTTAAGG

CTATTTATAG
CTATTTATAG
CTATTTATAG
CTATTTATAG
CTATTTATAG

CTATTTATAG
CTATTTATAG
CTATATATAG
CTATATAAAG
CTATATATAG

CTATTTATAG
CTATTTATGG
CAATTTACCC
CAATTTATCA
CTACTTACAT

CTATTTATAG
CTATTTATAG
CTATTTATAG
CTATTTATAG
CTATTTATAG

CTATTTATAG
CTATTTATAG
TTATTTATAG
TTATTTATAG
CTATTTATAG

CTATTTATAG
CTATTTATAG
CTATTTATAG
CTATTTATAG
CTATTTATAG

CTATTTATAG
CTATTTATAG
CTCTTTATAG
CACTTTACAG
GCCTTTATGC

CTATTTATAG
CTATTTATAG
CTATTTATAG
CTATTTATAG
CTATTTATAG

CTATTTATAG
CTATTTATAG
CTATTTATAG
CTATTTATAG
CTATTTATAT

CTATTTATAG
CTATTTATAG
TTATTTATAC
TTATTTATAC
CTATTTATAT

CTATTTATAG
CTATTTATAG
CTATTTATAG
CTATTTATAG
CTATTTATAG

CTATTTATAG
CTATTTATAG
TTAGCTATAG
TTAGCTATTG
TTATTTATAG

CTATTTATAG
CTATTTATAG
CTATTTATAG
CTATTTATAG
CTATTTATAG

CTATTTATAG
CTATTTATAG
CTAGTTACTG
CTAATTACCG
CTAATTACAG

CTATTTATAG
CTATTTATAG
CTATTTATAG
CTATTTATAG
CTATTTATAG

CTATTTATAG
CTATTTATAG
CTTCTTATAG
CTACTTATAG
CTACTTATAG

CTATTTATAG
CTATTTATAG
TTATTTCTAA
TTATTTCTAG
CTATTTCTAG

CTATTTATAG
CTATTTATAG
CTATTTATAG
CTATTTATAG
CTATTTATAG

CTATTTATAG
CTATTTATAG
CTATATATAG
CTATATAAAG
CTATATATAG

CTATTTATAG
CTATTTATAG
GCATTTATGC
GTATTTATGC
GTATTTATAC

CTATTTATAG
CTATTTATAG
TTAAATACCA
TTAAATACCA
TTATTTATAG

CTATTTATAG
CTATTTATAG
CTATTTATAG
CTATTTATAG
CTATTTATAG

CTATTTATAG
CTATTTATAG
TTAGCTATAG
TTAGCTATTG
TTATTTATAG

CTATTTATAG
CTATTTATAG
CTATTTATAG
CTATTTATAG
CTATTTATAG

CTATTTATAG
CTATTTATAG
CTATTTATAG
CTATTTATAG
CTATTTATAG

CTATTTATAG
CTATTTATAG
CTATTTATAG
CTATTTATAG
CTATTTATAG

CTATTTATAG
CTATTTATAG
CCATTTATAG
TAACTTGTGG
TCAATTATAG

CTATTTATAG
CTATTTATAG
CTATTTATAG
CTATTTATAG
CTATTTATAG

CTATTTATAG
CTATTTATAG
CTATTTATAG
CTATTTATAG
CTATTTATAG

CTATTTATAG
CAAATGATAG
TTATTTATAG
TTATTTATAG
CGCCTCGTAG

CTATTTATAG
CTATTTATAG
CTATTTATTG
CTATTTATTG
CTGTTTATAA

CTATTTATAG
CTATTTATAG
CTATTTATAG
CTATTTATAG
CTATTTATAG

CTATTTATAG
CTATTTATAG
CTATTTATAG
CTATTTATAG
CTATTTATAG

CTATTTTTAG
CTATTTTTAG
CTATTTTTAG
CTATTTTTAG
CTATTTTTAG

CTATTTTTAG
CTATTTTTAG
CTATATTTAG
CTATATTTAG
CTATTTTTAG

CTATTTTTAG
CTATTTTTAG
CTATTTTTAG
CTATTTTTAG
CTATTTTTAG

CTATTTTTAG
CTATTTTTAG
CTATTCTTAG
CTATTCCTAG
CTATTTTTAG

CTATTTTTAG
CTATTTTTAG
CTATTTTTAG
CTATTTTTAG
CTATTTTTAG

CTATTTTTAG
CTATTTTTAG
CTATTTTTAG
CTATTTTTAG
CTATTTTTAG

CTATTTTTAG
CTATTTTTAG
CGATGTTTGG
CTATGTCTGA
ACATTTTTAG

CTATTTTTAG
CTATTTTTAG
TTATTCTCAG
TGATTCTTAG
TTACTTTTAG

CTATTTTTAG
CTATTTTTAG
CTAGTTGTGA
CTAATCGTGA
TTATTTTTAG

CTATTTTTAG
CTATTTTTAG
CTGTTTTCAG
CTATTTTCAG
CTATTTTTAG

CTATTTTTAG
CTATTTTTAG
CTATTTTTAG
CTATTTTTAG
CTATTTTTAG

CTATTTTTAG
CTATTTTTAG
CTATTTTTAG
CTATTTTTAG
CTATTTTTAG

CTATTTTTAG
CTATTTTTAG
CTATTTTTAG
CTATTTTTAG
CTATTTTTAG

CTATTTTTAG
CTATTTTTAG
CTATTTTTAG
CTATTTTTAG
CTATTTTTAT

CTATTTTTAG
CTATTTTTAG
CTATTTTTAG
CTATTTTTAG
CTATTTTTAA

CTATTTTTAG
CTATTTTTAG
CTATTTTTAG
CTATTTTTAG
CTATTTTTAG

CTATTTTTAG
CTATTTTTAG
CTATATTTAG
CTATATTTAG
CTATTTTTAG

CTATTTTTAG
CTATTTTTAG
CTATTTTTAG
CTATTTTTAG
CTATTTTTAG

CTATTTTTAG
CTATTTTTAG
CTGTTTTTCG
CAATTTGTAG
CTTCTTTTAG

CTATTTTTAG
CTATTTTTAG
CTATTTTTAG
CTATTTTTAG
CTATTTTTAG

CTATTTTTAG
CTATTTTTAG
CTGTCTCTGC
CTGTTTCTGC
TCCCTTTTAA

CTATTTTTAG
CTATTTTTAG
CTGTGTTTAG
CTATTTTTAG
CTATTATTAG

CTATTTTTAG
CTATTTTTAG
CTATTTTTAG
CTATTTTTAG
CTATTTTTAG

CTATTTTTAG
CTATTTTTAG
CTATTTTTAG
CTATTTTTAG
CTATTTTTAA

CTATTTTTAG
CTATTTTTAG
CTATTTTTAG
CTATTTTTAG
CTATTCCTAG

CTATTTTTAG
CTATTTTTAG
ATGTATTTAG
CTGCATTTAG
CTATTTTTAG

CTATTTTTAG
CTATTTTTAG
CTATTTTTAG
CTATTTTTAG
CTATTTTTAG

CTATTTTTAG
CTATTTTTAG
CTGTTTTTCG
CAATTTGTAG
CTTCTTTTAG

CTATTTTTAG
CTATTTTTAG
CTATTTTTAG
CTATTTTTAG
CTATTTTTAG

CTATTTTTAG
CTATTTTTAG
CTATTTTCTG
CTATTTTCAG
CTGTGCTCAG

CTATTTTTAG
CTATTTTTAG
CTATTTTTAG
CTATTTTTAG
CTATTTTTAG

CTATTTTTAG
CTATTTTTAG
CTATTTTTAG
CTATTTTTAG
TTTTTTTTAC

CTATTTTTAG
CTATTTTTAG
CTATTTTTAG
CTATTTTTAG
CTATTTTTAG

CTATTTTTAG
CTATTTTTAG
CTATTTTTAG
CTATTTTTAG
CTATTTTTAG

CTATTTTTAG
CTATTTTTAG
CTGTATTGAG
CTATGTTTAG
TTGTTTTTAC

CTATTTTTAG
CTATTTTTAG
CTATTTTCAG
CTATTTTTAG
CTATTTTTAG

CTATTTGTAG
CTATTTGTAG
CTACTTGTAG
CTACCTGTAG
CTCTTGGCAG

CTATTTGTAG
CTATTTGTAG
CTATTTGTAG
CTATTTGTAG
GTATTTGTAG

CTATTTCTAG
CTATTTCTAG
ACTTTATTAG
GCACTGTTAG
GCAGTGCCAG

CTATTTGTAG
CTATTTGTAG
ACATCAGCAT
ACATCAGCAT
CTATTTGGGG

CTATTTCTAG
CTATTTCTAG
TGATATTTTT
TGATATTTTT
CGAGTTTTAA

CTATTTCTAG
CTATTTCTAG
CTAGTTTTAG
CTATTTTTAG
CTATTTCTAG

CTATTTCTAG
CTATTTCTAG
TAAGTTCCAA
CTATTTCCAA
CGATTTCTAG

CTATTTGTAG
CTATTTGTAG
CTATTTGTAG
CTATTTGTAG
CTATTTGTAC

CTATTTCTAG
CTATTTCTAG
CTATTTCTGG
CTATTTCTGG
CTATTTCTAG

CTATTTGTAG
CTATTTGTAG
GTATTTGTAG
GTATTTGTAG
ATATTTGTAG

CTATTTGTAG
CTATTTGTAG
TTATCTGTTG
CTATTTGTTG
CTATTTGTAG

CTATTTGTAG
CTATTTGCAG
CTATTTGTGA
CTATTTGTGA
CTATTTGTGA

CTATTTCTAG
CTATTTCTAG
CTATTTCTAG
CTATTTCTAG
CTATTTCGAG

CTATTTGTAG
CTATTTGTAG
GTATTTATAA
ATATTTATGA
CTGTTTATAA

CTATTTGTAG
CTATTTGTAG
TTATTTGCAG
TTATTTGCAG
CTGTTTGTAG

CTATTTCTAG
CTATTTCTAG
TAAGTTCCAA
CTATTTCCAA
CGATTTCTAG

CTATTTGTAG
CTATTTGTAG
CTATTTCTAG
CTATTTCTAG
CTATTTCTAG

CTATATATAG
CTATATATAG
CTATATAAAG
CTATATAAGG
CTACATATAG

CTATATATAG
CTATATATAG
CTAAATATAG
CTAAATATAG
CTATATATAG

CTATATATAG
CTATATATAG
CTATATATAG
CTATATATAG
CTATATATAG

CTATATATAG
CTATATATAG
CTAAATATAG
CTAAATATAG
CTATATATAG

CTATATATAG
CTATATATAG
CTTTATATAG
CCTTATATAG
CTATATGTAG

CTATATATAG
CTATATATAG
CTATATATAG
CTATATATAG
CTATATATAG

CTATATATAG
CTATATATAG
CTATATATAG
CTATATATAG
CTATATATAG

CTATATATAG
CTATATATAG
CTATATTTAG
CTATATTTAG
CTATATATAG

CTATATATAG
CTATATATAG
CTATATTTAG
CTATATTTAG
CTATATATAG

CTATATATAG
CTATATATAG
CTATATATAG
CTATATATAG
CTATATATAG

CTATATATAG
CTATATATAG
CTATATATAG
CTATATATAG
CTATATATAG

CTATATATAG
CTATATATAG
CTATATATAG
CTATATATAG
CTATATATAG

TTATTTATAG
TTATTTATAG
TTATTTATAG
TTATTTATAG
TTATTTATAG

TTATTTATAG
TTATTTATAG
TTATTAATAC
ACATTACTTT
TTATTTATGG

TTATTTATAG
TTATTTATAG
CTATTTATAG
CTATTTATAG
CTATTTATAG

TTATTTATAG
TTATTTATAG
TGATTTATCA
TGATTTGTCA
CTATTTATGG

TTATTTATAG
TTATTTATAG
TTATTTATAG
TTATTTATAG
TTATTTATAG

TTATTTATAG
TTATTTATAG
TTATTTATAG
TTATTTATAG
TTATTTATAG

TTATTTATAG
TTATTTATAG
TTACTTATAG
TTATTTATAG
TTATTTATAG

TTATTTATAG
TTATTTATAG
TTATTTATAG
TTATTTATAG
TTATTTATAG

TTATTTATAG
TTATTTATAG
TTATCTATAG
TTATCTATAG
TTATTTATAG

TTATTTATAG
TTATTTATAG
TTATTTATAG
TTATTTATAG
TTATTTATAG

TTATTTATAG
TTATTTATAG
TTATTTATAG
TTATTTATAG
TTATTTATAG

TTATTTATAG
TTATTTATAG
TTATTTATAG
TTATTTATAG
TTATTTATAG

TTATTTATAG
TTATTTATAG
TTATTTACAG
TTATTTACAG
TTATTTATAG

TTATTTATAG
TTATTTATAG
TTATTTATAG
TTATTTATAG
TTATTTATAG

TTATTTATAG
TTATTTATAG
TTATTTATAG
TTATTTATAG
TTATTTATAG

TTATTTATAG
TTATTTATAG
TTATTTATTG
TTATTCATCA
TTATTTATAG

TTATTTATAG
TTATTTATAG
TTATTTATGA
TTATTTATGA
CTATTTATAG

TTATTTATAG
TTATTTATAG
TTTATTGTAG
TTTACTGTAG
TTATTTATAG

TTATTTATAG
TTATTTATAG
TTATTTATAG
TTATTTATAG
TTATTTATAG

TTATTTATAG
TTATTTATAG
TTATTTATAG
TTATTTATAG
TTATTTATAG

TTATTTATAG
TTATTTATAG
TCATCTGGAG
TCATCTGTAG
CCATTTATAT

TTATTTATAG
TTATTTATAG
TTATTTATAG
TTATTTATAG
GTATTTATAG

TTATTTATAG
TTATTTATAG
TTATTTATAA
TTATTTATAA
TTATTTATAG

TTATTTATAG
TTATTTATAG
TTATTTATAG
TTATTTATAG
TTATTTATAG

TTATTTATAG
TTATTTATAG
TTATTTATAG
TTATTTATAG
TTATTTATAG

TTATTTATAG
TTATTTATAG
TTATTTATAG
TTATTTATAG
TTATTTATAG

TTATTTATAG
TTATTTATAG
TTATTTATAG
TTATTTATAG
TTATTTGTAG

TTATTTATAG
TTATTTATAG
TTATTTATAG
TTATTTATAG
TTATTTATAG

TTATTTATAG
TTATTTATAG
TTATTTATAG
TTATTTATAG
TTATTTATAG

TTATTTATAG
TTATTTATAG
TTATTTATAG
TTATTTATAG
TTATTTATAG

TTATTTATAG
TTATTTATAG
TTATTTATAG
TTATTTATAG
TTATTTATAG

TTATTTATAG
TTATTTATAG
TTATTTATAG
TTATTTATAG
TTATTTATAG

TTATTTATAG
TTATTTATAG
TTATTTATAG
TTATTTATAG
TTATTTATAG

TTATTTATAG
TTATTTATAG
TTATTTATAG
TTATTTATAG
TTATTTATAG

TTATTTATAG
TTATTTATAG
TTATTTATAG
TTATTTATAG
TTATTTATAG

TTATTTATAG
TTATTTATAG
TTATTTATAG
TTATTTATAG
TTATTTATAG

TTATTTATAG
TTATTTATAG
TTATTTATAG
TTATTTATAG
TTATTTATAG

CTATTTATAA
CTATTTATAA
CTATTTATAA
CTATTTATAA
CTATTTATAA

CTATTTATAA
CTATTTATAA
CTATTTATAA
CTATTTATAA
CTATTTATAA

CTATTTATAA
CTATTTATAA
ACAGTTTTAA
ACATTTTTAA
CTATTTACAA

CTATTTATAA
CTATTTATAA
CTATTTATAA
CTATTTATAA
CTATTTATAA

CTATTTATAA
CTATTTATAA
TCGTTTATAA
TTATTTATGA
CTATTTATAA

CTATTTATAA
CTATTTATAA
CTATTTATAA
CTATTTATAA
CTATTTATAA

CTATTTATAA
CTATTTATAA
CTATTTATAG
CTATTTATAG
CTATTTATAA

CTATTTATAA
CTATTTATAA
CTGTTTATAA
CTGTTTATAG
CTATTTATAA

CTATTTATAA
CTATTTATAA
CTATTTATAG
CTATTTATAG
CTATTTATAA

CTATTTATAA
CTATTTATAA
CTATTTATAA
CTATTTATAA
CTATTTATAA

CTATTAATAG
CTATTAATAG
CCATTAGTAC
CCATTAGTAG
CCATTAATAG

CTATTAATAG
CTATTAATAG
CAAAGCATGG
CAAGGCATGA
GTATTAGTAG

CTATTAATAG
CTATTAATAG
CTATTAATAG
CTATTAATAG
CTATTAATAG

CTATTAATAG
CTATTAATAG
CTATTAATAG
CTATTAATAG
CTATTAATAG

CTATTAATAG
CTATTAATAG
GTACTAATGG
CTACTAATGG
CTATTAATGG

CTATTAATAG
CTATTAATAG
TTGCTTGCAA
TTGTTTGCAA
CTGCCAACAG

CTATTAATAG
CTATTAATAG
CTATTAATAG
CTATTAATAG
CTATTAATAG

CTATTAATAG
CTATTAATAG
CTATTAATAG
CTATTAATAG
CTATTAATAG

CTATTAATAG
CTATTAATAG
CTATTAATAG
CTATTAATAG
CTATTAATAG

CTATTAATAG
CTATTAATAG
GTACTAATGG
CTACTAATGG
CTATTAATGG

CTATTAATAG
CTATTAATAG
CTATTAATAG
CTATTAATAG
CTATTAATAG

CTATTAATAG
CTATTAATAG
CCATTAGTAC
CCATTAGTAG
CCATTAATAG

CTATTAATAG
CTATTAATAG
CTATTAATAG
CTATTAATAG
CTATTAATAG

CTATTAATAG
CTATTAATAG
TTGCAAGCAA
TTGCAAACAA
CTGTTGGCAG

CTATTAATAG
CTATTAATAG
CTATTAATAG
CTATTAATAG
CTATTAATAG

CTATTAATAG
CTATTAATAG
CTATTAATAG
CTATTAATAG
CTATTAATAG

CTATTAATAG
CTATTAATAG
CTATTAATAG
CTATTAATAG
CTATTAATAG

CTATTAATAG
CTATTAATAG
CCATGCTTTG
TCATGCCTTG
CTACTAATAC

CTATTAATAG
CTATTAATAG
CTATTAATAG
CTATTAATAG
CTATTAATAG

CTATTAATAG
CTATTAATAG
CTATTAATAG
CTATTAATAG
CTATTAATAG

CTATTTATAT
CTATTTATAT
CTATTTATAA
CTATTTATAA
CTATTTATAC

CTATTTATAT
CTATTTATAT
ATACACACAT
ATACGTATAT
ATGTTTACAT

CTATTTATAT
CTATTTATAT
CTATTTATAT
CTATTTATAT
CTATTTATAC

CTATTTATAT
CTATTTATAT
CTATTTATAT
CTATTTATAT
CTATTTATAC

CTATTTATAT
CTATTTATAT
CTATTTATAT
CTATTTATAT
CTATTTATAC

CTATTTATAT
CTATTTATAT
CTTTTTATCT
CTTTTTATCT
CCCTTTATAT

CTATTTATAT
CTATTTATAT
CTATTTATAT
CTATTTATAT
CTATTTATAT

CTATTTATAT
CTATTTATAT
CTATTTATAA
CTATTTATAA
CTATTTATAT

CTATTTATAT
CTATTTATAT
CTGTCTAGGA
CTATCTACTA
CTATTTATAT

CTATTTATAT
TTATTTACTT
TAATCTATAT
CTCTTTATAT
CTTTATATAT

CTATTTATAT
CTATTTATAT
TTGTTTGCAT
TTGTTTGTAT
TTCTTTATAT

CTATTTATAT
CTATTTATAT
CTATTTATAT
CTGTTTATGT
CTATTTATAT

CTATTTATAT
CTATTTATAT
CTATTTATAT
CTATTTATAT
CTATTTATAC

CTATTTATAT
CTATTTATAT
GTAGTGGCAT
GTAGTGACAT
CTATTTATAT

CTATTTATAT
CTATTTATAT
CTATTTAAAT
CTATTTAAAT
CTATTTACAT

CTATTTATAT
CTATTTATAT
CTATTTATAT
CTATTTATAT
CTATTTATAC

CTATTTATAT
CTATTTATAT
CTTTTTATAA
CTATTTATAA
CTATTTATAT

CTATTTATAT
CTATTTATAT
CTATTTATAT
CTATTTATAT
CTATTTATAT

CTATCTATAG
CTATCTATAG
AGGTCCATGG
AGGTCCATGG
CCATCAACAG

ATATTTATAG
ATATTTATAG
GTGTTTATAA
GTATTTATAA
ATCCTATCAT

ATATTTATAG
ATATTTATAG
ATATTTACAA
ATATTTACAG
ATATTTATAG

CTATCTATAG
CTATCTATAG
CTATCTATAG
CTATCTATAG
CTATCTATAG

ATATTTATAG
ATATTTATAG
ATATTTATAA
ATATTTATAA
ACATCTACAG

ATATTTATAG
ATATTTATAG
ATCTTTCTGA
GTCTCCCTGA
ATCTCCATGG

CTATGTATAG
CTATGTATAG
CTATGTACAG
CTGTGCACAG
CTATGTACAG

ATATTTATAG
ATATTTATAG
ATATTTATAA
ATACTTAGAA
GTATTTATAG

ATATTTATAG
ATATTTATAG
ATATTTATAG
GTATTTACAG
GTATTTATAG

ATATTTATAG
ATATTTATAG
ATATTTACAC
ATATTTACAC
ATATTTACAG

ATATTTATAG
ATATTTATAG
ATAATGATTG
ATAATGATTG
GAATTTATTG

CTATGTATAG
CTATGTATAG
CTATATCTAC
CTATATCTAC
CTATATCAAA

ATATTTATAG
ATATTTATAG
ACTTTTATAG
ACATTTATAG
GTATTTATAG

CTATCTATAG
CTATCTATAG
CTATCTATAG
CTATCTATAG
CTATCTATAG

ATATTTATAG
ATATTTATAG
GTATTTATAG
GTATTTATAG
ATATTTGTAG

CTATCTATAG
CTATCTATAG
CTATCTATAG
CTATCTATAG
CTATCTATAG

CTATGTATAG
CTATGTATAG
TCGTTTACAG
CCATTTGCAG
CCATTTATAG

ATATTTATAG
ATATTTATAG
ATATTTATAG
ATATTTATAG
ATATTTATAG

ATATTTATAG
ATATTTATAG
ATATTTATAG
GTATTTACAG
GTATTTATAG

CTATCTATAG
CTATCTATAG
CTATCTATAG
CTATCTATAG
CTATCTATAG

CTATGTATAG
CTATGTATAG
TTATCTATCC
TTATCTATCA
ATATGTATAG

CTATGTATAG
CTATGTACAG
CTATGTATAG
CTATGCATAG
CTAGGTGCAG

ATATTTATAG
ATATTTATAG
CCTTTTGTTG
TTTTTTGTTC
GAAGTTGTAG

CTATCTATAG
CTATCTATAG
CTATCTATAG
CTATCTATAG
CTATCTATAG

CTATGTATAG
CTATGTATAG
CTAAATATAA
CTAAGTATAA
CTAAATACAG

CTATCTATAG
CTATCTATAG
CTATCTATAG
CTATCTATAG
CTATCTATAG

CTATCTATAG
CTATCTATAG
CTATCTATAG
CTATCTATAG
CTATCTATAG

CTATGTATAG
CTATGTATAG
TCGTTTACAG
CCATTTGCAG
CCATTTATAG

CTATTTATAC
CTATTTATAC
CTATTTATAC
CTATTTATAC
CTATTTATAC

CTATTTATAC
CTATTTATAC
CTATTTATAC
CTATTTATAC
CTATTTATAC

GTATTTATAG
GTATTTATAG
CTATTTACAG
CTATTTACAG
ATATTTTTAG

GTATTTATAG
GTATTTATAG
GTGTTTATAG
GTGTTTATAG
GTATTTATAG

GTATTTATAG
GTATTTATAG
ATACTTTTAT
CTACTTTTAT
ATACGTAGAG

GTATTTATAG
GTATTTATAG
GTATTTATAG
GTATTTATAG
GTATTTATAC

CTATTTATAC
CTATTTATAC
CTATTTATAC
CTATTTATAC
CTATTTATAC

CTATTTATAC
CTATTTATAC
CTCTTTATAC
CTCTTTATGC
CTCTTCGCAC

GTATTTATAG
GTATTTATAG
GAGTTTAGGG
GAGTTTAGGG
ATATGCAGGG

CTATTTATAC
CTATTTATAC
CTGTTTATAC
ACTTTTATAC
CTAGCTCTAT

GTATTTATAG
GTATTTATAG
CTATTTACAG
CTATTTACAG
ATATTTTTAG

GTATTTATAG
GTATTTATAG
GTATTTATAG
GTATTTATAG
GTATTTATAG

CTATTTATAC
CTATTTATAC
CTATTTATAC
CTATTTATAC
CTATTTATAC

CTATTTATAC
CTATTTATAC
CTATTTATAC
CTATTTATAC
CTATTTATAT

GTATTTATAG
GTATTTATAG
GTGTTTTGAG
GTGTTTTGAG
GTATTTGTAG

CTATTTATAC
CTATTTATAC
CTATTTATAC
CTATTTATAC
CTATTTATAC

GTATTTATAG
GTATTTATAG
AGATTTATGG
GGATTGATGG
ATATCTATAG

CTATTTATAC
CTATTTATAC
CTATTTATAC
CTATTTATAC
CTATTTATAC

GTATTTATAG
GTATTTATAG
ATGATTATAG
ATGATTCTAG
CTATTTATAG

CTATTTATAC
CTATTTATAC
CTATTTATAC
CTATTTATAC
CTATTTATAC

GTATTTATAG
GTATTTATAG
TCTTCTATGC
TCTTCTGTGG
ATATTTATTG

GTATTTATAG
GTATTTATAG
GTGTTTATAG
GTGTTTATAG
GTATTTATAG

GTATTTATAG
GTATTTATAG
GTGTTTATAG
GTGTTTATAG
GTATTTATAG

GTATTTATAG
GTATTTATAG
GTATTTATAG
GTATTTATAG
GTATTTATAG

GTATTTATAG
GTATTTATAG
GTATTTATAG
GTATTTATAG
GTATTTATAG

CTATTTATAC
CTATTTATAC
TTATTTATAC
TTATTTATAC
CTATTTATAC

GTATTTATAG
GTATTTATAG
GTATTTATAG
GTATTTATAG
GTATTTATAG

CTATTTATAC
CTATTTATAC
CTATTTATAC
CTATTTATAC
CTATTTATAC

CTATTTATAC
CTATTTATAT
CTGCTCACAT
CTGCCCATGC
CCATTCACAC

CTATTGATAG
CTATTGATAG
CTATTGATAG
CTATTGATAG
GTATTGATAG

CTATTCATAG
CTATTCATAG
CTATTCATAG
CTATTCATAG
TTATTCATAG

CTATTCATAG
CTATTCATAG
CTATTCAAAT
CTATTCAGAT
CTATTCACAG

CTATTCATAG
CTATTCATAG
CTATTCAAAT
CTATTCAGAT
CTATTCACAG

CTATTCATAG
CTATTCATAG
TTCTTCTCTG
TTCTTCCCTG
CTATTCATCG

CTATTCATAG
CTATTCATAG
CTATTCAAAT
CTATTCAGAT
CTATTCACAG

CTATTCATAG
CTATTCATAG
CTGTGCACAG
CTGTACACAG
CTATTCACAG

CTAATTATAG
CTAATTATAG
GTAACTATCA
GTAACTATCG
CAGACTGCAG

CTAATTATAG
CTAATTATAG
CTAATTGCAG
CTAATTGCAG
CTAATTACGG

CTAATTATAG
CTAATTATAG
TGAAGTATAC
ATAATTACAG
CTAACTATAG

CTAATTATAG
CTAATTATAG
CTAATTATAG
CTAATTATAG
CTAATTACAG

CTAATTATAG
CTAATTATAG
CCAATTATAG
CTAATTATAG
CCAATTACAG

CTAATTATAG
CTAAGTATAG
CGCAGAGTAG
CGCAGAGCAG
CGGAGCACAG

CTAATTATAG
CTAAGTATAG
CGCAGAGTAG
CGCAGAGCAG
CGGAGCACAG

CTATTTAAAG
CTATTTAAAG
CTATTTAAAG
CTATTTAAAG
CTATTTAAAG

CTATTTAAAG
CTATTTAAAG
TTATTTAAAT
TTATTCAAAT
CTATTTAAAG

CTATTTATGG
CTATTTATGG
CTACTTAGGA
CTCCTTAGGG
CTACTTATGG

CTATTTAAAG
CTATTTAAAG
CTACTTAATG
CTGCTTAGTG
TGACTTAATG

CTATTTATGG
TTATTTATGG
CAATTTATGC
CAATTTATGC
CTATTTATGG

CTACTTATAG
CTACTTATAG
TCGCAGGCAG
TCTCAGACAG
TCACTTACAG

CTACTTATAG
CTGCTTATAG
CTACTTATAC
CTACTTATAG
CTACTTATAG

CTATTTATGG
CTATTTATGG
CTATTCATGC
CTGTTCACGC
TCATCTATGG

CTATTTATGG
CTATTTATGG
CTATTTATGG
CTATATATGG
CTATTTATGG

CTATTTAAAG
CTATTTAAAG
CTATTTAAAG
CTATTTAAAG
CTATTTAAAG

CTATTTAAAG
CTATTTAAAG
CTATTTAAAG
CTATTTAAAG
CTATTTAAGG

CTACTTATAG
CTACTTATAG
CTACTTATAG
CTACTTATAG
CTACTTATAG

CTACTTATAG
CTACTTATAG
CTACTTATAG
CTACTTATAG
CTACTTATAG

CTATTTAAAG
CTATTTAAAG
CTATTTAAAG
CTATTTAAAG
CTATTTAAAG

CTATTTATGG
CTATTTATGG
CTATTTACAG
CTATTTACAG
CTATTTATGG

CTATTTAAAG
CTATTTAAAG
CCAAGCAAAG
CCATCTAAAG
CCATCTCCAG

CTATTTAAAG
CTATTTAAAG
CTTTTTGGAG
CTTTCTGGAG
CCTTCTCCAG

CTATTTAAAG
CTATTTAAAG
TCATTCACAT
TCGTTCACAT
CTGGGGGGGG

CTATTTAAAG
CTATTTAAAG
CTATTTAAAG
CTATTTAAAG
CTATTTAAAG

CTATTTATGG
CTATTTATGG
CTCTTTATAA
CTCTTTATAA
GTATTTGGGG

CTATTTAAAG
CTATTTAAAG
CTATTCAAAA
CTATTTAAAA
CTATTTAAAA

CTATTTATGG
CTATTTATGG
TTGTTTATGG
TTGTTTATGG
GTATTTATGG

CTATTTAAAG
CTATTTAAAG
GTTTTTAACT
GTTTTGAACT
GTTATTAATT

CTAGTTATAG
CTAGTTATAG
CTAATTATAG
TTAATAACAG
CTAATTACAG

CTAGTTATAG
CTAGTTATAG
CTAGCTATAG
CTGATTATAG
TTGGTTATAA

CTAGTTATAG
CTAGTTATAG
CTCGTTAAAA
CTCATAAAAC
CTAGTTACAT

CTAGTTATAG
CTAGTTATAG
CTAAGTGTGG
CTAAGTGTGG
CTAGTTGCAT

CTATTTAGAG
CTATTTAGAG
ATAGTTGGAT
ATATCTGGAT
CCATTTAGAG

CTATTTATTG
CTATTTATTG
ATACTTATTA
ATACTTAGTA
ATATTTATTT

CTATTTAGAG
CTATTTAGAG
ATAGTTGGAT
ATATCTGGAT
CCATTTAGAG

CTATTTAGAG
CTATTTAGAG
GTGTTGGCAA
ATGTTGAGAA
GAATTTAGAG

CTATTTACAG
CTATTTACAG
CTGTTTACAG
CTATTTACAG
CTATTTACAG

CTATTTAGAG
CTATTTAGAG
ATAGTTGGAT
ATATCTGGAT
CCATTTAGAG

CTATTTACAG
CTATTTACAG
AGAGAGAGAG
CTATTTAGAG
CTATGTACAG

CTATTTACAG
CTATTTACAG
CCACTTATCT
TCACTTATTT
CTACTTACAG

CTATTTACAG
CTATTTACAG
CTGTTTACAG
CTATTTACAG
CTATTTACAG

CTATTTATTG
CTATTTATTG
ATACTTATTA
ATACTTAGTA
ATATTTATTT

CTATTTAGAG
CTATTTAGAG
ATAGTTGGAT
ATATCTGGAT
CCATTTAGAG

CTATTTACAG
CTATTTACAG
CTGTTTACAG
CTATTTACAG
CTATTTACAG

CTATTTACAG
CTATTTACAG
CTATTTACAG
CTATTTACAG
CTATTCACAG

CTATTTAGAG
CTATTTAGAG
CCTTTAAGGG
CCTTTAAGGG
CTATTTGGAG

CTATTTATCG
CTGTTTATCG
CTGATTGCTT
CTGGTTGCCT
CTATTTATTT

CTATTTAGAG
CTATTTAGAG
ATAGTTGGAT
ATATCTGGAT
CCATTTAGAG

CTATTTACAG
CTATTTACAG
TTATTTGCCT
TTATTTGCCC
CTACTTCCCA

CTATTTACAG
CTATTTACAG
CTGTTTACAG
CTATTTACAG
CTATTTACAG

CTATTTAGAG
CTATTTAGAG
CAGCTTAGAA
CTGCTTAGAA
CCCCTTGGAG

CTATTTACAG
CTATTTACAG
CCACTTATCT
TCACTTATTT
CTACTTACAG

CTATATTTAG
CTATATTTAG
CTATATTTAG
CTATATTTAG
CTATATTTAG

CTATTTATTG
CTATTTATTG
ACATTTACTA
ACTTTTATTG
ATATTTATTG

CTCTTTATAG
CTCTTTATAG
TCTCTTATAG
TCTCTTATAG
CTCTTTATAG

CTATATTTAG
CTATATTTAG
CTATATTTAG
CTATATTTAG
CTATATTTAG

CTCTTTATAG
CTCTTTATAG
TTCTTTACAG
TTCTCTACAG
CTCGGTATAG
