# Supplementary material for: Correlated Evolution of Positions within Mammalian cis Elements
Source: PLoS One. 2013 Feb 8;8(2):e55521. doi: 10.1371/journal.pone.0055521 (PMC3568137; doi:10.1371/journal.pone.0055521)
Supplement: Text Archive S1 — A compressed/ZIP file archive of all binding site data for the 64 PWMs used in our analysis. The individual files are named per PWM ID, so for instance, “MA0002.hits” corresponds to JASPAR PWM MA0002. This has 333 binding sites, each of length 9. Each binding site is grouped as a set of 5 aligned sequences corresponding to human, chimp, mouse, rat and dog (from first to last). A blank line separates binding sites from each other. (GZ) [file pone.0055521.s004.gz › Hits/MA0055.hits]

CAGCAGCTGCTG
CAGCAGCTGCTG
CAGCAGTTGCTG
CAGCAGCTGTTG
CAGCAACTGCTG

CAGCAGCTGCTG
CAGCAGCTGCTG
CAGCAACTGCTG
CAACAGCTGCTG
CAGCAGTTGCTG

CAGCAGCTGCTG
CAGCAGCTGCTG
GGGGGACACCTG
GGGGGACAGCTG
CAGCAGCCGCCG

CAGCAGCTGCTG
CAGCAGCTGCTG
CAGCAGCTGCTG
CAGCAGCTGCTG
CAGCAGCTGCTG

CAGCAGCTGCTG
CAGCAGCTGCTG
CAGCAGCTGCTG
CAGCAGCTGCTG
CAGCAGCTGCTG

CAGCAGCTGCTG
CAGCAGCTGCTG
CAGGTGTCCCCC
CAGCTGTCCCCC
CGGCGGCTGCTG

CAGCAGCTGCTG
CAGCAGCTGCTG
CAACTGCTGCTG
CAACTGCTATTG
GAACAGCTGTTG

CAGCAGCTGCTG
CAGCAGCTGCTG
CAGCAGCAGTTG
CAATAGCAGTTG
CAACAGCTGTTC

CGGCAGCTGCTG
CGGCAGCTGCTG
CGGCGGTAGCAG
CGGCGGTAGCTA
CGGCGGCAGCTG

CGGCAGCTGCTG
CGGCAGCTGCTG
TGGCAGCTGAGA
TCGCAGCTGGGG
CGGCGGCCGCAG

CGGCAGCTGCTG
CGGCAGCTGCTG
CGGCAGCTCCTG
CGACAGCTCCTG
CGGCAGCTGCTG

CGGCAGCTGCTG
CGGCAGCTGCTG
TGGCAGCTGAGA
TCGCAGCTGGGG
CGGCGGCCGCAG

CGGCAGCTGCTG
CGGCAGCTGCTG
CGGCGGTAGCAG
CGGCGGTAGCTA
CGGCGGCAGCTG

CGGCAGCTGCTG
CGGCAGCTGCTG
TAGCGGCGGCTG
TATCGGCGGCTG
CGGCAGCGGCTG

CAGCAACTGCTG
CAGCAACTGCTG
CAGCAGCTGCTA
GAACAAACGCTA
TAGCAACTGCTG

CGGCAGCTGCTG
CGGCAGCTGCTG
CGGCAGCTGCTG
TGGCAGCTGCTG
CGGCAGCTGCTG

CGGCAGCTGCTG
CGGCACCTGCTG
CGACAGCTGCTG
CGACAACTGCTG
CGGCAGCTGCGG

AGGCAGCTGCTG
AGGCAGCTGCTG
AGGCTGTTGCAG
AGGCAGCTTCAG
AGGCCACTTGAG

AAGCAACTGCTG
AAGCAACTGCTG
GAGAAGCTGCTG
GAGAAGCTGCTG
AAAAAGCTACTT

AGGCAGCTGCTG
AGGCAGCTGCTG
AGGCTGTTGCAG
AGGCAGCTTCAG
AGGCCACTTGAG

AGGCAGCTGCTG
AGGCGGCTGCTG
CCGCGGCTGCGG
CCGGGGCTGCGG
CCGCGGCGGCCG

AGGCAGCTGCTG
CGGCAGCTGCTG
ACACAGCTGGTG
ACACAGCTGGTG
CCCTTGCTGCTG

AAGCAACTGCTG
AAGCAACTGCTG
AAGCCACTGCTG
AAGCAACTGCTG
AAGCAACTGCTG

AGGCAGCTGCTG
AGGCAGCTGCTG
AGGCAGCTGCTA
AGGCAGCTGCTA
AGGCAGCTGCTG

AGGCAGCTGCTG
AGGCAGCTGCTG
AGGCTGTTGCAG
AGGCAGCTTCAG
AGGCCACTTGAG

AGGCAGCTGCTG
AGGCAGCTGCTG
AGGCAGCTGCTA
AGGCAGCTGCTA
AGGCAGCTGCTG

AGGCAGCTGCTG
AGGCAGCTGCTG
AGGCTGTTGCAG
AGGCAGCTTCAG
AGGCCACTTGAG

CAGCAGCTGCAG
CAGCAGCTGCAG
CATTACTCGCAG
CATTACTCACAT
CGCCAGTTGCAG

CAGCAGCTGCAG
CAGCAGCTGCAG
CAGCAGCTGCAG
CAGCAGCTGCAG
CAGCAGCTGCGG

CAGCAGCTGCAG
CAGCAGCTGCAG
CAGCAGTTACAT
CAGCAGCTACAT
CAGCAGCTGGAC

CAGCAGCAGCTG
CAGCAGCAGCTG
CAGCAGCAGCTG
CAGCAGCAGCTG
CAGCAGCAGCTG

CAGCAGCAGCTG
TAGCAGCAGCTG
TCCCAGCAGCTG
TACCAGCAGCTG
TATCAGCAGCTG

CAGCAGCTGCAG
CAGCAGCTGCAG
CCGCAGCTGCAT
CCGCAACTGCAG
CAGCAGCTGCAG

CAGCAGCTGCAG
CAGCAGCTGCAG
CCGCAGCTGCAT
CCGCAACTGCAG
CAGCAGCTGCAG

CAGCAGCAGCTG
CAGCAGCAGCTG
CTACGGCATCTG
CTGCAGCAGCTG
TGGCAGGAGCCA

CAGCAGCAGCTG
CAGCAGCAGCTG
CAATGGTAGCTG
CAATGGTAGCTG
CAGCAGCAGCTG

CAGCAGCTGCAG
CAGCAGCTGCAG
CAGCGGTTGCAG
CAGCGGTTGCAG
CAGCGACTGCAG

CAGCAGCTGCAG
CAGCAGCTGCAG
CGGCATCTGCAG
CAGCAGCTGCAG
CAGGAGCCATGG

CAGCAGCTGCAG
CAGCAGCTGCAG
CAACGGCTAAAG
CAAAGCCTAAGG
CAGCACGAGGAG

CGGCAACTGCTG
CGGCAACTGCTC
CGGCGCCTCCTG
CGGCGCCTCCTG
CAGCCACTGCCC

CAGCAGCTGCAG
CAGCAGCTGCAG
CATTACTCGCAG
CATTACTCACAT
CGCCAGTTGCAG

CAGCAGCTGCAG
CAGCAGCTGCAG
CAACAGCTGCAC
TAACAGCTGCAC
CAGCAGCTGCAG

CAGCAGCTGCAG
CAGCAGCTGCAG
CATTACTCGCAG
CATTACTCACAT
CGCCAGTTGCAG

CAGCAGCTGCAG
CAGCAGCTGCAG
CAGCAGCTGCAG
CAGCAGCTGCAG
CAGCAGTTGCAG

CAGCAGCAGCTG
CAGCAGCAGCTG
TAGCAACTGCTG
TAGCAACTGCTA
TAGGAACAGCTG

CAGCAGCTGGTG
CAGCAGCTGGTG
CAGCAGCTGGTG
CAGCAGCTGGTG
CGGCAGCTGGTG

CAGCAGCTGCAG
CAGCAGCTGCAG
CAACGGCTAAAG
CAAAGCCTAAGG
CAGCACGAGGAG

CAGCAGCTGCAG
CAGCAGCTGCAG
CAGGCTCGGTAG
CAGGCTTTGTAG
CAGCAGCTGCAG

CAGCAGCAGCTG
CAGCAGCGGCTG
CAGAGGCGGCTG
CAGAAGCGGCTG
CAGCGGCGGTCG

CAGCAGCTGCAG
CAGCAGCTGCAG
CATTACTCGCAG
CATTACTCACAT
CGCCAGTTGCAG

CAGCAGCTGCAG
CAGCAGCTGCAG
TCACAGCTGCAG
TAACAGCTGCAG
CTGCCCCCGCTG

CGGCAACTGCTG
CGGCAACTGCTC
CGGCGCCTCCTG
CGGCGCCTCCTG
CAGCCACTGCCC

CAGCAGCTGCAG
CAGCAGCTGCAG
ATGGAGCTGCAG
ATTGAGCAGCCG
CAGCAATTGCAG

CAGCAGCAGCTG
CAGCAGCAGCTG
AGGCAGCAGCTG
AGGCAGCAGCTG
CGGCAGCAGCTG

CAGCAGCAGCTG
CAGCAGCAGCTG
CCACAGCAGCTG
CCACAGCAGCTG
CAGAGGCAGCTG

AAGCAGCTGGTG
AAGCAGCTGGTG
AGGCAGCTGCTG
AAGCAGCTGCTG
AAGCAGCCTGTG

AAGCAGCAGCTG
AAGCAGCAGCTG
GAGCTGCAACTG
GAGCTGCAGCTG
AAGCAGCAGCTG

AAGCAGCTGGTG
AAGCAGCTGGTG
AGGCAGCTGCTG
AAGCAGCTGCTG
AAGCAGCCTGTG

AAGCAGCTGCAG
AAGCAGCTGCAG
AAGCAGCTGCAG
AAGCAACTGCAG
AAGCAGCTGCAG

AAGCAGCTGCAG
AAGCAGCTGCAG
AAGCAGCTGCAG
AAGCAGCTGCAG
AAGCAGCTGCAG

AGGCAACTGCTG
AGGCAACTGCTG
AGGCAAAAGCTC
AGGCAAAAGCTA
AGAAAACTACTG

AAGCAGCAGCTG
AAGCAGCAGCTG
AAGCTGTCGCTG
AAGCTGCAGCTG
AAGCGGCAGCTG

AAGCAGCTGGTG
AAGCAGCTGGTG
CTGCAGCTGGTG
CTGCAGCTGGTG
ATGCAGCTGGTG

AAGCAGCTGCAG
AAGCAGCTGCAG
GAGCAGCTGTAG
AAGCAGCTGTAG
GAGCAGTTGCAG

AAGCAGCAGCTG
AAGCACCAGCTG
AACCACCAGTTG
CACCACCAGTTG
GATTGTAAAGTA

AAGCAGCAGCTG
AAGCAGCAGCTG
GAGCTGCAACTG
GAGCTGCAGCTG
AAGCAGCAGCTG

AAGCAGCTGGTG
AAGCAGCTGGTG
AAGCAGCTGGTG
AAGCAGCTGGTG
AAGCAGCGGGTG

CGGCAGCTGGTG
CGGCAGCTGGTG
TGACAGGTGGTT
TGACAGGTGGTA
TGGCAGGTGGCG

CAGCAACAGCTG
CAGCAACAGCCG
CAGCAGCAGCTG
CGGCAGCAGTAG
CAGCAGCAGCCG

CAGCAACAGCTG
GAGCAACAGCTG
CCACAACAACCG
CAGAGACAAACG
TACCAACAGCCG

CAACAGCTGCTG
CAACAGCTGCTG
CGACAATCACTG
CGACAATCACTG
CGGCAGCTGCTG

CGGCAGCTGGTG
CGGCAGCTGGTG
TGGCAGCTTGTG
TGGCAGCTTGAG
CGGCAGCTGGGG

CAGCAACAGCTG
CAGCAACAGCTG
CTCCAGCAGCCT
CTCCAGCAGCCT
CCGCCGGCGCCG

CGGCAGCAGCTG
CGGCAGCAGCTG
CCACCGCAGCTC
CCACCGCAGCTC
CGGCGGCAGCTG

CGGCAGCTGGTG
CGGCAGCTGGTG
CAGCAGCGGGTA
CAGCAACGGGTA
CGGCAGCTGGTG

CAGCAACAGCTG
CAGCAACAGCTG
CCACAGCAGTAC
CCACAGCGGTAC
GTGCGACAGCAG

CAGCAACTGCAG
CAGCAACTGAAG
CAGCAACGGCAG
CAGCAACGGTAG
CAGCAACTGCAG

CGGCAGCTGGTG
CGGCAGCTGGTG
CGGCAGCTGGTG
CGGCAGCTGGTG
CGGCAGCTGGTG

CGGCAGCAGCTG
CGGCAGCAGCTG
CGGCTGCAGCTG
AGGCAGCAGCTG
CGACAGCAGCTG

CAGCAACAGCTG
CAGCAACAGCTG
CAGCAACAGCTG
CAGCAACAGCTG
CAGCAACAGCTG

CGGCAGCTGGTG
CGGCAGCTGGTG
CTACAACTGGTG
CTGCAGCTGGTG
CGGCAGCTGGTG

CGGCAGCTGGTG
CGGCAGCTGGTG
CAGCAGCGGGTA
CAGCAACGGGTA
CGGCAGCTGGTG

CGGCAGCTGGTG
CGGCAGCTGGTG
CGGCAGCTGGTG
CGGCAGCTGGTG
CGGCAGCTGGTG

CAGCAACAGCTG
CAGCAACAGCTG
CCACAGCAGTAC
CCACAGCGGTAC
GTGCGACAGCAG

AAGCAACAGCTG
AAGCAACAGCTG
AAGGAACAGCTG
AGGGAACAGCTG
AAGCAACAGCTG

AGGCAGCTGCAG
AGGCAGCTGCAG
AGGCAACTGCAA
AGGCAACTGCAG
AGGCAGCAGCAG

AGGCAGCTGGTG
AGGCAGCTGGTG
AGGCAGCTGGTG
AGGCAGCTGGTG
AGGCAGCTGGCG

AGGCAGCAGCTG
AGGCAGCAGCTG
AAGCAGCATTTG
AAGCAGCATTTG
AAGCAGTATCTG

AAGCAACTGCAG
AAGCAACTGCAG
AAGCAGGTACAG
AAGCAAATACAG
AAGCAACTGCAG

AGGCAGCTGCAG
AGGCAGCTGCAG
AGGCAGCTGCAG
AGGCAGCTGCAG
AGGCAGCTGCAG

AGGCAGCTGCAG
AGGCAGCTGCAG
AGGCAACTGCAA
AGGCAACTGCAG
AGGCAGCAGCAG

AAACAGCTGCTG
AAACAGCTGCTG
AAACAGTTACTG
AAACAGTTACTG
AAACAGCTGCTG

AGGCAGCTGGTG
AGGCAGCTGGTG
TTGCAGCTGGTG
TTGCAGCTGGTG
AGGCAGCTGGTG

AGGCAGCTGCAG
AGGCAGCTGCAG
AAGCAGCTGTGG
AAGCAGCTGCGG
CATCAGCTGCCG

AAACAGCTGCTG
AAACAGCTGCTG
AAACAGCTGCTG
AAACAGCTGCTG
AAACAGCTGCTG

AGGCAGCTGCAG
AGGCAGCTGCAG
AGGCAACTGCAA
AGGCAACTGCAG
AGGCAGCAGCAG

AGGCAGCAGCTG
AGGCAGCAGCTG
AAGCAGCATTTG
AAGCAGCATTTG
AAGCAGTATCTG

AGGCAGCTGCAG
AGGCAGCTGCAG
AGGCAGCTGCAG
AGGCAGCTGTAG
AGGCGGCCGAAG

AGGCAGCTGCAG
AGGCAGCTGCAG
AGGCAACTGCAA
AGGCAACTGCAG
AGGCAGCAGCAG

GAGCAGCTGCTG
GAGCAGCTGCTG
GAGCAGCTGCTG
GAGCAGCTGCTG
GAGCAGCTGCTG

AAACAGCTGCTG
AAACAGCTGCTG
AAACAGCTGCTG
AAACAGCTGCTG
AAACAGCTGCTG

AGGCAGCTGCAG
AGGCAGCTGCAG
AGGCAACTGCAA
AGGCAACTGCAG
AGGCAGCAGCAG

GAGCAGCTGCTG
GAGCAGCTGCTG
GAGCAGCTGCAG
GAGCAGCTGCAG
GAGCAGCTGCAG

AGGCAGCTGCAG
AGGCAGCTGCAG
AGGCAACTGCAA
AGGCAACTGCAG
AGGCAGCAGCAG

AGGCAGCTGGTG
AGGCAGCTGGTG
TTGCAGCTGGTG
TTGCAGCTGGTG
AGGCAGCTGGTG

AGGCAGCAGCTG
AGGCAGCAGCTG
AGGCAACAGCTC
AGGCAACAGCTC
AGGCAGCAGCTG

AGGCAGCTGGTG
AGGCAGCTGGTG
AGGCTGCTGGTG
AGGCTGCTGCTG
AGGCTGCTGGTC

GAGCAGCTGCTG
GAGCAGCTGCTG
GAGCAGCTGCTG
GAGCAGCTGTTG
GAGCAGCTGCTG

GAGCAGCTGCTG
GAGCAGCTGCTG
GAAAAGCTGAGG
GACAAGCTCAGG
GAGAAGCCGACG

AAGCAACAGCTG
AAGCAACAGCTG
AAGCAACAGCTG
AAGCAACAGCTG
AAGCAGCAGCTG

AGGCAGCTGCAG
AGGCAGCTGGAG
AGGCGACTGCAA
AGGCAACTGCAA
AGGCAGCCGGAG

AAACAGCTGCTG
AAACAGCTGCTG
AAGCAGCTGCTG
AAGCAGCTGCTG
AAACAGCTGCTG

AGGCAGCAGCTG
AGGCAGCAGCTG
AAGCAGCATTTG
AAGCAGCATTTG
AAGCAGTATCTG

AGGCAGCTGCAG
AGGCAGCTGCAG
AGGCTGCTGCGG
AGGCTGCTGCGG
AGGCAGCTGCAG

AGGCAGCTGCAG
AGGCAGCTGCAG
AGGCAACTGCAA
AGGCAACTGCAG
AGGCAGCAGCAG

AGGCAGCTGCAG
AGGCGGCTGCAG
AGACAGCTGCAG
AGACGGCTGCAG
AGGAGGCTGCAG

AGGCAGCAGCTG
AGGCAGCAGCTG
AGGAAGCAGATG
GGGAGGCAGCTG
AGGCAGCAGCAG

AGGCAGCTGCAG
AGGCAGCTGCAG
AGGCAACTGCAA
AGGCAACTGCAG
AGGCAGCAGCAG

GAGCAGCTGCTG
GAGCAGCTGCTG
GAACACCTGCGA
GAGTACCTGCTA
GAGCACCTGTTG

AAGCAACTGCAG
AAGCAACTGCAG
AAGTAGCTGTAA
AAGTAATTGTAG
AAGCAACTGCAA

AAGCAACTGGTG
AAGCAACTGGTG
AAATGGCCGGTG
AAATGACTGGTG
AAGCAACTGGTG

AGGCAGCTGCAG
AGGCAGCTGCAG
AGGCAACTGCAA
AGGCAACTGCAG
AGGCAGCAGCAG

AGGCAGCAGCTG
AGGCAGCAGCTG
AGGCAGCAGCTG
AGGCAGCAGCTG
AGGCAGCAGCTG

AGGCAGCTGCAG
AGGCAGCTGCAG
TGACAGCTGCAG
TGCCAGCTGCAG
AGGCAGCTGCCG

AGGCAGCTGGTG
AGGCAGCTGGTG
AGTCAGTGAGCA
AGTCAGTCAGTG
AGGCAGCCGCTG

CAGCAGCAGCAG
CAGCAGCAGCAG
ATGCCACAGCTG
ATGCCACAGCTG
TCGCCGCTCCCC

CAGCAGCTGGAG
CAGCAGCTGGAG
CAGCTGCTGGAG
CAGCTGCTGGAG
CTGCAGCTGGAG

CAGCAGCAGCAG
CAGCAGCAGCAG
CGGCGGCTGCGG
CGGCGGCGGCGG
CAGCGCCGGCAG

CAGCAGCAGCAG
CAGCAGCAGCAG
CAGCAGATGCCA
CAGCAGATGCCA
CTGCGCTCGCCG

CAGCAGCAGCAG
CAGCAGCAGCAG
CGGCTGCGGCGG
CGGCGGCGGCGG
CGCCGGCAGCGG

CAGCAGCAGCAG
CAGCAGCAGCAG
CAGCAGCAGCAG
GAGCAGCAGCAG
CGGAGGCAGCGG

CAGCAGCAGCAG
CAGCAGCAGCAG
GAGCAGCCGCAG
GAGCAGCCGCAG
CAGTAGCAGCAG

CAGCAGCAGCAG
CAGCAGCAGCAG
CAGTAGCAGCCG
TAGTTGCAGCCT
CAGCAGCAGCGG

CAGCAGCAGCAG
CAGCAACAGCAG
AAGCAGGAGCAG
AAGCAGGAGCAG
AAACAGCAGCAG

CAGCAGCAGCAG
CAGCAGCAGCAG
CGGCGGCTGCGG
CGGCGGCGGCGG
CAGCGCCGGCAG

CAGCAGCAGGTG
CAGCAACAGGTG
CAGCAGCAGGTG
CAGCAGCAGGTG
CAGCAGCAGGTG

TAGCAGCTGCTG
TAGCAGCTGCTG
TAGCAGCTGCTG
TAGCAGCTGCTG
TAGCAGCTGCTG

CAGCAGCAGCAG
CAGCAGCAGCAG
CAGCAGCAGTGT
CAGCAGCAGTGT
AGGCAGCGGCGG

CAGCAGCTGGAG
CAGCAGCTGGAG
CAACATCTAGAG
CAACATCTAGAG
CAGCAGCTGGAG

CAGCAGCAGCAG
CAGCAGCAGCAG
CGGCTGCGGCGG
CGGCGGCGGCGG
CGCCGGCAGCGG

CAGCAGCAGCAG
CAGCAGCAGCAG
CAGCAGCAGCAG
CAGCAGCAGCAG
CAGCAGCAGCAG

CAGCAGCAGCAG
CAGCAGCAGCAG
CCACAGCAGCAG
ACACAGCAGCAG
CCGCCGCAGCAG

CAGCAGCAGCAG
CAGCAGCAGCAG
CGGCTGCGGCGG
CGGCGGCGGCGG
CGCCGGCAGCGG

CAGCAGCAGCAG
CAGCAGCAGCAG
CTGCGGCGGCGG
CGGCGGCGGCGG
CGGCAGCGGCGG

CAGCAGCAGCAG
CAGCAGCAGCAG
CAGCCGCAGCCG
CAGCCGCAGCCG
TAGCAGCAGCAG

CAGCAGCAGCAG
CAGCAGCAGCAG
CAGTAGCAGCCG
TAGTTGCAGCCT
CAGCAGCAGCGG

CGGCAACAGCTG
CGGCAACAGCTG
CGGCAGCGGCGG
CGGCGGTGGCGG
CGGCGCCGCCGG

CAGCAGCAGCAG
CAGCAGCAGCAG
TATCATGAACAG
TACCATGAACCG
CAGCAGCAACAG

TAGCAGCTGCTG
TAGCAGCTGCTG
TAGCAGCTGCTG
TAGCAGCTGCTG
TAGCAGCTGCTG

CAGCAGCAGCAG
CAGCAGCAGCAG
CGGCGGCTGCGG
CGGCGGCGGCGG
CAGCGCCGGCAG

CAGCAGCAGCAG
CAGCAGCAGCAG
CAGCAGCAGCAG
CAACAGCAGCAG
CAGCAGCAGCAA

CAGCAGCAGGTG
CAGCAGCAGGTG
CAGCAACAGGTG
CAGCAACAGGTG
CAGCAGCAGGTG

CAGCAGCAGCAG
CAGCAGCAGCAG
CAAGAGCAGCAG
CAGCAGCAGCAG
CCACAGCAGCAG

CAGCAGCAGCAG
CAGCAGCAGCAG
CAGCAGCAGCAG
CAGCAGCAGCAG
CAGCAGCAGCAG

CAGCAGCAGCAG
CAGCAGCAGCAG
CTGCGGCGGCGG
CGGCGGCGGCGG
CGGCAGCGGCGG

CAGCAGCAGCAG
CAGCAGCAGCAG
CTGCGGCGGCGG
CGGCGGCGGCGG
CGGCAGCGGCGG

CAGCAGCAGGTG
CAGCAGCAGGTG
CAGCAGCAGGTA
CAGCAGCAGGTG
CAGCAGCAGGTG

CAGCAGCAGCAG
CAGCAGCAGCAG
CAGCAGCAGCAG
CAGCAGCAGCAG
CAGCAGCAGCAG

CAGCAGCAGGTG
CAGCAGCAGGTG
CAGCAGAGGGCG
CAGCAGAGGGCG
TCACAGCAGCTG

CAGCAGCAGCAG
CAGCAGCAGCAG
TGGGTGTAGAGG
TGGGTGCAGAGA
CGGGCGCCGCAG

CAGCAGCAGCAG
CAGCAGCAGCAG
CAGCAGCAGCAA
CAGCAACAGCAG
CGGCAGCAGCAG

CAGCAGCTGGAG
CAGCAGCTGGAG
CAGCAGCTTGAG
CAGCAGCTCGAG
CAGCAGCTGGAA

CAGCAGCAGCAG
CAGCAGCAGCAG
CAGCAGCAGCAG
CAGCAGCAGCAG
CAGCCACAGCAG

CAGCAGCAGCAG
CAGCAATAGCAG
CAGCAGCAGCAG
CAGCAGCAGCAG
ATGTCGCCGTAG

CAGCAGCAGCAG
CAGCAGCAGCAG
CAGCAGGAGCAG
AAGCAGGAGAAG
CAGTAGCAGCAG

CAGCAGCAGCAG
CAGCAGCAGCAG
CTGCGGCGGCGG
CGGCGGCGGCGG
CGGCAGCGGCGG

CAGCAGCAGCAG
CAGCAGCAGCAG
CAGCAGCAGGAG
CAGCAGCAGGAG
CAGCAGCAGCAG

CAGCAGCAGCAG
CAGCAGCAGCAG
CCGCAGCCGCAG
CCGCAGCCGCGA
CAGCAGCAGCAG

CAGCAGCAGCAG
CAGCAGCAGCAG
CGGCTGCGGCGG
CGGCGGCGGCGG
CGCCGGCAGCGG

CAGCAGCAGCAG
CAGCAGCAGCAG
CGGCGGCTGCGG
CGGCGGCGGCGG
CAGCGCCGGCAG

CAGCAGCAGCAG
CAGCAGCAGCAG
AGTCAGGGGCAG
TGGCAGGGGCAA
TGACAGCAGGAG

CAGCAGCAGCAG
CAGCAGCAGCAG
CAGCAGCAGCAG
CAGCAGCAGCAG
CACTGGCAGCAG

CAGCAGCAGCAG
CAGCAGCAGCAG
CAGCCTCAGGAG
CAGCCTCAGGAG
CAGCAGCAGGAG

CAGCAGCAGCAG
CAGCAACAGCAG
AAGCAGGAGCAG
AAGCAGGAGCAG
AAACAGCAGCAG

CAGCAGCAGCAG
CAGCAGCAGCAG
CAACAGCAGCAG
CAGCAGCAGCAG
CAACAGCAGCAG

CAGCAGCAGCAG
CAGCAGCAGCAG
CGGCGGCTGCGG
CGGCGGCGGCGG
CAGCGCCGGCAG

TAGCAGCTGCTG
TAGCAGCTGCTG
CAACAGCTCCGG
CACCAGCTGGGG
CTGCCGCTGCTG

TAGCAGCTGCTG
TAGCAGCTGCTG
TAGCAGCTGCTG
TAGCAGCTGCTG
TAGCAGCTGCTG

CAGCAGCTGGAG
CAGCAGCTGGAG
CAGCAGCTGGAG
CAGCAGCTGGAG
CAGCAGCTGGAG

CACCAGCTGCTG
CACCAGCTGCTG
CACCAGCTGCTG
CACCAGCTGCTG
CACCAGCTGCCG

TAGCAGCTGCTG
TAGCAGCTGCTG
GAGCAGCTGCTG
GAGCAGCTGCTG
GAGCAGCTGCTG

CAGCAGCAGCAG
CAGCAGCAGCAG
CGGCGGCTGCGG
CGGCGGCGGCGG
CAGCGCCGGCAG

CAGCAGCAGCAG
CAGCAATAGCAG
CAGCAGCAGCAG
CAGCAGCAGCAG
ATGTCGCCGTAG

CAGCAGCAGCAG
CAGCAGCAGCAG
CAGCAGCAGCAG
CAGCAGCAGCAG
CACTGGCAGCAG

CAGCAGCAGCAG
CAGCAGCAGCAG
CTGCGGCGGCGG
CGGCGGCGGCGG
CGGCAGCGGCGG

CAGCAGCAGCAG
CAGCAGCAGCAG
CAGCCTCAGGAG
CAGCCTCAGGAG
CAGCAGCAGGAG

CAGCAGCAGCAG
CAGCAGCAGCAC
CAGCAGGAGCAG
CAGCAGGAGCAG
CAGCAGCAGCAC

CAGCAGCAGCAG
CAGCAGCAGCAG
CGGCAGCAGCAG
CAGCAGCAGCAG
CGGCAGCAGCAG

CAGCAGCAGCAG
CAGCAGCAGCAG
CGGCTGCGGCGG
CGGCGGCGGCGG
CGCCGGCAGCGG

CAGCAGCAGCAG
CAGCAGCAGCAG
CGGCTGCGGCGG
CGGCGGCGGCGG
CGCCGGCAGCGG

CGACAGCTGCTG
CGACAGCTGCTG
TGACAGCCACCG
TGACAGCTACCG
TGACAACCGCTG

CAGCAGCAGCAG
CAGCAGCAGCAG
CAGCTGCAGTGG
CAGCTGCAGCGG
CAGGGGCGGCGG

CAGCAGCAGCAG
CAGCAGCAGCAG
CAGCAGCAGCAG
CGGCAGCAGCAG
CGGCAGCAGCAG

CAGCAGCAGCAG
CAGCAGCAGCAG
GAGCAGCAACAA
GAGCAGCAGCAG
CAGCAGCAGCAG

CAGCAGCAGCAG
CAGCAGCAGCAG
CTGCGGCGGCGG
CGGCGGCGGCGG
CGGCAGCGGCGG

CAGCAGCAGCAG
CAGCAGCAGCAG
CAGCAGCAGCAG
CAGCAGCAGCAG
GAATAGCAACAG

CAGCAGCAGCAG
CAGCAGCAGCAG
CAGATGCCACAG
CAGATGCCACAG
CGCTCGCCGCTC

CAGCACCTGCTG
CAGCACCTGCTG
CAGCACCTGCTC
CAGCACCTGCTC
CAGCACCTGCTG

CTGCAGCTGCTG
CTGCAGCTGCTG
CTGCAGCTGCTG
CTGCAGCTGCTG
CTGCAACTGCTG

CTGCAGCTGCTG
CTGCAGCTGCTG
CTGCGAGTAATG
ATGTGAGTAATG
CTGCAACTGGCG

AAGCAGCAGGTG
AAGCAGCAGGTG
AAGCAGCAGGTG
AAGCAGCAGGTG
GAGCAGCAGGTG

CCGCAGCTGCTG
CCGCAGCTGCTG
CCCCAGCTGCTA
CCTCAGCTGCTA
CCCAAGCTGCCA

CTGCAGCTGCTG
CTGCAGCTGCTG
GTGCAGCTGTTG
GTGCAGCTGTTA
CTGCAGCTGCTG

AAGCAGCAGCAG
AAGCAGCAGCAG
GAGCAGCAGCAG
GAGCAGCAGCAG
AAGCAGCAGCAG

GAGCAACTGCTG
GAGCAACTGCTG
AAGCAAGCACTC
AAACAAGTCCTC
GCACAACAGCTG

CTGCAGCTGCTG
CTGCAGCTGCTG
CTGCAACCGCTG
CTGCAACCGCTG
CTGCAGTCGCTG

AAGCAGCAGCAG
AAGCAGCAGCAG
AAGCAGCAGTGG
AAGCAAGAGTAG
AAGCAACAGCAG

AAGCAGCAGCAG
AAGCAGCAGCAG
AAGCAGCAGCAG
AAGCAGCAGCAG
AAGCAGCAGCGG

CTGCAGCTGCTG
CTGCAGCTGCTG
CTACCGAGCCTG
CTACAAAGCCTG
CTGCAGCTGCTG

CTGCAGCTGCTG
CTGCAGCTGCTG
CTGCGAGTAATG
ATGTGAGTAATG
CTGCAACTGGCG

AGACAGCTGCTG
AGACAGCTGCTG
GGACAGCTGCCG
AGACAGCTGCCG
AGACAGCTGCTG

CAGCATCTGCTG
CAGCATCTGCTG
CAGCGTCTGAGG
CAGCGTCTGAGG
CAGCATCTGCTG

CTGCAGCTGCTG
CTGCAGCTGCTG
CTGCGAGTAATG
ATGTGAGTAATG
CTGCAACTGGCG

AGACAGCTGCTG
AGACAGCTGCTG
GGACAGCTGCCG
AGACAGCTGCCG
AGACAGCTGCTG

GAGCAACTGCTG
GAGCAACTGCTG
AAGCACTTGCTA
AAACACTTGCTA
GGGTACCTGTTG

CAGCATCTGCTG
CAGCATCTGCTG
CAGCATCTGTTG
CAGCATCTGTTG
CAGCATCTGCTG

CTGCAGCTGCTG
CTGCAGCTGCTG
ATGCAGCTGCGG
CTGCAGTTGCGG
CTGCAGCTGCTG

AAGCAGCAGGTG
AAGCAGCAGGTG
TAGCAGCAAATG
TAGCAACAGGTG
AAGCAGCAAGTG

CTGCAGCTGCTG
CTGCAGCTGCTG
ATGCAGCTGCGG
CTGCAGTTGCGG
CTGCAGCTGCTG

AAGCAGCAGCAG
AAGCAGCAGCAG
AAGCAGCAGCAG
AAGCAGCAGCAG
AAGCAGCAGCGG

CCGCAGCTGCTG
CCGCAGCTGCTG
CCCCAGCTGCTA
CCTCAGCTGCTA
CCCAAGCTGCCA

CAGCACCTGCTG
CAGCACCTGCTG
TGGACCCTGTTG
TGAACCCCACTG
CGGAGCCTGCTG

GGGCAGCTGCTG
GGGCAGCTGCTG
ATGCAGTTGCTG
AAGCAGCTGCTA
ATTCATCTGCTG

AGACAGCTGCTG
AGACAGCTGGTG
AGACAACTGGTG
AGACAACTGGTG
AGGTACTTTACA

CCGCAGCTGCTG
CCGCAGCTGCTG
CCGCAGCCGCCG
CCGCAACCGCCG
CCGCAGCCTCCG

AAACAACTGCTG
AAACAACTGCTG
AGGCAGCTGCAG
AAAGAGCTGCAG
AAGCGGCTGCTG

CTGCAGCTGCTG
CTGCAGCTGCTG
ATGTAACTGCTG
ATGTAGCTGCTG
GTCCAGCTGCTG

CAGCACCTGCTG
CAGCACCTGCTG
CAGCACCTGCTC
CAGCACCTGCTC
CAGCACCTGCTG

AAACAACTGCTG
AAACAACTGCTG
AAGCAGCTGCTG
ACACAACTGCTG
AAACAATTACTG

AAGCAGCAGGTG
AAGCAGCAGGTG
AAGCAGCAGGTG
AAGCAGCAGGTG
AAGCAGCAGGTG

CTGCAGCTGCTG
CTGCAGCTGCTG
CTTTAGCCGTTG
CCTTAGGCTTTG
CTCCTCGTGCTG

CTGCAGCTGCTG
CTGCAGCTGCTG
CTTTAGCCGTTG
CCTTAGGCTTTG
CTCCTCGTGCTG

CTGCAGCTGCTG
CTGCAGCTGCTG
CTGCAGCTGTGA
CTGCAGCTGTTA
CAGCGGGGGCAG

AAGCAGCAGCAG
AAGCAGCAGCAG
GAGCAGCAGCAG
GAGCAGCAGCAG
AAGCAGCAGCAG

CAGCACCTGCTG
CAGCACCTGCTG
CAGCACCTGCTC
CAGCACCTGCTC
CAGCACCTGCTG

AACCAGCTGCTG
AACCAGCTCCTG
AATAAGTTGCTT
AATAAGTTGCTT
AACAAATTGCTG

AAGCAGCTGGAG
AAGCAGCTGGAG
TGGCTGTGGGAA
AGGCTGTGGGAA
AAGCAGCTGGAG

CCGCAGCTGCTG
CCGCAGCTGCTG
CCCCAGCTGCTA
CCTCAGCTGCTA
CCCAAGCTGCCA

GAGCAACTGCTG
GAGCAACTGCTG
GAGGGATCGCTG
GAGGGATCGCTT
GAGGAGCCGCTG

AACCAGCTGCTG
AACCAGCTGCTG
AGCAAGTTGCTG
AGCGAGTGGCTG
AGCCAGCTTCTA

AGACAGCTGCTG
AGACAGCTGCTG
GGACAGCTGCCG
AGACAGCTGCCG
AGACAGCTGCTG

CCGCAGCTGCTG
CCGCAGCTGCTG
CCGCAGCTGCTG
CCGCAGCTGCTG
CGGCAGCTGCAG

CAGCATCTGCTG
CAGCATCTGCTG
CAGCGTCTGAGG
CAGCGTCTGAGG
CAGCATCTGCTG

AAGCAGCAGCAG
AAGCAGCAGCAG
AAAAGTCAGGAG
AAAAGTCAGGAG
AAGGGCCAGGAG

GGGCAGCTGCTG
GGGCAGCTGCTG
GGGCAGTGGCTG
GGGCAGTGGCTG
GGCCAGCTGCCA

AAGCAGCAGCAG
AAGCAGCAGCAG
AAAAGTCAGGAG
AAAAGTCAGGAG
AAGGGCCAGGAG

CCGCAGCTGCTG
CCGCAGCTGCTG
CCCCAGCTGCTA
CCTCAGCTGCTA
CCCAAGCTGCCA

AACCAGCTGCTG
AACCAGCTGCTG
AGCAAGTTGCTG
AGCGAGTGGCTG
AGCCAGCTTCTA

AAGCAGCAGCAG
AAGCAGCAGCAG
CAACAGCAGCAG
CGGCAGCAACAG
ACTCAGCAGCAG

AAGCAGCAGCAG
AAGCAGCAGCAG
AAGCAGCAGCAG
AAGCAGCAGCAG
AAAGAATAGCAA

CTGCAGCTGCTG
CTGCAGCTGCTG
CTGCAGCTCCAT
CGGCTGCTCAAT
CTGCAATTGCTG

AAGCAGCTGGAG
AAGCAGCTGGAG
CAGTAGCAGGCA
CAACAGCAGGAG
GAGCAGCGGGAG

AAGCAGCTGGAG
AAGCAGCTGGAG
TGGCAGCTGACA
TGTCAGCTGCCA
GCGCACCGGGAC

CTGCAGCTGCTG
CTGCAGCTGCTG
CTGCAGATGCCG
CTGCAGCTGCTG
CCATGGCTCCTG

AAACAACTGCTG
AAACAACTGCTG
AGATAGCCGGAC
AGATAGCTGGAC
AGATAACTGGGC

CTGCAGCTGCTG
CTGCAGCTGCTG
CTGCAGCTGCTG
CTGCAGCTGCTG
CCGCAGCTGCTG

CAGCACCTGCTG
CAGCACCTGCTG
CACTGCTTGCTG
CACTGCTTGCTG
GGGCACCTGCTG

AAGCAGCAGGTG
AAGCAGCAGGTG
CAGCAGCAGGTG
CAGCAGCAGGTG
AAGCAGCAGGTG

CTGCAGCTGCTG
CTGCAGCTGCTG
CTGCGAGTAATG
ATGTGAGTAATG
CTGCAACTGGCG

CGGCAGCAGCAG
CGGCAGCAGCAG
CTGGGACAGCAG
CTGGAACAGTAG
CTGGAGCAAGAA

ACGCAGCTGCTG
ACGCAGCTGCTG
ACACAGCTGCAG
ACACAGCTGCAG
ACACAGCTGCCG

CAGCAGCTGCGG
CAGCAGCTGCGG
CGGCGGCTGCGG
CGGCGGTTGCGG
CGGAGGCTGCGG

CAGCAGCTGCCG
CAGCAGCTGCCG
TCTCAGCTGCCA
CCCCAGCTGCGA
CTGCGGCCGCCG

CAGCAACTGGAG
CAGCAACTGGAG
TTGCAAGTAGAG
TTGCAACTAGAG
CTGCAGTCCGAG

CAGCAGCGGCTG
CAGCAGCGGCTG
CATTGGCCATTG
CATTGGCCATTG
CAGAAGGGGTCG

CGGCAGCAGCAG
CGGCAGCAGCAG
CCGTAGCGGCGG
CCGTAGCAGCGG
CGGCGGCCGCAC

CAGCAGCTGCGG
CAGCAGCTGCGG
TAGCAGCTGGGG
TAGCAGCTGAGG
TGGCAGCTTGGG

CAGCAGCCGCTG
CAGCAGCTGCTG
CTTCAGTCCCCG
CTGCAGTCCCCG
CTGCAGCTGCCG

CAGCAACAGCAG
CAGCAACAGCAG
GAGCAGCAGCAG
GAGCAGCAGCAG
CAGCAGCAGCAG

CGGCAGCAGCAG
CGGCAGCAGCAG
CGCTAACACTGG
CGTTAACACCGA
CAGGAGCGGTCG

CAGCAGCTGCGG
CAGCAGCTGCGG
CAGCAGCTGCGG
CAGCAGCTGCGG
CTGCAGCTGCCG

CAGCAGCTGCGG
CAGCAGCTGCGG
TAGCAGCTGGGG
TAGCAGCTGAGG
TGGCAGCTTGGG

CGCCAGCTGCTG
CGCCGGCTGCTG
CGCCAGGAGCTG
CGCCAGGAGCTG
CGCCGGGCGCCG

TGGCAGCTGCTG
TGGCAGCTGCTG
TGGCAGCTGCTG
TGGCAGCTGCTG
TGGCAGCTGCTG

TGGCAGCTGCTG
TGGCAGCTGCTG
TGGCAGCTGCCT
TGGCAGCTGCCG
TGGCAGCTGCTC
