# Supplementary material for: Correlated Evolution of Positions within Mammalian cis Elements
Source: PLoS One. 2013 Feb 8;8(2):e55521. doi: 10.1371/journal.pone.0055521 (PMC3568137; doi:10.1371/journal.pone.0055521)
Supplement: Text Archive S1 — A compressed/ZIP file archive of all binding site data for the 64 PWMs used in our analysis. The individual files are named per PWM ID, so for instance, “MA0002.hits” corresponds to JASPAR PWM MA0002. This has 333 binding sites, each of length 9. Each binding site is grouped as a set of 5 aligned sequences corresponding to human, chimp, mouse, rat and dog (from first to last). A blank line separates binding sites from each other. (GZ) [file pone.0055521.s004.gz › Hits/MA0057.hits]

GGAGGGGGAA
GGAGGGGGAA
AGAGGAGACA
AGAGGAGAGG
GGAGGAGGAG

GGAGGGGGAA
GGAGGGGGAA
GGAGGGAGAA
GGAGGGAGAA
GGAGGGGGAA

GGAGGGGGAA
GGAGGGGGAA
ACAGGGGGAA
GGAGGGGGAG
GGAGGGGGGA

GGAGGGGGAA
GGAGGGGGAA
GGAAGGGGTA
GGAAGGGGGA
GGGCCGAGCG

GGAGGGGGAA
GGAGGGGGAA
AGAGGTAGAA
AGAGGTAGAA
GGATGAAGAA

GGAGGGGGAA
GGAGGGGGAA
GGAGGAGAAA
AGAAAGGGAA
GAGGAGGAAA

GGAGGGGGAA
GGAGGGGGAA
GGAGGGGGCA
GGAGGGGGCA
GGTGGGGGAA

GGAGGGGGAA
GGAGGGGGAA
GGAGGGGGAA
GGAGGGGGAA
GGAGGGGGAA

GGAGGGGGAA
GGAGGGGGAA
GTGGAGGGAA
GTGGAGGGAA
GTGGAGGGAG

GGAGGGGGAA
GGAGGGGGAA
GGCGGGGGAA
GGAGGGGGAA
GGAGGGGGAG

GTAGGGGGAA
GTAGGGGGAA
GTAAGGGGAA
GTAAGGGGAA
GTAGGGGGAA

GGAGGGGGAA
GGAGGGGGAA
AGCGGGGCTA
CGCGGTGCTA
GGAAGGGGAA

GGAGGGGGAA
GGAGGGGGAA
GGAGGGGGGA
GGAGGGGGGA
GGAGGGGAAA

GGAGGGGGAA
GGAGGGGGAA
GGAGGAGGAA
GGAGGAGGAA
GGAGGGGAAA

GGAGGGGGAA
GGAGGGGGAA
CGAGGTGGAA
CGAGGTGGAA
GGAGGGGGAA

GGAGGGGGAA
GGAGGGGGAA
CCGGGGAGGA
TTGGGGGAAG
TTTGGGGGGG

GGAGGGGGAA
GGAGGGGGAA
GGAGGGGGGA
GGAGGGGGGA
GGAGGGGGGA

GGAGGGGGAA
GGAGGGGGAA
TGTGGAGTAA
GGTGGGGGAA
GGTGGGGGAA

GGAGGGGGAA
GGAAGGGGAA
GGGCGGGGCA
GGGCGGGGAA
GGCGGGGAAA

GGAGGGGGAA
GGAGGGGGAA
GGAGGAGGAG
GGAGGAGGGG
GGAGGGGGAG

GGAGGGGGAA
GGAGGGGGAA
GGAGGGGGAA
GGAGGGGGAA
GGAGGGGGAA

GTAGGGGGAA
GTAGGGGGGA
GTAGGGAAAG
GTAGGGAAAG
GTAGGGGGAC

GGAGGGGGAA
GGAGGGGGAA
GAAACAGGCA
GAAACAGGCA
GGAGGGGGCA

GGAGGGGGAA
GGAGGGGGAA
TGGGTAGGAA
TGGGTAGGAA
AGGGAGGGAG

GTAGGGGGAA
GTAGGGGGGA
GTAGGGAAAG
GTAGGGAAAG
GTAGGGGGAC

GGAGGGGGAA
GGAGGGGGAA
GGAAGGGGAA
GGAAGGGAAA
GGGGGGGAGA

GGAGGGGGAA
GGAGGGGGAA
GGAAGGGGAA
GGAAGGGAAA
GGGGGGGAGA

GGAGGGGGAA
GGAGGGGGAA
GGAAGGGTAA
GGAAGGATAA
GGAGGGGTAG

GGAGGGGGAA
GGAGGGGGAA
GCAGGGGGCA
GCAGGGGGCA
GCAGGAGGCA

GGAGGGGGAA
GGAGGGGGAA
TGGGGAGGAA
TGGGGAGGAA
GGGGGGGGAA

GGAGGGGGAA
GGAGGGGGAA
GGAGGGCCGA
GGAGGGCCGA
CGGGGGAGAG

GGAGGGGGAA
GGAGGGGGAA
TGTGGAGAGT
GGAGGGGAGT
TGGAGGGGAA

GGAGGGGGAA
GGAGGGGGAA
GGGGGCGGGA
GGAGCGGGTC
GGGGGGAGGG

GTAGGGGGAA
GCAGGGGGAA
GTTTGAGAAG
GTTTGAGAAG
GTTTGAGGAA

GGAGGGGGAA
GGAGGGGGAA
GGAGGGGGAA
GGAGGGGGAA
GGAGGGGGAA

GGAGGGGGAA
GGAGGGGGAC
GGCAGTGGAG
GGTGGTGGAG
GGTGCTGGAG

GGAGGGGGAA
GGAGGGGGAA
GGAGGGTGAA
GGAGGGTGAA
GGAGGGAGAA

GGAGGGGGAA
GGAGGGGGAA
AGAGGGGCAA
AGAGGGGCGA
GGAGGAGGAG

GGAGGGGGAA
GGAGGGGGAA
GGACGGAGAA
GGAGGGAGAA
GGAGGGGGAA

GGAGGGGGAA
GGAGGGGGAA
GGGGAGGGAA
GGGGAGGGAA
CAAGAGGGAA

GGAGGGGGAA
GGAGGGGGAA
GAATGTTGAA
GAATGTTGAA
GGATGTTGAA

GGAGGGGGAA
GGAGGGGGAA
GGACAGAGAA
GGACAGGGTA
GGAAGGAGAA

GGAGGGGGAA
GGAGGGGGAA
GGGAGGGAGA
GGGAGGGAGA
GGAGGGGGAA

GGAGGGGGAA
GGAGGGGGAA
GTAGGGGGAA
GTAGGGGGAA
GGAGGGGGAA

GGAGGGGGAA
GGATGGGGAA
GGAGATGAAA
GGAGATGAAA
GGAGGTGGAA

GGAGGGGGAA
GGAGGGGGAA
GGAGGAGGAA
GGAGGAGGAA
GGAGGGGAAA

GGAGGGGGAA
GGAGGGGGAA
AGAGGGGGAA
AGAGGGGGAA
GGAGGGGGAA

GGAGGGGGAA
GGAGGGGGAA
GGACAGGGAA
GGACAGGAAG
GGAGGTAGGA

GGAGGGGGAA
GGAGGGGGAA
GGAGGGGTGA
GGAGGGGTGA
GGAGGGGGAG

GGAGGGGGAA
GGAGGGGGAA
GGAAGGGGAA
GGAAGGGGAA
GGAGGGGGAT

GGAGGGGGAA
GGAGGGGGAA
TGGGTAGGAA
TGGGTAGGAA
AGGGAGGGAG

GGAGGGGGAA
GGAGGGGGAA
CAAGGTGGAA
CAAGGTGGGA
CGCGGGGGGC

GGAGGGGGAA
GGAGGGGGAA
GTTGGGGAAA
GTGGAGGGAA
GGAGGGGGAG

GTAGGGGGAA
GTAGGGGGAA
GGAGGGGGAA
GTAGGGGGAA
GGAGGGGGAA

GGAGGGGGAA
GGAGGGGGAA
GAAGGGGGAA
GAAGGGGGAA
GGAGGGGGAA

GGAGGGGGAA
GGAGGGGGAA
GGAGGAAGAA
GGAGGGAGAA
GGGGGGGGAA

GGAGGGGGAA
GGAGGGGGAA
AGCGGGGCTA
CGCGGTGCTA
GGAAGGGGAA

GGAGGGGGAA
GGAGGGGGAA
GGCGGGTGGG
GGCGGGTGGG
GGAGAGGGGG

GGAGGGGGAA
GGAGGGGGAA
GGAGGAGGAG
GGAGGAGGAA
GGAGAAGCAA

GTAGGGGGAA
GTAGGGGGAA
GTAGGGGGAA
GTAGGGGGAA
GTAGGGGGAA

GGAGGGGGAA
GGAGGGGGAA
GGAGGGGGAA
GGAGGGGGAA
GGAGGGGGAA

GGAGGGGGAA
GGAGGGGGAA
GGAGAGGGAG
GGAGAGGGAA
TGGGGGGGAA

GGAGGGGGAA
GGAGGGGGAA
GATGGAAGAA
GTTGGAAGAA
GCTGGGGTAA

GGAGGGGGAA
GGAGGGGGAA
GGAAAAGATT
GGAGAAGATC
GGAGAGGGAA

GGAGGGGGAA
GGAGGGGGAA
AGTGGGGTGA
AGTGGGGTGA
GGGGGGGGGG

GGAGGGGGAA
GGAGGGGGAA
GGAAAAGATT
GGAGAAGATC
GGAGAGGGAA

GGAGGGGGAA
GGAGGGGGAA
GGAGGCAGAA
GGAGGGGGAA
GGAGGGGGAA

GGAGGGGGAA
GGAGGGGGAA
AGAGTTTAAA
GGAGATTAAA
GGAGAGGAAA

GGAGGGGGAA
GGAGGGGGAA
CGAAGGGGAA
AGAAGAGGAA
GAGGGGGCGA

GGAGGGGGAA
GGAGGGGGAA
GGAGGGGGAG
GGAGGGGGAG
GGAGGGGGAA

GGAGGGGGAA
GGAGGGGGAA
GGAGGGGGAA
GGAGGGGGAA
GGAGGGGGAA

GGAGGGGGAA
GGAGGGGGAA
AGCGGGGCTA
CGCGGTGCTA
GGAAGGGGAA

GGAGGGGGAA
GGAGGGGGAA
GGGGGGGGGG
AGAGGGAGGA
GAAACAGGGT

GGAGGGGGAA
GGAGGGGGAA
GGGAGGGAGA
GGGAGGGAGA
GGAGGGGGAA

GTAGGGGGAA
GTAGGGGGAA
GTAAGGACAG
GTAAGAACAG
GTAGGGGTAG

GGAGGGGGAA
GGAGGGGGAA
AGGAGAGGAG
AGGAGAGGAG
GGGGGAGAAG

GTAGGGGGAA
GTAGGGGGAA
CTCGGGGAAA
CTCGGGGAAA
CTGGGGAGAA

GGAGGGGGAA
GGAGGGGGAA
GGAGGGAGAA
GGAGGGAGAA
GGAGGGGGCA

GGAGGGGGAA
GGAGGGGGAA
GGAGGAAGAA
GGAGGGAGAA
GGGGGGGGAA

GGAGGGGGAA
GGAGGGGGAA
GAAGAGGGCA
GAGGAGGGCA
AAGAGGGGCA

GGAGGGGGAA
GGAGGGGGAA
GGAGGAGGAA
GGAGGAGGAA
GGAGGGGAAA

GTAGGGGGAA
GTAGGGGGAA
GCTGGGAGAT
GTTGGGAGAT
GGGAGGAGAG

GGAGGGGGAA
GGAGGGGGAA
AGTGGGGGGA
AGTGGGGGAG
GGAGGGGGGA

GGAGGGGGAA
GGAGGGGGAA
GGAGGGGGAA
GGAGGGGGAA
GGAGGGGGAA

GTAGGGGGAA
GTAGGGGGAA
CGAGTGGGAG
TTAGTGGGAG
GTAGGGGGAG

GGAGGGGGAA
GGAGGGGGAA
GAATGTTGAA
GAATGTTGAA
GGATGTTGAA

GGAGGGGGAA
GGAGGGGGAA
ACAGGGGGAA
GGAGGGGGAG
GGAGGGGGGA

GGAGGGGGAA
GGAGGGGGAA
GGTTACGGAA
GGTTACGGAA
GAAGGAGGAA

GGAGGGGGAA
GGAGGGGGAA
GGAGGAGGAA
GGAGGAGGAA
GGAGGGGAAA

GGAGGGGGAA
GGAGGGGGAA
GGAGGAGGAA
GGAGGAGGAA
GGAGGGGAAA

GGAGGGGGAA
GGAGGGGGAA
GAAAGGAAAA
AAGAGGAAAA
GGGAGGGGAA

CGAGGGGGAA
CGAGGGGGAA
CTAAGGAGAA
CTAAGGGGAA
CACGGGGGAA

TGAGGGGGAA
TGAGGGAGAA
AGAAGGGGAA
GGAGGGCGAA
TGAGAGGGAA

TGAGGGGGAA
TGAGGGGGAA
TGAAATGAAG
TGAAATGAAG
TGTGAGTTCA

CTAGGGGGAA
CTAGGGGGAA
GTTAGGGGAT
TTAGGGGGGT
GTGCAGGGAG

TGAGGGGGAA
TGAGGGGGAA
GGAGGAGGAA
GGAGGAGGAA
TGAGGGGGAA

TGAGGGGGAA
TGAGGGGGAA
TGAGGGGGAA
TGAGGGGGAA
TGAGGGGGAA

TGAGGGGGAA
TGAGGGGGAA
TGCTCAGGAA
TGCTAAGGAT
CGCCGAGGGG

CGAGGGGGAA
CGAGGGGGAA
CCAGGGGGAA
CCAAGGGGAA
GGAGGGGGAG

TGAGGGGGAA
TGAGGGGGAA
TGGGGTGGCA
TTGAGGGGAG
AGGCTTGGAG

TGAGGGGGAA
TGAGGGAGAA
AGAAGGGGAA
GGAGGGCGAA
TGAGAGGGAA

TTAGGGGGAA
TTACGGGGAA
CTAGCAGGAC
CTAGCAGGAT
TCCCTGGGAG

TTAGGGGGAA
TTAGGGGGAA
TCAGGGGGAA
TCAGGGGGAA
TTAGGGGGAG

CGAGGGGGAA
TGAGGGGGAA
GGAGAGGGAG
GGAGAGGGAG
AGAGGGGGAA

TGAGGGGGAA
TGAGGGGGAA
TGGAACGGAG
TGGAACAGAA
TGAGGAGGAA

TTAGGGGGAA
TTAGGGGGAA
TAAGAGGTGA
TAAGAGGGAA
TTAGGGAAGA

TGAGGGGGAA
TGAGGGAGAA
AGAAGGGGAA
GGAGGGCGAA
TGAGAGGGAA

TGAGGGGGAA
TGAGGGGGAA
GGTTGGTGTT
TGTTGGTGTT
TGCGGGTGGA

TTAGGGGGAA
TTAGGGGGAA
CAAGGGGAAA
CAAGGGGGAA
TTAGGAGGAA

TGAGGGGGAA
TGAGGGGGAA
TGAGAGGGAA
TGAGGGGGAA
TGAGGGGGAA

TTAGGGGGAA
TTAGGGGGAA
TCTGTATGGA
TCCGTATGGA
TTAGCCCGCA

CTAGGGGGAA
CTAGGGGGAA
ACAGGATGAA
ACAGGATAAA
CGACGAGGAA

TGAGGGGGAA
TGAGGGGGAA
TGAGGGAGAA
TGAGGGACAA
TGAGGGGGGG

TGAGGGGGAA
TGAGGGGGAA
TGATGGGCTG
TGCGGGGCCG
TCGGGGGAGG

CGAGGGGGAA
CGAGGGGGAA
AGAATTGGGA
AGAATTGGGA
GGCGGGGGGT

CGAGGGGGAA
CGAGGGGGAA
AGAAGGAAAA
AGAAGGAAAA
GGGCGGACGC

TTAGGGGGAA
TTAGGGGAAA
TCAGAGAGGA
TCAGAGAGGG
TTAGGAAAGA

TTAGGGGGAA
TTGCGGGGAA
CTAGAGGGCA
GTAGAGGGCC
CAGGGGGGGT

CGAGGGGGAA
CGAGGGGGAA
CCAGGGATTC
CCAGGGATTC
CGCGGGGAAG

TGAGGGGGAA
TGAGGGGGAA
TGGGGTGGCA
TTGAGGGGAG
AGGCTTGGAG

CTAGGGGGAA
ATAGGGGGAA
CCGGAGAGAA
CTGGAGAGAA
CTCGGAAGAG

TTAGGGGGAA
TTAGGGGGAA
TAAGAGGTGA
TAAGAGGGAA
TTAGGGAAGA

CGAGGGGGAA
GGAGGGGGAA
GGAGGGGGGG
GGGGATGGAA
GAAGGGGGGG

TGAGGGGGAA
TGAGGGGAAA
TGAAAGGATT
TGAAAGGATT
TGAGGGAAAA

TGAGGGGGAA
TGAGGGGGAA
TGAGGGGAAT
TGAGGGGAAT
TGAGGGGGGG

TGAGGGGGAA
TAAGGGGGAA
GGCAGAAGGC
GGCAGAAGGA
CGAGGAGGGA

CTAGGGGGAA
CTAGGGGGAA
CTATGAGGAG
CTGCGAGGGG
CTTGTGGAAG

TGAGGGGGAA
TGAGGGAGAA
AGAAGGGGAA
GGAGGGCGAA
TGAGAGGGAA

CGAGGGGGAA
CGAGGGGGAA
CTTTAGAGAA
CGTTAGAGAA
AGATGGCCAA

TGAGGGGGAA
TGAGGGGGAA
TGAGGAGGGA
TGAGGAGGGA
TGGGGCGGGA

CTAGGGGGAA
CTAGGGGGAA
CTAGAGGGAA
CTAGAGGGAA
CTAGGGGGAA

CGAGGGGGAA
CGAGGGGGAA
TGAAAAGCTG
TGAAAAGCCG
CAGGTGGGAA

CGAGGGGGAA
CGAGGGGGAA
CCAGGGATTC
CCAGGGATTC
CGCGGGGAAG

TTAGGGGGAA
TTAGGGGGAA
TTAGGGGAAA
TTTGGGGAAA
TTAGGGGAAA

TTAGGGGGAA
TTAGGGGGAA
TTTGGATAAA
TTTGAATAAA
TTTGGGGGAA

TGAGGGGGAA
TCAGGGGGAA
CATAAGAAAA
CATAAGAAAA
TAATAAGGTG

CGAGGGGGAA
CGAGGGGGAA
CGCAGGGGAA
CGCAGGGGAA
CGGGGCGGGG

TGAGGGGGAA
TGAGGGGGAA
TGAGGGGAAT
TGAGGGGAAT
TGAGGGGGGG

TTAGGGGGAA
TTAGGGGGAA
TTGGGGGGAA
TTGGGGGAAA
TAAGGAGAAG

CGAGGGGGAA
CGAGGGGGAA
CGAAGGGGAA
CTAAGGGGAA
CGAGGGGGAA

CGAGGGGGAA
CGAAGGGGAA
CGAAGTGGAA
CGAAGTGGAA
CGAAAGGGAA

TGAGGGGGAA
TGAGGGGGAA
AGAGCAGAGA
AGAGGAGAGA
CAACGGGAAA

CGAGGGGGAA
CGAGGGGGAA
CAGAGGAGGA
CCGAGGAGTA
CGACGGGGAA

CGAGGGGGAA
CGAGGGGGAA
CTAAGGAGAA
CTAAGGGGAA
CACGGGGGAA

TTAGGGGGAA
TTAGGGGGAA
CTTCATGGAA
CTTCATGGAA
TCTCGGGGCC

GGAGGGGGAG
GGAGGATGAG
GAAGAATGAA
GGAGGGGGCG
GGGGCAGGCA

GGAGGGGGAG
GGAGGGGGAG
GGAGGGGGAG
GGAGGGGGAT
AGAGGGGGAG

GGAGGGGGAG
GGAGGGGGAG
GGAGGAGGGC
GGAGGAGGGC
GGTGGTGGGC

GTAGGGGGAG
GTAGGGGGAG
GGAGGAGAGA
GAAGGGAGAG
GGAAGGAGAT

GGAGGGGGAG
GGAGGGGGAG
GGAGGGGGAG
GGAGGGGGAG
GGAGGGGGAG

GGAGGGGGAG
GGACGGGGAG
GGAGGGCGGA
GGAGGGCGGA
CGAGAGGGCG

GGAGGGGGAG
GGAGGGGGAG
GGAGGGGCCC
GGGCCAGGAG
GGAGGGGGCG

GGAGGGGGAG
GGAGGGGGAG
GCAGGGGGAG
GCAGAGGGAG
GGAGGGGGAG

GGAGGGGGAG
GGAGGGGGAG
GGAGGAGGGC
GGAGGAGGGC
GGTGGTGGGC

GGAGGGGGAG
GGAGGGGGAG
AGAGAGGGAG
AGAGAGGGAG
GAAGGGGGAG

GGAGGGGGAG
GGAGGGGGAG
GGAGGGGGAG
GGAGGGGGAG
GGAGGGGGAG

GTAGGGGGAG
GTAGGGGGAG
GTAGGGGGCG
ATAGGGGGAG
GCAGGGGGAG

GGAGGGGGAG
GGAGGGGGAG
GGAGGAGCAA
GGAGGAGCAA
GGAGGGGAGA

GGAGGGGGAG
GGAGGGGGAG
AGAGAGAGAA
AGAGAGAGAG
GGAGGGGCAG

GGAGGGGGAG
GGAGGGGGAG
GGAGGGGGAG
GGAGGGGGAG
GGAGGGGGAG

GGAGGGGGAG
GGAGGGGGAG
GAATGGGAGG
AGGCGGGGTG
GGGAGGGCGA

GGAGGGGGAG
GGAGGGGGAG
GGAGGGGGGA
GGAGGGGGGA
GGAGGGGGAG

GGAGGGGGAG
GGAGGGGGAG
CGAGCGGGCA
CGAGCGGGCA
GGCGGCGGTG

GGAGGGGTAA
GGAGGGGTAA
GGAGGGATGG
GGGTGGGAGG
GGAGGGATGA

GGAGGGGGAG
GGAGGGGGAG
GGAGGGGGAG
GGAGGGGGAG
GGAGGGGGAG

GGAGGGGGAG
GGAGGGGGAG
GGAGGAGGGC
GGAGGAGGGC
GGTGGTGGGC

GGAGGGGGAG
GGAGGGGGAC
CAAGGAAGAG
CAAGGAAGAG
ACAGGGGGAG

GGAGGGGGAG
GGAGGGGGAG
GGCGGGGGAG
GGCGGGGGAG
GGAGGGGGAG

GGAGGGGGAG
GGAGGGGGAG
GGAGGGGAAC
GGAGGGCGAC
AGAGGGAGAG

GTAGGGGGAG
GTAGGGGGAG
GCAGAACAAC
GCAGAACAGC
GAAGAGGAAG

GGAGGGGGAG
GGAGAGGGAG
GGGCAGGGAA
GGACAGGGAG
GGGGTGGGGG

GGAGGGGGAG
GGAGGAGGAG
GGAGGGAGGG
GGAGGGAGGG
GGAGGGGGCA

GGAGGGGGAG
GGAGGGGGAG
GGAGGAAGAA
GGAGGAAGAA
GGAGGAGGAA

GGAGGGGGAG
GGAGGGGGAG
GGGTGGGGGG
GGGAGGGGGG
GGAGGGGGAG

GGAGGGGGAG
GGAGGGGGAG
GGAGGGGGAG
GGAGGCGGAG
GGAGGGGGTG

GGAGGGGGAG
GGAGGGGGAG
ACAGGCAGAA
GCAGGCAGAA
GGAGGAGGAG

GGAGGGGGAG
GGCGGGGGAG
GGCAGGGTAG
GGCAGGGTAG
GGTGGGGAGG

GTAGGGGGAG
GTAGGGGGAG
GCGGGGGGAG
GCAGGAGGAG
GTAGGGGGGA

GGAGGGGGAG
GGAGGGGGAG
GGAGGGGGAG
GGAGGGGGAG
GGAGGGGGAG

GGAGGGGGAG
GGAGAGGGAG
GGGCAGGGAA
GGACAGGGAG
GGGGTGGGGG

GGAGGGGGAG
GGAGGGGGAG
TGCTGGGGAG
GGTTGGGGAG
GGCGGGGGCG

GGAGGGGGAG
GGAGGGGGAG
GAGGGGGGAG
GGAGGGGGAG
AGAGGGGAGG

GGAGGGGGAG
GGAGGGGGAG
GAATGCTGGG
GAATTCTGGG
GTAGGGGGTG

GGAGGGGGAG
GGAGGGGGAG
GACATGGGAG
GGGAGACGAG
GGGAGGGGAG

GGAGGGGGAG
GGAGGGGGAG
GGAGTGGGTG
GGAGTGGGTG
GGAGGGGGAG

GGAGGGGGAG
GGAGGGGGAG
GCAAGGGGAG
GTCAGGGAGG
GGAAGGGGAG

GGAGGGGTAA
GGAGGGGTAA
CAGTTGGCAG
CAATTGGCAG
GCAGGGGCAG

GGAGGGGGAG
GGAGGGGGAG
GAAGGGGGAG
GGAGGGGAGG
GGAGGGGGAG

GGAGGGGGAG
GGAGGGGGAG
GGAGGGTGAG
GGAGGTCGAG
GAGAGGGGGT

GGAGGGGGAG
GGAGGGGGAG
GAGGGAGGAG
GAGGGAGGAG
GAGGGGGATG

GGAGGGGTAA
GGAGGGGTAA
AGAGGAATAA
AGAGGAATAA
GGAGGGGCTG

GGAGGGGGAG
GGAGGGGGAG
GGAGGGGGAA
GGAGGGGGAA
GGGGTGGGGT

GTAGGGGGAG
GTAGAGGGAG
GCCGAGGAGG
GCCGAGGAGG
GCTGGGAGAT

GGAGGGGGAG
GGAGGAGGAG
GAAGAGGGAG
GAAGGGGGAG
GCGGGGGGGT

GTAGGGGGAG
GTAGGGGGAG
ATAGAAAGAA
GTTGAGGGAA
GTAGCGGGAG

GTAGGGGGAG
GTAGGGGGAG
GAAGTGTTTT
GAAGTGTTTC
GGAGGGAGAG

GGAGGGGGAG
GGAGGGGGAG
GGGGGATGAG
CCCAGAGGAG
GGAGGGAGAG

GGAGGGGGAG
GGAGGGGGAG
GCAAGGGGAG
GTCAGGGAGG
GGAAGGGGAG

GGAGGGGGAG
GGAGGGGGAG
GGAGGGGGAG
GGAGGGGGAG
GAAGGGGGAG

GTAGGGGGAG
GTAGGGGGAG
ATAGAAAGAA
GTTGAGGGAA
GTAGCGGGAG

GGAGGGGGAG
GGAGGGGGAG
GGAGGGGAAG
GGAGGGGAAG
GGAGGGGGAG

GGAGGGGGAG
GGAGGGGGAG
GGCGGGGGCG
GGCGGGGGCG
GGAGGGGGAG

GGAGGGGGAG
GGAGGGGGAG
GGAGGGGGAG
GGAGGGGGAG
GGAGGGGGAG

GGAGGGGGAG
GGAGGGGGAG
GGAGGGGGAG
GGAGGGGGAG
GCGGGGGGAG

GGAGGGGGAG
GGAGGGGGAG
GGAGGCGGGG
GGAGGCGGGG
GGAGGAGGAG

GGAGGGGGAG
GGAGGGGGAG
GGAGGGGGAG
GGAGGGGGAG
GGAGGGGGAG
