# Supplementary material for: Correlated Evolution of Positions within Mammalian cis Elements
Source: PLoS One. 2013 Feb 8;8(2):e55521. doi: 10.1371/journal.pone.0055521 (PMC3568137; doi:10.1371/journal.pone.0055521)
Supplement: Text Archive S1 — A compressed/ZIP file archive of all binding site data for the 64 PWMs used in our analysis. The individual files are named per PWM ID, so for instance, “MA0002.hits” corresponds to JASPAR PWM MA0002. This has 333 binding sites, each of length 9. Each binding site is grouped as a set of 5 aligned sequences corresponding to human, chimp, mouse, rat and dog (from first to last). A blank line separates binding sites from each other. (GZ) [file pone.0055521.s004.gz › Hits/MA0058.hits]

GACCACGTGA
GACCACGTGA
GACCACGTGA
GACCACGTGA
GACCACATGG

GACCACGTGA
GACCACGTGA
GAACACGTGA
GAACACGTGA
GACCACGTGA

AACCACGTGA
AACCACGTGA
AACCACGTGA
AACCACGTGA
AACCACGTGA

GACCACGTGA
GACCACGTGA
GGTCACGTGA
GGTCACGTGA
GGTCACGTGA

GACCACGTGA
GACCACGTGA
GCCCACGTGA
GCCCACGTGA
GACCACGTGA

GACCACGTGA
GACCACGTGA
GGCCGCGTGA
GGCCGCGTGA
GACCACGTGA

GACCACGTGA
GACCACGTGA
GACCACGTGG
GACCACGTGA
GACCACGTGA

AACCACGTGA
AACCACGTGA
AACTTTATGA
AACTTGATGA
AACTGCGTGA

GACCACGTGA
GACCACGTGA
GCCCACGTGA
GCCCACGTGA
GACCACGTGA

AACCACGTGA
AACCACATGA
AACCACGTGA
AATCACGTGA
AACCATGTGA

GACCACGTGA
GACCACGTGA
GAAAGCCTGA
GACAGCGTGC
TACCACGTGC

GACCACGTGA
GACCACGTGA
GACCTCGCGA
GACCTCACGA
CTCCAGGTGG

AACCACGTGA
AACCACGTGA
AACCACGTAA
AACCACGTAA
GGCCACGTGA

AACCACGTGA
AACCACGTGA
AATCACGTGA
GATCACGTGA
AATCACGTGA

AACCACGTGA
AACCACATGA
AACCACGTGA
AACCACGTGA
AACCATGTGA

AACCACGTGA
AACCACGTGA
GACCACGTGA
GACCACGTGA
AACCAGGTGA

AACCACGTGA
AACCACGTGA
GACCACGTGA
ACCCACGTGA
ACCCACGTGA

AACCACGTGA
AACCACGTGA
AACCACGTGA
AACCACGTGA
AACCATGTGA

AACCACGTGA
AACCACGTGA
AAGCACGTGA
AAGCACGTGA
AACCGCGGAA

GACCACGTGA
GACCACGTGA
GACCACGTGA
AACCACGTGA
GGCCACGTGA

AACCACGTGA
AACCACGTGA
AAGCACGTGA
AAGCACGTGA
AACCGCGGAA

GACCACGTGA
GACCACGTGA
GGCCACGTGA
GGCCACGTGA
GACCACGTGA

AACCACGTGA
AACCACGTGA
AATCACGTGA
GATCACGTGA
AATCACGTGA

AACCACGTGA
AACCACATGA
AACCACGTGA
AACCACGTGA
AACCATGTGA

GACCACGTGA
GACCACGTGA
GAACACGTGA
GAACACGTGA
GACCACGTGA

GACCACGTGA
GACCACGTGA
GGTCACGTGA
GGTCACGTGA
GGTCACGTGA

GACCACGTGA
GACCACGTGA
GACCACGTGA
GACCACGTGA
GACCACGTGA

GACCACGTGA
GACCACGTGA
GGCCACGTGA
GGCCACGTGA
GACCACGTGA

GACCACGTGA
GACCACGTGA
GACTGGGTGA
GACTGGGCGA
GACCAGGTGA

AACCACGTGG
AACCACGTGG
AACCACGTGG
AACCACGTGG
ACCCACGTGG

AACCACGTGG
AACCACGTGG
AACCACGTGG
AACCACGTGG
CGGCACGTGG

GACCACGTGG
GACCACGTGG
GACTGGGTGG
GACTATATGG
AACCCTGTGG

AACCACGTGG
AACCACGTGG
AACCACGTGG
AACCACGTGG
GACCACGTGG

GACCACGTGG
GACCACGTGG
GGCCACGTGG
GGCCACGTGG
GACCACGTGG

AACCACGTGG
AACCACGTGG
AACCACGTGG
AACCACGTGG
GACCACGTGG

GACCACGTGG
GACCACGTGG
GACCACGTGG
GACCACGTGG
CACCACGTGG

GACCACGTGG
GACCACGTGG
TGCCACGTGG
GGCCACGTGG
GGCCACGTGG

GACCACGTGG
GACCACGTGG
GCCCACGTGG
GTCCGCGTGG
GACCACGTGG

AACCACGTGG
AACCACGTGG
AACCACGTGG
AACCACGTGG
AACCACGTGG

GACCACGTGG
GACCACGTGG
GACCACGTGG
GACCACGTGG
CACCACGTGG

GACCACGTGG
GACCACGTGG
GAACATGTGG
GAACATGTGG
CACCACGTGG

GACCACGTGG
GACCACGTGG
GACTACATGG
GACTACGTGG
GACCACGTGC

GACCACGTGG
GACCACGTGG
GGCCACGTGG
GGCCACGTGG
GGCCACGTGG

GACCACGTGG
GACCACGTGG
GACCGAGAGG
GACCGAGTGA
GACCCGGCGG

AACCACGTGG
AACCACGTGG
GATCCCGTGG
GATCACGAGG
AACCACGCGG

GACCACGTGG
GACCACGTGG
GACTACATGG
GACTACGTGG
GACCACGTGC

AACCACGTGG
AACCACGTGG
GACTACGTGA
GACCACATGA
AGCCACTCAG

GACCACGTGG
GACCACGTGG
GAGCACTAGG
GAGCACTAGG
TCCCACATGA

GACCACGTGG
GACCACGTGG
GACCACGTGG
GACCACGTGG
GACCACGTGG

GACCACGTGG
GACCACGTGG
TTTGCCATGG
CACCCCATGG
CACAGCGCGG

AACCACGTGG
AACCACGTGG
AACCACGTGG
AACCACGTGG
ACCCACGTGG

GACCACGTGG
GACCACGTGG
CACCACGTGG
CACCACGTGG
GACCACGTGG

GACCACGTGG
GACCACGTGG
CTTCACATGG
CTTCACATGG
GACCACGTGG

GACCACGTGG
GACCACGTGG
GACCACGTGG
GACCACGTGG
CACCACGTGG

GACCACGTGG
GACCACGTGG
GACCACGTGA
GATCACGTGA
GACCGCGTGG

AACCACGTGG
AACCACGTGG
CTCCCTGCGG
TCCCCTGTGG
ATCCGTGTAG

AACCACGTGG
AACCACGTGG
GATCACGTGG
GATCACGTGG
GGTCACATGG

GACCACGTGG
GACCACGTGG
AACCACCCAG
AACCATATAG
GGCCACAGGG

AACCACGTGG
AACCACGTGG
AACCACGTGG
AACCACGTGG
ACCCACGTGG

GAACACGTGA
GAACACGTGA
GAACACGTGA
GAACACGTGA
GAGCACGTGA

AAACACGTGA
AAACACGTGA
CACCACGTGA
CAACACGTGA
TCTCAGTCTC

GAACACGTGA
GAACACGTGA
GGGGACACAG
GGGGACACAG
GAATACGTGG

AAACACGTGA
AAACACGTGA
GAACACGTGA
AAACACGTGA
GAACACGTGA

TACCACGTGA
TACCATGTGA
GGCCAAGCGG
GGCCATGTGG
TGCTGTGGGG

GAACACGTGA
GAACACGTGA
CCACATAGGC
ATGCACAGGC
GAGCACACGG

AAACACGTGA
AAACACGTGA
CACCACGTGA
CAACACGTGA
TCTCAGTCTC

AAACACGTGA
AAACACGTGA
AAACACATGA
AAACACATAA
AAACACGTGA

TACCACGTGA
TACCACGTGA
TATCACGTGA
TATCACGTGA
AGCCACGTGA

TACCACGTGA
TACCACGTGA
TATCACGTGG
TACCACGTGG
CGCCACGTGA

TACCACGTGA
TACCACGTGA
AACCACGTGA
GACCACGTGA
TACCACGTGA

TACCACGTGA
TACCACGTGA
CGCCACGTGA
TGCCACGTGA
GGCCACGTGA

TACCACGTGA
TACCACGTGA
TATCACGTGG
TACCACGTGG
CGCCACGTGA

TACCACGTGA
TACCACGTGA
CCCCACGTGA
CCCCACGTGA
TACCACGTGA

TACCACGTGA
TACCACGTGA
TATCACGTGA
TATCACGTGA
AGCCACGTGA

TACCACGTGA
TACCATGTGA
TACCATGTGT
TACCATGTGT
TACTGTGTGT

TACCACGTGA
TACCACGTGA
CACCAAGCAA
CACGAAGCAA
TACCACGTGA

GAACACGTGA
GAACACGTGA
GAACACGTGA
GAACACGTGA
GAGCACGTGA

TACCACGTGA
TACCACGTGA
TACCACATAA
TACCACATAA
TACCACGTAA

TACCACGTGA
CACCACGTGA
CCCCACGTGA
TTCCACGTGA
CACCACGTGA

TACCACGTGA
TACCACGTGA
TATCACGTGA
TATCACGTGA
AGCCACGTGA

TACCACGTGA
TACCACGTGA
GGTCATGTGA
TGTCATGTGA
CATCACGTGA

GAACACGTGA
GAACACGTGA
GAACACGTGA
GAACACGTGA
GAGCACGTGA

TACCACGTGA
TACCACGTGA
TATCACGTGA
TATCACGTGA
AGCCACGTGA

GAACACGTGG
GAACACGTGG
GAACACATGG
GAACATGTGG
GAACACGTGG

TACCACGTGG
TACCACGTGG
TACCATTGGA
TACCACTGGG
TACCACGCGG

GATCACGTGA
GATCACGTGA
AGTCACGTGA
AGTCACGTGA
GGCCACGTGA

GAACACGTGG
GAACACGTGG
GAAGAAGTGG
GCAGAAGTGG
GAACATACGC

GAACACGTGG
GAACACGTGG
GAACACGTGG
GAACACGTGG
GAGCACGTGG

AATCACGTGA
AATCACGTGA
AATCACGTGA
AATCACGTGA
AATCACGTGA

GATCACGTGA
GATCACGTGA
GGTCACGTGA
GGTCACGTGA
GGTCACGTGA

GACCACGTGC
GACCACGTGC
GACCACGTGC
GACCACGTGC
GACCACGTGC

AATCACGTGA
AATCACGTGA
GGTCACGTGG
GGTCACGTGA
AGTCATGTGA

GATCACGTGA
GATCACGTGA
ACGCACGTGA
GGGCACGTGA
GACCATATCC

GATCACGTGA
GATCACGTGA
GATCACGTGA
GATCACGTGA
GATCACGTGG

GACCACGTGC
GACCACGTGC
GACTACATCC
GACTACGTAC
GACCACCTGC

GATCACGTGA
GATCACGTGA
ACGCACGTGA
GGGCACGTGA
GACCATATCC

AACCACGTGT
AACCACGTGT
CATCACGTGT
CATCACGTGT
CACCACGTGT

TACCACGTGG
TACCACGTGG
CACCACGTGG
CACCACGTGG
TACCACGTGG

GATCACGTGA
GATCACGTGA
GGTCACGTGA
GATCACGTGA
GGTCACGTGA

GATCACGTGA
GATCACGTGA
ACGCACGTGA
GGGCACGTGA
GACCATATCC

AACCACGTGT
AACCACGTGT
CATCACGTGT
CATCACGTGT
CACCACGTGT

AAACACGTGG
AAACACGTGG
GAGCACGTGG
GAGCACGTGG
CAGCACGTGG

GATCACGTGA
GATCACGTGA
CATCACGTGA
CGTCACGTGA
CGTCACGTGA

AAACACGTGG
AAACACATGG
ATACATATAG
ATACATACAG
AAACAAATAG

AATCACGTGA
AATCACGTGA
GATCACGTGA
GATCACGTGA
GATCACGTGA

AAACACGTGG
AAACACGTGG
GTATACTTGA
GTATACTTGA
ATCCATGAGG

GATCACGTGA
GATCACGTGA
GATCACGTGA
GATCACGTGA
GGTCACGTGA

GATCACGTGA
GATCACGTGA
AGTCACGTGA
AGTCACGTGA
AACCACGTGA

AATCACGTGA
AATCACGTGA
GGTCACGTGA
GGTCACGTGA
CGGCACGTGA

GACCACGTGC
GACCACGTGC
AACCACGTGT
AACCACGTGT
AACCACGTGC

AAACACGTGG
AAACACGTGG
AAACACGTGG
AAACACGTGG
AAACACGTGG

GACCACGTGC
GACCACGTGC
CTCCGCACGC
CACTACATGC
GACCACGTGC

AACCACGTGC
AACCACGTGC
AGCCAAGTGT
AGCCAAGTGT
AGCCAAGTGC

GATCACGTGA
GATCACGTGA
GGTCACGTGA
GATCACGTGA
GATCACGTGA

AATCACGTGA
AATCACGTGA
CATCACGTGA
TGTCACGTGA
GATCACGTGA

AATCACGTGA
AATCACGTGA
AATCACGTGA
AATCACGTGA
AATCACGTGA

GATCACGTGA
GATCACGTGA
GGTCACGTGA
GATCACGTGA
GATCACGTGT

GAACACGTGG
GAACACGTGG
GGGCGCGTGG
GGGCGCGTGG
GCGCGCGAGG

GATCACGTGA
GATCACGTGA
AATCACGTGA
AATCACGTGA
GGTCACGTGA

AACCACGTGT
AACCACGTGT
AACCACGTGT
AACCACGTGC
GACCACGTGT

GATCACGTGA
GATCACGTGA
GACCACGTGA
GACCACGTGA
GGTCACGTGA

GATCACGTGA
GATCACGTGA
AATCACGTGA
AATCACGTGA
GCTCACGTGA

GATCACGTGA
GATCACGTGA
GCTCACGTGC
GCTCACGTGC
GGGCACGTGA

GATCACGTGA
GATCACGTGA
AGTCACGTGA
GGTCACGTGA
GGTCACGTGA

GACCACGTGT
GACCACGTGT
GCCCACGTGC
GCCCACGTGC
GACCACGTGC

GACCACGTGT
GACCACGTGT
GACCATGTGT
GACTACGTGT
GAGCACGTGT

GATCACGTGA
GATCACGTGG
TATCACGTGG
GATCGTGCGG
AATCACGTGA

AACCACGTGT
AACCACGTGT
AACCACGTGT
AACCACGTGC
GACCACGTGT

GATCACGTGA
GATCACGTGA
GATCACGTGA
GATCACGTGA
GATCACGTGG

GAACACGTGG
GAACACGTGG
GAACACATGG
GAACACGTGG
GAACACGTGG

GACCACGTGC
GACCACGTGC
GACCATGTGC
GACCATGTGC
GACTATGTGC

GATCACGTGA
GATCACGTGA
AGACACGTGA
GGACACGTGA
GGTCACGTGG

AAACACGTGG
AAACACGTGG
AAACACGTGG
AAACACGTGG
AAACACGTGC

AAACACGTGG
AAACACGTGG
AACCACGTGG
AAACATGTGG
AAACGCGCGA

AATCACGTGA
AATCACGTGA
CATCACGTGA
TGTCACGTGA
GATCACGTGA

GAACACGTGG
GAACACGTGG
GAACACGTGG
GAACACGTGG
GGACCCTTGG

GATCACGTGA
GATCACGTGA
GGTCACGTGA
GGTCACGTGA
GGTCACGTGA

GACCACGTGC
GACCACGTGC
GACCACGTGC
GACCACGTGC
GACCACGTGC

AATCACGTGA
AATCACGTGA
AGTCACGTGA
AATCACGTGA
GATCACGTGA

TACCACGTGG
TACCACGTGG
CCCCGGGCGG
CCCCGGGTGG
TACCCGGAGG

TACCACGTGG
TACCACGTGG
TACCACGTGG
TACCACGTGG
TACCACGTGG

AACCACGTGT
AACCACGTGT
AACCACGTGT
AACCACGTGT
AACCACGTGT

AACCACGTGT
AACCACGTGT
ATCCAAGCAT
AAACAAGCAC
AGTAAGGTAT

AACCACGTGT
AACCACGTGT
ATCCAAGCAT
AAACAAGCAC
AGTAAGGTAT

AACCACGTGC
AACCACGTGC
AACCACGTGT
AACCACATGC
AACCACGTGC

GACCACGTGT
GACCACGTGT
AATCATCCAC
AATCACCCAC
GATCATCTGT

GACCACGTGT
GACCACGTGT
GATCACATAA
GACCACATAT
GACCACATGT

GATCACGTGA
GATCACGTGA
ACGCACGTGA
GGGCACGTGA
GACCATATCC

AAACACGTGG
AAACACGTGG
AGATCCATGG
AGATCCATGG
AGACACGTGG

GAACACGTGG
GAACACGTGG
AGACACGTGG
AGACACATGG
GGTGATGTGG

GACCACGTGT
GACCACGTGT
GATCATGTGT
GATCATGTGT
GATCACGTGT

AAACACGTGG
AAACACGTGG
AAACACGTGG
AAACACGTGG
AAACACGTGC

AATCACGTGG
AATCACGTGG
AGTTGCTTGG
AATTGCTTCG
AATCACGTGG

GATCACGTGG
GATCACGTGG
AGTCAGGTGG
AGTCAGGTGG
GGTCACGTGG

TAACACGTGA
TAACACGTGA
TAACACGTGA
TAACACGTGA
CCGCACGTGC

AATCACGTGG
AATCACGTGG
GGTCACGTGA
GGTCACGTGA
AGTCACGTGA

GATCACGTGG
GATCACGTGG
GGTCACGTGA
GGTCACGTGG
CGTCACGTGG

TAACACGTGA
TAACACGTGA
CAACACGTGA
CAACACGTGA
CGGCGCGTGA

AATCACGTGG
AATCACGTGG
AACCACGTGG
AATCACGTGG
AATCACGTGG

TAACACGTGA
TAACACGTGA
TGATATATTT
TAATATGTTT
TAACACATTA

GATCACGTGG
GATCACGTGG
GATCATGTGG
GATCATGTGG
GGTCGCGTGG

GATCACGTGG
GATCACGTGG
AGTCAGGTGG
AGTCAGGTGG
GGTCACGTGG

GATCACGTGG
GATCACGTGG
GATCATGTGG
GATCATGTGG
GGTCGCGTGG

AATCACGTGG
AATCACGTGG
GACCACGTGA
GGCCACGTGA
GGTCACGTGG

AATCACGTGG
AATCACGTGG
GGTCACGTGG
GATCACGTGG
GGTCACGTGG

GATCACGTGG
GATCACGTGG
GATCACGTGG
GATCACGTGG
GATCACCTGG

AATCACGTGG
AATCACGTGG
AATCACGTGG
AATCACGTGG
AATCACGTGG

GATCACGTGG
GATCACGTGG
AAGCACGAGG
AAGCACGAGG
GACCACGTGA

AATCACGTGG
AATCACGTGG
AATCACAGGG
AATCACAGGG
AATCACATGG

GATCACGTGG
GATCACGTGG
GTTCACCGGG
GTTCACCGGG
GATCACATGG

GATCACGTGG
GATCACGTGG
GATCATGTGG
GATCATGTGG
GGTCGCGTGG

GATCACGTGG
GATCACGTGG
CACCACGTGA
AATCACGTGG
GGTCACGTGG

AATCACGTGG
AATCACGTGG
AACTAAGTTA
AACTGGGTGA
GATCACGTGG

AATCACGTGG
AATCACGTGG
AAGAATGTGG
AAGAATGTGG
AAGCACGTGG

AATCACGTGG
AATCACGTGG
CGTCACGTGG
CGTCACGTGG
TATCACGTGG

AATCACGTGG
AATCACGTGG
AACTAAGTTA
AACTGGGTGA
GATCACGTGG

AATCACGTGG
AATCACGTGG
GGTCACGTGA
GGTCACGTGA
AGTCACGTGA

GATCACGTGG
GATCACATGG
AACCACGTGG
AACCACACGG
GAGCACACGC

TAACACGTGA
TAACACGTGA
TAATAGGAGA
TAATAGGAGA
AAATTTGTGA

AATCACGTGG
AATCACGTGG
ATTCATGTTA
ATTCATGTTA
AACTAGGTTA

GATCACGTGG
GATCACGTGG
TGTCACGTGG
GGTCACGTGG
GATCACGTGG

GATCACGTGG
GATCACGTGG
GGTCACGTGG
GGTCACGTGG
GATCACGTGG

AATCACGTGG
AATCACGTGG
AGTCACGTGG
AGTCACGTGG
CACCATGTGG

AATCACGTGG
AATCACGTGG
AATCACATGA
AATCACATGG
AGTCACGTGG

GATCACGTGG
GATCACGTGG
GGTCACGTGG
GGTCACGTGG
GATCACGTGG

CACCACGTGA
CACCACGTGA
TGCCACGTGA
TGCCACGTGA
CACCACGTGA

CACCACGTGA
CACCACGTGA
GGCCACGTGA
GGCCACGTGA
GGCCACGTGA

TACCACGTGT
TACCACGTGT
CACCACGTGG
CACCACGTGG
CACCACGTGG

AAACACGTGC
AAACACGTGC
GAACACGTGC
GAACACGTGC
CGACGCGGGC

AAACACGTGT
AAACACGTGT
AAACACATGT
AAACACATGT
AAACACATGT

TACCACGTGC
CACCACGTGC
TACCACGTGC
TACCACGTGC
CACCACGTGC

TACCACGTGC
TACCACGTGC
GTCCACCTGC
GTCCTCCTGC
GCCCACGTGT

AAACACGTGC
AAACACGTGC
AAACACGTGT
AAACACGTGT
AAACACGTGT

CACCACGTGA
CACCACGTGA
AATCCTGTCA
ACTCGTGTTA
CGCCGTGTGA

CACCACGTGA
CACCACGTGA
GTCCTTGTGA
CTCCTTGTGA
GACCTTGTGA

TACCACGTGC
TACCACGTGC
GTCCACCTGC
GTCCTCCTGC
GCCCACGTGT

CACCACGTGA
CACCACGTGA
CACCACGTGA
CACCACGTGA
CACCACGTGA

TACCACGTGC
TACCACGTGC
GTCCACCTGC
GTCCTCCTGC
GCCCACGTGT

TACCACGTGT
TACCACGTGT
TACCACGTTT
TACCACGTTT
TACCACGTGT

GAACACGTGT
GAACACGTGT
GAGTAGCTCT
GACTAGTTGT
GAACATCTGT

TACCACGTGT
TACCACGTGT
TACCACGTGG
TATCACGTGG
TCCCACGTGT

TACCACGTGT
TACCACGTGT
TAACACGTGT
TAACACGTGT
TACCACGTGT

GAACACGTGC
GAACACGTGC
GAGCACGTGC
GAGCACGTGC
GAGCACGTGC

TACCACGTGC
TACCACGTGC
GTCCACCTGC
GTCCTCCTGC
GCCCACGTGT

AAACACGTGT
AAACACGTGT
AAACAACCCA
AAACAACCGA
AAACGTGTGG

AAACACGTGT
AAACACGTGT
AACCGTTTGT
AACCTTTTGT
AAACATTTGT

AAACACGTGC
AAACACGTGC
AAACACGTGC
AAACACGTGC
AAACACGTGC

CACCACGTGA
CGCCACGTGA
CTCCACGTGA
CTCCACGTGA
CGCCACGTGA

CACCACGTGA
CACCACGTGA
CACCACGTGA
CACCACGTGA
CACCACGTGA

GAACACGTGT
GAACACGTGT
ACAGAGCTAC
ACACAACTAG
CAACAGATGT

GAACACGTGC
GAACACGTGC
GAGCCAGTGC
GAGCCAGCGT
GAGCTAGCGC

AAACACGTGC
AAACATGTGC
ATACACATGT
CTACACGTGC
ATACACGTGC

CACCACGTGA
CACCACGTGA
GTCCTTGTGA
CTCCTTGTGA
GACCTTGTGA

TATCACGTGA
TATCACGTGA
CATCATGTGA
CATCATGTGA
CATCATGTGA

TACCACGTGC
TACCACGTGC
GTCCACCTGC
GTCCTCCTGC
GCCCACGTGT

GAACACGTGC
GAACACGTGC
GAACACGTGC
GAACACGTGC
GAACACGTGC

GAACACGTGC
GAACACGTGC
GTGCCAGAGC
GTGCCAGAGC
GCGCTCCTGC

CACCACGTGA
CACCACGTGA
GTCCTTGTGA
CTCCTTGTGA
GACCTTGTGA

CACCACGTGA
CACCACGTGA
GTCCTTGTGA
CTCCTTGTGA
GACCTTGTGA

TATCACGTGA
TATCACGTGT
TATCACGTGA
TATCACGTGA
CATCACGTGA

TACCACGTGT
TACCACGTGT
CACCACGTGG
CACCACGTGG
CACCACGTGG

GAACACGTGC
GAACACGTGC
GAACACATGA
GAACACATGA
GAACACGTGC

CACCACGTGA
CACCACGTGA
CACCACGTGA
CACCACGTGA
CACCACGTGA

CACCACGTGA
CGCCACGTGA
CTCCACGTGA
CTCCACGTGA
CGCCACGTGA

CACCACGTGA
CACCACGTGA
CACCACGTGA
CACCACGTGA
CACCACGTGA

TACCACGTGT
TACCACGTGT
TACCACGTGG
TATCACGTGG
TCCCACGTGT

GAACACGTGC
GAACACGTGC
AAACAAGGGC
AAACAAATGC
GAGCGGGGGC

AAACACGTGC
AAACACGTGC
GAGCACGTGC
GTGCACGTGC
GAGCTCGCGC

GAACACGTGC
GAACGCGTGC
GGACACGCGC
GAACAGGCGC
GAGCACGGAC

GAACACGTGT
GAACATGTGT
GGCCATGTAT
GGCTGCATAT
GGGTATGTAT

GAACACGTGC
GAACGCGTGC
GGACACGCGC
GAACAGGCGC
GAGCACGGAC

TACCACGTGC
TACCACGTGC
GTCCACCTGC
GTCCTCCTGC
GCCCACGTGT

CACCACGTGA
CACCACGTGA
CACCACGTGA
CACCACGTGA
CACCACGTGA

AAACACGTGC
AAACACGTGC
AGACGCCTTC
AGACACATTC
ACCCACGGGC

AAACACGTGT
AAACACGTGT
GCACACGTGT
GCGCACGTGT
AAGCACGTAC

GAACACGTGT
GAACACGTGT
AAATTCAGTC
TAATTCAGTC
GAACACGTGT

GAACACGTGC
GAACACGTGC
AAACAAGGGC
AAACAAATGC
GAGCGGGGGC

AAACACGTGC
AAACACGTGC
AAACTCGTGC
AAACACGTGC
AAACACGTGC

TACCACGTGT
TACCACGTGT
CACCACGTGG
CACCACGTGG
CACCACGTGG

CACCACGTGA
CACCACGTGA
TCTAACATGA
TTTAACATGA
CATAACCTAG

CACCACGTGA
CACCACGTGA
CACCACGTGA
CACCACGTGA
CACCACGTGA

TACCACGTGT
TACCACGTGT
GACCACGTGT
GACCACGTGT
GCCCACGTGT

GAACACGTGC
GAACACGTGC
AAGCATGCGC
AAGTGTGTGC
GAACATGTAC

CACCACGTGA
CACCACGTGA
CCCTATGTAG
TTCTATGTCG
CACCATGTCA

CACCACGTGA
CACCACGTGA
CACCACGTGA
CACCACGTGA
CACCACGTGA

TATCACGTGA
TATCACGTGT
TATCACGTGA
TATCACGTGA
CATCACGTGA

AAACACGTGC
AAACATGTGC
ATACACATGT
CTACACGTGC
ATACACGTGC

GGCCACGTGA
GGCCACGTGA
GGACACGTGA
GGACACGTGA
GGCCACGTGA

AGCCACGTGA
AGCCACGTGA
AGCCACGTGA
AGCCACGTGA
ACCCACGTGA

GGCCACGTGA
GGCCACGTGA
GGCCACGTGA
GGCCACGTGA
GGTCACGTGA

CACCACGTGG
CACCACGTGG
CACCAAGTGA
CACCAAGTGA
CACCAAGTGG

AGCCACGTGA
AGCCACGTGA
GGTCACGCCG
GGTCATGCGG
GGCTACGTGA

CACCACGTGG
CACCACGTGG
CACCACGTGT
CACCACGTGT
CACCACGTGG

GGCCACGTGA
GGCCACGTGA
GGCCACGTGA
GGCCACGTGA
GGCCACGTGA

CACCACGTGG
CACCACGTGG
CACCACGTGG
CACCACGTGG
CACCACGTGG

GGCCACGTGA
GGCCACGTGA
GATCACATGA
GATCACATGA
GGCCACGTGA

AATCACGTGC
AATCACGTGC
AATCATGGGC
AATCACGTGC
AATCACGTGC

AGCCACGTGA
AGCCACGTGA
AGCCACGTGA
AGCCACGTGA
AGCCACGTGA

AGCCACGTGA
AGCCACGTGA
AGCCATGTGA
AGCCATGTGA
AGCCACGTGA

AAGCACGTGA
AAGCACGTGA
AAGCACATAA
AAGCACATAA
ATGCACGTGA

AGCCACGTGA
AGCCACGTGA
TGCCCTGTGA
TGCCCTGTGA
TGCCATGTGA

AGCCACGTGA
AGCCACGTGA
AGCTGGGTCA
AGCTGGGTCA
CACCACGTGA

GGCCACGTGA
GGCCACGTGA
GCCCACGTGA
GCCCACGTGA
GGCCACGTGA

GAGCACGTGA
GAGCACGTGA
GAGCACGTGA
GAGCACGTGA
GGGCACGTGA

CACCACGTGG
CACCACGTGG
CACCACGTGG
CACCACGTGG
CACCACGTGG

AGCCACGTGA
AGCCACGTGA
AGTCGCAGGA
AGTCGCGCGA
GGCCACGTGA

TATCACGTGG
TATCACGTGG
CGTCACGTGG
CGTCACGTGG
TGTCACGTGG

GGCCACGTGA
GGCCACGTGA
GATGAGGTGA
GATGAGGTGA
GGCCTCCTGA

AATCACGTGC
AACCAGGTGC
AGCCCGGAGT
AGCCCCGGTG
AACCTGGGGC

GAGCACGTGA
GAGCACGTGA
GGGCATGTGA
GGGCTTGTGG
GAACACGTGA

GGCCACGTGA
GGCCACGTGA
GACCACGTGA
GACCACGTGA
GGCCACGTGA

TATCACGTGG
TATCACGTGG
TCCCACGTGA
TCCCACGTGG
TATCACGTGG

AGCCACGTGA
AGCCACGTGA
AACCACGTGA
AGCCACGTGA
AGCCACGTGA

GGCCACGTGA
GGCCACGTGA
GTCCACGTGA
GGCCACGTGA
GGCCACGTGA

GGCCACGTGA
GGCCACGTGA
GGTCACGTGG
AGTCACGTGG
GGCCACGTGA

CACCACGTGG
CACCACGTGG
CACCACGTGG
CACCACGTGG
CACCACGTGG

GGCCACGTGA
GGCCATGTGA
AGCCACATGA
AGTCACATGA
GGCCTTGTGA

GGCCACGTGA
GGCCACGTGA
GCTCACGTGA
GATCACGTGA
GGGCACGTGA

GAGCACGTGA
GAGCACGTGA
GAGCACGTGG
AAGCACGTGG
GAGCACGTGG

AGCCACGTGA
AGCCACGTGA
GGTCACGCCG
GGTCATGCGG
GGCTACGTGA

GGCCACGTGA
GGCCATGTGA
AGCCACATGA
AGTCACATGA
GGCCTTGTGA

GGCCACGTGA
GGCCACGTGA
GGCCACGTGA
GGCCACGTGA
GCCCACGTGA

AAGCACGTGA
AAGCACGTGA
AAACACGTGG
AAACACGTGG
AAGGGGGTGG

CACCACGTGG
CACCACGTGG
AATCAAGCAA
AATCAAGCAA
TAACACGTAG

AAGCACGTGA
AAGCACGTGA
GCTCACGTGA
GCTCACGTGA
GAGCACGTGA

GAGCACGTGA
GAGCACGTGA
AAGCACGTGA
AAGCACGTGA
AAGCACGTGA

GGCCACGTGA
GGCCACGTGA
GGCCACGTGA
GGCCACGTGA
GGCCACGTGA

AAGCACGTGA
AAGCACGTGA
CAGCCCGCGT
CAGCCCGCGT
AAGCACGTGG

AAGCACGTGA
AAGCACGTGA
AATCACGTGA
GATCACGTGA
GAGCGTGTGA

GGCCACGTGA
GGCCACGTGA
GGCCACGTGA
GGCCACGTGA
GCCCACGTGA

GGCCACGTGA
GGCCACGTGA
GCCCACGTGA
GACCACGTGA
GGCCACGTGA

GGCCACGTGA
GGCCACGTGA
ACCCACGTGA
ACCCACGTGA
GATCACGTGA

GGCCACGTGA
GGCCACGTGA
ACCCACGTGA
ACCCACGTGA
GATCACGTGA

AGCCACGTGA
AGCCACGTGA
GGCCACGTGA
TGCCACGTGA
CGCCACGTGA

AGCCACGTGA
AGCCACGTGA
AGACACGTGA
AGACACGTGA
AGACATGTGA

GGCCACGTGA
GGCCACGTGA
GGTAACTTAG
GGTCACCCAG
GGCCACGTGA

CACCACGTGG
CACCACGTGG
CCCCACGTGG
CCCCACGTGG
CCCCACGTGG

AGCCACGTGA
AGCCACGTGA
ATTGATGTGG
ATACATGTGG
AGCCTTGTAG

AAGCACGTGA
AAGCACGTGA
GTGTATATGG
AGATATGTAA
ATGGATGTGA

GAGCACGTGA
GAGCACGTGA
GAACACGTGA
GAACACATGA
GAGTACAGGA

GGCCACGTGA
GGCCACGTGA
GGTCATGTAA
GGTCATATAA
GGCCACATGA

GAGCACGTGA
GAGCACGTGA
GAACACGTGA
GAACACGTGA
GAACACGTGA

GGCCACGTGA
GGCCATGTGA
GCCCATGTGA
GCCCATGTGA
GGCCATGTGA

AAGCACGTGA
AAGCACGTGA
GGGCACGTGA
GGGCACGTGA
AAGCACGTGA

CACCACGTGG
CACCACGTGG
TACTGCGGAG
CACCGCGGAG
CACCATGTGG

CACCACGTGG
CACCACGTGG
TACCACGTGG
CACCACGTGG
CCCCACGCGG

CACCACGTGG
CACCACGTGG
CACCACGTAG
CACCACGTGG
CACCACGTGG

GGCCACGTGA
GGCCACGTGA
GGCCTTGAGA
GGCCTTGAGA
GGCCTCGTGA

GGCCACGTGA
GGCCACGTGA
GGCTACGTGA
GGCTACAAGA
ACCTACAGGA

AATCACGTGC
AATCACGTGC
AATCATGGGC
AATCACGTGC
AATCACGTGC

AGCCACGTGA
AGCCACGTGA
AGCCACGTGA
AGCCACGTGA
AGCCACGTGA

AGCCACGTGA
AGCCACGTGA
AGTCACGTGG
AGTCACGTGA
GGCCACGTGA
