# Supplementary material for: Correlated Evolution of Positions within Mammalian cis Elements
Source: PLoS One. 2013 Feb 8;8(2):e55521. doi: 10.1371/journal.pone.0055521 (PMC3568137; doi:10.1371/journal.pone.0055521)
Supplement: Text Archive S1 — A compressed/ZIP file archive of all binding site data for the 64 PWMs used in our analysis. The individual files are named per PWM ID, so for instance, “MA0002.hits” corresponds to JASPAR PWM MA0002. This has 333 binding sites, each of length 9. Each binding site is grouped as a set of 5 aligned sequences corresponding to human, chimp, mouse, rat and dog (from first to last). A blank line separates binding sites from each other. (GZ) [file pone.0055521.s004.gz › Hits/MA0059.hits]

GAGCACGTGGT
GAGCACGTGGT
GAGCAGGTGGA
GAGCAGGAGGA
GAACACGTGGG

GACCACGTGGT
GACCACGTGGT
CTTCACATGGT
CTTCACATGGT
GACCACGTGGT

GAGCACGTGGT
GAGCACGTGGT
GAGCAGGTGGA
GAGCAGGAGGA
GAACACGTGGG

GAGCACGTGGT
GAGCACGTGGT
GAGCAGGTGGA
GAGCAGGAGGA
GAACACGTGGG

GACCACGTGGT
GACCACGTGGT
GACTGGGTGGT
GACTATATGGT
AACCCTGTGGC

GAGCACGTGGT
GAGCACGTGGT
GAGGAAGTGGT
GAGGAAGTGGT
GAGGATGTGGT

GACCACGTGGT
GACCACGTGGT
GGCCACGTGGT
GGCCACGTGGT
GGCCACGTGGT

GACCACGTGGT
GACCACGTGGT
AACCACCCAGT
AACCATATAGT
GGCCACAGGGT

GAGCACGTGGT
GAGCACGTGGT
GAGCAGGTGGA
GAGCAGGAGGA
GAACACGTGGG

GACCACGTGGT
GACCACGTGGT
GACCACGTGGC
GACCACGTGGC
GACCACGTGGC

GAGCACGTGGT
GAGCACGTGGT
GAGCAGGTGGA
GAGCAGGAGGA
GAACACGTGGG

GAGCACGTGGT
GAGCACGTGGT
GAGCAGGTGGA
GAGCAGGAGGA
GAACACGTGGG

AACCACGTGGT
AACCACGTGGT
GATCCCGTGGT
GATCACGAGGC
AACCACGCGGT

TAGCACGTGGT
TAGCACGTGGT
AAGCACGTGGT
TAGCACGTGGT
TGGCACTCGGT

TAGCACGTGGT
TAGCACGTGGT
GAGCACGTGGT
GAGCACGTGGT
TCCGACGTGGT

CACCACGTGGT
CACCACGTGGT
CCCCACGTGGT
CCCCACGTGGT
CCCCACGTGGT

CACCACGTGGT
CACCACGTGGT
CACCACGTGGG
CACCACGTGGG
CACCACGTGGG

CACCACGTGGT
CACCACGTGGT
AACCACGGGAT
GGCCTCGTGAT
AACCGCGTGGT

CACCACGTGGT
CACCACGTGGT
CACCATGTGAA
CACCATGTGAA
CACCACGTGGT

CACCACGTGGT
CACCACGTGGT
CCCCACGTGGT
CCCCACGTGGT
CCCCACGTGGT

GAGCACGTGGC
GAGCACGTGGC
GAGCACGTGGC
GAGCACGTGGC
GAGCACGTGGC

GAGCACGTGGC
GAGCACGTAGC
GAGCACGTGGC
GAGCACGTGGC
GAGCACGTGGC

GATCACGTGGT
GATCACGTGGT
GATCACGTGGT
GATCACGTGGT
GATCACCTGGT

CAGCACGTGGT
CAGCACGTGGT
CAGCACGTGGT
CAGCACGTGGT
CAGCACGTGGT

GAGCACGTGGC
GAGCACGTGGC
GAGCACGTGGC
GAGCACGTGGT
GAGCACGTGGG

GAGCACGTGGC
GAGCACGTAGC
GAGCACGTGGC
GAGCACGTGGC
GAGCACGTGGC

GAGCACGTGGC
GAGCACGTGGC
GAGCATGTGGC
GAGAATGTGGC
GAGCGTGTGAC

CACCACGTGGT
CACCACGTGGT
CACCACGTGGG
CACCACGTGGG
CACCACGTGGG

CACCACGTGGT
CACCACGTGGT
CCCCACGTGGT
CCCCACGTGGT
CCCCACGTGGT

GAGCACGTGGC
GAACACGTGGC
GAGCGCGTGGA
GAGCACGTAGA
GAGCACGTGGC

CAGCACGTGGT
CAGCACGTGGT
GAACACTTGGC
GAACACTTGGC
CAGCACTTGGC

GATCACGTGGT
GATCACGTGGT
GGTCACGTGGG
GGTCACGTGGG
GATCACGTGGT

CACCACGTGGT
CACCACGTGGT
CACCACGTGGG
CACCACGTGGG
CACCACGTGGG

GATCACGTGGT
GATCACGTGGT
GGTCACGTGGG
GGTCACGTGGG
GATCACGTGGT

GACCACGTGGC
GACCACGTGGC
TTTGCCATGGC
CACCCCATGGC
CACAGCGCGGG

GAGCACGTGGC
GAGCACGTGGC
GAGCACGTGGC
GAGCACGTGGC
GAGCACGTGGC

GAGCACGTGGC
GAACACGTGGC
GAGCGCGTGGA
GAGCACGTAGA
GAGCACGTGGC

AAACACGTGGT
AAACACGTGGT
GAGCACGTGGG
GAGCACGTGGG
CAGCACGTGGT

AATCACGTGGT
AATCACGTGGT
AGTTGCTTGGT
AATTGCTTCGT
AATCACGTGGT

AATCACGTGGT
AATCACGTGGT
AGTCACGTGGT
AGTCACGTGGT
CACCATGTGGT

AATCACGTGGT
AATCACGTGGT
ATTCATGTTAG
ATTCATGTTAA
AACTAGGTTAT

GAGCACGTGGA
GAGCACGTGGA
TAGCACGTGGA
TAGCACGTGGA
GAGCACGTGGA

AATCACGTGGT
AATCACGTGGT
AACCACGTGGT
AATCACGTGGT
AATCACGTGGT

AATCACGTGGT
AATCACGTGGT
GGTCACGTGAT
GGTCACGTGAT
AGTCACGTGAT

GACCACGTGGA
GACCACGTGGA
CACCACGTGGA
CACCACGTGGA
GACCACGTGGA

AATCACGTGGT
AATCACGTGGT
GGTCACGTGGT
GATCACGTGGG
GGTCACGTGGG

GACCACGTGGA
GACCACGTGGA
GACCGAGAGGA
GACCGAGTGAA
GACCCGGCGGA

AAGCACGTGGC
AAGCACGTGGC
AAGCACGTGGC
AAGCACGTGGC
AAGCACGTGGC

GAGCACGTGGA
GAGCACGTGGA
GAGCACGTGGA
GAGCACGTGGA
GAGCACGTGGA

GAGCACGTGGA
GAGCACGTGGA
AAGCACGTGGA
AAGCACGTGGA
AAGCACGTGGA

GAGCACGTGGA
GAGCACGTGGA
GAGCACGTGAG
GAGCACGTGAG
GAGCACGTGGA

AATCACGTGGT
AATCACGTGGT
GGTCACGTGAT
GGTCACGTGAT
AGTCACGTGAT

AAGCACGTGGC
AAGCACGTGGC
AAGCACGTGGC
AAGCACGTGGC
AAGCACGTGGC

GGCCACGTGGT
GGCCACGTGGT
CATCACTTGGT
CATCACTTGGT
CACCACTTGGT

GGCCACGTGGT
GGCCACGTGGT
GGTCCAATGGT
GACCCAGTGGT
GGCCGCGTGGT

AAGCACGTGGA
AAGCACGTGGA
GAGCACACTGA
GAGCACACTGA
GAGCACATGGA

AACCACGTGGA
AACCACGTGGC
CTCCCTGCGGA
TCCCCTGTGGA
ATCCGTGTAGA

AAGCACGTGGA
AAGCACGTGGA
AAGCACGTGGA
AAGCACGTGGA
AAGCACGTGGA

AACCACGTGGA
AACCACGTGGA
AACCACGTGGA
AACCACGTGGA
CGGCACGTGGC

AAGCACGTGGA
AAGCACGTGGA
AAGCACGTGGA
AAGCACGTGGA
AAGCACGTGGA

GACCACGTGGG
GACCACGTGGG
GCCCACGTGGA
GTCCGCGTGGA
GACCACGTGGG

GAGCACGTGGG
GAGCACGTGGG
AAGCTTACGTG
AAGCTAATGTG
AGGCATATGGA

TATCACGTGGT
TATCACGTGGT
TATCACCCAGT
TATCGCCCAGT
GATCACCTGGT

TATCACGTGGT
TATCACGTGGT
TCCCACGTGAT
TCCCACGTGGT
TATCACGTGGC

TAGCACGTGGC
TAGCACGTGGC
CAGCACAGAGC
CAGCGCAGACC
CAGCACGTGGC

TACCACGTGGC
TACCACGTGGC
TACCATTGGAC
TACCACTGGGT
TACCACGCGGC

GAGCACGTGGG
GAGCACGTGGG
AAGCGCGGGGG
AAGCGCGAGGG
GAGCACGTGGT

GAGCACGTGGG
GAGCACGTGGG
GAGCACGTGGG
GAGCACGTGGG
CAGCACGTGGG

GAGCACGTGGG
GAGCACGTGGG
GAGCACGTGGG
GAGCACGTGGG
GAGCGCATGGG

AGCCACGTGGT
AGCCACGTGGT
GGCCATGGCAA
GGCCATGGGGT
TCCCGCGCTGT

GACCACGTGGG
GACCACGTGGG
GAACATGTGGG
GAACATGTGGG
CACCACGTGGG

TACCACGTGGC
TACCACGTGGC
TACCACGTGGC
TACCACGTGGT
TACCACGTGGC

TACCACGTGGC
TACCACGTGGC
CCCCGGGCGGG
CCCCGGGTGGG
TACCCGGAGGG

GACCACGTGGG
GACCACGTGGG
GACCACGTGGG
GACCACGTGGG
CACCACGTGGG

GACCACGTGGG
GACCACGTGGG
GACCACGTGAG
GATCACGTGAG
GACCGCGTGGG

AGGCACGTGGT
AGGCACGTGGT
AGACACGTGGT
AGGCATGTGGT
AGGCACGTGGT

GACCACGTGGG
GACCACGTGGG
TGCCACGTGGT
GGCCACGTGGG
GGCCACGTGGG

GACCACGTGGG
GACCACGTGGG
GACCACGTGGG
GACCACGTGGG
CACCACGTGGG

GACCACGTGGG
GACCACGTGGG
GACCACGTGGG
GACCACGTGGG
CACCACGTGGG

GACCACGTGGG
GACCACGTGGG
GGCCACGTGGG
GGCCACGTGGG
GACCACGTGGG

TAGCACGTGGC
TAGCACGTGGC
CAGCACAGAGC
CAGCGCAGACC
CAGCACGTGGC

AGCCACGTGGT
AGCCACGTGGT
AGCCACGTGGT
AGCCACGTGGT
AGCCACGTGGT

TATCACGTGGT
TATCACGTGGT
TCCCACGTGAT
TCCCACGTGGT
TATCACGTGGC

GAGCACGTGGG
GAGCACGTGGG
GTGCCTGTGGA
GCTCAGGAGGA
ACCGCCCAGGG

GAGCACGTGGG
GAGCACGTGGG
GAGCACGTGGG
GAGCACGTGGG
GAGCACGTGGG

GCGCACGTGGT
GCGCACGTGGT
ACGCACGTGGC
AGGCACGTGTC
CCGCACGTGGC

GCCCACGTGGT
GCCCACGTGGT
GCCTCCGCAGT
GCCTCCGCGGT
GCCCACATGGT

GCCCACGTGGT
GCCCACGTGGT
GCCCACGTGGT
GCCCACGTGGT
GCCCACGTGGT

GTCCACGTGGT
GTCCACGTGGT
GTCTACGTGGT
GTCCACGTGGT
GTCCACGTGGT

GCGCACGTGGT
GCGCACGTGGT
GCGCACGTGGT
GCGCACGTGGT
GCGCACGTGGT

GTGCACGTGGT
GTGCACGTGGT
GTGCACGTGGT
GTGCACGTGGT
GTGCACGTGGT

GCCCACGTGGT
GCCCACGTGGT
GCCCACGTGGT
GCCCACGTGGT
GCCCACGTGGT

GCCCACGTGGT
GCCCACGTGGT
GCCCACGTGAT
GCCCACGTGAT
GCCCATGTGAC

GCCCACGTGGT
GCCCACGTGGT
GCCCACGTGGC
GCCCACGTGGC
GCCCACGTGGT

GCCCACGTGGT
GCCCACGTGGT
GCCCACGTGGT
GCCCACGTGGT
GCCCACGTGGT

GCGCACGTGGT
GCGCACGTGGT
GCGCACGTGGT
GCGCACGTGGT
GCGCACGTGGT

GCCCACGTGGT
GCCCACGTGGT
GCCCACGTGGT
GCCCACGTGGT
CCCCGCGTGGG

AACCACGTGGG
AACCACGTGGG
GACTACGTGAG
GACCACATGAG
AGCCACTCAGT

TACCACGTGGA
TACCACGTGGA
CACCACGTGGA
CACCACGTGGA
TACCACGTGGA

AACCACGTGGG
AACCACGTGGG
AACCACGTGGG
AACCACGTGGG
GACCACGTGGG

AAGCACGTGGG
AAGCACGTGGG
GAGCACGTGGG
GAGCACGTGGG
GAACACGTGGG

GAACACGTGGC
GAACACGTGGC
GAACACATGGC
GAACACGTGGC
GAACACGTGGC

AAGCACGTGGG
AAGCACGTGAG
AAGCACGTGGG
AAGCACGTGGG
AAGCACGTGGG

AACCACGTGGG
AACCACGTGGG
AACCACGTGGG
AACCACGTGGG
ACCCACGTGGG

AACCACGTGGG
AACCACGTGGG
GATCACGTGGG
GATCACGTGGG
GGTCACATGGG

AAGCACGTGGG
AAGCACGTGGG
AAACCGTTGGG
AAACCATTGGG
AAGCACGGTGG

AACCACGTGGG
AACCACGTGGG
AACCACGTGGG
AACCACGTGGG
ACCCACGTGGG

AACCACGTGGG
AACCACGTGGG
AACCACGTGGG
AACCACGTGGG
GACCACGTGGG

GAACACGTGGC
GAACACGTGGC
GAACACATGGC
GAACATGTGGC
GAACACGTGGC

CAACACGTGGT
CAACACGTGGT
CAAAACGTGGT
CAAAACGTGGT
CAACACGTGGT

AACCACGTGGG
AACCACGTGGG
AACCACGTGGG
AACCACGTGGG
ACCCACGTGGG

ATCCACGTGGT
ATCCACGTGGT
AGTTACCTTCT
AGTTACCTTCT
ACCCACATGAT

TGCCACGTGGT
TGCCACGTGGT
TGCCACGTGGT
TACCACGTGGT
TGCCACGTGGT

CATCACGTGGT
CATCACGTGGT
CGTCACGTGAT
CGTCACGTGAT
AATCACGTGGC

CATCACGTGGT
CATCACGTGGT
CGTCACGTGAT
CGTCACGTGAT
AATCACGTGGC

CACCACGTGGC
CACCACGTGGC
AATCAAGCAAC
AATCAAGCAAG
TAACACGTAGT

CAGCACGTGGC
CAGCACGTGGC
CACTGTCTGGC
CATGGTCTGGT
CGGCCTCGCGC

GATCACGTGGC
GATCACGTGGC
GATCATGTGGC
GATCATGTGGC
GGTCGCGTGGC

CATCACGTGGT
CATCACGTGGT
CGTCACGTGAT
CGTCACGTGAT
AATCACGTGGC

CACCACGTGGC
CACCACGTGGC
CACCAAGTGAT
CACCAAGTGAT
CACCAAGTGGT

ACCCACGTGGT
ACCCACGTGGT
ACTCACGTGGT
ACTCACGTGAT
ACCCACGCGGT

CATCACGTGGT
CATCACGTGGT
CATTACGTGGT
CATTACGTGGT
CGTCACGTGGC

GATCACGTGGC
GATCACGTGGC
GATCATGTGGC
GATCATGTGGC
GGTCGCGTGGC

ACCCACGTGGT
ACCCACGTGGT
ACCCACGTGGT
ACCCACGTGGT
GCCCACGCGGT

CATCACGTGGT
CATCACGTGGT
CGTCACGTGAT
CGTCACGTGAT
AATCACGTGGC

GATCACGTGGC
GATCACGTGGC
GATCATGTGGC
GATCATGTGGC
GGTCGCGTGGC

TGCCACGTGGT
TGCCACGTGGT
TCCCGCCCGGG
TCCCACCCGGG
TCCCTCCGGGT

CATCACGTGGT
CATCACGTGGT
CGTTATGTGGT
CGTTATGTGGT
CGTTACGTGGT

CAGCACGTGGC
CAGCACGTGGC
CAACACGTGAC
CAACACGTGGC
TAGCACGTGGC

ATCCACGTGGT
AGCCACGTGGT
GTCCGCAGGGA
ATCCACAGGGG
ATCTACACGGA

CACCACGTGGC
CACCACGTGGC
CACCACGTGGC
CACCACGTGGC
CACCACGTGGC

GACCACGTGAT
GACCACGTGAT
GACTGGGTGAT
GACTGGGCGAT
GACCAGGTGAT

GAACACGTGGA
GAACACGTGGA
GAAGAAGTGGA
GCAGAAGTGGG
GAACATACGCA

GAGCACGTGCT
GAGCACGTGCT
GAGCACGTGCT
GAGCACGTGCT
GAGCACGTGCT

GACCACGTGAT
GACCACGTGAT
GACCACGTGAC
GACCACGTGAC
GACCACATGGT

GAGCACGTGCT
GAGCACGTGCT
AAGCACGTGCT
AAGCACGTGCT
GAGCACGTGCT

GACCACGTGAT
GACCACGTGAT
GACCACGTGGT
GACCACGTGAT
GACCACGTGAT

GAGCACGTGTT
GAGCACGTGTT
GAGCACGTGCT
GAGCACGTGCT
GAGCACGTGTT

GACCACGTGAT
GACCACGTGAT
GCCCACGTGAC
GCCCACGTGAC
GACCACGTGAT

GAGCACGTGAT
GAGCACGTGAT
AAGCACGTGAT
AAGCACGTGAT
AAGCACGTGAT

GAGCACGTGCT
GAGCACGTGCT
AAGCACGTGCT
AAGCACGTGCT
GAGCACGTGCT

GAGCACGTGCT
GAGCACGTGCT
GAGCGCCCGCC
GAGCGCTCGCC
GAGCATCTGCT

GAGCACGTGTT
GAGCACGTGTT
GGGCACGAGTT
GGGCACGTGTT
GGGCACGTGTT

GAGCACGTGTT
GAGCACGTGTT
GCGAAGGCGTC
GCGAATGTGTC
GAGCCCGTGGG

GAGCACGTGAT
GAGCACGTGAT
GGGCATGTGAT
GGGCTTGTGGT
GAACACGTGAT

GACCACGTGTT
GACCACGTGTT
GCCCACGTGCT
GCCCACGTGCT
GACCACGTGCT

GAACACGTGGA
GAACACGTGGA
GAACACGTGGG
GAACACGTGGG
GGACCCTTGGG

GAGCACGTGAT
GAGCACGTGAT
GGGCATGTGAT
GGGCTTGTGGT
GAACACGTGAT

GAGCACGTGAT
GAGCACGTGAT
GAGCACGTGAT
GAGCACGTGAT
GAGCACGTGAT

GACCACGTGAT
GACCACGTGAT
GCCCACGTGAC
GCCCACGTGAC
GACCACGTGAT

AAACACGTGGC
AAACACGTGGC
GTATACTTGAG
GTATACTTGAG
ATCCATGAGGC

AAACACGTGGC
AAACACATGGC
ATACATATAGC
ATACATACAGC
AAACAAATAGC

AAACACGTGGC
AAACACGTGGC
AAACACGTGGC
AAACACGTGGC
AAACACGTGGC

GAGCACGTGCT
GAGCACGTGCT
GAGCACGTGCT
GAGCACGTGCT
GAGCACGTGCT

GACCACGTGTT
GACCACGTGTT
GACCATGTGTT
GACTACGTGTT
GAGCACGTGTT

GGACACGTGGT
GGACACGTGGT
GGACACGTGGT
GGACACGTGGT
GGACACGTGGT

AATCACGTGGC
AATCACGTGGC
AAGAATGTGGG
AAGAATGTGGG
AAGCACGTGGG

GGACACGTGGT
GGACACGTGGT
GCACACGTGGT
GCACACGTGGT
GGACACGTGGT

GGACACGTGGT
GGACACGTGGT
GGGCGCGTGGC
GGGCGCGTGGC
GGGCACGTGGC

AATCACGTGGC
AATCACGTGGC
GACCACGTGAC
GGCCACGTGAC
GGTCACGTGGC

CACCACGTGGA
CACCACGTGGA
CACCACGTAGA
CACCACGTGGA
CACCACGTGGA

GATCACGTGGA
GATCACGTGGA
AAGCACGAGGA
AAGCACGAGGA
GACCACGTGAC

AATCACGTGGC
AATCACGTGGC
AACTAAGTTAC
AACTGGGTGAC
GATCACGTGGC

AATCACGTGGC
AATCACGTGGC
AACTAAGTTAC
AACTGGGTGAC
GATCACGTGGC

CAGCACGTGGA
CAGCACGTGGA
CGGCACGTGGA
CGGCACGTGGA
CAGCACGTGGA

CAGCACGTGGA
CAGCACGTGGA
TAGCACGTGGA
TAGCACGTGGA
CAGCACGTGGA

CAGCACGTGGA
CAGCACGTGGA
CAGCACGTGGG
CAGCACGTGGA
CCGCACGTGGA

CAGCACGTGGA
CACCACGTGGA
CATCATGTGGA
CACCACGTGGA
CACCACGTGGA

AATCACGTGGC
AATCACGTGGC
CGTCACGTGGC
CGTCACGTGGC
TATCACGTGGG

AATCACGTGGC
AATCACGTGGC
AATCACAGGGC
AATCACAGGGC
AATCACATGGC

GACCATGTGGT
GACCATGTGGT
GGCCACATGGA
GGCCACATGGA
GACCACATGGA

GGTCACGTGGT
GGTCACGTGGT
GGTCACATGAC
GGTCACATGAC
AGTCACGTGAT

GAGCATGTGGT
GAGCATGTGGT
GAGCATGTGGT
GAGCATGTGGT
GAGCATGTGGT

GGTCACGTGGT
GGTCACGTGGT
GGTCACGTGGT
GGTCACGTGGT
GGTCACGTGGT

GAGCACGCGGT
GAGCACGCGGT
GAGCGCACGGC
GAGCGCACTGC
GAGCGCGCGGT

GGGCACGTGGC
GGGCACGTGGC
GAGCACGTGGC
GAGCATGTGGC
GGGCACGTGGC

AACCACGTGAT
AACCACGTGAT
GACCACGTGAC
ACCCACGTGAT
ACCCACGTGAC

GAGCACATGGT
GAGCACATGGT
GAGGTCTCGGT
GAGAGCTCGGT
GAGCCCGGAGA

TCGCACGTGGT
TCGCACATGGT
TGGCGCCTGGT
TGGCCCCTGGT
TGGCGCCCGCC

GAGCATGTGGT
GAGCATGTGGT
GAGCATGTGGT
GAGCATGTGGT
GAGCATGTGGT

AAACACGTGGA
AAACACGTGGA
AGATCCATGGA
AGATCCATGGA
AGACACGTGGA

TCCCACGTGGT
TCCCACGTGGT
TCCCACGTGGT
TCCCACGTGGT
TCCCACGTGGG

GAGCACGCGGT
GAGCACGCGGT
GAGCGCACGGC
GAGCGCACTGC
GAGCGCGCGGT

GGTCACGTGGT
GGTCACGTGGT
GATCACGTGAC
GATCACGTGAC
GGTCACGTGAC

GGTCACGTGGT
GGTCACGTGGT
GGTCACGTGGT
GGTCACGTGGT
GGTCACGTGGT

GGTCACGTGGT
GGTCACGTGGT
GATCACGTGAC
GATCACGTGAC
GGTCACGTGAC

GGTCACGTGGT
GGTCACGTGGT
GGTCACGTGGT
GGTCACGTGGT
GGTCACGTGGT

GGTCACGTGGT
GGTCACGTGGT
GGTCACGTGGG
AGTCACGTGGA
GGTCACGTGGT

TTGCACGTGGT
TTGCACGTGGT
TTGCACATGGT
TTGCACATGGT
TTGCACATAGT

GGTCACGTGGT
GGTCACGTGGT
GGTCACGTGGT
GGTCACGTGGT
GGTCACGTGGT

TCCCACGTGGT
TCCCACGTGGT
TCCCACGTGGT
TCCCACGTGGT
TCCCACGTGGG

AACCACGTGCT
AACCACGTGCT
AGCCAAGTGTT
AGCCAAGTGTT
AGCCAAGTGCT

GGGCACGTGGC
GGGCACGTGAC
GCGGGCGCGGC
GGAGGCGCGGC
GGGCGCGCGGC

GACCACGCGGT
GACCACGCGGT
GAAATTGCTGA
GAAATTGCTGA
GACCACGCAGA

GGGCACGTGGC
GGGCACGTGGC
GGGCAGGTGAC
GGGCAGGTGAC
GAGCGGGTGGC

TCCCACGTGGT
TCCCACGTGGT
TCCCACGTGGT
TCCCACGTGGT
TCCCACGTGGG

GGGCACGTGGC
GGGCACGTGGC
TGACACGTGGC
TGACACGTGTC
GGGCACGTGGC

GAGCATGTGGT
GAGCATGTGGT
GAGCATGTGGT
GAGCATGTGGT
GAGCATGTGGT

GGTCACGTGGT
GGTCACGTGGT
GGTCACGTGGT
GGTCACGTGGT
GGTCACGTGGT

AAGCACGTGCT
AAGCACGTGCT
AAGCGAGTGCG
AAGCGAGTGCG
AAACAAGTGCG

TCGCACGTGGT
TCGCACATGGT
TGGCGCCTGGT
TGGCCCCTGGT
TGGCGCCCGCC

AACCACGTGAT
AACCACGTGAT
GACCACGTGAT
GACCACGTGAT
AACCAGGTGAT

GAGCACATGGT
GAGCACATGGT
GGTAAAGAGGT
GGTAAAGGGGT
GAGCATATGAT

GAGCATGTGGT
GAGCATGTGGT
GAGCATGTGGT
GAGCATGTGGT
GAGCATGTGGT

GGGCACGTGGC
GGGCACGTGGC
AGGCACTTGGC
AGGCACGTGGC
CCGCACGTGGT

GACCACGCGGT
GACCACGCGAT
GACCATGTGGT
GACCATGTGGC
AACCACGCGGT

GGGCACGTGGC
GGGCACGTGGC
GGGAACCCGGT
GGGAACCCAGC
GGGCATCTGGC

GGTCACGTGGT
GGTCACGTGGT
GGTCACGTGGT
GGTCACGTGGT
GGTCACGTGGT

GACCACGCGGT
GGCCACGCGGT
GGCTACACGGT
GGCCACACGGT
GGCCACGCGGT

GGGCACGTGGC
GGGCACGTGGC
GGGAACCCGGT
GGGAACCCAGC
GGGCATCTGGC

AACCACGTGAT
AACCACGTGAT
AATCACGTGAC
GATCACGTGAC
AATCACGTGAC

TTCCACGTGGT
TTCCACGTGGT
CTCCACGTGGT
CTCCACGTGGT
CTCCACGTGGT

GGTCACGTGGT
GGTCACGTGGT
GGTCACGTGGT
GGTCACGTGGT
GGTCACGTGGT

GGGCACGTGGC
GGGCACGTGGC
TGACACGTGGC
TGACACGTGTC
GGGCACGTGGC

GGGCACGTGGC
GGGCACGTGGC
GGGCAGGTGAC
GGGCAGGTGAC
GAGCGGGTGGC

GAGAACGTGGT
GAGAACGTGGT
AAAGGCAGAAC
AAAGGCAGAAT
GAGACCATAAC

GGTCACGTGGT
GGTCACGTGGT
GGTCACGTGGC
GGTCACGTGGC
GGTCACGTGGC

AACCACGTGAT
AACCACGTGAT
AATCACGTGAC
GATCACGTGAC
AATCACGTGAC

GACCATGTGGT
GACCATGTGGT
GGCCATGTGCT
GACTGTGTGCT
GTATATATGGT

GACCACGCGGT
GACCACGCGAT
GACCATGTGGT
GACCATGTGGC
AACCACGCGGT

TTCCACGTGGT
TTCCACGTGGT
TTCCTCTCGGT
TTTCACTCGGT
TTCCGCCGGGT

AACCACGTGAT
AACCACGTGAT
AACCACGTAAT
AACCACGTAAT
GGCCACGTGAC

GACCACATGGT
GACCACATGGT
GACAACAAGGC
GCCGACAAGGC
GACTGCATAAT

GACCATGTGGT
GACCATGTGGT
GGCCATGTGCT
GACTGTGTGCT
GTATATATGGT

GACCACGCGGT
GACCACGCGGT
GAGCACGCGGC
AAGCACGCGGC
GAACACGAGGC

GACGACGTGGT
GACGACGTGGT
GACAACCGAAA
GACAACCGAAA
GATAGAATGGA

GAGGACGTGGT
GAGGACGTGGC
GAGGACGTGGG
GAGGGCGTGGG
GCGGATGTAGT

GAGGACGTGGT
GAGGACGTGGT
GAGGACGTGGT
GAGGACGTGGT
GAGGACGTGGT

AGACACGTGGT
AGACACGTGGT
AGCCACGTGGT
AGCCACGTGAT
AGACACGTGGG

GAACACGTGGG
GAACACGTGGG
AGACACGTGGA
AGACACATGGA
GGTGATGTGGG

GAGGACGTGGT
GAGGACGTGGT
GAGAATGAGGT
GAGAACGAGGC
GAGGACACGGT

AGACACGTGGT
AGACACGTGGT
AGTTATGTGAT
AGATATGTGGT
AGACATGTGGT

GAGCACCTGGT
GAGCACCTGGT
GAGCATTTGGC
GAGCATTGGCA
GAGTGCCTGGC

GAGCAGGTGGT
GAGCAGGTGGT
GCGGTGGTGGT
GCGGTGGTGGT
AAGCTGGTGGT

GAGGACGTGGT
GAGGACGTGGT
GAGAATGAGGT
GAGAACGAGGC
GAGGACACGGT

GACCAGGTGGT
GACCAGGTGGT
AAGCAGGAGGT
AAGCAGGAGAT
GACCAGGTGGT

GAGGACGTGGT
GAGGACGTGGT
GAGAATGAGGT
GAGAACGAGGC
GAGGACACGGT

AGACACGTGGT
AGACACGTGGT
CGACACGTGGT
AAGCACGTGGT
AGACACGTGGT

GAGGACGTGGT
GAGGACGTGGT
AAAGACGTACT
AGAGATATGTT
GAGGACGCGGT

GAGGACGTGGT
GAGGACGTGGT
AAAGACGTACT
AGAGATATGTT
GAGGACGCGGT

GAACACGTGGG
GAACACGTGGG
GAACACGTGGG
GAACACGTGGG
GAGCACGTGGG

GACCAGGTGGT
GACCAGGTGGT
GACTGGGAAGT
GACTGGGAAGT
GCCCAAGTAGT

AGACACGTGGT
AGACACGTGGT
AGACACGTGAT
AGACACGTGAT
AGACACGTGGT

GAACACGTGGG
GAACACGTGGG
GGGCGCGTGGG
GGGCGCGTGGG
GCGCGCGAGGG

GACTACGTGGT
GACTACGTGGT
GACTACGTGAC
GACTACGTGAC
GACTACGTGAT

GAGCAGGTGGT
GAGCAGGTGGT
GAGCAGGTGGT
GAGCAGGTGGT
GAGCAGGTGGT

GAGCAGGTGGT
GAGCAGGTGGT
GAGCAGGTGGT
AAGCAGGTGGT
GAGCAGGTGGT

AGACACGTGGT
AGACACGTGGT
AGACACGTGAT
AGACACGTGAT
AGACACGTGGT

GACCACGAGGT
GACCACGAGGT
GAACACGAGGC
GACCACGAGGC
CACCACGAGGC

AATCACGTGGA
AATCACGTGGA
AATCACATGAG
AATCACATGGG
AGTCACGTGGG

GACGACGTGGT
GACGACGTGGT
GACAACCGAAA
GACAACCGAAA
GATAGAATGGA

GAGGACGTGGT
GAGGACGTGGT
AAAGACGTACT
AGAGATATGTT
GAGGACGCGGT

AGACACGTGGT
AGACACGTGGT
CGACACGTGGT
AAGCACGTGGT
AGACACGTGGT

GAGCAAGTGGT
GAGCAAGTGGT
AAGCCAGCTGT
AAGTCAGCTGT
GAGCAAGTGGT

GACCAAGTGGT
GACCAAGTGGT
TTCTAGACAGC
TACCGGGCTGC
GACCAAGTGGT

AGACACGTGGT
AGACACGTGGT
AGCCACGTGGT
AGCCACGTGAT
AGACACGTGGG

GAGGACGTGGT
GAGGACGTGGT
GAGAATGAGGT
GAGAACGAGGC
GAGGACACGGT

GAGGACGTGGT
GAGGACGTGGT
AAAGACGTACT
AGAGATATGTT
GAGGACGCGGT

GAGGACGTGGT
GAGGACGTGGT
AAAGGTGAAGT
AAAGGTGAAGT
GAGTTTGTAGT

AGTCACGTGGT
AGTCACGTGGT
AGTCACGTGGC
AGTCACGTGGC
AGTCACGTGGT

CAGCACGTGGG
CAGCACGTGGG
CCGCACTTGGC
CCGCACGTGGT
CGGCACGTGAG

CAGCACGTGGG
CAGCACGTGGG
CAGCCTGTCGG
CAGCCTGTAGG
AAGAATGTGGT

AAGCACGCGGT
AAGCACGCGGT
AAGCACGCGGT
AAGCAGGCGGT
AAGCACGCCGT

CAGCACGTGGG
CAGCACGTGGG
CGGCACGTGGG
CGGCACGTGGG
CACCACGTGGG

CAGCACGTGGG
CAGCACGTGGG
CCGCACTTGGC
CCGCACGTGGT
CGGCACGTGAG

GATCACGTGGG
GATCACATGGG
AACCACGTGGG
AACCACACGGG
GAGCACACGCA

GATCACGTGGG
GATCACGTGGG
CACCACGTGAG
AATCACGTGGG
GGTCACGTGGG

GACCTCGTGGT
GACCTCGTGGT
GACCGAGCTGA
GACCTGGCTGA
GACCTCGTGGT

CAGCACGTGGG
CAGCACGTGGG
CAGCACGTGGG
CAGCAAGTGGG
CAGCACGTGCG

CAGCACGTGGG
CAGCACGTGGG
CCGCACTTGGC
CCGCACGTGGT
CGGCACGTGAG

AGCCACGTGGC
AGCCACGTGGC
AGTCACGTGGG
AATCACGTGGG
AGCCACGTGGC

AAGCACATGGT
AAGCACATGGT
AAGCCTATGGT
AAGCCTGCGGT
AGGCCCTTAGT
