# Supplementary material for: Correlated Evolution of Positions within Mammalian cis Elements
Source: PLoS One. 2013 Feb 8;8(2):e55521. doi: 10.1371/journal.pone.0055521 (PMC3568137; doi:10.1371/journal.pone.0055521)
Supplement: Text Archive S1 — A compressed/ZIP file archive of all binding site data for the 64 PWMs used in our analysis. The individual files are named per PWM ID, so for instance, “MA0002.hits” corresponds to JASPAR PWM MA0002. This has 333 binding sites, each of length 9. Each binding site is grouped as a set of 5 aligned sequences corresponding to human, chimp, mouse, rat and dog (from first to last). A blank line separates binding sites from each other. (GZ) [file pone.0055521.s004.gz › Hits/MA0061.hits]

GGGAATTTCC
GGGAATTTCC
GGGGATTTCC
GGGGATTTCC
GGGGATTTCC

GGGAATTTCC
GGGAATTTCC
GGGAATTTCC
GGGAATTTCC
GGGAATTTCC

GGGAATTTCC
GGGAATTTCC
GGGCAATCCC
GGGCAATCCC
GGGAAATTCC

GGGAATTTCC
GGGAATTTCC
GGGTATTTCT
GGTGATTTCT
GGTGATTTCT

GGGAATTTCC
GGGAATTTCC
GGGAATTCCC
GGGAATTCCC
GGGAATTCCC

GGGAATTTCC
GGGAATTTCC
GGGAATTCCC
GGGAATTCCC
GGGAATTCCC

GGGAATTTCC
GGGAATTTCC
GGGTATTTCC
GGGAATTTCC
GGGAATTTCC

GGGAATTTCC
GGGAATTTCC
AGGCATTTTC
GGGCATTTTC
GGGCATTTTC

GGGAATTTCC
GGGAATTTCC
GAGAACTTCA
GGGAACTTCA
GGGAATTTCC

GGGAATTTCC
GGGAATTTCC
GGGAATTTCC
GGGAATTTCC
GGGAACGTCC

GGGAATTTCC
GGGAATTTCC
GGGTATTTCT
GGTGATTTCT
GGTGATTTCT

GGGAATTTCC
GGTAATTTGC
GGGGATTTCC
GGGGATTTCC
GGGGAATTTC

GGGAATTTCC
GGGAATTTCC
GGGTATTTCT
GGTGATTTCT
GGTGATTTCT

GGGAATTTCC
GGGAATTTCC
GGGGGTTTGG
GGGGGTTTGG
GGGTATTTCC

GGGAATTTCC
GGGAATTTCC
GGGAATTTCC
GGGAATTTCC
GGGAACGTCC

GGGAATTTCC
GGGAATTTCC
GGGAATTCCC
GGGAATTCCC
GGGAATTCCC

GGGAATTTCC
GGGAATTTCC
TCAAATTTCC
TTGAATTTCC
GGAAATTTCC

GGGAATTTCC
GGGAATTTCC
TGGGATTTCC
TGGAATATCC
ATGCATTTCC

GGGAATTTCC
GGGAATTTCC
GCCACTTCCC
GCCAGTTCCC
GCGAGTTTCC

GGGAATTTCC
GGGAATTTCC
GGGAATTCCC
GGGAATTCCC
GGGAATTCCC

GGGAATTTCC
GGGAATTTCC
GGGAATTTCC
GGGGATTTCC
AGGCATGTCC

GGGAATTTCC
GGGAATTTCC
TGGGATTTCC
TGGGATTTCC
GGGGACTTCC

GGGAATTTCC
GGGAATTTCC
GGGAACTGTG
GGGAACTGTA
AAGAACGTGC

GGGAATTTCC
GGGAATTTCC
GGGTATTTCT
GGTGATTTCT
GGTGATTTCT

GGGAATTTCC
GGGAATTTCC
GGGAATTTCC
GGGAATTTCC
GGGAATTTCC

GGGAATTTCC
GGGAATTTCC
GGGTATTTCT
GGTGATTTCT
GGTGATTTCT

GGGAATTTCC
GGGAATTTCC
GGGTATTTCT
GGTGATTTCT
GGTGATTTCT

GGGAATTTCC
GGGAATTTCC
GGGAACTTCC
GGGAACTTGG
GGGAATTTCC

GGGAATTTCC
GGGAATTTCC
GGGAATTTCC
GGGAATTTCC
GGGAACGTCC

GGGAATTTCC
GGGAATTTCC
TGGAATTTCC
AGGATTTCCC
GGGACTTCCC

GGGAATTCCC
GGGAATTCCC
GGGAAGGCTC
GGGAGTGCTC
GAGAATTCCC

GGGAATTCCC
AGGAATTCCC
GGGAATCCCC
AGGAATTCCC
AGGAATTCCT

GGGAATTCCC
GGGAATTCCC
GGGAATACCC
GGGAATACCC
CGGAATACCC

GGGAATTCCC
GGGAATTCCC
GGGAGTTCCC
GGGAGTTCCC
GGGAGTTCCC

GGGAATTCCC
GGGAATTCCC
GGGGGTTCCC
GGGGGTTCCC
AGAAATTCCC

GGGAATTCCC
GGGAATTCCC
GGGAATTCCC
GGGAATTCCC
GGGAATTCCC

GGGAATTCCC
GGGAATTCCC
GGGAATTCCC
GGGAATTCCC
GGGAATTCCC

GGGAATTCCC
GGGAATTCCC
GGGTATTCCC
GGGTATTCCC
GGGTATTCCG

GGGAATTCCC
GGGAATTCCC
GGGAACTCCC
GGGAACTCCC
GGGAACTCCC

GGGAATTCCC
GGGAATTCCC
GAGCCTTCCC
GAGCACTCCC
GGGAATTCTC

GGGAATTCCC
GGGAATTCCT
GGGGATTCCC
GGGAATTCCT
AGGAATTCCT

GGGAATTCCC
GGGAATTCCC
GGGAATTCCC
GGGAATTCCC
GGGAATTCCC

GGGAATTCCC
GGGAATTCCC
GGGGATTCCC
GGGGATTCCC
GGGAATTCCC

GGGAATTCCC
GGGAATTCCC
GGGAATTCCC
GGGAATTCCC
GGGAATTCCC

GGGAATTCCC
GGGAATTCCC
GGGAATTCCC
GGGAATTCCC
GGGAATTCCC

GGGAATTCCC
GGGAATTCCC
GGGGATTCCC
GGGGATTCCC
GGGAATTCCC

GGGAATTCCC
GGGAATTCCC
GGGAATCCCC
GGGAATCCCC
GGGAATTCCC

GGGAATTCCC
GGGAATTCCC
GGGAACCCCC
GGGAACCCCC
GGGAATTTCT

GGGAATTCCC
GGGAATTCCC
GGGAATCCCC
GGGAATCCCC
GGGAATTCCC

GGGAATTCCC
GGGAATTCCC
GGGAATTCCC
GGGAATTCCC
GGGAATTCCC

GGGACTTTCC
GGGACTTTCC
GGGACTTTCC
GGGACTTTCC
GGGACTTTCC

GGGACTTTCC
GGGACTTTCC
TGGTCTTCCC
TGGTCTTCCC
GGGACTTCCC

GGGACTTTCC
GGGACTTTCC
GAGACTTTCC
GAGACTTTCC
GGGACTTTCC

GGGACTTTCC
GGGACTTTCC
GAGACTCCTT
GAGACTCCTT
GGGACTCCTT

GGGACTTTCC
GGGACTTTCC
GGGACTTTCC
GGGACTTTCC
GGGACTTTCC

GGGACTTTCC
GGGACTTTCC
GGGACTTTCC
GGGACTTTCC
GGGACTTTCC

GGGACTTTCC
GGGACTTTCC
TGGGCCGGCC
CGGGCCGGCC
GGCGCCGGCC

GGGACTTTCC
GGGACTTTCC
GGGACTTTCC
GGGACTTTCC
GGGACTTTCC

GGGACTTTCC
GGGACTTTCC
TGGCATCTCC
TGGCATATCC
ATGACTCTCC

GGGACTTTCC
GGGACTTTCC
GGGACTTTCC
GGGACTTTCC
GGGACTTTCC

GGGACTTTCC
GGGACTTTCC
GGTTCTCCTT
GGTTCTCCTC
GGGATTTCCT

GGGACTTTCC
GGGACTTTCC
TGGTCTTCCC
TGGTCTTCCC
GGGACTTCCC

GGGACTTTCC
GGGACTTTCC
GGGACTTTCC
GGGACTTTCC
GGGACTTTCC

GGGACTTTCC
GGGACTTTCC
GGGCCTCGCC
GGGCCTCGCC
GGGCCTTTCC

GGGACTTTCC
GGGACTTTCC
GGGACTTTGT
GGGACCTTGA
TAGACCTTCC

GGGACTTTCC
GGGACTTTCC
GGGACTTTGT
GGGACCTTGA
TAGACCTTCC

GGGACTTTCC
GGGACTTTCC
GGTACTTTCC
GGTATTTTCC
GGTGCTTCCC

GGGACTTTCC
GGGACTTTCC
TGGTCTTCCC
TGGTCTTCCC
GGGACTTCCC

GGGACTTTCC
GGGACTTTCC
GGGACTTTAC
GGGACTTTCC
GGGACTTTCC

GGGACTTTCC
GGGACTTTCC
TGGCCTCTCC
CAGCTTCTCC
TTGACTCTCC

GGGACTTTCC
GGGACTTTCC
GGGACTTTCC
GGGACTTTCC
GGGACTTTCC

GGGACTTTCC
GGGACTTTCC
TGGAGTATTA
GCGAGTTTTC
GACACATTTC

GGGACTTTCC
GGGACTTTCC
GGGACTTTCC
GGGACTTTCC
GGGACTTTCC

GGGACTTTCC
GGGACTTTCC
GCACCTTTCC
ACACCTTTCC
CGGGTCTTCC

GGGACTTTCC
GGGACTTTCC
TGGAGTATTA
GCGAGTTTTC
GACACATTTC

GGGACTTTCC
GGGACTTTCC
GGGACTTTAC
GGGACTTTCC
GGGACTTTCC

GGGACTTCCC
GGGACTTCCC
GCAAATTCCC
GCAACTTCCC
CAGGCTTCCC

GGGACTTCCC
GGGACTTCCC
GGGACTTCCC
GGGATTTTCC
GGGACTTCCC

GGGACTTCCC
GGGACTTCCC
GGGACTTTCC
GGGACTTTCC
GAGACTCCCT

GGGACTTCCC
GGGACTTCCC
GGGACTTCCC
GGGACTTCCC
GGGACTTCCC

GGGACTTCCC
GGGACTTCCC
GGAACTTCCC
GGAACTTCCC
GGGACTTCCC

GGGACTTCCC
GGGACTTCCC
GGGACTTCCT
GGGACTTCCT
GGGACTTCCC

GGGACTTCCC
GGGACTTCCC
GGGACTTCCC
GGGATTTTCC
GGGACTTCCC

GGGACTTCCC
GGGACTTCCC
GGCATTTCCA
GGCAGTTTCA
ATGCCTTCCC

GGGACTTCCC
GGGACTTACC
GGGACTTTCC
GGGACTCTCT
GGGACTTGCC

GGGACTTCCC
GGGACTTCCC
GGGACTCCCC
GGGACTCCCC
GGGACTTCCC

GGGACTTCCC
GGGACTTCCC
GGGACTTCCC
GGGACTTCCC
GGGCCCTCCC

GGGACTTCCC
GGGACTTCCC
GGCATTTCCA
GGCAGTTTCA
ATGCCTTCCC

GGGACTTCCC
GGGACTTCCC
GGCATTTCCA
GGCAGTTTCA
ATGCCTTCCC

GGGACTTCCC
TGGACTTCCC
CGGACTCTTT
AGGACTCCTT
TGGACTTGCC

GGGACTTCCC
GGGACTTCCC
CGGAAGTCCC
CGGCAGTCCC
AGGACGGTGC

GGGACTTCCC
GGGACTTCCC
GGCATTTCCA
GGCAGTTTCA
ATGCCTTCCC

GGGACTTCCC
GGGACTTCCC
GGGACTTCCC
GGGATTTTCC
GGGACTTCCC

GGGACTTCCC
GGGACTTCCC
GGGACTTCCC
GGGACTTCCC
GGGACTTCCC

GGGACTTCCC
GGGACTTCCC
GGGCCCTTCC
GGGCCCATCC
AAGCCTTCCC

GGGACTTCCC
GGGACTTCCC
GGGACTCTCC
GGGACTCCTC
GGGACTTCCC

GGGACTTCCC
GGGACTTACC
GGGACTTTCC
GGGACTCTCT
GGGACTTGCC

GGGACTTCCC
GGGACTTCCC
GGGACCTCCC
GGGACCTCCC
GGGACTTCCC

GGGACTTCCC
GGGACTTCCC
GGGACTTCCC
GGGACTTCCC
GGGACTTCCC

GGGACTTCCC
GGGACTTCCC
GGGACTTCCC
GGGACTTCCC
GGGACTTCCT

GGGACTTCCC
GGGACTTCCC
GGGACTTCCC
GGGATTTTCC
GGGACTTCCC

GGGACTTCCC
GGGACTTCCC
GGGACTTCCC
GGGACTTCCC
GGGACTTCCC

GGGACTTCCC
GGGACTTCCC
GGGACTTCCC
GGGACTTCCC
GGGACTTCCT

GGGACTTCCC
GGGACTTCCC
GTGACTTCCC
GTGACTTCCC
GCGACTTACC

GGGACTTCCC
GGGACTTCCC
GGGACTTCCC
GGAACTTCCC
GGGACTTCCC

GGGGATTTCC
GGGGATTTCC
GGGGGCTATT
GGGGGCTATT
GGGGGCTGCC

GGGGATTTCC
GGGGATTTCC
GGGAATTTCC
GGGAATTTCC
GGGAATTTCC

GGGGATTTCC
GGGGATTTCC
GGGGATTTCC
GGGGATTTCC
GGGGATTTCC

GGGGATTTCC
GGGGATTTCC
GGGGATTTCC
GGGGATTTCC
GGGGATTTCC

GGGGATTTCC
GGGGATTTCC
GGGGATCTCT
AGGGATTTCT
GTGGATTTCA

GGGGATTTCC
GGGGATTTCC
CAGGATTTCC
CAGGATTTCC
GTGGATTTCC

GGGGATTTCC
GGGGATTTCC
GTGGATATTG
GTGGATATTG
GGGGATTTCC

GGGGATTTCC
GGGGATTACC
GGGGATTACC
GGGGATTACT
GGAAGTTACC

GGGGATTTCC
GGGGATTTCC
GGGGATTTCC
GGGGATTTCC
GGGGATTTCC

GGGGATTTCC
GGGGATTTCC
GGGGATTTCC
GGGGATTTCC
GGGGATTTCC

GGGGATTTCC
GGGGATTTCC
GGGGATTTCC
GGGGATTTCC
GGGGATTTCC

GGGGATTTCC
GGGGATTTCC
GGGGATTTCC
GGGGATTTCC
GGGGATTTCC

GGGGATTTCC
GGGGATTTCC
GAGAATTTCC
GAGGATTTCC
GGGGAATTCC

GGGGATTTCC
GGGGATTTCC
GGGGATTTCC
GGGCATTTCC
AGGGATTTCC

GGGGATTTCC
GGGGATTTCC
GGGGGCTATT
GGGGGCTATT
GGGGGCTGCC

GGGGATTTCC
GGGGATTTCC
GGGAAAGTCC
AGGAAAGTCC
GGGGAAATCC

GGGGATTTCC
GGGGATATCC
GGGGATTTCC
GGGGATTTCC
GGGGATTTCC

GGGGATTTCC
GGGGATTTCC
GGGAATTTCC
GGGAATTTCC
GGGAATTTCC

GGGGATTTCC
GGGGATTTCC
ATGACCCCCC
ATGGCTGCCC
GGGGATTCTC

GGGGATTTCC
GGGGATTTCC
GGGGATTTCC
GGGGATTTCC
GGGGATTTCC

GGGGATTTCC
GGGGATTTCC
GGGGATTTCC
GGGGATTTCC
GGGGATTTCC

GGGGATTTCC
GGGGATTACC
GGGGATTACC
GGGGATTACT
GGAAGTTACC

GGGGATTCCC
GGGGATTCCC
GGTTATTTCC
GGTTATTTCC
GGGGATTCCC

GGGGATTCCC
GGGGATTCCC
GGGGATTCCC
GGGGATTCCC
GGGGATTCCC

GGGATTTTCC
GGGATTTTCC
TGAGCTCTCT
TGAGTTCTCT
GGGGTTCTCA

GGGGATTCCC
GGGGATTCCC
GGGAGTTTCT
GCGAGTTTCT
GGAGGTTGCT

GGGATTTTCC
GGGATTTTCC
GGGATTTTCC
GGGATTTTCC
GGGTTTTTCC

GGGGATTCCC
GGGGATTCCC
CTGTTCTCTC
CTATTTTTTC
GGGGACTCTC

GGGGATTCCC
GGGGATTCCC
GGAGGTTCCC
GGAGGTTCCC
GGGGATTCCC

GGGGATTCCC
GGGGATTCCC
GGAGGCTCCC
GGAAGCTCCC
GGGAAGTCCC

GGGGATTCCC
GGGGATTCCC
GAGGAGTCCT
GAGGAGTCCT
GGAGATTCCC

GGGATTTTCC
GGGATTTTCC
AGAATTCTCA
ATAATTGTCA
GGAATTGCCA

GGGATTTTCC
GGGATTTTCC
AGGATTTTCC
AGGATTTTCC
GGGATTTTCC

GGGATTTTCC
GGGATTTTCC
GGGATTTTCC
GGGATTTTCC
TGGATTTTCC

GGGGATTCCC
GGGGATTCCC
GGGGATTCCC
GGGGATTCCC
GGGGATTCCC

GGGGATTCCC
GGGGATTCCC
GGAGGCTCCC
GGAAGCTCCC
GGGAAGTCCC

GGGATTTTCC
GGGATTTTCC
GGCATTTCCC
GGCATTTCCC
GGGGTTTTCC

GGGATTTTCC
GGGATTTTCC
GGGATCTCCC
GGGATCTCCT
GGGCTCTTCC

GGGGATTCCC
GGGGATTCCC
GGGGATTCCC
GGGGATTCCC
GGAGATTCCC

GGGGATTCCC
GGGGAGTCCC
GGGGATTCCC
GGGGATTCCC
GGGGATTCCC

GGGATTTTCC
GGGATTTTCC
GGGAGTTTCC
GGGAGTTTCC
GGGATTTTCC

GGGATTTTCC
GGGCTTTCCC
AGGCTCTTCT
AGGCTTTTCT
GAGCTTTTTC

GGGGATTCCC
GGGGATTCCC
GGTTATTTCC
GGTTATTTCC
GGGGATTCCC

GGGATTTTCC
GGGATTTTCC
AGGACTTTCC
AGAGTTTTCT
GGAATTTCCT

GGGATTTTCC
GGGATTTTCC
AGAATTCTCA
ATAATTGTCA
GGAATTGCCA

GGGGATTCCC
GGGGATTCCC
GAGGAGTCCT
GAGGAGTCCT
GGAGATTCCC

GGGATTTTCC
GGGATTTTCC
AGGATTTTCC
AGGATTTTCC
GGGATTTTCC

GGGGATTCCC
GGGGATTCCC
GGAAAGTCCA
GAAAAGTCCA
CGGGACTCCC

GGGGATTCCC
AGGGATTCCC
GTGGATTCCC
GGGGATTCCC
GTGGATTCCC

GGGGATTCCC
GGGGATTCCC
GTTGGCTCCC
GGTGGCTCCC
TGCAGCTCCC

GGGGATTCCC
GGGGATTCCC
AGGGATTTCC
AGGGATTTCC
AGGGATTCCC

GGGATTTTCC
GGGATTTTCC
GGGACTTTCC
GGGACTTTCC
ACGGCTTTCC

GGGGATTCCC
GGGGATTCCC
AGGGATTTCC
AGGGATTTCC
AGGGATTCCC

GGGATTTTCC
GGGATTTTCC
AGAATTCTCA
ATAATTGTCA
GGAATTGCCA

GGGATTTTCC
GGGATTTTCC
AGGATGTCAC
AGGATGTCAC
AGGATTTCCC

GGGGATTCCC
GGGGATTCCC
CTGTTCTCTC
CTATTTTTTC
GGGGACTCTC

GGGGATTCCC
GGGGATTCCC
GTGGATTCCA
GCGGATTCCA
GGGGATCCCC

GGGGATTCCC
GGGGATTCCC
GGGGATCCCC
GGGGATCCCC
GGGGATACCC

GGGATTTTCC
GGGATTTTCC
TGGGGTTTCC
TGGGTTTTCC
GGGATTTTCC

GGGATTTTCC
GGGATTTTCC
GGTTTGTTCC
GGTTTGTTCC
GGGAGGCTCC

GGGATTTTCC
GGGATTTTCC
GGGATTTTCC
GGGATTTTCC
GGGATTTTTC

GGGATTTCCC
GGGATTTCCC
GAGGTTCCCC
GCGATTCCCC
GGGATTTCCC

GGGATTTCCC
GGGATTTCCC
GGAAAGTCCC
GGAAAGTCCC
GGGAAATCCC

GGGATTTCCC
GGGATTTCCC
GGGATTCCCC
GGGATTCCCC
GGGATCTCCC

GGGATTTCCC
GGGATTTCCC
GGGATTTCCC
GGGATTTTCC
GGGATTTCCC

GGGATTTCCC
GGGATTTCCC
GGGATTTCCC
GGGATTTCCC
GGGGTTTCCC

GGGATTTCCC
GGGATTTCCC
GGGATTTCCC
GGGATTTCCC
GGGATTTCCC

GGGATTTCCC
GGGATTTCCC
GGGATTTCCC
GGGATTTCCC
GGGATTTCCC

GGGATTTCCC
GGGATTTCCC
GGGATTTCCC
GGGATTTCCC
GGGATTTCCC

GGGATTTCCC
GGGATTTCCC
GGGATTTCCC
GGGATTTCCC
GGGATTTCCC

GGGATTTCCC
GGGATTTCCC
GGAATTTCCC
AGAATCTCCC
GGAATTTCCC

GGGATTTCCC
GGGATTTCCC
GGGATTCCCC
GGGATTCCCC
GGGATCTCCC

GGGATTTCCC
GGGATTTCCC
GGGATTTCCC
GGGATTTCCC
GGGATTTCCC

GGGATTTCCC
GGGATTTCCC
GGGATTTCCC
GGGATTTCCC
GGGATTTCCC

GGGATTTCCC
GGGATTTCCC
GGGATTTCCC
GGGATTTCCC
GGGATTGTCC

GGGATTTCCC
GGGATTTCCC
GGGATTCCCC
GGGATTCCCC
GGGATCTCCC

GGGATTTCCC
GGGATTTCCC
GGGATTCCCC
GGGATTCCCC
GGGATCTCCC

GGGATTTCCC
GGGATTTCCC
GGGATCTCTC
GGGATTTCTC
TGGATTTCAC

GGGATTTCCC
GGGATTTCCC
GGAATGTCCC
GGAATGTCCC
GGGATTTCCC

GGGATTTCCC
GGGATTTCCC
GGAATTTCCC
AGAATCTCCC
GGAATTTCCC

GGGATTTCCC
GGGATTTCCC
GGGAGTTCCT
GGGAGTTCCT
GGGATTTCCT

GGGAATTACC
GGGAATTACC
GGGAATTACC
GGGAATTACT
GGGAATTTCC

GGGAATTACC
GGGAATTACC
GGCAATCCAC
GGCAATCCAC
AGGAACTACT

GGGAATTACC
GGGAATTACC
GGGAATTACC
GGGAATTACT
GGGAATTTCC

GGGAATTACC
GGGAATTACC
GGAAATGAAC
GGAAATGAAC
GGGACTTGGC

GGGAATTACC
GGGAATTACC
GGAATCAGCT
GGAATCAGCT
GGGAAGTACC

GGGAATTACC
GGGAATTACC
GGGAATTACC
GGGAATTACT
GGGAATTTCC

GGGAATTACC
GGGAATTACC
GGGAATTACC
GGGAATTACT
GGGAATTTCC

GGGAATTACC
GGGAATTACC
GGGAATTACC
GGGAATTACT
GGGAATTTCC

GGGAGTTTCC
GGGAGTTTCC
GGGAGTTTCC
GGGAGTTTCC
GGGAGTTTCC

GGGGCTTTCC
GGGGCTTTCC
CGGGCTTTCC
CGGGCTTTCC
AGGGCTTTCC

GGGAGTTTCC
GGGAGTTTCC
GGGAGTTTCC
GGGAGTTTCC
GGGAGCTTCC

GGGGCTTTCC
GGGGCTTTCC
GGTGATTTTA
GGTGATTTCA
GGAGTCGCCC

GGGGCTTTCC
GGGGCTCTCC
GGGGCTTTCC
GGGGCTTTCC
GGGGCTTCCC

GGGAGTTTCC
GGGAGTTTCC
GGAAAATTTC
GGAAAATTCC
GTAATTTTTC

GGGGCTTTCC
GGGGCTTTCC
GGGGTCCTTC
GGGGTCCCTC
GGGACTTTCC

GGGAGTTTCC
GGGAGTTTCC
ACGGGTTACC
ACGGGTTGCC
ACGAGTTTAA

GGGAGTTTCC
GGGAGTTTCC
CAGACCTCCT
CAGACCTCCT
GGGAGTCCCC

GGGGCTTTCC
GGGGCTTTCC
GGGCCTTTCC
GGGGATTTCC
GGGGCTTTCC

GGGAGTTTCC
GGGAGTTTCC
GGGAGTTTCC
GGGAGTTTCC
GGGAGTTTCC

GGGGCTTTCC
GGGGCTTTCC
GGGGCTGGCC
GGGGCTGACC
GGGGCTTTCC

GGGAGTTTCC
GGGTGTTTCC
GTGTGTTCCT
GTGTGTTCCC
GTGCGCTCCC

GGGAGTTTCC
GGGAGTTTCC
GGGAGTTTCC
GGGAGTTTCC
GGGAGCTTCC

GGGGCTTTCC
GGGGCTTTCC
CGGGCTTTCC
CGGGCTTTCC
AGGGCTTTCC

GGGGCTTTCC
GGGGCTTTCC
GGAGCTTTCG
GGAGATTTCG
GGGGCATTCC

GGGGCTTTCC
GGGGCTTTCC
GGGGGTTTCC
GGGGGTTTCC
TGGGGTTTCC

GGGGCTTTCC
GGGGCTTTCC
GGCGTTTTCC
GTTCTTTTCC
GAGTCTCCCC

GGGGCTTTCC
GGGGCTTTCC
AGGGCTTCCC
AGGGCTTCCC
GGGCTTTCCC

GGGAGTTTCC
GGGAGTTTCC
GGGCGTGTCC
GGGCGTGTCC
GGGAATTTCC

GGGGCTTTCC
GGGGCTTTCC
GGGGCTTTCC
GGGGCTTTCC
GGGGCTTTCC

GGGAGTTTCC
GGGAGTTTCC
GGGAGTTTCC
GGGAGTTTCC
GGGAGTTTCC

GGGAGTTTCC
GGGAGTTTCC
GGGGGTTTTC
GGGGGTTTCC
GGGGGTTTCC

GGGGCTTTCC
GGGGCTTTCC
AAGGCTTCCA
AAGGCTTCCA
GGGGCCTCCC

GGGGCTTTCC
GGGGCTTTCC
GAGACTTTCT
GAGACTTTCT
GAGGCTTCCC

GGGAGTTTCC
GGGAGTTTCC
GGGAGTTTCC
GGGAGTTTCC
GGGAGCTTCC

GGGGCTTTCC
GGGGCTTTCC
GGAGCTTTCG
GGAGATTTCG
GGGGCATTCC

GGGGCTTTCC
GGGGCTTTCC
GGGGCCTCCC
GGGGCCTCCC
GGGGCTTTCC

GGGGCTTTCC
GGGGCTTTCC
AAGTCTTTCT
AGGTCTTTCT
GAGTCTTTCC

GGGGCTTTCC
GGGGCTTTCC
GGGGTTTTCC
GGGGTTTTCC
GGGGCTTTCC

GGGAGTTTCC
GGGAGTTTCC
GGGAGTTTCC
GGGAGTTTCC
GGGAGTTTCC

GGGGCTTTCC
GGGGCTTTCC
AGGTCTTTTC
ACGGCTTTCC
GAGGCTTTCC

GGGGCTTTCC
GGGGCTTTCC
GGAGCTTTCG
GGAGATTTCG
GGGGCATTCC

GGGGCTTTCC
GGGGCTTTCC
GACACACATC
GACACACACC
GGGGCATTTC

GGGGCTTTCC
GGGGCTTTCC
GGATCTTTCC
GGAACTTCCC
GGGCCTTCGT

GGGGCTTTCC
GGGGCTTTCC
GGGATTTTCC
GGGATTTTCC
GGAACCTTCG

GGGAGTTTCC
GGGAGTTTCC
GGGAGTTGCT
GGGAGTTGCT
GGGAGTTTCC

GGGAGTTTCC
GGGAGTTTCC
GGGAGTTTCC
GGGAGTTTCC
GGGAGTTTCC

GGGGCTTTCC
GGGGCTTTCC
GGGGCTTTCC
GGGGCTTTCC
GGGGCTTTCC

GGGAGTTTCC
GGGAGTTTCC
GAAGATCTCC
GATATTCTCC
GGGAGCCTCG

GGGGCTTTCC
GGGGCTTTCC
AGGGTTTCCC
AGGATTTCCC
CGGCTTTCTG

GGGGCTTTCC
GGGGCTTTCC
TGGGCTTTCC
TGGGCTTTCC
GGGGCTTTCC

GGGGCTTTCC
GGGGCTTTCC
AGGTAGTTCC
AGGTAGTTCC
GAGGAGGTCC

GGGGCTTTCC
GGGGCTTTCC
GGAGCTTTCG
GGAGATTTCG
GGGGCATTCC

GGGGCTTTCC
GGGGCTTTCC
TGGGCTTTCC
TGGGCTTTCC
GGGGCTTTCC

GGGGCTTTCC
GGGGCTTTCC
CGAACTTTCC
CGAACTTTCC
GGGACTTTCC

GGGGCTTTCC
GGGGCTTTCC
GGGACTTTCC
GGGACTTTCC
GGGGCTTTCC

GGGGCTTTCC
GGGGCTTTCC
GGAGCTTTCG
GGAGATTTCG
GGGGCATTCC

GGGGCTTTCC
GGGGCTTTCC
GGGGCTTTCC
GGGGCTTTCC
GGGGCTTTCC

GGGGCTTTCC
GGGGCTTTCC
GGGGCGTCCC
GGGGCGTCCC
GGGGGCTTCC

GGGGCTTTCC
GGGGCTTTCC
GGAGCTTTCG
GGAGATTTCG
GGGGCATTCC

GGGAGTTTCC
GGGAGTTTCC
GGGAGTCCCC
GGGAGTCCCC
GGGAGCTTCC

GGGAATTGCC
GGGAATTGCC
AGCAATTGCC
AGCAATTGCC
TGGAACTGAA

GGGAATTGCC
GGGAATTGCC
GGGAGTTGCC
GGGAGTTGCC
GGCCATCGCC

GGGAATTGCC
GGGAATTGCC
AGAAATTGAT
AGAAATTGTC
GGCAGTTGCA

GGGAATTGCC
GGGAATTGCC
AGCAATTGCC
AGCAATTGCC
TGGAACTGAA

GGGAATTGCC
GGGAATTGCC
AGCAATTGCC
AGCAATTGCC
TGGAACTGAA

GGGAATTGCC
GGGAATTGCC
CAGAATTGTC
CAGAATTGTC
GGGAATTGCG

GGGAGTTCCC
GGGAGTTCCC
GGGAGTTCCA
GGGAGTTCCA
GGGAGTTCCC

GGGAAATTCC
GGGAAATTCC
GGGAAATTCC
GGGGAATTCC
GGGAAATCGC

GGGGCTTCCC
GGGGCTTCCC
GGGGCCACTT
GGGGCCACCT
GGGGCACCCT

GGGAAATTCC
GGGAAATTCC
GGGAAATTCC
GGGGAATTCC
GGGAAATCGC

GGGGCTTCCC
GGGGCTTCCC
GGGACTTCCC
GGGACTTCCC
GGGGCTTCCC

GGGAAATTCC
GGGAAATTCC
GGGGAATTCC
GGGAAATTCC
GGGGAATTCC

GGGGCTTCCC
GGGGCTTCCC
GGGACTTCCG
GGGACTTCGG
GGGGCTTCCT

GGGAAATTCC
GGGAAATTCC
GGGAGATCCC
GGGAGATCCC
GGGAAATTCC

GGGGCTTCCC
GGGGCTTCCC
GGGCCTTCAC
GGGCCTTCAC
GGGACTTCCC

GGGGCTTCCC
GGGGCTTCCC
AAGGCTCCCT
GAGGCTCTCT
GGGGCTCCCG

GGGGCTTCCC
GGGGCTTCCC
AGGGCTTCCC
AGGGCTTCCC
GGGGCTTCCC

GGGGCTTCCC
GGGGCTTCCC
GGAATTCTCC
GGAATTCTCC
GGAATTCTCC

GGGGCTTCCC
GGGGCTTCCC
CAGGCTTCCC
CAGGCTTCCC
GGGGCTCCCC

GGGGCTTCCC
GGGGCTTCCC
GGCATTTTCA
GGCATTTTCA
GGCTCTTGCC

GGGAAATTCC
GGGAAATTCC
GGGAAATTCC
GGGGAATTCC
GGGAAATCGC

GGGAAATTCC
GGGAAATTCC
GGGAAATTCC
GGGGAATTCC
GGGAAATCGC

GGGAAATTCC
GGGAAATTCC
GGGAAATTCC
GGGAAATTCC
GGGAAATTCC

GGGAGTTCCC
GGGAGTTCCC
CGAGGCTCCT
CGCGGTTCCT
AGGAGTTCCC

GGGGCTTCCC
GGGGCTTCCC
CGGGCTTCCC
CGGGCTTCCC
CGGGCTTCCC

GGGAAATTCC
GGGAAATTCC
GGGAAATTCC
GGGAAATTCC
GGGAAATTCC

GGGAGTTCCC
GGGAGTTCCC
GGGAGCTCAG
GGGAGCTCAT
GGGCGATTTC

GGGAAATTCC
GGGAAATTCC
GGGAAATTCC
GGGAAATTCC
GGGAAATTCC

GGGAAATTCC
GGGAAATTCC
CGGGAATTCC
TGGGAATTCC
GGGGAATTCC

GGGAAATTCC
GGGAAATTCC
CGGGAATTCC
TGGGAATTCC
GGGGAATTCC

GGGGCTTCCC
GGGGCTTCCC
GGGACTTCCC
GGCACTTCCC
GGGGCGTGCG

GGGGCTTCCC
GGGGCTTCCC
GGGACTTCCC
GGGACTTCCC
GGGGCTTCCC

GGGAGTTCCC
GGGAGTTCCC
GGGAATTCCC
GGGAACTCCC
AGGAATTCCC

GGGGCTTCCC
GGGGCTTCCC
AGGGCTTCCC
AGGGCTTCCC
GGGGCTTCCC

GGGGCTTCCC
GGGGCTTCCC
GGGGCCTCTC
GGGGCCTCCC
GGGGGCGTCC

GGGGCTTCCC
GGGGCTTCCC
GGTGCTCCTT
TGTGTTCCTT
CGTGCTCCCC

GGGAAATTCC
GGGAAATTCC
GGGAAATTCC
GGGGAATTCC
GGGAAATCGC

GGGAGTTCCC
GGGAGTTCCC
CGAGGCTCCT
CGCGGTTCCT
AGGAGTTCCC

GGGAAATTCC
GGGAAATTCC
GGGAAATCCC
GGGAAATCCC
GGGAAATCCC

GGGAGTTCCC
GGGAGTTCCC
GGGAGTCCCT
GTGAGTCTCA
CAGAGGACTA

GGGAGTTCCC
GGGAGTTCCC
GATAGTCTCT
GGTATCCACT
GGAAGTCCCC

GGGGCTTCCC
GGGGCTTCCC
GGGCCTTCAC
GGGCCTTCAC
GGGACTTCCC

GGGGCTTCCC
GGGGCTTCCC
GGACTCGTTC
CGGCCCGTTC
GGGGCTTCGC

GGGGCTTCCC
GGGGCTTCCC
AAGCCAACCT
AAGCCGGCCC
GGGGCATCCC

GGGAAATTCC
GGGAAATTCC
GGGAAATTCC
GGGAAATTCC
GGGAAATTCC

GGGAAATTCC
GGGAAATTCC
GGGAAATTCC
GGGGAATTCC
GGGAAATCGC

GGGGCTTCCC
GGGGCTTCCC
GGGGGCTTGC
GGGGGCTTCC
GGGGACTTCC

GGGGCTTCCC
GGGGCTTCCC
CGAGCTGTCC
GGGGCTGGCC
GGACCTCGCC

GGGGCTTCCC
GGGGCTTCCC
GGGACTGCCC
GGGACTGCCC
GGGGTTGCTC

GGGGCTTCCC
GGGGCTTCCC
GGGGCTTTTC
GGGGCTTTTC
GGGGCTCCCC

GGGGCTTCCC
GGGGCTTCCC
GGGGCTTCTC
GGGGCTTCCC
GGGGCTGCCC

GGGGCTTCCC
GGGGCTTCCC
GGGGCTTCTC
GGGCCTTCCC
GGGACTCCCG
