# Supplementary material for: Correlated Evolution of Positions within Mammalian cis Elements
Source: PLoS One. 2013 Feb 8;8(2):e55521. doi: 10.1371/journal.pone.0055521 (PMC3568137; doi:10.1371/journal.pone.0055521)
Supplement: Text Archive S1 — A compressed/ZIP file archive of all binding site data for the 64 PWMs used in our analysis. The individual files are named per PWM ID, so for instance, “MA0002.hits” corresponds to JASPAR PWM MA0002. This has 333 binding sites, each of length 9. Each binding site is grouped as a set of 5 aligned sequences corresponding to human, chimp, mouse, rat and dog (from first to last). A blank line separates binding sites from each other. (GZ) [file pone.0055521.s004.gz › Hits/MA0062.hits]

ACCGGAAGAG
ACCGGAAGAG
ACCGGAAGAG
ACCGGAATAG
ACCGGAAGGG

ACCGGAAGAG
ACCGGAAGAG
CCCGGAAGAG
CCTGGAAGAA
GAGGGGAGAG

ACCGGAAGAG
ACCGGAAAAG
GCCGGAAGAA
GCCGGAAGAA
ACCGGAAGAA

ACCGGAAGAG
ACCGGAAGAG
AGCGGAAGTA
AGCGGAAGTA
AGCGGAAGAG

ACCGGAAGAG
ACCGGAAGAG
GACACAAGGG
GACCAAGGAC
GCGGGAAGCA

ACCGGAAGAG
ACCGGAAAAG
GCCGGAAGAA
GCCGGAAGAA
ACCGGAAGAA

ACCGGAAGAG
ACCGGAAGAG
TCCGGAAGCG
TCCGGAAGCG
GCCGGAAGCA

ACCGGAAGAG
ACCGGAAGAG
ACCGGAAGCG
ACCGGAAACG
GCCGGAAGAG

ACCGGAAGAG
ACCGGAAGAG
GCCGGAAAAG
GCCGGAAAAG
ACCGGAAAGG

ACCGGAAGAG
ACCGCAAGAG
ACCGGAAGTA
ACCGGAAGTA
ACAGGAAGTG

ACCGGAAGTG
ACCGGAAGTG
ACAGGAAGTG
ACCGGAAGTG
AGCGGAAGTG

ACCGGAAGTG
ACCGGAAGTG
ACCGGAAGTA
ACCGGAAGTA
ACCGGAAGTG

ACCGGAAGTG
ACCGGAAGTG
ACCGGAAGTG
ACCGGAAGTG
ACCGGAAGTG

ACCGGAAGTG
ACCGGAAGTG
ACCGGAAGTG
ACCGGAAGTG
ACCGGAAGTG

ACCGGAAGTG
ACCGGAAGTG
CCCGGAAGCA
CCCGGAAGCA
GTCGGAAGTG

ACCGGAAGTG
ACCGGAAGTG
GCCGGAAGTG
GCCGGAAATG
GCCGGAAGTG

ACCGGAAGTG
ACCGGAAGTG
GCCGGAAATG
GCCGGAAGTG
AACGGAAGTG

ACCGGAAGTG
ACCGGAAGTG
ACCGGAAGTG
ACCGGAAGTG
ACCGGAAGTG

ACCGGAAGTG
ACCGGAAGTG
GCCGGAAGTG
GCCGGAAGTG
GCCGGAAGTG

ACCGGAAGTG
ACCGGAAGTG
ACCGGAAGTG
ACCGGAAGTG
GCCGGAAGTG

ACCGGAAGTG
ACCGGAAGTG
ACTTGAAGGA
ACTTTAAGTA
GCAGGAAGTG

ACCGGAAGTG
ACCGGAAGTG
GACGGAAGTG
ACCGGAAGTG
AGCGGAACTG

ACCGGAAGTG
ACCGGAAGTG
ACCGGAAGGG
ACCGGAAGGG
ACCGGAAGTG

ACCGGAAGTG
ACCGGAAGTG
ACCGGAAGTG
ACCGGAAGTG
ACCGGAAGTG

ACCGGAAGTG
ACCGGAAGTG
ACCGGAAGTC
ACCGGAAGTC
ACCGGAAGTG

ACCGGAAGTG
ACCGGCAGTG
ACCGGAAGCG
ACCGGAAGCG
GCCGGAAGTG

ACCGGAAGTG
ACCGGAAGTG
GCCGGAAGTG
GCCGGAAGTG
ACCGGAAGTG

ACCGGAAGTG
ACCGGAAGTG
ACCGGAAGTG
ACCGGAAGTG
ACCGGAAGTG

ACCGGAAGTG
ACCGGAAGTG
ACAGGAAATG
ACAGGAAATG
TCCGGAAGTG

ACCGGAAGTG
ACCGGAAGTG
ACCGGAAATT
ACCGGAAATA
ACCGGAAGTG

ACCGGAAGTG
ACCGGAAGTG
ACCGGAAGTG
ACCGGAAGTG
ACCGGAAGTG

ACCGGAAGTG
ACCGGAAGTG
ACCGGAAGTG
ACCGGAAGTG
ACCGGAAGTG

ACCGGAAGTG
ACCGGAAGTG
ACCGGAAGTG
ACCGGAAGTG
GCCGGAAGTG

ACCGGAAGTG
GCCGGAAGTG
CCCGGAAGTA
CCCGGAAGTA
GCCGGAAGTG

ACCGGAAGTG
ACCGGAAGTG
TCGGGAACTG
TCCGGAACTG
GCGGAAGGTG

ACCGGAAGTG
ACCGGAAGTG
AGCGGAAGTG
AGCGGAAGTG
ACCGGAAGTG

ACCGGAAGTG
ACCGGAAGTG
ACCGGAAGTG
ACCGGAAGTG
ACCGGAAGTG

ACCGGAAGTG
ACCGGAAGTG
ACAGGAAGTA
ACAGGAAGTA
GCCGGAAGTG

ACCGGAAGTG
ACCGGAAGTG
ACCGGAAGTG
ACCGGAAGTG
ACCGGAAGTG

ACCGGAAGTG
ACCGGAAGTG
ACCGGAAGTG
ACCGGAAGTG
ACCGGAAGTG

ACCGGAAGTG
ACCGGAAGTG
ACCGGAAGTG
ACCGGAAGTG
ACCGGAAGTT

ACCGGAAGTG
ACCGGAAGTG
ACCGGAAGTG
ACCGGAAGTG
ACCGGAAGTT

ACCGGAAGTG
ACCGGAAGTG
ACCGGAAGTG
ACCGGAAGTG
ACCGGAAGTG

ACCGGAAGTG
ACCGGAAGTG
ACCGGAAGTG
ACCGGAAGTG
AGCGGAAGTG

ACCGGAAGTG
ACCGGAAGTG
GACGGAAGTG
ACCGGAAGTG
AGCGGAACTG

ACCGGAAGTG
ACCGGAAGTG
ACCGGAAGTG
ACCGGAAGTA
ACCGGAAGTG

ACCGGAAGTG
ACCGGAAGTG
ACCGGAAGTG
ACCGGAAGTG
ACCGGAAGTG

ACCGGAAGTG
ACCGGAAGTG
ACCGGAAGTG
ACCGGAAGTG
ACCGGAAGTG

ACCGGAAGTG
ACCGGAAGTG
ACCGGAAGTG
ACCGGAAGTG
ACCGGAAGTT

ACCGGAAGTG
ACCGGAAGTG
ACCGGAAGTG
ACCGGAAGTG
ACCGGAAGTG

ACCGGAAGTG
ACCGGAAGTG
ACCGGAAGTG
ACCGGAAGTG
ACCGGAAGTG

ACCGGAAGTG
ACCGGAAGTG
GACGGAAGTG
ACCGGAAGTG
AGCGGAACTG

ACCGGAAGTG
ACCGGAAGTG
ACAGGAAGTG
ACAGGAAGTG
ACCGGAAGCG

ACCGGAAGTG
ACCGGAAGTG
GCCGGAAGTT
GCCGGAAGTT
ACCGGAAGTG

ACCGGAAGTG
ACCGGAAGTG
ACTTGAAGGA
ACTTTAAGTA
GCAGGAAGTG

ACCGGAAGTG
ACCGGAAGTG
ACCGGAAGTG
ACCGGAAGTG
ACCGGAAGTG

ACCGGAAGTG
GCCGGAAGTG
CCCGGAAGTA
CCCGGAAGTA
GCCGGAAGTG

ACCGGAAGTG
ACCGGAAGTG
ACCGGAAGTG
ACCGGAAGTG
ACCGGAAGTG

ACCGGAAGTG
ACCGGAAGTG
AGTGGAAGGG
AGTGGAAGTG
ACCGGAAGTG

ACCGGAAGTG
GCCGGAAGTG
CCCGGAAGTA
CCCGGAAGTA
GCCGGAAGTG

ACCGGAAGTG
ACCGGAAGTG
GCCGGCGGGG
TCGAGCACCG
GCCGGAGCCC

ACCGGAAGTG
ACCGGAAGTG
CCTGGAAGTG
CCTGGAAGTG
ACCGGAAGCG

ACCGGAAGTG
ACCGGAAGTG
CCCGGAAGCG
CCCGGAAGCG
GCCGGAAGCG

ACCGGAAGTG
ACCGGAAGTG
AGCGGAAGTG
AGCGGAAGTG
ACCGGAAGTG

ACCGGAAGTG
ACCGGAAGTG
ACCGGAAGTA
ACCGGAAGTA
ACCGGAAGTA

ACCGGAAGTG
ACCGGAAGTG
ACCAGACGTG
ACCGGAAGTG
CCCGGAAGTG

ACCGGAAGTG
ACCGGAAGTG
ACCGGAAGTG
ACCGGAAGTG
ACCGGAAGTG

ACCGGAAGTG
ACCGGAAGTG
ACCGGAAGTG
ACCGGAAGTG
AGCGGAAGTG

ACCGGAAGTG
ACCGGAAGTG
CCCGGAAGCG
CCCGGAAGCG
GCCGGAAGCG

ACCGGAAGTG
ACCGGAAGTG
ACAGGAAGTG
ACAGGAAGTG
GCCGGAAGCG

ACCGGAAGTG
ACCGGAAGTG
ACCGGAAGTG
ACCGGAAGTG
ACCGGAAGTG

ACCGGAAGTG
ACCGGAAGTG
GCCGGAAGTC
GCCGGAAGTC
GCCGGAAGTG

ACCGGAAGTG
ACCGGAAGTG
ACTGGAAGTG
ACTGGAAGTG
ACCGGAAGTC

ACCGGAAGTG
ACCGGAAGTG
ACCGGAAGTG
ACCGGAAGTG
ACCGGAAGTG

ACCGGAAGTG
ACCGGAAGTG
ACCGGAAGTG
ACCGGAAGTG
ACCGGAAGCG

ACCGGAAGTG
ACCGGAAGTG
CCTGGAAGTG
CCTGGAAGTG
ACCGGAAGCG

ACCGGAAGTG
ACCGGAAGTG
ACCCGGAAGT
GACCGGAAGT
GAGCGGAAGT

ACCGGAAGTG
ACCGGAAGTG
ACAGGAAGTA
ACAGGAAGTA
GCCGGAAGTG

ACCGGAAGTG
ACCGGAAGTG
GCCGGAAGTG
GCCGGAAGTG
ACCGGAAGTG

ACCGGAAGTG
ACCGGAAGTG
ACCGGAAGTG
ACCGGAAGTG
AGCGGAAGTG

ACCGGAAGTG
ACCGGAAGTG
ACCGGAAGTG
GCCGGAAGTG
ACCGGAAGTG

ACCGGAAGTG
ACCGGAAGTG
ACAGGAAATG
ACAGGAAATG
TCCGGAAGTG

ACCGGAAGTG
ACCGGAAGTG
AGCGGAAGTG
AGCGGAAGTG
ACCGGAAGTG

ACCGGAAGTG
ACCGGCAGTG
ACCGGAAGCG
ACCGGAAGCG
GCCGGAAGTG

ACCGGAAGTG
ACCGGAAGTG
GACGGAAGTG
ACCGGAAGTG
AGCGGAACTG

ACCGGAAGTG
GCCGGAAGTG
CCCGGAAGTA
CCCGGAAGTA
GCCGGAAGTG

ACCGGAAGTG
ACCGGAAGTG
GCCGGAAGTG
ACCGGAAGTG
ACCGGAAGTG

ACCGGAAGTG
ACCGGAAGTG
GCCGGAAGTG
GCCGGAAGTG
GCCGGAAGTG

ACCGGAAGTG
ACCGGAAGTG
ACCGGAAGTG
ACCGGAAGTG
ACCGGAAGTG

ACCGGAAGTG
ACCGGAAGTG
ACCGGAAGTG
ACCGGAAGTG
ACCGGAAGTG

ACCGGAAGTG
ACCGGAAGTG
AGCGGAAGTG
AGCGGAAGTG
ACCGGAAGTG

ACCGGAAGTG
ACCGGAAGTG
ACCGGAAGTC
ACCGGAAGTC
ACCGGAAGTG

ACCGGAAGTG
ACCGGAAGTG
ACCGGAAGTG
ACCGGAAGTG
ACCGGAAGTG

ACCGGAAGTG
ACCGGAAGTG
AACGGAAGTG
AACGGAAGTG
GCCGGAAGTG

ACCGGAAGTG
ACCGGAAGTG
AGTGGAAGGG
AGTGGAAGTG
ACCGGAAGTG

ACCGGAAGTG
ACCGGAAGTG
ACCGGAAGTG
ACCGGAAGTG
ACCGGAAGTG

ACCGGAAGTG
ACCGGAAGTG
ACTGAAAAGG
ACTGAAAAGG
CCGGAAGTGG

ACCGGAAGTG
ACCGGAAGTG
ATCGGAAGTG
ATCGGAAGTG
ACCGGAAGTG

ACCGGAAGTG
ACCGGAAGTG
AGCGGAAGTG
AGCGGAAGTG
ACCGGAAGTG

ACCGGAAGTG
ACCGGAAGTG
GCCGGAAGTG
GCCGGAAGTG
GCCGGAAGTG

ACCGGAAGTG
ACCGGAAGTG
GCCGGAAGTG
GCCGGAAGTG
ACCGGAAGTG

ACCGGAAGTG
ACCGGAAGTG
ACCGGAAGTG
ACCGGAAGTG
AGCGGAAGTG

ACCGGAAGTG
ACCGGGAGTG
GCCGGAAGTG
GCCGGAAGTG
ACCGGAAGTG

ACCGGAAGTG
ACCGGAAGTG
ACTTGAAGGA
ACTTTAAGTA
GCAGGAAGTG

ACCGGAAGTG
ACCGGAAGTG
ACCGGAAGTG
ACCGGAAGTG
ACCGGAAGTG

ACCGGAAGTG
ACCGGAAGTG
GCCGGAAGTG
GCCGGAAGTG
ACCGGAAGTG

ACCGGAAGTG
ACCGGAAGTG
GCCGGAAGTG
GCCGGAAGTG
CCCGGAAGTG

ACCGGAAGTG
ACCGGAAGTG
GCCGGAAGTC
ACCGGAAGTC
CCCGGAAGTG

ACCGGAAGTG
ACCGGAAGTG
ACCAGACGTG
ACCGGAAGTG
CCCGGAAGTG

ACCGGAAGCG
ACCGGAAGCG
ACCGGAAGCG
ACCGGAAGCG
ACCGGAAGCG

ACCGGAAGCG
ACCGGAAGCG
ACAGGAAGCG
ACAGGAAGCG
GCCGGAAGCG

ACCGGAAGCG
ACCGGAAGCG
AGCGGAAGCG
AACGGAAGCA
AGCGGAAGCG

ACCGGAAGGG
ACCGGAAGGG
TGTGGAAGGG
TGCGGAAGGG
CCCGGAAGGG

ACCGGAAGCG
ACCGGAAGCG
AGCGGAAAAA
AGCGGAAAAA
ACCGGAAGCG

ACCGGAAGCG
ACCGGAAGCG
ACCGGAAGCG
ACCGGAAGCG
ACCGGAAGCG

ACCGGAAGGG
ACCGGAAGGG
AACGGAAACG
AACGGAAACG
AACTCGAGCG

ACCGGAAGCG
ACCGGAAGCG
ACCGGAAACG
ACCGGAAACG
CCCGGAAACG

ACCGGAAGCG
ACCGGAAGCG
CCCGGAAACG
CCTGGAAACG
ACCGGAAGCG

ACCGGAAGCG
ACCGGAAGCG
ACCGGAAACG
ACCGGAAACG
ACCGGAAGCG

ACCGGAAGCG
ACCGGAAGCG
ACCGGAAGCG
ACCGGAAGCG
ACCGGAAGCG

ACCGGAAGCG
ACCGGAAGCG
ACCGGAAGCG
ACCGGAAGCG
ACCGGAAGCG

ACCGGAAGCG
ACCGGAAGCG
GCCGGAAATG
GCCGGAAATG
GCCGGAAGCT

ACCGGAAGGG
ACCGGAAGGG
ACCGGAAAGG
ACCGGAAAGG
ACCGGAAGGG

ACCGGAAGCG
ACCGGAAGCG
GCCTGCAACG
GTCTGCAACG
ACCGGAAGCG

ACCGGAAGCG
ACCGGAAGCG
GCCGGAAGCG
ACCGGAAGCG
ACCGGAAGCG

ACCGGAAGCG
ACCGGAAGCG
ACCGGAACCG
ACCGGAACCG
ACAGGAAGCG

ACCGGAAGCG
ACCGGAAGCG
ACCGGAAGCG
ACCGGAAGCG
ACCGGAAGCG

ACCGGAAGGG
ACCGGAAGGG
GCCGGAAGGG
GCCGGAAGGG
ACCGGAAGGG

ACCGGAAGGG
ACCGGAAGGG
ACCGGAAGGG
ACCGGAAGGG
ACCAGAAGGG

ACCGGAAGGG
ACCGGAAGGG
ACCGGAAGGG
ACCGGAAGGG
ACCGGAAGGG

ACCGGAAGGG
ACCGGAAGGG
ACCGGAAGGG
ACCGGAAGGG
TCCGGAAGGG

ACCGGAAGGG
ACCGGAAGGG
TGTGGAAGGG
TGCGGAAGGG
CCCGGAAGGG

ACCGGAAGCG
ACCGGAAGCG
ACCGGAAGTG
ACCGGAAGTG
ACCGGAAGCG

ACCGGAAGCG
ACCGGAAGCG
ACCGGAAACG
ACCGGAAACG
ACCGGAAGCG

ACCGGAAGGG
ACCGGAAGGG
GACGGAAGGG
AACGGAAGGG
ACCGGAAGGG

ACCGGAAGCG
ACCGGAAGCG
GCAAGAGTCT
TTAAGAGTCT
GCAAGGAGCG

ACCGGAAGCG
ACCGGAAGCG
ACCGGAAGCG
ACCGGAAGCG
GCCGGAAGCG

ACCGGAAGCG
ACCGGAAGCG
GCCGGAAGCG
ACCGGAAGCG
ACCGGAAGCG

ACCGGAAGGG
ACCGGAAGGG
GCCGGAAGGA
GCCGGAAGGA
GCCGGGAGGG

ACCGGAAGCG
ACCGGAAGCG
ACCGGAAGCG
ACCGGAAGCT
GCCGGAACCG

ACCGGAAGCG
ACCGGAAGCG
ACCGGAAGTG
ACCGGAAGTG
ACCGGAAGTG

ACCGGAAGCG
ACCGGAAGCG
GCCGGAAGCG
GCCGGAAGCG
GCCGGAAGCG

ACCGGAAGGG
ACCGGAAGGG
TGTGGAAGGG
TGCGGAAGGG
CCCGGAAGGG

ACCGGAAGCG
ACCGGAAGCG
ACCGGAAGCG
ACCGGAAGCG
GCCGGAAGCG

ACCGGAAGGG
ACCGGAAGGG
AACAGAAGAG
AACAGAAGAG
ACCGGAAGGG

ACCGGAAGGG
ACCGGAAGGG
ACCGGAAAAG
ACCGGAAGGG
ACCGGAAGGG

ACCGGAAGCG
ACCGGAAGCG
ACAGGAACCG
ACAGGAAGCG
ACAGGAAGCG

ACCGGAAGCG
ACCGGAAGCG
ACCGGAAATA
ACCGGAAACA
ACCGGAAGCG

ACCGGAAGCG
ACCGGAAGCG
ACCGGAAGCG
ACCGGAAGCG
ACCGGAAGCG

ACCGGAAGCG
ACCGGAAGCG
ATCGCAAGCG
ATCGCAAGCG
AGCGGAAGCG

ACCGGAAGCG
ACCGGAAGCG
GCCGGAAGTG
GCCGGAAGTG
ACCGGAAGTG

ACCGGAAGGG
ACCGGAAGGG
GACGGAAGGG
AACGGAAGGG
ACCGGAAGGG

ACCGGAAGCG
ACCGGAAGCG
ACCGGAAGTG
ACCGGAAGTG
ACCGGAAGCA

ACCGGAAGGG
ACCGGAAGGG
ACCGGAAGGG
ACCGGAAGGG
ACCGGAAGGG

ACCGGAAGGG
ACCGGAAGGG
AACGGAAACG
AACGGAAACG
AACTCGAGCG

ACCGGAAGCG
ACCGGAAGCG
AGTCGCAGCG
AGTCGCAGCG
GCGGGAAGCG

ACCGGAAGCG
ACCGGAAGCG
ACCGGAAACG
ACCGGAAACG
ACCGGAAGCA

ACCGGAAGCG
ACCGGAAGCG
ACCGGAAACG
ACCGGAAACG
ACCGGAAGCG

ACCGGAAGCG
ACCGGAAGCG
ACCGGAAGCG
ACCGGAAGCG
GCCGGAAGCG

ACCGGAAGCG
ACCGGAAGCG
ACCGGAAGCG
ACCGGAAACG
CCCGGAAGCG

ACCGGAAGCG
ACCGGAAGCG
GCCGGAAACC
ACCGGAAACG
GCCGGAAGCG

ACCGGAAGCG
ACCGGAAGCG
ACCGGAAGCG
ACCGGAAGCG
GCCGGAAGCG

ACCGGAAGGG
ACCGGAAGGG
ACCGGAAAGG
ACCGGAAAGG
ACCGGAAGGG

ACCGGAAGCG
ACCGGAAGCG
ACCGGAAACG
ACCGGAAACG
ACCGGAAATG

ACCGGAAGCG
ACCGGAAGCG
ATCGCAAGCG
ATCGCAAGCG
AGCGGAAGCG

ACCGGAAGCG
ACCGGAAGCG
ACCGGAAGCG
ACCGGAAGCG
GCCGGAAGCG

ACCGGAAGCG
ACCGGAAGCG
GCCGGAAGTG
ACCGGAAGCG
ACCGGAAGCC

ACCGGAAGAC
ACCGGAAGAC
ACCGGAAGAC
ACCGGAAGAC
CCCGGAAGAC

ACCGGAAGAC
ACCGGAAGAC
CCTCGTAGAC
CCTCATAGAC
ACAGGAAGAC

ACCGGAAGAC
ACCGGAAGAC
ACCGGAAAGT
ACCGGAAAGT
AGCGGAAGAC

ACCGGAAGAC
ACCGGAAGAC
GCCTTGGGAG
GCCTTGGAGA
ACCGGAAAGC

ACCGGAAGAC
ACCGGAAGAC
ACCGGAAGAT
ACCGGAAGAT
ACCGGAAGAC

ACCGGAAGAC
ACCGGAAGAC
GGCGGGAAGC
GGCGGGAAGC
TGGGTGCAAC

ACCGGAAGAC
ACCGGAAGAC
GCCTTGGGAG
GCCTTGGAGA
ACCGGAAAGC

ACCGGAAGTC
ACCGGAAGTC
ACCGGAAGTT
ACCGGAAGTT
GCCGGAAGTC

ACCGGAAGTC
ACCGGAAGTC
ACCAGCAGTT
ACCACCAGTT
GCCGGAAGTG

ACCGGAAGTC
ACCGGAAGTC
ACCGGAAGGC
ACCGGAAGGC
ACCGGAAGTC

ACCGGAAGTC
ACCGGAAGTC
CCCGGAAGTC
TCCGGAAGTC
GCCGGCGTGC

ACCGGAAGTC
ACCGGAAGTC
ACCGAAAGAG
ACCGGAAGAG
ACCGGAAGTG

ACCGGAAGTC
ACCGGAAGTC
ACCGGAAGTC
ACCGGAAGTC
ACCGGAAGTC

ACCGGAAGTC
ACCGGAAGTC
ACCGGAACTC
ACCGGAACTC
GCCGGAAGCC

ACCGGAAGTC
ACCGGAAGTC
GACGGAAGTC
GACGGAAGTC
GCCGGTAGTC

ACCGGAAGTC
ACCGGAAGTC
ACAGGAAGTC
ACAGGAAGTC
GCCGGAAGTC

ACCGGAAGTC
ACCGGAAGTC
ACCGGAAACC
ACCGGAAACC
ACCGGAAACC

ACCGGAAGTC
ACCGGAAGTC
ACCGGAAGTT
ACCGGAAGTT
GCCGGAAGTC

ACCGGAAGTC
ACCGGAAGTC
ACCGGAAGTT
ACCGGAAGTT
ACCGGAAGTC

ACCGGAAGTC
ACCGGAAGTC
GCCGGAAATC
GCCGGAAATC
ACAGGAAATC

ACCGGAAGTC
ACCGGAAGTC
ACCGGAAGTT
ACCGGAAGTT
GCCGGAAGTC

ACCGGAAGTC
ACCGGAAGTC
ACCGGAAACC
ACCGGAAACC
ACCGGAAACC

ACCGGAAGTC
ACCGGAAGTC
GCCGGAAGTC
CCCGGAAGTC
GCCGGAAGTC

ACCGGAAGTC
ACCGGAAGTC
GCCGGAAGTC
GCCGGAAGTC
GCCGGAAGTC

ACCGGAAGTC
ACCGGAAGTC
ACCGGAAGTT
ACCGGAAGTT
GCCGGAAGTC

ACCGGAAGTC
ACCGGAAGTC
AGCGGAAGTA
AGCGGAAGTA
GCCGGAAGTC

ACCGGAAGTC
ACCGGAAGTC
GCCGGAAATC
GCCGGAAATC
ACAGGAAATC

ACCGGAAGTC
ACCGGAAGTT
GCCGGAAGTC
ACCGGAAGTC
GCCGGAAGTC

ACCGGAAGTC
ACCGGAAGTC
ACCGGAAGGC
ACCGGAAGGC
ACCGGAAGTC

ACCGGAAGTC
ACCGGAAGTC
ACCGGAAGTC
ACCGGAAGTC
GCCGGAAGTC

ACCGGAAGTC
ACCGGAAGTC
GCCGGAAGTC
GCCGGAAGTC
ACCGGAAGTC

ACCGGAAGTC
ACCGGAAGTC
ACCAGCAGTT
ACCACCAGTT
GCCGGAAGTG

ACCGGAAGTC
ACCGGAAGTC
GCCGGAAATC
GCCGGAAATC
ACAGGAAATC

ACCGGAAGTC
ACCGGAAGTC
GCCGGAAGTC
GCCGGAAGTC
GCCGGAAGTC

ACCGGAAGTC
ACCGGAAGTC
ACCGGAAGCC
ACCGGAAGGC
ACCGGAAGTC

ACCGGAAGTC
ACCGGAAGTC
GCCGGAAATC
GCCGGAAATC
ACAGGAAATC

ACCGGAAGTC
ACCGGAAGTC
ACCGGAAACC
ACCGGAAACC
ACCGGAAACC

ACCGGAAGTC
ACCGGAAGTC
ACCGGAAGTT
ACCGGAAGTC
GCCGGAAGCA

ACCGGAAGTC
ACCGGAAGTC
ACCGGAAGGC
ACCGGAAGTC
ACCGGAAGTG

ACCGGAAGTC
ACCGGAAGTC
ACCGGAAACC
ACCGGAAACC
ACCGGAAACC

CCCGGAAGAG
CCCGGAAGAG
CCCGGAAGAG
CCCGGAAGAG
CCCGGAAGAG

AACGGAAGAG
AACGGAAGAG
ACCGGAAGAG
AGCGGAAGAG
AACGGAAGAG

AGCGGAAGAG
AGCGGAAGAG
TGTGAAAGAA
GGTGAAAGAA
AGCGGAAGAG

AGCGGAAGAG
AGCGGAAGAG
AGCAGAGGAA
AGCAGAGGAA
AACAGAAGAA

ACCGGAAGTT
ACCGGAAGTT
ACCGGAAGTC
ACCGGAAGCT
ACGGGAAGTT

ACCGGAAGGC
ACCGGAAGGC
ACCGGAACGT
ACCAGAACGT
ACCGGGAGGC

CCCGGAAGAG
CCCGGAAGAG
CCCGGAAGGG
CCCGGAAGGG
CCCGGAAGAG

ACCGGAAGAA
ACGGGAAGAA
CCACTAGGAG
ATACTAGGAG
ACACTAGGGG

AACGGAAGAG
AACGGAAGAG
GGCGGAAGAG
GGCGGAAGAG
TGCGGAAGAG

AGCGGAAGAG
AGCGGAAGAG
AGCAAAAGAC
AGCAAAGCAC
GGCTGAGAGG

ACCGGAAGTT
ACCGGAAGTT
GCCGGAAGGC
GCCGGAAGGC
TCCGGAAATT

ACCGGAAGTT
ACCGGAAGTT
ACCGGAACTT
ACCGGAACTT
GCCGGAAGTC

ACCGGAAGCC
ACCGGAAGCC
ACCGGAAGCC
ACCGGAAGCG
ACCGGAAGCC

AGCGGAAGAG
AGCGGAAGAG
AGTGCCGGAC
AGTGCCAGAC
CGGGGGAGGG

ACCGGAAGCC
ACCGGAAGCC
ACCGGAAGCA
ACCGGAAGCA
ACCGGAAGTC

ACCGGAAGCC
ACCGGAAGCC
ACCGGAAGGC
ACCGGAAGGC
ACCGGAAGCC

ACCGGAAGTT
ACCGGAAGTT
CAAGGAAGCC
CCAGGAAGTC
GCCGGAAGCT

ACCGGAAGTT
ACCGGAAGTT
CAAGGAAGCC
CCAGGAAGTC
GCCGGAAGCT

AACGGAAGAG
AACGGAAGAG
AACGCAAGAG
AACGGAAGAG
AACGGAAGAG

CCCGGAAGAG
CCCGGAAGAG
CCCGTGGCAG
CCCGTGGGAG
CCCAGGGGAG

AGCGGAAGAG
AGCGCAAGAG
AGCAGAAGAG
AGCAGAACAG
AGCGGAAGAG

ACCGGAAGTT
ACCGGAAGTT
ACCGGAAGTT
ACCGGAAGTT
ACCGGAAGTT

ACCGGAAGTT
ACCGGAAGTT
GCCGGAAGTT
GCCGGAAGTT
ACCGGAAGTT

GCCGGAAGAG
GCCGGAAGAG
GCGGGAAGGG
GCCGGAAGGG
GGGGAAGGGA

GCCGGAAGAG
GCCGGAAGAG
ACCGGAACAG
ACCGGAACAG
ACCGGAAGAG

ACCGGAAGTT
ACCGGAAGTT
ACCGGAAACC
ACCGGAAGCC
ACCGGAAGCT

AGCGGAAGAG
AGCGGAAGAG
AACCGAAGGA
AACCGAAGGA
AACGGAAGGC

ACCGGAAGAA
ACCGGAAGAA
ACCGGAAGAA
ACCGGAAGAA
ACCGGAAGGA

ACCGGAAGTT
ACCGGAAGTT
ACCGGAAGTC
ACCGGAAGCT
ACGGGAAGTT

ACCGGAAGAA
ACCGGAAGAA
ACCGGAAGAA
ACCGGAAGAA
ACCGGAAGGA

CCCGGAAGAG
CCCGGAAGAG
CCCGGAAGAG
CCCGGAAGAG
CCCGGAAGAG

ACCGGAAGAA
ACCGGAAGAA
ACCCAAAGAA
ACCTAAAGAA
ACCAGAGGGG

AGCGGAAGAG
AGCGGAAGAG
AGCAGAAGTG
AGCAGAAGCG
GGCGGGAGCG

CCCGGAAGAG
CCCGGAAGAG
CTTGGAGGAA
CTTGGAAGAA
CCTGGAAGAG

GCCGGAAGAG
GCCGGAAGAG
GGCAGCAGTG
GGCGGAAGTG
CCCGGAAGAA

ACCGGAAGAA
ACCGGAAGAA
ACCGGAAGAA
ACCGGAAGAA
ACCGGAAGAA

ACCGGAAGAA
ACCGGAAGAA
ATCGGAAGGG
ACCGGAAGGG
ACCCGAAGGC

AACGGAAGAG
AACGGAAGAG
AACGGATGCG
AACGGAAGTG
AACGGGAAAG

CCCGGAAGAG
CCCGGAAGAG
CCCGGAAGGG
CCCGGAAGGG
CCCGGAAGAG

GCCGGAAGAG
GCCGGAAGAG
GCAGGGCGAG
GCAAGACGAA
GGGGGACGGT

AACGGAAGAG
AACGGAAGAG
AACGCAAGAG
AACGGAAGAG
AACGGAAGAG

ACCGGAAGTT
ACCGGAAGTT
ATCTATAATT
ATCGAGAATT
ACCGGGACTT

AACGGAAGAG
AACGGAAGAG
AACGGAAATG
AACGGAAGTA
AACGGAAGTG

ACCGGAAGGC
ACCGGAAGGC
ACCGTAAGGC
ACCTTAAGGC
ACCGGAAGAC

GCCGGAAGAG
GCCGGAAGAG
GCCGGAAGGG
GCCGGAAGGG
GCCGGAAGAG

GCCGGAAGAG
GCCGGAAGAG
GCAGGAAGAG
GCCGGAAAAG
GCCGGAAGAG

AACGGAAGAG
AACGGAAGAG
AACGGAAAAG
AACGGAAAAG
AACGGAAGAG

AGCGGAAGAG
AGCGGAAGAG
AGCGGAAGAG
AGCGGAAGAG
AGCGGAAGGG

AACGGAAGAG
AACGGAAGAG
GGCTGCAGAT
GGCTGAAGAT
GGCGGAAAAG

CCCGGAAGAG
CCCGGAAGAG
CCCGGAAGAG
CCCGGAAGAG
CCCGGAAGAG

ACCGGAAGAA
ACCGGAAGAA
ACCGGAAGAA
ACCGGAAGAA
ACCGGAAGAA

CCCGGAAGAG
CCCGGAAGAG
CCCAGAAGAG
CCCAGAAGAG
CCCAGAAGAG

CCCGGAAGAG
CCCGGAAGAG
CTTAGAGAAC
CTTAGGGAAC
CTCTCGGGAG

AACGGAAGAG
AACGGAAGAG
GGCGGAAGAG
GGCGGAAGAG
TGCGGAAGAG

GCCGGAAGAG
GCCGGAAGAG
GCCGGAAGGA
GCCGGAAGGA
GCCGGAAGAG

AACGGAAGAG
AACGGAAGAG
AACCGGAAAG
AACCGGAAAG
AACGGAAAAG

ACCGGAAGAA
ACCGGAAGAA
ACCGGAAGAA
ACCGGAAGAA
ACCGGAAGGA

ACCGGAAGAA
ACCGGAAGAA
ACCGGAAGAA
ACCGGAAGAA
ACCGGAATCA

ACCGGAAGAA
ACCGGAAGAA
ACTCAGGCGA
ACTCATGCGA
ACGAGAAGGA

CCCGGAAGAG
CCCGGAAGAG
CCCGGAGGAA
CCCGGAGGAA
TCCGGAGGAT

GCCGGAAGAG
GCCGGAAGAG
GCCGGAAAAG
GCCGGAAAAG
GCCGGAAGAG

AACGGAAGAG
AACGGAAGAG
AACCGGAAAG
AACCGGAAAG
AACGGAAAAG

AGCGGAAGAG
AGCGGAAGAG
AGCCAGAGAG
AGCCAAAGGG
AGTTGAAGAG

GCCGGAAGAG
GCCGGAAGAG
GCTGGAAGGA
GCTGGGAGGA
ATTGGAAGGG

ACCGGAAGAA
ACCGGAAGAA
ACCGGAAAAA
ACCGGAAGAA
ACCGGAAGAA

ACCGGAAGTT
ACCGGAAGTT
ACCGGAAGTC
ACCGGAAGCT
ACGGGAAGTT

GCCGGAAGAG
GCCGGAAGAG
GCCGGAGCAG
GCCGGAGCAG
GCCGGAAGGG

AGCGGAAGAG
AGCGGAAGAG
AGCAGAAGTG
AGCAGAAGCG
GGCGGGAGCG

ACCGGAAGCC
ACCGGAAGCC
AGCGGAAGTC
ACCGGAAGTC
AGCGGAAGTC

ACCGGAAGTT
ACCGGAAGTT
AACGGAAGTC
AACGGAAGTC
CCCGGAAGTC

CCCGGAAGAG
CCCGGAAGAG
CCCGGAAGAG
CCCGGAAGAG
CCCGGAAGAG

GCCGGAAGAG
GCCGGAAGAG
GGCAGCAGTG
GGCGGAAGTG
CCCGGAAGAA

CCCGGAAGAG
CCCGGAAGAG
CCCGCAAGAG
CCCGGAAGAG
CAGGGAAGAG

ACCGGAAGTT
ACCGGAAGTT
ACCGGAAGTT
ACCGGAAGTT
ACCGGAAGTT

CCCGGAAGAG
CCCGGAAGAG
CCCGGAAGAG
CCCGGAAGAG
CCCGGAAGAG

ACCGGAAGCC
ACCGGAAGCC
GCCGGAAGCT
ACCGGAATCT
TGCGGAAGCC

CCCGGAAGAG
CCCGGAAGAG
CCCGGAAGAG
CCCGGAAGAG
CCCGGAAGAG

ACCGGAAGCC
ACCGGAAGCT
ACCGGAAGTC
ACCGGAAGTC
ACCGGAAGTC

CCCGGAAGAG
CCCGGAAGAG
CCCGGGAGAG
CCTGGGAGAG
CCCGGGAGAG

GCCGGAAGAG
GCCGGAAGAG
GCCGGAAGAG
GCCGGAAGAG
GCCGGAAGAG

AGCGGAAGAG
AGCGGAAGAG
AGCGGAAGAG
AGCGGAAGAG
AGCGGAAGGG

GCCGGAAGAG
GCCGGAAGAG
GCTGGAAGGA
GCTGGGAGGA
ATTGGAAGGG

GCCGGAAGAG
GCCGGAAGAG
TCCGGAAAGG
TCCGGAAAGG
ACCGGAAGAG

ACCGGAAGAA
ACCGGAAGAA
TCCGGAAAAG
TCCGGAAAAG
CCCGGAAGAA

ACCGGAAGTT
ACCGGAAGTT
ACCGGAAGTT
ACCGGAAGTT
ACCGGAAATT

ACCGGAAGCC
ACCGGAAGCC
ACCGGAAGCC
ACCGGAAGCC
ACCGGAAGCC

ACCGGAAGCC
ACCGGAAGCC
ACCGGAAGCC
ACCGGAAGCC
ACCGGAAGCC

GCCGGAAGAG
GCCGGAAGAG
GCAGGAAGAG
GCCGGAAAAG
GCCGGAAGAG

ACCGGAAGCC
ACCGGAAGCC
AGCGGAAGTC
ACCGGAAGTC
AGCGGAAGTC

AGCGGAAGAG
AGCGGAAGAG
AGCGGAAGAG
AGCGGAAGAG
GGCGGAAGAG

GCCGGAAGAG
GCCGGAAGAG
GCCGGAAGAG
GCCGGAAGAG
GCCGGAAGGG

AGCGGAAGAG
AGCGGAAGAG
CCCGGAAGAG
GCCGGAAGAG
GCCGGAAAAG

GCCGGAAGAG
GCCGGAAGAG
GCCGGAAGAG
GCCGGAAGAG
GCCGGAAGAG

CCCGGAAGAG
CCCGGAAGAG
CCCGGAAGCG
CCCGGAAGCG
CCCGGAAGGG

AACGGAAGAG
AACGGAAGAG
ATCCGACAAG
AATCGACGAC
ACAGGGGGTT

GCCGGAAGAG
GCCGGAAGAG
GCCGGAAGAG
GCCGGAAGAG
GCCGGAAGAC

ACCGGAAGCC
ACCGGAAGCC
CCCGGAAGCT
CCCGGAAGCT
ACCGGAAGCC

AGCGGAAGAG
AGCGGAAGAG
AGCGGAAGGA
AGCGGAAGGA
AGCGGAAGGG

ACCGGAAGAA
ACCGGAAGAA
ACCGGAAGAA
ACCGGAAGAA
ACCGGAAGCA

ACCGGAAGCC
ACCGGAAGCC
ACCCAAAGCC
ATCCGAAGCC
GGCGGAGGCC

CCCGGAAGAG
CCCGGAAGAG
CCCGGAAGAG
CCCGGAAGAG
CCCGGAAGTG

ACCGGAAGCC
ACCGGAAGCC
ACCGGAAGTC
ACCGGAAGTC
ACCGGAAGCC

CCCGGAAGAG
CCCGGAAGAG
GCCGGAAAAG
GCCGGAAGAG
CCCGGAAACG

GCCGGAAGAG
GCCGGAAGAG
ACACCCAGAG
AGACCCAGAG
GGACGCCCAG

GCCGGAAGAG
GCCGGAAGAG
GCCGGAAGGA
GCCGGAAGGA
GCCGGAAGAG

ACCGGAAGCC
ACCGGAAGCC
ACCGGAAGTC
ACCGGAAGTC
ACCGGAAGCC

AGCGGAAGAG
AGCGGAAGAG
AGCGGAAGAG
AGCGGAAGAG
AGCGGAAGAG

ACCGGAAGAA
ACCGGAAGAA
ACCGGAAAAA
ACCGGAAGAA
ACCGGAAGAA

ACCGGAAGCC
ACCGGAAGCC
GCCGGAAGCT
GCCGGAAGCT
GCCGGAAGCC

ACCGGAAGCC
ACCGGAAGCC
ACCGGAAGTC
ACCGGAAGTC
GCCGGAAGCC

ACCGGAAGCC
ACCGGAAGCC
ACCGGAAGCC
ACCGGAAGCC
ACCGGAAGCC

ACCGGAAGCC
ACCGGAAGCC
ACCGGAAGCC
ACCGGAAGCC
ACCGGAAACT

AGCGGAAGAG
AGCGGAAGAG
AGCGGAAGCG
AGCGGAAGCG
AGCGGAAGCG

GCCGGAAGAG
GCCGGAAGAG
GTCGGAAAAG
GCCGGAAAAG
GCCGGAAGAG

ACCGGAAGTT
ACCGGAAGTT
ACCGGAAGTG
ACCGGAAGTG
ACCGGAAGTG

AGCGGAAGAG
AGCGGAAGAG
AGCAGAAGTG
AGCAGAAGCG
GGCGGGAGCG

ACCGGAAGAA
ACCGGAAGAA
GCCGGAAGGC
GCCGGAAGGC
ACCGGAAGAA

GCCGGAAGAG
GCCGGAAGAG
GCCGGAGCAG
GCCGGAGCAG
GCCGGAAGGG

ACCGGAAGCC
ACCGGAAGCC
ACCGGAAGTC
ACCGGAAGTC
ACCGGAAGTC

AACGGAAGAG
AACGGAAGAG
CTTGTCAAAG
CTTGGAAAAG
CGTGGCAGAG

ACCGGAAGTT
ACCGGAAGTT
ACCGGAAGTT
ACCGGAAGTT
ACCGGAAGCT

CCCGGAAGAG
CCCGGAAGAG
CCCGGAAGAA
CCCGGAAGAA
CCCGGAAGAG

AACGGAAGAG
AACGGAAGAG
TACGGAAGCG
TACGGAAGCG
AACGGAAAAG

ACCGGAAGTT
ACCGGAAGTT
GACGGAAGTT
GACGGAAGTT
ACCGGAAGTC

CCCGGAAGAG
CCCGGAAGAG
CATCAATAAA
CATCAATAAA
TGCGGCTGAA

ACCGGAAGAA
ACTGGAAGAA
ACTGGAAGAG
ACGGGAAGAG
ACTGGAAGAA

AGCGGAAGAG
AGCGGAAGAG
AGCAGAAGTG
AGCAGAAGCG
GGCGGGAGCG

ACCGGAAGAA
ACCGGAAGAA
ACAGGAAGTT
ACAGGAAGTT
ACCGGAGGGA

AACGGAAGAG
AACGGAAGAG
AACGGAAAAG
AACGGAAAAG
AACGGAAGAG

ACCGGAAGCC
ACCGGAAGCC
ACCGGAAGGC
ACCGGAAGGC
GCCGGAAGCC

GCCGGAAGAG
GCCGGAAGAG
GCCGGAAGAG
GCCGGAAGAG
GCCGGAAGAG

CCCGGAAGAG
CCCGGAAGAG
CCCGGAAGAG
CCCGGAAGAG
CCCGGAAGGG

ACCGGAAGTT
ACCGGAAGTT
ACCGGAAGTT
ACCGGAAGTT
ACCGGAAGTT

ACCGGAAGTT
ACCGGAAGTT
ACCGGAAGTC
ACCGGAAGTC
ACCGGAAGTC

AACGGAAGAG
AACGGAAGAG
GGCTGCAGAT
GGCTGAAGAT
GGCGGAAAAG

AACGGAAGAG
AACGGAAGAG
AACGGAAAAG
AACGGAAAAG
AACGGAAGAG

GCCGGAAGAG
GCCGGAAGAG
GCCGGAGCAG
GCCGGAGCAG
GCCGGAAGGG

ACCGGAAGAA
ACCGGAAGAA
ACCGGAAGAA
ACCGGAAGAA
ACCGGAAGCA

AACGGAAGAG
AACGGAAGAG
TAGGGGAATG
TAGGGGGATG
GAGGGAGGAA

GCCGGAAGAG
GCCGGAAGAG
ACCGGAAGGG
ACCGGAAGGG
ATCGGAAAGG

GCCGGAAGAG
GCCGGAAGAG
GGTGCTGGAT
GGTGCTGGGT
GGCGGTGGGT

ACCGGAAGCC
ACCGGAAGCC
GCCGGAAGCC
GCCGGAAGCC
ACCGGAATCC

GCCGGAAGAG
GCCGGAAGAG
GCCGGAGCAG
GCCGGAGCAG
GCCGGAAGGG

GCCGGAAGAG
GCCGGAAGAG
GCCGGAACTA
GCCGGAAGTA
GCCGGAAGTG

AGCGGAAGAG
AGCGGAAGAG
AGCGGAAGAG
AGCGGAAGAG
AGCGGAAGAG

ACCGGAAGTT
ACCGGAAGTT
ACCGGAAGTT
ACCGGAAGTT
ACCGGAAGTC

CCCGGAAGAG
CCCGAAAGAG
CCCGGAATAG
GCCGGAATAG
CCCGGAGGCG

GCCGGAAGAG
GCCGGAAGAG
GCCGGAGCAG
GCCGGAGCAG
GCCGGAAGGG

AACGGAAGAG
AACGGAAGAG
AACGGAAAAG
AACGGAAAAG
AACGGAAGAG

ACCGGAAGAA
ACCGGAAGAA
ACCGGAAGAA
ACCGGAAGAA
ACCGGAAGGA

AGCGGAAGAG
AGCGGAAGAG
GGCGGAAGAG
GGCGGAAGAG
AGCGGAAGCG

ACCGGAAGTT
ACCGGAAGTT
GCCGGAAGTT
GCCGGAAGTT
GCCGGAAGTT

ACCGGAAGAA
ACCGGAAGAA
ATCGGAAGGG
ACCGGAAGGG
ACCCGAAGGC

ACCGGAAGTT
ACCGGAAGTT
GCCGGAAGTC
GCCGGAAGTT
ACCGGAAGTT

ACCGGAAGAA
ACCGGAAGAA
ACCGGAAGAA
ACCGGAAGAA
ACCGGAAGAA

AGCGGAAGAG
AGCGGAAGAG
AGCGGAAGGA
AGCGGAAGGA
AGCGGAAGGG

AACGGAAGAG
AACGGAAGAG
AACGAAAGAA
AATGAAAGAA
AACGGAGAGG

GCCGGAAGAG
GCCGGAAGAG
GCCGGAAGAG
GCCGGAAGAG
GCCGGAAGAG

ACCGGAAGTT
ACCGGAAGTT
GCCGGAAGTC
GCCGGAAGTT
ACCGGAAGTT

ACCGGAAGCC
ACCGGAAGCC
AGCGGAAGTC
ACCGGAAGTC
AGCGGAAGTC

AACGGAAGAG
AACGGAAGAG
ATCCGACAAG
AATCGACGAC
ACAGGGGGTT

ACCGGAAGGC
ACCGGAAGGC
ACCGGAACGT
ACCAGAACGT
ACCGGGAGGC

CCCGGAAGTG
CCCGGAAGTG
CCCGGAAGTG
CCCGGAAGTG
CCCGGAAGTG

ACCGGAAGTA
ACCGGAAGTA
ACCGGAAACG
ACCGGAAATG
ACCGGAAGTG

CCCGGAAGTG
CCCGGAAGTG
CCCGGAAGTA
CCCGGAAGTG
CCCGGAAGTG

ACAGGAAGAG
ACAGGAAGAG
GCAGGAAGCG
ACAGGAAGCG
CCACCAAGCG

ACAGGAAGAG
ACAGGAAGAG
AGAGGAAAAG
AAAGGGAAAG
ACAGGAAAAG

ACCGGAAGCT
ACCGGAAGCT
ACCGGAAGCC
ACCGGAAGCC
ACCGGAAGCT

CCCGGAAGTG
CCCGGAAGTG
CCCGGAAGTG
CCCGGAAGTG
CCCAGAAGTG

ACAGGAAGAG
ACAGGAAGAG
ACTGGAAGAA
ACTCGAAGAA
CCGCGAAGGA

CCCGGAAGTG
CCCGGAAGTG
ACCGGAAGCG
ACCGGAAGTG
GACGGAAGTA

ATCGGAAGAG
ATCGGAAGAG
AGTGCAGGGG
AGCGCAAGGG
GGGTGATGGC

AACGGAAGTG
AACGGAAGTG
ATCGGAACTG
ATCGGAACTG
AACGGAAGTG

ACCGGAAGTA
ACCGGAAGTA
ACCGGAAACG
ACCGGAAATG
ACCGGAAGTG

CCCGGAAGTG
CCCGGAAGTG
CCCGGAAGTG
CCCGGAAGTG
CCCGGAAGTG

ACCGGAAGCT
ACCGGAAGCT
CCCGGAAGCA
ACCGGAAGCA
ACCGGAAGCC

CCCGGAAGTG
CCCGGAAGTG
CCCGGAAGTG
CCCGGAAGTG
CCCGGAAGTG

AGCGGAAGTG
AGCGGAAGTG
AGCGGAAGTA
AGCGGAAGTA
AGCGGAAGTG

CCCGGAAGTG
CCCGGAAGTG
CCCGGAAGTA
CCCGGAAGTA
CCCGGAAGTG

AGCGGAAGTG
AGCGGAAGTG
GGAGGAAGTG
GGAGGAAGTG
AGCGGAAGTG

GCCGGAAGTG
GCCGGAAGTG
ACCGGAAGCT
ACCGGAAGTT
GCCGGAAGTG

GCCGGAAGTG
GCCGGAAGTG
ACCGGAAGTG
ACCGGAAGTG
GCCGGAAGTC

GCCGGAAGTG
GCCGGAAGTG
TCTGGAAATG
TCCGGAAAAG
GTCGGAAATG

AGCGGAAGTG
AGCGGAAGTG
AACGGAAGTA
AATAGAAGTA
GGCGGAAGTG

ACCGGAAGCT
ACCGGAAGCT
GCCAGAAACT
GCCAGAAACT
ACCGGAAGCT

AGCGGAAGTG
AGCGGAAGTG
AGCGGAAGTG
AGCGGAAGTG
GGCGGAAGTG

AGCGGAAGTG
AGCGGAAGTG
AACGGAAGTG
AACGGAAGTG
AGCGGAAGCG

AGCGGAAGTG
AGCGGAAGTG
GGCGGAAGTG
GGCGGAAGTG
GGCGGAAGTG

CCCGGAAGTG
CCCGGAAGTG
TTCGGAAGTG
CGCGGAAGTG
CGGTGAAGCG

GCCGGAAGTG
GCCGGAAGTG
GCCGGAAGCG
GCCGGAAGCG
CCCGGAAGTG

ACCGGAAGCT
ACCGGAAGCT
GCCAGAAACT
GCCAGAAACT
ACCGGAAGCT

AACGGAAGTG
AACGGAAGTG
AGTGGAAATG
AGTGGAAATG
AGCGGAAGTG

GCCGGAAGTG
GCCGGAAGTG
CCAGGAAGTG
CCAGGAAGTG
CCCGGAAGTG

CCCGGAAGTG
CCCGGAAGTG
CCCGGAAGTG
CCCGGAAGTG
CCCGGAAGTG

GCCGGAAGTG
GCCGGAAGTG
GCCGGAAGCG
GCCGGAAGTG
GCCGGAAGTG

CCCGGAAGTG
CCCGGAAGTG
TCCGGAAGTA
TCCGGAAGTA
CCCGGAAGTA

ACAGGAAGAG
ACAGGAAGAG
ACAGGAAGAG
ACAGGAAGAG
ACAGGAAGAG

ACCGGAAGCT
ACCGGAAGCT
GCCAGAAACT
GCCAGAAACT
ACCGGAAGCT

ACAGGAAGAG
ACAGGAAGAG
ACAGGAAGCT
ACAGGAAGTT
GTCGGAAGTG

ACCGGAAGCT
ACCGGAAGCT
GCCGGAAGCT
GCCGGAAGCG
ACCGGAAGCT

GCCGGAAGTG
GCCGGAAGTG
GCCGGAAGCG
GCCGGAAGTG
GCCGGAAGTG

AACGGAAGTG
AACGGAAGTG
AACGGAAGTG
AACGGAAGTG
ACCGGAAGTG

GCCGGAAGTG
GCCGGAAGTG
GCCGGAAGTG
GCCGGAAGTG
GCCGGAAGTG

GCCGGAAGTG
GCCGGAAGTG
GCCGGAAGTG
GCCGGAAGTG
GCCGGAAGTG

GCCGGAAGTG
GCCGGAAGTG
GCCGGAAGTA
GCCGGAAGTA
GCCGGAAGTG

AGCGGAAGTG
AGCGGAAGTG
AGCGGAAGTG
AGCGGAAGTG
AGCGGAAGTG

CCCGGAAGTG
CCCGGAAGTG
CGCGGAAGTA
CACGGAAGTA
CCCGGAAGTA

ACAGGAAGAG
ACAGGAAGAG
ACAGGAAGAG
ACAGGAAAAG
ACAGGAAGAG

ACCGGAAGCT
ACCGGAAGCT
GCCAGAAACT
GCCAGAAACT
ACCGGAAGCT

AGCGGAAGTG
AGCGGAAGTG
GGCGGGGGTG
GGTAGGCGTA
AGCGGAAGTG

AGCGGAAGTG
AGCGGAAGTG
GGCGGAAGTG
GGCGGAAGTG
GGCGGAAGTG

GCCGGAAGTG
GCCGGAAGTG
GCCGGAAGTA
GCCGGAAGTA
GCCGGAAGTG

ACCGGAAGTA
ACCGGAAGTA
ACCGGAAGTA
ACCGGAAGTA
ACCGGAAGTA

AGCGGAAGTG
AGCGGAAGTG
AGCGGAAGTG
GGCGGAAATG
AGCGGAAGCA

GCCGGAAGTG
GCCGGAAGTG
GCCGGAAGTG
GCCGGAAGTG
GCCGGAAGCG

CCCGGAAGTG
CCCGGAAGTG
CCCGGAAGTG
CCCGGAAGTG
CCCGGAAGTG

ACCGGAAGCT
ACCGGAAGCT
GCCAGAAACT
GCCAGAAACT
ACCGGAAGCT

GCCGGAAGTG
GCCGGAAGTG
GCCGGAAGCG
GCCGGAAGCG
GCCGGAAGCG

CCCGGAAGTG
CCCGGAAGTG
CCCGGAAGTG
CCCGGAAGTG
CCCGGAAGTA

GCCGGAAGTG
GCCGGAAGTG
TCCGGAAGTG
TCCGGAAGTG
GCCGGAAGTG

CCCGGAAGTG
CCCGGAAGTG
CCCGGAATTG
CCCGGAATCG
CCCGGAAGTG

CCCGGAAGTG
CCCGGAAGTG
CATTGAAGTG
TAAGGAAGTG
CCCGGAAGTG

ACCGGAAGCT
ACCGGAAGCT
GCCGGAAGTT
GCCGGAAGTT
GCCGGAAGCT

GCCGGAAGTG
GCCGGAAGTG
GCCGGAAGTG
GCCGGAAGTG
GCCGGAAATA

GCCGGAAGTG
GCCGGAAGTG
ACCGGAAGTT
GCCGGAAGTT
GCCGGAAGTG

CCCGGAAGTG
CCCGGAAGTG
CCCGGAAGTA
CCCGGAAGTA
TCTGAAAGTG

ACAGGAAGAG
ACAGGAAGAG
ACAGGAAGAG
ACAGGAAGAG
ACAGGAAGGG
