# Supplementary material for: Correlated Evolution of Positions within Mammalian cis Elements
Source: PLoS One. 2013 Feb 8;8(2):e55521. doi: 10.1371/journal.pone.0055521 (PMC3568137; doi:10.1371/journal.pone.0055521)
Supplement: Text Archive S1 — A compressed/ZIP file archive of all binding site data for the 64 PWMs used in our analysis. The individual files are named per PWM ID, so for instance, “MA0002.hits” corresponds to JASPAR PWM MA0002. This has 333 binding sites, each of length 9. Each binding site is grouped as a set of 5 aligned sequences corresponding to human, chimp, mouse, rat and dog (from first to last). A blank line separates binding sites from each other. (GZ) [file pone.0055521.s004.gz › Hits/MA0063.hits]

TTAATTG
TTAATTG
TTGGTTG
TCAATTG
TTCACTG

TTAATTG
TTAATTG
TTAATTC
TTAATTC
GTCATTC

TTAATTG
TTAATTG
CCAGCAG
CCAGTAG
CAGATTG

TTAATTG
TTAATAG
TTAATCC
TTAATCC
TTAATTG

TTAATTG
TTAATTG
GTAATTG
GTAATTG
TTAGCCG

TTAATTG
TTAATTG
TTAATTT
TTCATTT
TTAATTT

TTAATTG
TTAATTG
TTAATTG
TTAATTG
TTAATTG

TTAATTG
TTAATTG
TAACTGT
TAACTGT
ACAGTTT

TTAATTG
TTAATTG
TTAATTG
TTAATTG
TTAATTG

TTAATTG
TTAATTG
CTTACTG
CTTATTG
TTTAATA

TTAATTG
TTAATTG
TCAATTG
TGGATTG
TTAATTG

TTAATTG
TTAATTG
TTAATAA
TTAAGAA
TGAATTG

TTAATTG
TTAATTG
TTCATTG
TTCATTG
GTAATGG

TTAATTG
TTAATTG
TGAGATA
TGAGATG
TTAGATA

TTAATTG
TTAATTG
TTAATTG
TTAATTG
CTAATTG

TTAATTG
TTAATTG
TTAATTG
TTAATTG
TTAATTG

TTAATTG
TTAATTG
TTTTTTC
GTCCTGC
TTCACTG

TTAATTG
TTAATTG
TTATATT
GTACTTG
TTAGATG

TTAATTG
TTAATTG
TTAATTT
TTAATTT
TTAATTT

TTAATTG
TTATTCG
TTAATTG
TTAATTG
TTAATTG

TTAATTG
TTAATTG
GTAACTG
GTAACTG
AAAATTG

TTAATTG
TTAATTG
TTACCTG
TTATCTG
TTCATTA

TTAATTG
TTAATTG
TTAGTTA
TTAGTTA
TTAATTA

TTAATTG
TTAATTG
TTAATTG
TTAATTG
TTAATTG

TTAATTG
TTAATTG
CTAATTG
CTAATTG
CTAGTTG

TTAATTG
TTAATTG
TTAATTC
TTAATTG
TTAGCTG

TTAATTG
TTAATTG
GAAATGT
GAAACGT
TTCTTTG

TTAATTG
TTAATTG
TTAACGT
TTAACTT
TTAATTG

TTAATTG
TTAATTG
TTAATTT
TTCATTT
TTAATTG

TTAATTG
TTAATTG
TCAACTC
TCAACTC
TTAATTG

TTAATTG
TTAATTG
TTAACTG
TTAACTG
TTAACTG

TTAATTG
TTAATGG
TTAATTG
TTAATTG
TTAATTG

TTAATTG
TTAATTG
CTAATTG
CTAATTG
TTAATTG

TTAATTG
TTAATTG
TTAGCTG
TTAGTTG
TTAGTAA

TTAATTG
TTAATTG
TTACTTG
TTACTTG
TTAGTTA

TTAATTG
TTAATTG
TCGGTTG
TCAGTGG
CCGCTCG

TTAATTG
TTAATTG
TTAATTG
TTAATTG
TTAATTG

TTAATTG
TTAATTG
TTCATTG
TTAATTG
CTGTTTG

TTAATTG
TTAATTG
TTAATTG
TTAATTG
TTAATTG

TTAATTG
TTAATTG
TCAACTA
TTAACTA
CCACCTA

TTAATTG
TTAATTG
TTAATAC
TTAATGG
TTAATAG

TTAATTG
TTAATTG
TTAATTG
TTAATTG
TTAATTG

TTAATTG
TTAATTG
TTAATTA
TTAATGG
TTAGATG

TTAATTG
TTAATTG
TTAATTT
TTAATTT
TTAATTC

TTAATTG
TTAATTG
TTAATTG
TTAATTG
TTAATTG

TTAATTG
TTAATTG
TTAATTG
TTAATTG
TTAATTG

TTAATTG
TTAATTG
TTAATTG
TTAATTG
TTAACCG

TTAATTG
TTAATTC
TTTGTTG
TTTGTTG
TTAATTG

TTAATTG
TTATTTG
TTCGTCG
TTTGTTA
TTTTCCA

TTAATTG
TTAATTG
TCCATTC
TAGATTC
TTAATCC

TTAATTG
TTAATTG
CTCACTG
GTCACTG
CTCTCTG

TTAATTG
TTAATTG
TTAATTC
TTAGTTC
GGAATTC

TTAATTG
TTAATTG
TTAATTG
TTAATTG
GCAATTG

TTAATTG
TTAATTG
TTAATTG
TTAATTG
TTAATTG

TTAATTG
TTAATTG
TGAAATG
CTAAATG
CTAAGTG

TTAATTG
TTAATTG
CTGCTTG
CTACTTG
TAAACTG

TTAATTG
TTAATTG
TTGATCA
TTGATCA
TTAACTG

TTAATTG
TTAATTG
TCAACTA
TTAACTA
CCACCTA

TTAATTG
TTAATTG
TTAATTG
TTAATTG
TTCACTG

TTAATTG
TTAATTG
TTAACCA
TTAAATG
TTAAGAG

TTAATTG
TTAATTG
TTAATTG
TTAATTG
TTAATTG

TTAATTG
TTAATTG
TTGGTTT
TTGGTTT
TTAATTT

TTAATTG
TTAATTG
TATATTA
TAAACTG
TTAATTG

TTAATTG
TTAATTG
TTAATGG
TTAATTG
TTAATTG

TTAATTG
TTAATTG
TTAATTT
TTAATTT
TTAATTC

TTAATTG
TTAATTG
TTAATTA
TTAATTA
TTAATTG

TTAATTG
TTAATTG
GCAACAC
GCATCTC
ATAACGG

TTAATTG
TTAATTG
TTAATGG
TTAATGG
TTAAAAA

TTAATTG
TTAATTG
TCAGTTG
TCAGTTG
TTAATTG

TTAATTG
TTAATTG
TTCATTG
TTCGTTG
TTGATGG

TTAATTG
TTAATTG
TTGAGTG
TTGAGTA
TTAAGTG

TTAATTG
TTAATTG
TTAATTG
TTAATTG
TTAATTG

TTAATTG
TTAATTG
TTATCTG
TTATCTG
TTGTGTT

TTAATTG
TTAATTG
TTCCTGG
TTTCTGG
TTGATGG

TTAATTG
TTAATTG
CCCAAAG
CCCAAAG
TCAACAG

TTAATTG
TTAATTG
TTAATTT
TTAATTT
TTAATTC

TTAATTG
TTAATTG
TTAAAGG
TTAAAGG
TTAAAAG

TTAATTG
TTAATTG
TTAATTG
TTAATTG
TTATTTG

TTAATTG
TTAATTG
TTAATTA
TTAATTA
TTAATTT

TTAATTG
TTAATTG
CTGGTGA
CTGGTGA
TTAATTG

TTAATTG
TTAATTG
CTAATTG
TTGATTG
TTAATTG

TTAATTG
TTAATTG
TTGTTTG
TTGAGTA
TTGATTG

TTAATTG
TTAATGG
TTAATGG
TTAATGG
TTAATGG

TTAATTG
TTAATCG
TTCATTG
TTCATTG
CTAATTG

TTAATTG
TTAATTG
TTAATTG
TTAATTG
TTAATTG

TTAATTG
TTAATTG
TTAATTG
TTAATTG
CTAATTG

TTAATTG
TTAATTG
TTAATTT
TTAATGT
TTAATTG

TTAATTG
TTAATTG
TTAATTG
TTAATTG
TTAATTG

TTAATTG
TTAATTG
TTAATTG
TTAATTG
CTAACTG

TTAATTG
TTAATTG
TTAATTG
TTAATTG
TTCATTG

TTAATTG
TTAATTG
TCAGTGT
TCAGTGT
TAAATTG

TTAATTG
TTAATTG
TTAATTG
TTAATTG
TCAATTG

TTAATTG
TTAATTG
TGGTTCG
TAGTTCA
TGAATTG

TTAATTG
TTAATTG
CTAGTCA
CCAGTCA
TTAACCG

TTAATTG
TTAATTG
CTAACTG
CTAACTG
CTAATGG

TTAATTG
TTAATTG
CGGATTG
CTGATTG
GTAGTTG

TTAATTG
TTAATTG
TTTATCT
TTTGTTG
TTCATCA

TTAATTG
TTAATTG
TTAATTG
TTAATTG
TTAATTG

TTAATTG
TTAATTG
TTAATTG
TTAATTG
TTAATTG

TTAATTG
TTAATTG
TTTGTTG
TTAGTTG
TTAGTTG

TTAATTG
TTAATTG
TTAGTTG
TTAGTTG
GTAGTTG

TTAATTG
TTAATTG
CTTGTTA
CTCAGTG
TTAAGTG

TTAATTG
TTAATTG
TTAATTG
TTAATTG
TTATTTG

TTAATTG
TTAATTG
TTAATTG
TTAATTG
TTAATTG

TTAATTG
TTAATTG
TTTATCG
TTTATTA
TTCATTG

TTAATTG
TTAATTG
TTAATTG
TTAATTG
TTAATTG

TTAATTG
TTAATTG
GTAACTA
CTAACTG
TTAATTG

TTAATTG
TTAATTG
TTGATAG
TTGATAG
TTAATTG

TTAATTG
TTAATTG
TTGATTG
TTGATTG
TCAATCG

TTAATTG
TTAATTG
TTTATTG
TTTATCG
CAGATTG

TTAATTG
TTAATTG
TTGATTG
TTGATTG
TATATTG

TTAATTG
TTAATTG
GTAATTA
GTAATTA
GTGACTG

TTAATTG
TTAATTG
TTAATTG
TTAATTG
TCAATTG

TTAATTG
TTAATTG
TTAATCG
TTAATCG
TTAATTG

TTAATTG
TTAATTG
TTAATGG
TTAATGG
TTAAAAA

TTAATTG
TTAATTG
TTAATTA
TTAATTA
CTAATCA

TTAATTG
TTAATTG
TAATCTG
TGACTCG
TGAGTGG

TTAATTG
TTAATTG
ATAATAA
AGAATAA
TTAGATG

TTAATTG
TTAATTG
TAAATTG
TAAATTG
TTAATTG

TTAATTG
TTAATTG
TTAAATG
TTAAATG
TTAACTG

TTAATTG
TTAATTG
TCAACTG
TTAACTG
GCGACCG

TTAATTG
TTAATTG
GGAATCC
CGAATCC
GTAATCA

TTAATTG
TTAATTG
TTAACTG
TTAATTG
TTAATTG

TTAATTG
TTAATTG
TTCAATG
CTCACTG
TTCATTA

TTAATTG
TTAATTG
GCAACAC
GCATCTC
ATAACGG

TTAATTG
TTAATTG
TTAATTG
TTAATTG
TTAATCG

TTAATTG
TTAATTG
TTAAATG
TTAAATG
TCATTTG

TTAATTG
TTAATTG
TTAACTG
TTAACTG
TTAACTA

TTAATTG
TTAATTG
TTAATCG
TTAATTG
TTAATTG

TTAATTG
TTAATTG
TTGATTG
TTGACTG
TTCATTA

TTAATTG
TTAATTG
TCAATCA
TTCATCA
AAAATTG

TTAATTG
TTAATTG
TTACTGA
TTACTTA
TTACTTA

TTAATTG
TTAATTG
TTAATTG
TTGAGGG
TTAACTA

TTAATTG
TTAATTG
TCCATTG
ATCATTG
TTAATTA

TTAATTG
TTAATTG
TTAATTA
TTAATTA
TTAGCGG

TTAATTG
TTAATTG
TTAATTG
TTAATTG
TTAATTG

TTAATTG
TTAATTG
TTAATTG
TTAATTG
TTAATTG

TTAATTG
TTAATTG
CTAACAG
TTAACAG
TGAATGG

TTAATTG
TTAATTG
TTAAGTG
TTAAGTG
TTAATTG

TTAATTG
TTAATTG
TTAACTG
TTAACTG
TTAACTA

TTAATTG
TTAATTG
TTAATTG
TTAATTG
TTAATTG

TTAATTG
TTAATTG
GTAATTA
GTAATTA
TTAATAA

TTAATTG
TTAATTG
TTAGCCG
TTAGCCC
TTAATTG

TTAATTG
TTAATTG
TTAATTG
TTAATTG
TTAATTG

TTAATTG
TTAATTG
ATAATTG
ATAATTG
CTAATTG

TTAATTG
TTAATTG
TGGCTTG
TGTCCTA
TGGACTG

TTAATTG
TTAATTG
TTTATCA
TTTATCA
TTAGCCA

TTAATTG
TTAATTG
TTAATTA
TTAATTA
TTAATGG

TTAATTG
TTAATTG
TTAATTG
TTAATTG
TTAACAA

TTAATTG
TTAATTG
TTAATTG
TTAATTG
TTAATTG

TTAATTG
TTAATTG
GCGCCCA
GCGACCG
CCCATTG

TTAATTG
TTAATTG
TTAATTG
TTAATTG
TTAATTG

TTAATTG
TTAATTG
CAAGCCG
CGAGCCG
TTAATTG

TTAATTG
TTAATTG
TTAATTG
TTAATTG
TTCATTG

TTAATTG
TTAATTG
TTAATTG
TTAATTG
TTAATTC

TTAATTG
TTAATTG
TTAATTT
TTAATTT
TTAATTT

TTAATTG
TTAATTG
TTAATTG
TTAATTG
TTAATTG

TTAATTG
TTAATTG
TTATTTG
TTATCTG
TTAATTG

TTAATTG
TTAATTG
CCCAAAG
CCCAAAG
TCAACAG

TTAATTG
TTAATTG
CTAATTG
CTAATTG
TTAATTG

TTAATTG
TTAATTG
CTGGTTG
CTGGATG
CCGGTTG

TTAATTG
TTAATTG
TTAATTG
TTAATTG
TTAATTG

TTAATTG
TTAATTG
TTACTTG
TTAGTTG
TCAATTG

TTAATTG
GTAATTG
ATGGCTG
GTGATAG
GCTATCA

TTAATTG
TTAATTG
GTAATTA
GTAATTA
GTGACTG

TTAATTG
TTAATTG
TTAATTG
TTAATTG
TTAATTG

TTAATTG
TTAATTG
TCAGGAG
TTGGTAG
TTAATGG

TTAATTG
TTAATTG
TATATTA
TAAACTG
TTAATTG

TTAATTG
TTAATTG
TTAACTG
TCAACTG
TTAGCTG

TTAATTG
TTAATTG
TTCACTG
TTCACCG
TTAGTGG

TTAATTG
TTAATTG
TTAATTG
TGAATTG
TTAATTG

TTAATTG
TTAATTG
TCATTTG
TCATTTG
GTAATTG

TTAATTG
TTAATTG
CTAACTG
TTAACTG
TTGATTG

TTAATTG
TTAATTG
TTAATTG
TTAATTG
TTAATTG

TTAATTG
TTAATTG
TGAACTG
TGAACTG
TTAACTG

TTAATTG
TTAATTG
TTAATTG
TGAACTG
TTAATTG

TTAATTG
TTAATTG
TTAATCA
TTAATCA
TTAATTG

TTAATTG
TTAATTG
TCAATTG
TCGATTG
GTCATTG

TTAATTG
TTAATTG
TTAGCCA
TTAGCCA
TTAATTG

TTAATTG
TTAATTG
TTGATTG
TTGATTG
TATATTG

TTAATTG
TTAATTG
TGAGTTG
TTAATTG
TTAATTC

TTAATTG
TTAATTG
GTGACTG
GTGATTG
CTAGTTA

TTAATTG
TTAATTG
TTCATTG
TTCGTTG
TTAATTG

TTAATTG
TTAATTG
TTAATTG
TTAATTG
TTAATTG

TTAATTG
TTAATTG
CATATCG
CACACCG
TTAATTG

TTAATTG
TTAATTG
TTAATTA
TTAATTA
TTAATTG

TTAATTG
TTAATTG
TTAGTTA
TTAATTA
TTAATCA

TTAATTG
TTAATTG
CCGGCTG
CCGGCTA
CGGACGC

TTAATTG
TTAATTG
CTCATTT
CTCATTT
CGAATTG

TTAATTG
TTAATTG
CTAATAA
CTAGCAA
TTAATTG

TTAATTG
TTAATTG
TTAATTG
TTAATTG
TTCATTG

TTAATTG
TTAATTG
TTTATCA
TTCATCA
TCAATTA

TTAATTG
TTAATTG
CCGGTTG
CTGGTTG
CTAATTG

TTAATTG
TTAATTG
TTAATTG
TTAATTG
TTAATTA

TTAATTG
TTAATTG
TGAGCTG
TGAGCTG
TGAAGTG

TTAATTG
TTAATTG
TCCTATC
TCCTATC
TTAATTT

TTAATTG
TTAATTG
TTAACTA
TTAACTG
TTAACCG

TTAATTG
TTAATTG
TTAATAG
TTAATAG
TTAATTG

TTAATTG
TTAATTG
TTAATTA
TTAATTA
CTCAAGG

TTAATTG
TCAATTG
TACATCA
TACATTG
ATGTTTA

TTAATTG
TTAATTG
TGCCTCA
TGCCTCG
TTCATAG

TTAATTG
TTAGTTG
TTTGTAG
TTTGTAG
TTAGTTG

TTAATTG
TTAATTG
ATTATTG
ATTATTG
TTAATTG

TTAATTG
TTAATTG
CTAACAG
CTAATAG
TTAATCG

TTAATTG
TTAATTG
TTAATTG
TTAATTG
TTAATTG

TTAATTG
TTAATTG
TAAGTTA
TAAGTTC
TGGATTC

TTAATTG
TTAATTG
TCCATTG
TCCACTG
TCACTTG

TTAATTG
TTAATTG
CTAGCTC
CTAGCTC
TTAACCC

TTAATTG
TTAATTG
TGATCTG
TCACCTG
TGAGTTG

TTAATTG
TTAATTG
TTAATTG
TTGATTG
TTAAGTG

TTAATTG
TTAATTG
TTAATTA
TTAATTA
CTCAAGG

TTAATTG
TTAATTG
TCAATTG
TTAACGG
TTCATTG

TTAATTG
TTAATTG
TTAATTG
TTAATTG
TTAATTG

TTAATTG
TTAATTG
TTAATTG
TTAATTG
TTAATTG

TTAATTG
TTAATTG
ATAACTG
ATAACCA
ATAGGTG

TTAATTG
TTAATTG
TAAATTG
CAAATTG
TTAATTG

TTAATTG
TTAATTG
TTAACTG
TTAATTG
TTAATTG

TTAATTG
TTAATTG
GCGCCCA
GCGACCG
CCCATTG

TTAATTG
TTAATTG
TTAATTG
TTAATTG
TTAATTG

TTAATTG
TTAATTG
TTAATTG
TTAATTG
TTAACAA

TTAATTG
TTAATTG
TCAACAG
TCAACAG
GCAGTGG

TTAATTG
TTAATTG
TTAATTG
TTAGCTG
TTCATTG

TTAATTG
TTAATTG
CGAATTG
CGAATTG
TGAATTG

TTAATTG
TTAATTG
TTGATTG
CTCATTG
TAGAATC

TTAATTG
TTAATTG
TTAATTG
TTAATTG
TTAATTG

TTAATTG
TTAATTG
CTCATTC
CTAATTC
TTAATCC

TTAATTG
TTAATTA
TCTATTA
TCTATGA
TCAATTA

TTAATTG
TTAATTG
TTAATTG
TTAATTG
TTAATTG

TTAATTG
TTAATTG
CTGGTTG
CTGGATG
CCGGTTG

TTAATTG
TTAATTG
CTCATCA
CTCATCG
TTGGGTG

TTAATTG
TTAATTG
ATAGTGG
ATAGTGG
TTAATTA

TTAATTG
TTAATTG
CTCAATG
CTCAATG
CTCGCTG

TTAATTG
TTAATTG
TAAGGAG
TAAGGAG
TAAATGG

TTAATTG
TTAATTG
TTAATTG
TTAATTG
TTAATTG

TTAATTG
TTAATTG
TTACATG
TTACATG
TCAACTG

TTAATTG
TTAATGG
TTAATGG
TTAATGG
TTAATGG

TTAATTG
TTAATTG
TTAATTG
TTAATTG
TTAATTG

TTAATTG
TTAATTG
TTAATTG
TTAATTG
TTAATTG

TTAATTG
TTAATTG
TTTATTG
TTTATTG
TTTATTG

TTAATTG
TTAATTG
TTAACCA
TTAACCA
TTAACCA

TTAATTG
TTAATTG
TTGATCA
TTGATCA
TTAACTG

TTAATTG
TTAATTG
TCGCTTG
TCGCTTG
CCAACTC

TTAATTG
TTAATTG
CGGATCA
CTGATCA
CTAATTG

TTAATTG
TTAATTG
TTTTTTC
GTCCTGC
TTCACTG

TTAATTG
TTAATTG
TCAGCGA
TCAGCGA
TCAGGTG

TTAATTG
TTAATTG
TTAGTTG
TTAGTTG
TTAATTG

TTAATTG
TTAATTG
TTAATTG
TTAATTG
TTAACAA

TTAATTG
TTAATTG
TTAATGT
TCAATGT
TTAATTT

TTAATTG
TTAATTG
TGAATCT
TGAATCT
TCAATTT

TTAATTG
TTAATTG
CTGCTTG
CTACTTG
TAAACTG

TTAATTG
TTAATAG
TTAATCC
TTAATCC
TTAATTG

TTAATTG
TTAATTG
TTAATTT
TTAATTT
TTAACTT

TTAATTG
TTAATTG
TTAATTG
TTAATTG
TTAATTG

TTAATTG
TTAATTG
TTAATTG
TTAATTG
TTAATTG

TTAATTG
TTAATTG
TTGATTG
TTGATTG
TATATTG

TTAATTG
TTAATTG
TTAATTG
TTAATTG
TTAATTG

TTAATTG
TTAATTG
TTAGTTA
TTAGCTA
TTAATCG

TTAATTG
TTAATTG
TTAATTG
TTAATTG
TTAATTG

TTAATTG
TTAATTG
TTAATTG
TTAATTG
TTAATTG

TTAATTG
TTAATTG
AAAGTTG
CAAGTTG
CTACCCG

TTAATTG
TTAATTG
TCAGTTC
TTAATTC
TTTATCT

TTAATTG
TTAATTG
TTCGGTA
TTCGGTA
TTCAGGG

TTAATTG
TTAATTG
CTAATTG
CTAATTG
TGAATTG

TTAATTG
TTAATTG
TTAATCG
TTAATCG
TTAATTG

TTAATTG
TTAATTG
TTAACTG
TTAACTG
GTAAGTG

TTAATTG
TTAATTG
CGAATTG
CGAATTG
TGAATTG

TTAATTG
TTAATTG
CTCATCA
CTCATCG
TTGGGTG

TTAATTG
TTAATTG
TTAACTG
TTAACTG
TTTGCTG

TTAATTG
TTAATTG
TGGATTT
TGGAGTT
TGAATCT

TTAATTG
CTAATTG
CTCACTG
CTGACTG
CTAACTG

TTAATTG
TTAATTG
ATAATTG
ATAATTG
CTAATTG

TTAATTG
TTAATTG
TTGTTTG
TTGATTG
TCCAGCG

TTAATTG
TTAATTG
TGGATCG
TGGATTG
TCCGGTG

TTAATTG
TTAATTG
TTAATTG
TTAACTG
TTCATAG

TTAATTG
TTAATTG
TTAATTG
TTAATTG
ATGAATG

TTAATTG
TTAATTG
TTATTCA
TTATTTA
TTGATCG

TTAATTG
TTAATTG
TTAATTG
TGAACTG
GTAATTG

TTAATTG
TTAATTG
TGAACTG
TGAACTG
TTAATTG

TTAATTG
TTAATTG
TTAATTG
TTAATTG
TTAATTG

TTAATTG
TTAATTG
TTACCTG
TTAACTG
TTAACTA

TTAATTG
TTAATTG
TTCATTG
TTCATTG
TTAATTG

TTAATTG
TTAATTG
TTAATCG
TTAATCA
CTGGTTG

TTAATTG
TTAATTG
TGATTAG
TGAATAA
TTAATTA

TTAATTG
TTAATTG
TTCTTTG
TTCTTTG
TTATTTT

TTAATTG
TTAATTG
TTCATTG
TTCATTA
TTAGTTG

TTAATTG
TTAATTG
TTCCTGG
TTCCTGG
CTAACTG

TTAATTG
TTAATTG
GTAATTA
TTAACTA
TTAATTG

TTAATTG
TTAATTG
TTAACTG
TTAATTG
TTAATTG

TTAATTG
TTAATTG
ATAATTG
GTAATTG
TTAATTG

TTAATTG
TTAATTG
TTAATTC
TTGATTC
TTAATTA

TTAATTG
TTAATTG
TTAATTG
TTAATTG
TTAATTG

TTAATTG
TTAATTG
TTAATTG
TTAATTG
TTAATTG

TTAATTG
TTAATTG
TTCACTG
TTCACTG
TTAATTG

TTAATTG
TTAATTG
TTGAATG
TTGAGTG
TTCATTG

TTAATTG
TTAATTG
TTCATTG
TTCACTG
GGAGTTG

TTAATTG
TTAATTG
TTAATTG
TTAATTG
TTAATTG

TTAATTG
TTATTCG
TTAATTG
TTAATTG
TTAATTG

TTAATTG
TTAATTG
TTATTTG
CTGTTTG
TTAATTG

TTAATTG
TTAATTG
TGCTTGC
TGGTTGC
TTGATTC

TTAATTG
TTAATTG
CTCATTG
CTCATTG
CTCATTG

TTAATTG
TTAATTG
TTAACTA
TTAGTTA
CTCGTTA

TTAATTG
TTAATTG
CTAATTG
CTAATTG
TGAATTG

TTAATTG
TTAATTG
CTAATTG
CTAATTG
TTCATTG

TTAATTG
TTAATTG
TTCATTG
TTCATCA
TTAATTG

TTAATTG
TTAATTG
TTAATTG
TTAATTG
TTAACGG

TTAATTG
TTAATTG
TTAGCTG
CTAGTGG
TTAACTG

TTAATTG
TTAATTG
TTAATCA
TTAATCA
TTTATGG

TTAATTG
TTAATTG
TTAATTG
TTAATTG
TTAATTG

TTAATTG
TTAATTG
TTAATTA
TTAATTG
TCAATTG

TTAATTG
TTAATTG
TTAAGTG
TTAAGTG
TTAATTG

TTAATTG
TTAATTG
TTAATTG
TTAATTG
TTAATTG

TTAATTG
TTAATTG
CTGGTTT
CTGCTGG
TTAAGTG

TTAATTG
TTAATTG
TTAATTG
TTAATTG
TTAATTG

TTAATTG
TTAATTG
GTTATTG
CTTATTG
TTCATTG

TTAATTG
TTAATTG
TTAATTG
TTAATTG
TTAATTG

TTAATTG
TTAATTG
GTGGCTG
GTGGTTG
CCAATTG
