# Supplementary material for: Correlated Evolution of Positions within Mammalian cis Elements
Source: PLoS One. 2013 Feb 8;8(2):e55521. doi: 10.1371/journal.pone.0055521 (PMC3568137; doi:10.1371/journal.pone.0055521)
Supplement: Text Archive S1 — A compressed/ZIP file archive of all binding site data for the 64 PWMs used in our analysis. The individual files are named per PWM ID, so for instance, “MA0002.hits” corresponds to JASPAR PWM MA0002. This has 333 binding sites, each of length 9. Each binding site is grouped as a set of 5 aligned sequences corresponding to human, chimp, mouse, rat and dog (from first to last). A blank line separates binding sites from each other. (GZ) [file pone.0055521.s004.gz › Hits/MA0065.hits]

CTAGAGTTCAAAGGTCAGAG
CTAGAGTTCAAAGGTCAGAG
CTAGGGTTCAAAGGTCAGAG
CTAGGGTTCAAAGGTCAGAG
CTACGGTTCAAAGGTCAGAG

CTAGAGTTCAAAGGTCAGAG
CTAGAGTTCAAAGGTCAGAG
CTAGGGTTCAAAGGTCAGAG
CTAGGGTTCAAAGGTCAGAG
CTACGGTTCAAAGGTCAGAG

TTCTAGGTCAAAGGTCATGA
TTCTAGGTCAAAGGTCATGA
CCCTAGGTCAACAGTCATGG
GCCTAGGTCAATAGTCATGG
TTCTAGATCAAAAGTCACTA

TTCTAGGTCAAAGGTCATGA
TTCTAGGTCAAAGGTCATGA
CCCTAGGTCAACAGTCATGG
GCCTAGGTCAATAGTCATGG
TTCTAGATCAAAAGTCACTA

TTCTAGGTCAAAGGTCATGA
TTCTAGGTCAAAGGTCATGA
CCCTAGGTCAACAGTCATGG
GCCTAGGTCAATAGTCATGG
TTCTAGATCAAAAGTCACTA

TGGGAGGTGAAAGGTCATAG
TGGGAGGTGAAAGGTCATAC
CGTGAGGTGAAAGGTCAGGC
CGAGAGGTGAAAGGTTACGC
TTAGAGGGGAAAGGTCACGC

TCAGAGGTCTAAGGTCACTT
TCAGAGGTCTAAGGTCACTT
TCAGAGTTCGAAGGTCGCGT
TCAGAGTTCGAAGGTCACGT
TCAGAGGTTGAAGGTCACCT

GGAGAGGTCAAAGGCCAAGG
GGAGAGGTCAAAGGCCAAGG
GGAGAGGTCAAAGGTTAAGG
GGAGAGGTCAAAGGTTAAGG
GGAGGGGTCAAAGGCCAAGG

GCAAGTGTCAAAGGTCAAAG
GCAAGTGTCAAAGGTCAAAG
ACATAGGTCAAAAGTCCAAG
ACAAAGGTCAAAAGTCCAAG
GCAAGGGCCAAAGGTCAAAG

GAGGGGGTGAAAGGTCAATT
GAGGGGGTGAAAGGTCAATT
GGAGGAGTGAAAGGTCAACT
GGAGAGGTGAAAGGTCAACT
GTGGAGGCTAAAGGTCAATT

CCGAAGGTTAAAGGTCAAAG
CCGAAGGTTAAAGGTCAAAG
CTAGAGGTTAAAGGTCAAGG
CTAGAGGTTAAAGGTCAAAG
TCAAAGGTTAAGGGTCAACG

CCCAGGGTCAAGGGTCAGAG
CCCAGGGTCAAGGGTCAGAG
TCGAGGGTCAAGGGGCAGGG
TCGAGGGTCAAGGGGCAGGG
TCCCGGGTCCCGGGTCCGGG

GGGAGGGTCAAAGGGCACAG
GGGAGGGTCAAAGGGCACAG
GGCAAGGTCAGAGGGCACAC
GGTAAGGTCAGAGGGCACAC
GGGAAGGTCGGAGGGCAACG

ACACATGTCAAAGGTCAAAG
ACACATGTCAAAGGTCAAAG
ACAGATCTCAAAGGTCAAAA
ACAAATCTCAAAGGTCAAAA
ACACAGGTCAAAGGTCAAAG

ACAGAGGTGAAAGGTGATCA
ACAGAGGTGAAAGGTGATCA
ACAGAACTGAAAAGCCACCA
ACAGAGCTGAAAAGCCACCA
ACAGAGAAGAAAGGGAACCA

TAACAGGTCAGAGGTCAACT
TAACAGGTCAGAGGTCAACT
TGACCGGTCAGGGGTCAATT
TGGCCGGTCAGGGGTCAATT
TAAGGGGTCAGAGATCTACT

TAACAGGTCAGAGGTCAACT
TAACAGGTCAGAGGTCAACT
TGACCGGTCAGGGGTCAATT
TGGCCGGTCAGGGGTCAATT
TAAGGGGTCAGAGATCTACT

GGGAAGGTTAAAGGTCATGG
GGGAAGGTTAAAGGTCATGG
GGGGCGGTTGCTGGTCACAG
GGGGCGGTTGGTGGTCACAG
GGGAAGGGTGAAGGTCATGG

CCAGGGCTCCAAGGTCAACC
CCAGGGCTCCAAGGTCAATC
CTAGAACTCCAAGGAAATCC
CTAGAACTCTAAGGAAATCT
CCAGAGCAATGAAATAAACC

TTTCAGGTCAAACGTCATAA
TTTCAGGTCAAACGTCATAA
TTCCAGGTTAAACGTCACAA
TTTCAGGTTAAACGTCACAA
TTTCAGGTCGGACGTCACGA

TCAGGGGTGAGAGGTCAGAG
TCAGGGGTGAGAGGTCAGAG
TCAGAGGTGAGAGGTCAAAG
TCGGAGGTGAGAGGTCAAAG
TCAGGGGTGAAAGGTCATAG

AAAACGGTCTAAGGTCACCT
AAAACGGTCTAAGGTCACCT
TAAATTGTATAAAGTCACCT
TAAATTGTATAAGGTCACCT
AAAATTGCACGAGGCCACCT

CCAGGGGTCAGAGGTCGGCC
CCAGGGGTCAGAGGTCGGCC
TCTGGGGTCAGAGGTCAGTC
TTTGGGGTCAGAGGTCAGTC
CGGGAGCTCGGAGGGCCGCC

TTTGGGGTCAAAAGTGACAC
TTTGGGGTCAAAATTGACAC
TTGGAGACACCAGTTAACAT
GTGGAGACCCCAGTCTACAT
TTTGGGATTCAAATTTACAT

ACAGGTGTGAAAGGTCAGCC
ACAGGTGTGAAAGGTCAGCC
CTGAGAGGTAAAGGTCAGAT
CCGGGAGGTAAAGGTCAGAT
ACAGGAGTGAAAGGTCAGGC

GTCAGGGTCAGAGGTCAGGG
GTCAGGGTCAGAGGTCAGGG
GTCAGGGTCAGGGGTCAGGG
GTCAGGGTCAGGGGTCAGGC
GTCAGGGTCAGGGGTCAGGG

AGAGGGGTCAAAGATTATTC
AGAGGGGTCAAAGATTATTC
AAACAAGTCAAACATTATGG
AGACAAGTCAAAGATTATGG
AGAGGGGTCGAAGGTGATTC

GCGCGGGTGAAAGGTCACTC
GCGCGGGTGAAAGGTCACTC
GCTCGGGTGAAAGGTCACTC
GCGCGGGTGAAAGGTCACTC
GCGCGGGTGAAAGGTCACTC

TGAGGGAACAAAGGTCAAAA
TGAGGGAACAAAGGTCAAAA
TGCAAAAGCAAAGATCAGAA
TGCAAAAGCAAAGATCAGAA
AGGGGGAGCAAAGGCCAAGA

GGGGTGGTAAAAGGTCAGAG
GGGGTGGTAAAAGGTCAGAG
GGTGTTGTGAAAGGTTAGGT
GGTGTTGTGAAAGGTTAGAT
GGGGGGGTTAAAGGTTAAAA

GCGCGGGTGAAAGGTCACTC
GCGCGGGTGAAAGGTCACTC
GCTCGGGTGAAAGGTCACTC
GCGCGGGTGAAAGGTCACTC
GCGCGGGTGAAAGGTCACTC

TCTGGGGTGAAAAGTCAGCC
TCTGGGGTGAAAAGTCAGCC
TCAGAGTGGTAAACCCAGCG
TCAGAGTGGAAAAACCAGCG
TCTGGGGTGAAAAGTCAGTC

TCTGGGGTGAAAAGTCAGCC
TCTGGGGTGAAAAGTCAGCC
TCAGAGTGGTAAACCCAGCG
TCAGAGTGGAAAAACCAGCG
TCTGGGGTGAAAAGTCAGTC

TCTGGGGTGAAAAGTCAGCC
TCTGGGGTGAAAAGTCAGCC
TCAGAGTGGTAAACCCAGCG
TCAGAGTGGAAAAACCAGCG
TCTGGGGTGAAAAGTCAGTC

TCTGGGGTGAAAAGTCAGCC
TCTGGGGTGAAAAGTCAGCC
TCAGAGTGGTAAACCCAGCG
TCAGAGTGGAAAAACCAGCG
TCTGGGGTGAAAAGTCAGTC

TCTGGGGTGAAAAGTCAGCC
TCTGGGGTGAAAAGTCAGCC
TCAGAGTGGTAAACCCAGCG
TCAGAGTGGAAAAACCAGCG
TCTGGGGTGAAAAGTCAGTC

TCTGGGGTGAAAAGTCAGCC
TCTGGGGTGAAAAGTCAGCC
TCAGAGTGGTAAACCCAGCG
TCAGAGTGGAAAAACCAGCG
TCTGGGGTGAAAAGTCAGTC

TCTGGGGTGAAAAGTCAGCC
TCTGGGGTGAAAAGTCAGCC
TCAGAGTGGTAAACCCAGCG
TCAGAGTGGAAAAACCAGCG
TCTGGGGTGAAAAGTCAGTC

TCTGGGGTGAAAAGTCAGCC
TCTGGGGTGAAAAGTCAGCC
TCAGAGTGGTAAACCCAGCG
TCAGAGTGGAAAAACCAGCG
TCTGGGGTGAAAAGTCAGTC

CGGCGGGTCAGAGGTCAAGG
CGGCGGGTCAGAGGTCAAGG
TGGTGGGTCAGAGGTCAAGG
TGGTGGGTCAGAGGTCAAGG
CGGCAGGTCAGAGGTCAAGG

TCTGGGGTGAAAAGTCAGCC
TCTGGGGTGAAAAGTCAGCC
TCAGAGTGGTAAACCCAGCG
TCAGAGTGGAAAAACCAGCG
TCTGGGGTGAAAAGTCAGTC

TCTGGGGTGAAAAGTCAGCC
TCTGGGGTGAAAAGTCAGCC
TCAGAGTGGTAAACCCAGCG
TCAGAGTGGAAAAACCAGCG
TCTGGGGTGAAAAGTCAGTC

TCTGGGGTGAAAAGTCAGCC
TCTGGGGTGAAAAGTCAGCC
TCAGAGTGGTAAACCCAGCG
TCAGAGTGGAAAAACCAGCG
TCTGGGGTGAAAAGTCAGTC

TCTGGGGTGAAAAGTCAGCC
TCTGGGGTGAAAAGTCAGCC
TCAGAGTGGTAAACCCAGCG
TCAGAGTGGAAAAACCAGCG
TCTGGGGTGAAAAGTCAGTC

TCTGGGGTGAAAAGTCAGCC
TCTGGGGTGAAAAGTCAGCC
TCAGAGTGGTAAACCCAGCG
TCAGAGTGGAAAAACCAGCG
TCTGGGGTGAAAAGTCAGTC

TCTGGGGTGAAAAGTCAGCC
TCTGGGGTGAAAAGTCAGCC
TCAGAGTGGTAAACCCAGCG
TCAGAGTGGAAAAACCAGCG
TCTGGGGTGAAAAGTCAGTC

TCTGGGGTGAAAAGTCAGCC
TCTGGGGTGAAAAGTCAGCC
TCAGAGTGGTAAACCCAGCG
TCAGAGTGGAAAAACCAGCG
TCTGGGGTGAAAAGTCAGTC

TCTGGGGTGAAAAGTCAGCC
TCTGGGGTGAAAAGTCAGCC
TCAGAGTGGTAAACCCAGCG
TCAGAGTGGAAAAACCAGCG
TCTGGGGTGAAAAGTCAGTC

CTTGAGGTCAGAGGTGATGT
CTTGAGGTCAGAGGTGATGT
CTTGAAGTCAGGACATATGA
CATGAAGTCAGGACATATGA
GTTGACGCCAGAGGGTATAT

TCTGGGGTGAAAAGTCAGCC
TCTGGGGTGAAAAGTCAGCC
TCAGAGTGGTAAACCCAGCG
TCAGAGTGGAAAAACCAGCG
TCTGGGGTGAAAAGTCAGTC

TTAAGGGGCAAAGGACATAC
TTAAGGGGCAAAGGACATAT
TGAAGGTTCAAAGAACATAC
TGAAGGTTCAAGGGACATAC
TTAAGGGGTAAAGGACATAC

TCTGGGGTGAAAAGTCAGCC
TCTGGGGTGAAAAGTCAGCC
TCAGAGTGGTAAACCCAGCG
TCAGAGTGGAAAAACCAGCG
TCTGGGGTGAAAAGTCAGTC

TCTGGGGTGAAAAGTCAGCC
TCTGGGGTGAAAAGTCAGCC
TCAGAGTGGTAAACCCAGCG
TCAGAGTGGAAAAACCAGCG
TCTGGGGTGAAAAGTCAGTC

TGCCAGTTCAAAGGTCAAAT
GGCGAGTTCAAAGGTCAAAT
GGTGAGTTCAGGGGTCAAGT
GGCGAGTTCAAAGGTCAAAT
TGCAAGTTTAAAGGTTAACT

CCCAAGGACAAAGGTCAGTT
CCCAAGGACAAAGGTCAGTT
CCCAGGGACAAAGGTCAGTT
ACGAGGGACAAAGGTCAATT
CTCAAGGACAAAGGTCAGTT

CGCTGGGTCAAAGTTCAGCC
CGCTGGGTCAAAGTTCAGCC
CGCCGGGTCAAAGTTCAGCC
CGCCGGGTCAAAGTTCAGCC
CGTCGGGTCAAAGTTCAGCC

ACCGGGGTGAAAGGTTAGCG
ACCGGGGTGAAAGGTTAGCG
CGTAAGGTGAAAGGTTAGCG
TGCAAGGTGAAAGGTTAGCG
CCCGGGGTGAAAGGTTAGCG

TGCCAGTTCAAAGGTCAAAT
GGCGAGTTCAAAGGTCAAAT
GGTGAGTTCAGGGGTCAAGT
GGCGAGTTCAAAGGTCAAAT
TGCAAGTTTAAAGGTTAACT

TGCCAGTTCAAAGGTCAAAT
GGCGAGTTCAAAGGTCAAAT
GGTGAGTTCAGGGGTCAAGT
GGCGAGTTCAAAGGTCAAAT
TGCAAGTTTAAAGGTTAACT

GAAGAGGTGAAAGGTGAAGT
GAAGAGGTGAAAGGTGAAGT
GAGGAGGTGAAAGGTGAGGT
GAGGAGGTGAAAGGTGAAGC
GAGGAGGTGAAAGGTCAAGG

CGGGAGGGAAAAGGTCATCT
CGGGAGGGAAAAGGTCATCT
GGGGAGAGGAAAAGTCATCT
GGGGAGAGAAAAGGTCATCT
GCAGAGGGAAAAGGTCATCT

CCGGGGGTCAAAGATGAGAG
CCGGGGGTCAAAGATGAGAG
TCTGGACTCAGAAAGGGCAG
TCTGGACTCAGAAAGGGCAG
ACAGGGACCAAAGATGGGAA

GGCCGGGTCAGAGGTCACGG
GTCCGGGTCAGAGGTCACGG
GGCTGGGCTGGAGGTCAGGG
GGCTCCGTCGGAGGTCAGGG
GGCGGGGTCGGAGGTCAGCG

ACTGAGGCCCAAGGTCACAC
ACTGAGGCCCAAGGTCACAC
ACTGAGGCCCAAGGTCACAT
ACTGAGGCCCAAGGTCACAG
AGCGAGGCCCAAGGTCACAT

CCAGAGTGCAAAGGTCAGAA
CCAGAGTGCAAAGGTCAGAA
TCAAAGTGGAAAGGTCAAAA
TCAAAGTGGAAAGGTCAAAA
TCAGGGTGCCGAGGTCAGCA

CAGGAGCTCAAAGGTGATAT
CAGGAGCTCAAAGGTGATAT
CAGGAGCTCAAAGGCGATGC
CAGGAGCTCAAAGGCGATAC
CAGGAGCTCGAAGGCGATGC

TTTAGGGTTAAAGGCCAAAG
TTTAGGGTTAAAGGCCAAAG
TTCAGGGTCGAAGAGCAAAG
TTCAGGGTCAAAGGGCAAAG
TTTAGGATTAAAAATCCAAA

TAAGGGGTCAAATGCCAGAA
TAAGGGGTCAAATGCCAGAA
TCAGAGGTCAGATGCTAGTT
TCAGAGGTCAGAGGGTAGAA
TCAGGGCTCAGATGCTAGAC

GGAAGGGCCAAAGGCCACCC
GGAAGGGCCAAAGGCCACCC
GGAAGGCCCCAGGGCCACCC
GGAAGGCCCCAGGGCCACCC
GGAAGGGCCGAGTGCCACCT

ATGGGGGTTAAAGGTCGGAC
ATGGGGGTTAAAGGTCGGAC
CCGTAGGTTAAAGGTCGGGC
GTGTAGGTTAAAGGTCGGGC
ATGGAGGTTAAAAGTCGGGC

ATCGAGGTCAAAGGAGACAG
ATCGAGGTCAAAGGAGACAG
ATCCAGGTCAAAGGAGAGCG
ATCCAGGTCAAAGGAGAGTG
ATCGGGGTCAAAGGAGACCG

GGAAGGGCCAAAGGCCACCC
GGAAGGGCCAAAGGCCACCC
GGAAGGCCCCAGGGCCACCC
GGAAGGCCCCAGGGCCACCC
GGAAGGGCCGAGTGCCACCT

ATGGGGGTTAAAGGTCGGAC
ATGGGGGTTAAAGGTCGGAC
CCGTAGGTTAAAGGTCGGGC
GTGTAGGTTAAAGGTCGGGC
ATGGAGGTTAAAAGTCGGGC

GGAGGGGTCGAACGTCAAGG
GGAGGGGTCGAACGTCAAGG
GGAGGGGCTGAGCGCCAGGG
GGAGGGGGTGGGCGCCAGGG
GGCGGGATCGAGCGCCAGGG

TGAGAAGTGAAAGGTCAGCA
TGAGAAGTGAAAGGTCAGCA
TGAAAAGGTGATCGTGAGCA
TGAGAAGGTAATGGTGAGCA
TGAGATATGAAAGGTCAGGA

ATTTTGGTCAAAGCTCATGT
ATTTTGGTCAAAGCTCATGT
ATTTTGTTCAAAGCTTGCTT
ATTTTGTTCAAAGCTTGTTG
ATTTTGTTCAAAGCTCATTT

CGCGGGGTCGGAGGTCACCG
CGCGGGGTCGGAGGTCACCG
CGCGGGGTCGGAGGTCGCTG
CGCGGGGTCGGAGGTCGCTG
CGCGGGGTCGGAGGTCACCG

GGCGGGGTTAAGGGTCATAA
GGCGGGGTTAAGGGTCATAA
GACGGGGTCAAGGGTCAGAA
GAAGGGGTCAAGGGTCAGAA
GGCGAGGTCAAGGGTCAGGA

TTAGTGGTCAAGGGTCCTGC
TTAGTGGTCAAGGGTCCTGC
CTCGTAATTATGGGTCCCAC
CTCGTAATTATGGATACCAC
ACCGTGGTCAAGGGTCCGGC

AGGGAGGTAAAAGGTGACGG
AGGGAGGTAAAAGGTGACGG
GGGGAGGCACAAAGTGACAG
GGGTAGGCACAAAGTGACAG
GGTGAGGTAAAAGGTGACAG

CGCGGGGTCAGAGGTCTAAG
CGCGGGGTCAGAGGTCTAAG
CGTGGGGTCAGAGTTCGAAG
CGCGGGGTCAGAGTTCGAAG
CGCGGGGTCAGAGGTTGAAG

ACTGGGGGCAGAGGTCAGGG
ACTGGGGGCAGAGGTCAGGG
GCATAAGGCAGAGGTTAGGA
GCATGAGGCAGAGGTTAGGA
GCCTGAGGCAGAGGTCAGGG

AAAAGGCTCAAAGTTCAAAC
AAAAGGCTCAAAGTTCAAAC
CGGAGGCTCAAACTTCAAAC
AGGAGGCTCAAACTTCAAAC
TAGAGGCTCAAAGTCCAAAC

GCCGGGGTCAGGGGTCACGG
GCCGGGGTCAGGGGTCACGG
GCCGAGGTCAGAGGTCAGGG
GCCGAGGTCAGAGGTCAGGG
GCCGGGGTCAGAGGTCAGGG

TCTGAGCTCAAACGTCAGAG
TCTGAGCTCAAACGTCAGAG
TCTGAGCTCAAACGCCAGAT
TCTGAGCTCAAACGCCAGAT
TCTGAGCTCAAACGCCAGAT

TATTTGGCCAAAGGTCACAC
TATTTGGCCAAAGGTCACAC
TGTTCCACCGAAGATCACAC
TGTTCCAGCAAAGATCACAC
TCTTGCCCCAAAGGTCACAT

CCCGGAGTCCAAGGTCAAGT
CCCGGAGTCCAAGGTCAAGT
CCCGGAGTCCAAGGTCAAGT
CCCGGAGTCCAAGGTCAAGT
CCCGGAGTCCAAGGTCAAGT

CCAGCGGTCAAAGCTTATTG
CCAGAGGTCAAAGCTTATTG
CACTAAACCAATGTTTATTG
CCCTAGACCAATGTTTATTG
CCCGAGACCAAAGCTTATTG

GAAGGGGCCAATGGTCAGTG
GAAGGGACCAATGGTCAGTG
GAGGGAGCCAGTGGTCAATG
GAAGGAACCAGTTGTCAATG
GAAGGAGCCAGTGGACAGTG

GCAAAGGGCAGAGGTCACCG
GCAAAGGGCAGAGGTCACCG
GCAAAGGGCAAAGGGCAGCG
GCAAAGGGCAAAGGGCAGCG
GCAGAGGGCAGAGGGCAGTC

GCAAAGGGCAGAGGTCACCG
GCAAAGGGCAGAGGTCACCG
GCAAAGGGCAAAGGGCAGCG
GCAAAGGGCAAAGGGCAGCG
GCAGAGGGCAGAGGGCAGTC

AACGGGGTCAGGGGTCACCA
AACGGGGTCAGGGGTCACCA
AACGGGGTGAAAGGTTAACA
AACGGGGTGAAAGGTTAACA
AATGGGGTCAGGGGTCAGCA

GCAAAGGGCAGAGGTCACCG
GCAAAGGGCAGAGGTCACCG
GCAAAGGGCAAAGGGCAGCG
GCAAAGGGCAAAGGGCAGCG
GCAGAGGGCAGAGGGCAGTC

AACGGGGTCAGGGGTCACCA
AACGGGGTCAGGGGTCACCA
AACGGGGTGAAAGGTTAACA
AACGGGGTGAAAGGTTAACA
AATGGGGTCAGGGGTCAGCA

GCAAAGGGCAGAGGTCACCG
GCAAAGGGCAGAGGTCACCG
GCAAAGGGCAAAGGGCAGCG
GCAAAGGGCAAAGGGCAGCG
GCAGAGGGCAGAGGGCAGTC

GCAAAGGGCAGAGGTCACCG
GCAAAGGGCAGAGGTCACCG
GCAAAGGGCAAAGGGCAGCG
GCAAAGGGCAAAGGGCAGCG
GCAGAGGGCAGAGGGCAGTC

GCAAAGGGCAGAGGTCACCG
GCAAAGGGCAGAGGTCACCG
GCAAAGGGCAAAGGGCAGCG
GCAAAGGGCAAAGGGCAGCG
GCAGAGGGCAGAGGGCAGTC

ATATGGCTCAAGGGTCAACT
GTATGGCTCAAGGGTCAACT
ATAAGGCTCTAGCGTCAGCT
ATAAGGCTCTAGTGTCAACT
GTAGGGCTCTAAGGTCAATT

ATATGGCTCAAGGGTCAACT
GTATGGCTCAAGGGTCAACT
ATAAGGCTCTAGCGTCAGCT
ATAAGGCTCTAGTGTCAACT
GTAGGGCTCTAAGGTCAATT

ATATGGCTCAAGGGTCAACT
GTATGGCTCAAGGGTCAACT
ATAAGGCTCTAGCGTCAGCT
ATAAGGCTCTAGTGTCAACT
GTAGGGCTCTAAGGTCAATT

TAACTGGTCAAATGTCAGAT
TAACTGGTCAAATGTCAGAT
TAACTGGTCAAATGTCAAGT
TAACTGGTCAGATGTCAAAT
CAACTGGTCAAATGTCAGAT

GCAAAGGTCAACGGTGACGC
GCAAAGGTCAACGGTGACGC
GCAAAGGCCGTCGGTGACGC
GCAAAGGTCGTTGGTGACGC
GCAAAGGCCAGCGGTGACGT

ATTGCGCACAAAGGTCATCT
ATTGCGCACAAAGGTCATCT
ATTGTGTACAAAGGTCACCT
ATTGTGCACAAAGGTCACCT
ATTGTGCACAAAGGTCACCT

AGAAGAGTCCAAGGTCATGC
AGAAGAGTCCAAGGTCATGC
AGAAGCATACAATGCCACGT
AGAAGCGTACAAGGCCACGT
AGAAGCCTCTAGGGTCGTGC

AGGGGCGTCAAAGCTCAAAA
AGGGGCGTCAAAGCTCAAAA
AGGGGAGTCAAAGTTCAAAA
AGGGGAGTCAAAGTTCAAAA
AGGGGCGTCAAAGCTCAAAA

TTTCAGGTAAAAGGTGATCC
TTTCAGGTAAAAGGTGATCC
TTTCAGGTCAAAGGTGATCC
TTTCAGGTCAAAGGTGATCC
TTTCAGGTTAAAGGTGATCC

TCACAGCTCAAATGTCATCT
TTACAGCTCAAATGTCATCT
CTTCAGCCCAGGTCTCAACC
CTTCAGCCCAAGTCTTAACC
TCTCAGTTCAAATGTCATTT

TCGGGGGTTAGAGGTCAGGA
TCGGGGGTCAGAGGTCAGGA
TTGGGGGTTAAGGGCCAGGA
TTGGTGGTTATGGGTCAGGA
TTAGGAGTTACAAATCAGAA

TCGGGGGTTAGAGGTCAGGA
TCGGGGGTCAGAGGTCAGGA
TTGGGGGTTAAGGGCCAGGA
TTGGTGGTTATGGGTCAGGA
TTAGGAGTTACAAATCAGAA

TCAGGGGTCAAGGGCAACAG
TCAGGGGTCAAGGGCAACGG
ACAAGAGTTAAGGATAGCAT
ACAGGAATTAAGCATAGCAG
TCAGGGGTCAAGCACAGCGG

CACGAGGTCTACGGTCATCA
CACGAGGTCTACGGTCATCA
CACGAAATCTGTAGTCATCA
CACGAAATCTGCAGTCATCA
CACGAGGTCGGCGGTCATCA

GTTAAGGTCAAAGGGAAAAG
GTTAAGGTCAAAGGGAAAAG
GTTAAGGGCAAAGGGAAAAG
GTTTAGGGCAAAGGGAAAAG
GCTGAGGGCGAGAAGGGAAG

TCACAGCTCAAATGTCATCT
TTACAGCTCAAATGTCATCT
CTTCAGCCCAGGTCTCAACC
CTTCAGCCCAAGTCTTAACC
TCTCAGTTCAAATGTCATTT

GTTAAGGTCAAAGGGAAAAG
GTTAAGGTCAAAGGGAAAAG
GTTAAGGGCAAAGGGAAAAG
GTTTAGGGCAAAGGGAAAAG
GCTGAGGGCGAGAAGGGAAG

CACGAGGTCTACGGTCATCA
CACGAGGTCTACGGTCATCA
CACGAAATCTGTAGTCATCA
CACGAAATCTGCAGTCATCA
CACGAGGTCGGCGGTCATCA

CCAGTGGTTAAAGTTCAGCA
CCAGTGGTCAAAGTTCAGCA
CCAGGGGTAATCATTCACCA
CCAGTGGTGATCATTCACCA
CGAGTAGTCAAAGTTTAGCA

GGCGGGGCCAGAGGTCAAGG
GGCGGGGCCAGAGGTCAAGG
GGCGGGGCCAGAGGTCAAGG
GGCGGGGCCAGAGGTCAAGG
GGCGGGGCCAGAGGTCAAGG

GAGGGGGACAAAGGCCACTG
GAGGGGTACAAAGGCCACTG
GAGGGAGACAGAGGCCTCGG
GAGGGAGACAGAGGCCACTG
GCAGAGGACAGAGGCCACTG

CTGAGGCCCAAAGGTCATGA
CTGAGGCCCAAAGGTCATGA
CCGAAGCCCCAAATCGGTCA
CCGAAGCCCCAAATCAGTCA
CCGGGGCCCCAAGGTCACCA

GGCGGCGTCAAAGGTGAAGC
GGCGGCGTCAAAGGTGAAGC
GGCGGCGTCGAAGGTGAAGC
GGCGGCGTCGAAGGTGAAGC
GGCTGCGTCGAAGGTGAAAC

GGCGGCGTCAAAGGTGAAGC
GGCGGCGTCAAAGGTGAAGC
GGCGGCGTCGAAGGTGAAGC
GGCGGCGTCGAAGGTGAAGC
GGCTGCGTCGAAGGTGAAAC

CTGAGGCCCAAAGGTCATGA
CTGAGGCCCAAAGGTCATGA
CCGAAGCCCCAAATCGGTCA
CCGAAGCCCCAAATCAGTCA
CCGGGGCCCCAAGGTCACCA

GATGGGGTCAAAGGGGAGGA
GATGGGGTCAAAGGGGAGGA
CACGATGTCATAGGGGAAAG
CATGGTGTCATAGGGGGAAA
TAGGGGGTCAGAGGGAAGGG

GCCAGGGTCAAAGGCCTCCC
GCCAGGGTCAAAGGCCTCCC
GCCAGGAACAAAGAAACTCT
GCCAGGAACAAAGAAACTCT
GCCAGAAGCAAAGACTTTCT

ATAAAGGTCAAAGGGCTTTA
ATAAAGGTCAAAGGGCTTTA
ATAAAGGTCGAAGGGCTTAC
ATAAAGGTCGAAGGGCTTAG
ATAAAGGTCGTAGGGCTTAT

GGGAGGGTCAAAGGAGACCC
GGGAGGGTCAAAGGCGACCC
AGGTGGCCCAAAGGAGGCGC
AGGCGGCCCTAAGGAGGCGC
GGGCGGGCCCGAGGAGGCGC

GGGAGGGTCAAAGGAGACCC
GGGAGGGTCAAAGGCGACCC
AGGTGGCCCAAAGGAGGCGC
AGGCGGCCCTAAGGAGGCGC
GGGCGGGCCCGAGGAGGCGC

CAAAGTCTCAAAGGTCAAGA
CAAAGTCTCAAAGGTCAAGA
CAGAGACTCAAAGGTCAAGA
CAGAGACTCAAAGGTCAAGA
TGGAGTCTCAAAGGTCAAGA

GCAGCAATCAAAGGTCAAAT
GCAGCAATCAAAGGTCAAAT
GAAACAATCAAAGGTCAAAG
GAAACAATCAAAGGTCAGAG
GCAGCAATCTAAGGCCAACT

TGCGGCGTCATAGGTCACTG
TGCGGCGTCATAGGTCACTG
GGCTGCATCATAGGTCGCTG
GGCTGCATTATAGGCCGCTG
GGCGTCGTCATAGGTCACTG

CTGAAGGTCAGAGGTTAAAG
CTGAAGGTCAGAGGTTAAAG
CTGAAGATCAGAGGTTAAAG
CTGAAGATCAGAGGTTAAAG
CTCAGGGTCACAGGTGAAAG

GCAAAGGTGAAAGTTCAGAA
GCAAAGGTGAAAGTTCAGAA
CCAAAGGTGAAAGTTCAGGA
CCAAAGGTGAAAGTTCAGGA
GCAAAGGTGAACATTCAGAA

CTGAGGGTCGAAGGTCGAGC
CTGAGGGTCGAAGGTCGAGC
CTGAAGGTGGCGGGTCGAGT
CTGAAGGTGGCGGGTCCAGT
CCGAGGGCCGAGGGTCAAGC

GCCAGGGCCGAAGGTCACCC
GCCAGGGCCTAAGGTCACCC
TCTGGGGACTAAGGTCACAC
GCTGGGGCCTAAGGTCACAC
GTCGGGGCCTAAGGTCACCC

GGTGAGGTCAATGCTCAATG
GGTGAGGTCAATGCTCAATG
GTTGAGGTCAGCTCTCAGCG
GTTGAGGTCAGCTCTCAGCG
GGTGAGGTCAATGTACAATG

GATGACGTCATAGGTCAGCG
GATGACGTCATAGGTCAGCG
GATGACATCATAGATCAGTG
GGTGACATCATAGAACAGTG
GATGACGTCATAGGTTAATG

ACTGTGCACAAAGGTCAAAT
ACTGTGCACAAAGGTCAAAT
ATCATATAGAAAGTTCATAT
GCTGAATAGGAAGAAGATAT
ACTGGGCAGGAAGGTCACAT

TAAAAGATCAAAGGTGAGGT
TAAAAGATCAAAGGTGAGGT
TAAAAGATCAAAGGTGAAGC
GAAAAGATCAAAGGTGAAGT
TAAAAGATCAAAGGTGAAGT

GCTGTGGTCCAAGGGCACCT
GCTGTGGTCCAAGGGCACCT
GTTGCGGTCCAAGGGCACCT
GCTGCGGTCCAAGGGCACCT
GCTGTGGTCCACGGGCGCCT

GGGCTGGTCCAAGGTCACAG
GGGCTGGTCCAAGGTCACAG
AGGCCGGTCCAAGGTCAAGG
AGGCTGGTCCAAGGTCAAGG
AGGCTGGTCCAAGGTCACTC

CGAGCGGTCAAAGCTCTTTC
CGAGCGGTCAAAGCTCTTTC
CGAGCGGTTAAAGCGCATTT
CGAGTGGTTAAAGCGCTTTT
CGAGCGGTCAAAGCGCCTTC

CTAATGGTTAAAGTTCAACC
CTAATGGTTAAAGTTCAACC
CTAGTGGTTAAATTTCAACT
CTAGTGGTTAAATATCAACT
CAGATGGTTAAATTTCAACT

CGAGCGGTCAAAGCTCTTTC
CGAGCGGTCAAAGCTCTTTC
CGAGCGGTTAAAGCGCATTT
CGAGTGGTTAAAGCGCTTTT
CGAGCGGTCAAAGCGCCTTC

CTGAGGGTCAACCGTCAGCC
CTAAGGGTCAACCGTCAGCC
CTGAGGGTCAACTGTCTGCC
CTGAGGGTCAACTGTCTGCC
CTGAGGGTCAACCGTCAGCC

CCAGAGGCGGAAGGTCATCG
CCAGAGGCGGAAGGTCATCG
CCAGAACCGGAAGGTCATAG
CCAGAACCGGAAGATCAGGG
CCAGAAGCGGAAGGTCAGCG

CGACGGGTCAAAAGCCATTT
CGACGGGTCAAAAGCCATTT
CGATTGGTCAGAAACCATTT
CGATTGGTCGGAAACCATTT
CGATTGGCCAGAAGCCGTTT

GGCGGGGGCAAAGATCAGGG
GGCGGGGGCAAAGATCAGGG
GGCGGGAGCAAAGATCAGGG
GGCGGGAGCAAAGATCAGGG
GGCGGGGGCAAAGATCAGGG

GCGCGGGTCAAAGGTAGTGG
GCGCGGGTCAAAGGTAGTGG
GCGCGGGTCAAAGGTAGTGG
GCGCGGGTGAAAGGTAGTGA
GCGCGGGTCAAAGGTAGTGG

TTCAGGGACACAGGTCAGCG
TTCAGGGACACAGGTCAGCG
TTTAGGAGCGCAGGTCAGCA
TTCAGGAACACAGGTCAGCA
CTCAGGAACACAGGTCAGTG

ATAGCGGCCAGAGGTCAGCA
ATAGCGGCCAGAGGTCAGCA
ATATAGGCCATAGGTCAGTG
ATATAGGCCATAGGTCAGTG
ATGTTGGCCATAGGTCAGCA

TCAGGGGTTAAAAGCCATGG
TCAGGGGTTAAAAGCCGTGG
TCAGGGGTTAAAAGCCATGG
TCAGGGGTTAAAAGCCATGG
TCAGGGGTTAAAAGCCATGG

AGCAGGGTCATCGGTCACAT
AGCAGGGTCATCGGTCACAT
CTCTAGGTTCTAGGCCTCAA
CTCTAAGTTCTAGGCCTCAA
GGCAGAGTCACAGGTCACAC

TATTGGGTCAAAGATCTTAC
TATTGGGTCAAAGATCTTAC
TGTTGGGCCACAGACCTTAA
TGTTGGGCCACAGACCTTAA
TGTTGAGTCAAAGATCTTAT

CTGGAGGTCATAGGGCAGTG
CTGGAGGTCATAGGGCAGTG
CCAGAGGTCATAAGATGGTG
GCAGAGGTCAGAAGATGGTG
CTGGAGCTCATAGGACAGTG

ACTGGAGTGAAAGGTTACCT
ACTGGAGTGAAAGGTTACCT
AGCAGAGTTAGAAGTTGTTA
ATCAGAATTGGAAGTTTTTA
ACTGGTGTGAAAAGTTATCT

TCCAGGGTCACAGGTGAGGT
TCCAGGGTCACAGGTGAGGT
TCCAGGGTCACAGGTGAGGT
TCCAGGGTCACAGGTGAGGT
TCCAGGGTCACAGGTGAGGT

TGTAAGGTCAAAAGCCATTT
TGTAAGGTCAAAAGCCATTT
TATAAGGTCAAAAGCCATTT
TATAAGGTCAAAACCCATTT
TATAAGGTTAAAAGCCATTT

AGGGAGGTCAGAGTTCAGGG
GGGGAGGTCAGAGTTCAGGG
GGAGGGGTTGGAGGTCAGGA
GAAGATGTTGGAGGTCAGGA
GGAGAGATTGGAGTTCAGAG

AGCGAGGTCAGGGGTCAAGA
AGCCAGGTCAGGGGTCAAGA
AGCCGGGTCAGAGGTCAGGA
AGCCGGGTCAGAGGTCAGGA
AGCCGGGTCAAGGGTCAAGA

AGCGAGGTCAGGGGTCAAGA
AGCCAGGTCAGGGGTCAAGA
AGCCGGGTCAGAGGTCAGGA
AGCCGGGTCAGAGGTCAGGA
AGCCGGGTCAAGGGTCAAGA

AGCGAGGTCAGGGGTCAAGA
AGCCAGGTCAGGGGTCAAGA
AGCCGGGTCAGAGGTCAGGA
AGCCGGGTCAGAGGTCAGGA
AGCCGGGTCAAGGGTCAAGA

GATGAGGTCGAAGCTCAGAA
GATGAGGTCGAAGCTCAGAA
GATGAGAAGAAAGCTCAGGA
GATGAGAACAAAGCTCAGAA
AATGTGGTCGAAGCTCAGAA

GATGAGGTCGAAGCTCAGAA
GATGAGGTCGAAGCTCAGAA
GATGAGAAGAAAGCTCAGGA
GATGAGAACAAAGCTCAGAA
AATGTGGTCGAAGCTCAGAA

AGCGAGGTCAGGGGTCAAGA
AGCCAGGTCAGGGGTCAAGA
AGCCGGGTCAGAGGTCAGGA
AGCCGGGTCAGAGGTCAGGA
AGCCGGGTCAAGGGTCAAGA

AGGAGGGTCAGAGTTCACGC
AGGAGGGTCAGAGTTCACGC
GAGAAAGTCAGAGTTCACGT
AGGAAAGTCAGAGTTCACGT
AGGAGAGTCAGAGTTCACGC

AGCGAGGTCAGGGGTCAAGA
AGCCAGGTCAGGGGTCAAGA
AGCCGGGTCAGAGGTCAGGA
AGCCGGGTCAGAGGTCAGGA
AGCCGGGTCAAGGGTCAAGA

AGCGAGGTCAGGGGTCAAGA
AGCCAGGTCAGGGGTCAAGA
AGCCGGGTCAGAGGTCAGGA
AGCCGGGTCAGAGGTCAGGA
AGCCGGGTCAAGGGTCAAGA

CCAGAGGCAAAGGGTCACAC
CCAGAGGCAAAGGGTCACAC
CTATGCACACATTTTCACAT
CCATGCCCAAATGATCACAC
CCAGTGCCAAAAGGTCACAC

CTGGCGGTGAAAGGTTAATC
GTGAGGGTGAAAGGTTAATC
GCGGAGGTGAAAGGTTAACC
GCGGAGGTGAAAGGTTAATC
GCGGCGGTGAAAGGTCAACC

AGCGAGGTCGGAGGTCAGCC
AGCGAGGTCGGAGGTCAGCC
CGCGAGGTCGGAGGTCACCC
CGCGAGGTCAGAGGTCACCC
GGCGAGGTCGGAGGTCAGCC

ATTTGGGTGAAAGGTCCATT
ATTTGGGTGAAAGGTCCATT
ATTTAGGTAAAATGTCCATT
ATTTGGGTGAAATGCCCATT
ATTTGGGCAGAAGGTCCGTT

CGAGGGGTAACAGATCATAC
CGAGGGGTAACAGATCATAC
CGAGGGGTAACAGATCATAC
CGAGGGGTAACAGATCATAC
CGAGGGGTAACAGATCATAC

GCCGTTGTCAAAGGTAACAT
GCCGTTGTCAAAGGTAACAT
GCCCTCATGAACAGTCACAT
ACCCTCGTCAACAGTGACAT
GCCCTTGTCAAAAGTAATAT

ATCCGGGCCCAAGGTCACCG
ATCCGGGCCCAAGGTCACCG
ACCCAGAGCCAAAATCACCG
ACCCAGAGCCAAACTCACTG
ACCTGGGCCCAAGGTCACGG

ATAATGATCAAAGGTGAACA
ATAATGATCAAAGGTGAACA
ATACTATGCAAAGGTGAACA
ATAATAGGCAAAGGTGAGCA
ATAATGTACAAAGGTGAACA

ACAGGAGTTAAAGATCACAG
ACAGGAGTTAAAGATCACAG
AAAGGAGTTACAAATTACCA
AAAGGAGTTGCAGATTACCA
GGAGGGGATGGAGACAAATG

ATCCGGGCCCAAGGTCACCG
ATCCGGGCCCAAGGTCACCG
ACCCAGAGCCAAAATCACCG
ACCCAGAGCCAAACTCACTG
ACCTGGGCCCAAGGTCACGG

AGCGAGGTCGGAGGTCAGCC
AGCGAGGTCGGAGGTCAGCC
CGCGAGGTCGGAGGTCACCC
CGCGAGGTCAGAGGTCACCC
GGCGAGGTCGGAGGTCAGCC

ACCGTGGTCACAGCTCACCT
ACCGTGGTCACAGCTCACCT
TTGGAGCTCCAGGCTCCTCA
ACTGAGCTCCCGGCTCCTCA
GGAATGCTCACTGCTCATCT

AGCGAGGTCGGAGGTCAGCC
AGCGAGGTCGGAGGTCAGCC
CGCGAGGTCGGAGGTCACCC
CGCGAGGTCAGAGGTCACCC
GGCGAGGTCGGAGGTCAGCC

GCACAGGTTCAAGGTCAAAC
GCACAGGTTCAAGGTCAAAC
GCACAGGTTCAAGGTCAAAC
GCACAGGTTCAAGGTCAAAC
GCACAGGTTCAAGGTCAAAC

GCAGAGGTCAAAGGGATTCC
GCAGAGGTCAAAGGGATTCC
GCAGAGGCCTCAGGGATTCT
GCAGTGGCCTCAGGGATTCT
GCAGAGGCCAAAGGGATTCC

TTGCAGGTCAAAGATCCCCT
TTGCAGGTCAAAGATCCCCT
CTGCAGGTCAAAGATCTGTC
CTGCAGGTCAAAGATCTGTC
GTGCCGGTCAAAGATCTGCT

GAGAGGGTCCAAGGCCAAAC
GAGAGGGTCCAAGGCCAAAC
TAGCAGGTCTGAGGTCAAAT
TAGCAGGGCCAAGACCAAAT
GACAGCGTCCTCGGCCAAAC

CTTCAAGTCAAAGATCACAT
CTTCAAGTCAAAGATCACAT
CTTCCAGTCAAAGATCACAT
CCTCCAGTCAAAGATCACAT
CCTCAAGTCAAAGATCACAT

CTTCAAGTCAAAGATCACAT
CTTCAAGTCAAAGATCACAT
CTTCCAGTCAAAGATCACAT
CCTCCAGTCAAAGATCACAT
CCTCAAGTCAAAGATCACAT

GCGGCGGTCAAAGGGCGTGC
GCGGCGGTCAAAGGGCGTGC
GCAGCAGTCTTAGGGCGTGT
GCAGCAGTCTTTGGGCGTGT
GCCGCGGTCGTAGGGCGTGC

ATGTGGGTCAGAGTTCACAG
ATGGTGGTCAGAGTTCACAG
ATGTGGGTCAGAATGCCCAG
ATGTGGGTCAGCATGCCCAG
ATGTAGGTCAGAATTCCTAG

GTGAAACTCAAAGGTCAACC
GTGAAACCCAAAGGTCAGCC
GTGAAGTCAAAAGGTCGGCC
GTGAAGCCAAAAGGTCAGCC
GTCAAGGCTAGAGGTCAGCC

ATGTAGGGAAAAGGTCACCG
ATGTAGGGAAAAGGTCACCG
ATGTAGGGAAAAGGGCTCAA
ATGTAGGGAAAAGGTCACCA
ATGTAGGGAAAAGGTCGCCA

GCTGAGGTCAGTGGTCAGTA
GCTGAGGTCAGTGGTCAGTA
AGTGACGTGATGGGTCAACA
AGTGACATGATGGATCAGCA
GCTGAGGTCAAGGGTCAGCA

ACCTGGGTCAAAGGGCTCAG
ACCTGGGTCAAAGGGCTCAG
ACTTATGCTAAAGGGCTCAG
ACCTATGCCAAAGGGCTCAG
CCCTGGTCCGAAAGGCTCAG

TCGCAGTTCAAATGTCATCC
TCGCAGTTCAAATGTCATCC
TCGCTGCTCCGCAGACATCT
TGGCAGCTCGGCTGAAATCT
CCGCAGCTCAAGCGTCAGCC

ATGTAGGGAAAAGGTCACCG
ATGTAGGGAAAAGGTCACCG
ATGTAGGGAAAAGGGCTCAA
ATGTAGGGAAAAGGTCACCA
ATGTAGGGAAAAGGTCGCCA

AGATGGGGCAAAAGTCAAAA
AGATGGGGCAAAAGTCAAAA
AGATGGGGCAAGGGTAAGGA
AGATGGGGCAAGGGTAAGGA
AGGTAGGGCAAGGTTCAAGA

CTAGGAGTTAAAGGTCCAGG
CTAGGAGTTAAAGGTCCAGG
GGAGTATTTGAAGATCCAGA
GGAGTATTTAAAGGTCCAGA
CTAGGAATTAAAGGTCTAGA

ATGTAGGGAAAAGGTCACCG
ATGTAGGGAAAAGGTCACCG
ATGTAGGGAAAAGGGCTCAA
ATGTAGGGAAAAGGTCACCA
ATGTAGGGAAAAGGTCGCCA
