# Supplementary material for: Correlated Evolution of Positions within Mammalian cis Elements
Source: PLoS One. 2013 Feb 8;8(2):e55521. doi: 10.1371/journal.pone.0055521 (PMC3568137; doi:10.1371/journal.pone.0055521)
Supplement: Text Archive S1 — A compressed/ZIP file archive of all binding site data for the 64 PWMs used in our analysis. The individual files are named per PWM ID, so for instance, “MA0002.hits” corresponds to JASPAR PWM MA0002. This has 333 binding sites, each of length 9. Each binding site is grouped as a set of 5 aligned sequences corresponding to human, chimp, mouse, rat and dog (from first to last). A blank line separates binding sites from each other. (GZ) [file pone.0055521.s004.gz › Hits/MA0066.hits]

CTGGGTCATGGTGACCTCAT
CTGGGTCATGGTGACCTCAT
CCGGATCATGGTGACCTCAC
CCGGATCATGGTGACCTCAC
CTAAGTCACGGTGACCTCAC

GGAGTTCACTGTGACCTAGT
GGAGTTCACTGTGACCTAGT
AGAGCCCGCTGTGACTCAGT
AGAGCCCACTGTGACTCAGT
GGAGCCCACTGTGACCCAGT

GGAGTTCACTGTGACCTAGT
GGAGTTCACTGTGACCTAGT
AGAGCCCGCTGTGACTCAGT
AGAGCCCACTGTGACTCAGT
GGAGCCCACTGTGACCCAGT

CTGGGTCACAGTGACTCAGA
CTGGGTCACAGTGACTCAGA
CTAGCTCATAATGACCTCGG
CTAGGTCACGACAACCCAGG
CTGGGTCATGACGACCCAGG

ATGGGTCAAGTTGAACTACT
ATGGGTCAAGTTGAACTACT
ATCCATGAAGCTGAGCTACC
TTCAGTGAAGCTGATCTACC
AAATATCAAGTTGAACTACT

CTGAGTCACTGTGACCCAGG
CTGAGTCACTGTGACCCAGG
CGAGGTCATTATGAGCTAGG
CTGGGTTGTCGTGACCTAGG
CTGGGTCGTCATGACCCAGG

GTAGGTCAGGTTGTCCACCT
GTAGGTCAGGTTGTCCACCT
GTAGGTCAGGTTGTCCACCT
GTAGGTCAGGTTGTCCACCT
GTAGGTCAGGTTGTCCACCT

TGAGGTCACCATGACCCAGA
TGAGGTCACCATGACCCAGA
TGAGGTCACCATGATCCGGA
TGAGGTCACCATGATCCGGA
TGAGGTCACCGTGACTTAGG

CTAGGTCACAGTGAACTCCC
CTAGGTCACAGTGAACTCCC
CTGAGTCACAGCGGGCTCTC
CTGAGTCACAGTGGGCTCTC
CTGGGTCACAGTGGGCTCCC

CTAGGTCACAGTGAACTCCC
CTAGGTCACAGTGAACTCCC
CTGAGTCACAGCGGGCTCTC
CTGAGTCACAGTGGGCTCTC
CTGGGTCACAGTGGGCTCCC

GTGGGTCCGGGTTACCAACT
GTGGGTCCGGGTTACCAACT
GTGGGTCCGGGTTACCAACT
GTGGGTCCGGGTTACCAACT
GTGGCTCCGGGTTACCAACT

GTTGGTCACAGTGGCCAAGA
GTTGGTCACAGTGGCCAAGA
GTTCGTTACAGTGGCCCAGA
ATTCGTTACAGTGGCCCAGA
GTTGGTCACGGTGGCCAAGA

GTGGGTCCGGGTTACCAACT
GTGGGTCCGGGTTACCAACT
GTGGGTCCGGGTTACCAACT
GTGGGTCCGGGTTACCAACT
GTGGCTCCGGGTTACCAACT

GTGGGTCCGGGTTACCAACT
GTGGGTCCGGGTTACCAACT
GTGGGTCCGGGTTACCAACT
GTGGGTCCGGGTTACCAACT
GTGGCTCCGGGTTACCAACT

GTGGGTCCGGGTTACCAACT
GTGGGTCCGGGTTACCAACT
GTGGGTCCGGGTTACCAACT
GTGGGTCCGGGTTACCAACT
GTGGCTCCGGGTTACCAACT

TTAGGGGACTGTCACCTAAT
TTAGGGGACTGTCACCTAAT
TTTGGGGACTGTCACCTAAT
TTTAGGGACTGTCACCTAAT
TTAGGGGACTGTCATCTAAT

CTAGGTTAAACTGACCAAAT
CTAGGTTAAACTGACCAAAT
CTAAGTTAAAATGAGCAAAG
CTAAGTTAAAATGAGCAAAG
CTAGGTTAAAATGACCAAAT

CTAGGTCACAGTGACGTGGA
CTAGGTCACAGTGACGTGGA
CCAGGTCATAATGACGTGGA
GTAAGTCACAATGACGTGCA
CTAGGTCACAGTGACGTGGA

CTGGCTCAAGGTGACACACT
CTGGCTCAAGGTGACACACT
TTTGTTCAAGGTGACACACT
TTTGTTCAAGGTGACACACT
TTTGCTCAAGGTGACACACT

ATGTGTCACAGTAACCCATT
ATGTGTCACAGTAACCCATT
ATGTGTCACAATAACTCGCC
ATGTGTCACAATAACTCGCC
ATGTGTCACAGTAACCTGCG

GTAGTTCAACTTGACCCATG
GTAGTTCAACTTGACCCATG
GTAGCTCAGCTTCATGGATG
GTAGATCAGCTTCACTGAAG
GTAGTTCAACTTGATATTTG

CTTGGCCACTGTGACCAACG
CTTGGCCACTGTGACCAACG
CTGGGCCACTGTAACGAACT
CTGGGCCACTGTAACGAATT
CTTGGCCACCGTGACCAACG

GTGGGCCAAGGTCACCCGCT
GTGGGCCAAGGTCACCCGCT
GAGAACCAAGGCCGTCCTTC
AAGAACCAAGGCTGCACTTC
GCGGGTCAAGGTCACACGCT

TGAGGTCACTGTGACTCACC
TGAGGTCACTGTGACTCACC
TGAGATCTGGGTGACTCAGC
TGAGATCCTGGTGACTCAGC
TGAAGTCATCGTGACTCACC

TAAGGTCACAGTCACCGCCT
TAAGGTCACAGTCACCGCCT
TTCGATCACAACCTCCGCTT
CTCGATCACAACCACTACTT
CCGGGTCACAATCCCTGATC

CTGGGGAACGTTGACCCACA
CTGGGGAACGTTGACCCACA
CTTGAGAAAGGCCACCCAAA
CTTGAGAAAGGCCACCCAAA
CTGGGGAAGGTTGACCCAAA

GTCGGACATAGTGACGCACT
GTCGGACATAGTGACGCACT
GATGGACGCACTGACGTACT
GATGGACGCAGTGACGTACT
GGAGGATAAACTGACGCACT

CAAGGGCACGGGGACCCACA
CAAGGGCACGGGGACCCACA
CAAGGGCGCGAGGACCCACA
CAAGGGCGCGAGGACCCACA
CAAGGGCGCGGGGACCCACA

GTGAGTCACAGTGACCTCAG
GTGAGTCACAGTGACCTCAG
CTGAGTCACCCAGATCTCAA
CTGAGTCACCAGGATCTCAA
GTGAGTCACGATGACTTCAC

GTGGGTCAACGTTCCCCAGC
GTGGGTCAACGTTCCCCAGC
TTGGGTGGCCTTTCTCAAGG
TTGGGTGGCCTTTCTCAAGG
TTGGGTCAACCTTCCCCAGC

CCACGTCACTGTGACCTAGG
CCACGTCACTGTGACCTAGG
CCACGTCATTATGACCTGGG
GCACGTCATTGTGACTTACG
CCACGTCACTGTGACCTAGG

CTGGGTGACTGTGCCCAACC
CTGGGTGACTGTGCCCAACC
TCGGGGCACACTCTCCAACC
TCCAGTCACACTCTCCAACC
CCGGGTCACAGTGCCCAGCT

GTGTGTCACCTTGAGCCAGT
GTGTGTCACCTTGAGCCAGT
GTGTGTCACCTTGAACAAAC
GTGTGTCACCTTGAACAAAC
GTGTGTCACCTTGAGCAAAT

CGAGGTCACGGAGACCACAT
CGAGGTCACGGAGACCACAT
TGAGGTCAGGGAGAGCTGAC
TGAGGTCAAGGACAGCTGAC
CCAAGTCGCAGAGACCAAAC

CTGGGTGAAGTTGGCCCAGT
CTGGGTGAAGTTGGCCCAGT
CTGGGTAAAGTTGAATCCCA
CTGGGTAAAGTTGAATCCCA
CTCGGTAAGGCGGGTCCGAT

TTAGGTCCATGTGACTTCCT
TTAGGTCCATGTGACTTCCT
TTGGGTCCATGTGACTTCCC
TTGGGTCCATGTGACTTTCT
TTGGGTCCATGTGACTTCCT

CGAGGTCACGGAGACCACAT
CGAGGTCACGGAGACCACAT
TGAGGTCAGGGAGAGCTGAC
TGAGGTCAAGGACAGCTGAC
CCAAGTCGCAGAGACCAAAC

CGAGGTCACGGAGACCACAT
CGAGGTCACGGAGACCACAT
TGAGGTCAGGGAGAGCTGAC
TGAGGTCAAGGACAGCTGAC
CCAAGTCGCAGAGACCAAAC

GTGGGTCACAATGGCTTCCT
GTGGGTCACAATGGCTTCCT
GTAAGTCACAATGGCATCCT
ATAAGTCCCAACAGCATCCT
GTGGGTCAGAATGGGTTCAT

GGAAGCCATTGTGACCCACT
GGAAGCCATTGTGACCCACT
GGATGCCATTGTGACTTACT
GGATGCTGTTGGGACTTATT
TGAACCCATTCTGACCCACT

GAAGGTCAGGATGCCCCAGG
GAAGGTCAGGATGCCCCAGG
GAAAGTCAGGATGCCCCAGG
GAAAGTCAGGATACCCCAGG
GAAGGTCAGCACGCCCCAGG

CAGGGTCAGTGTGACACACA
CAGGGTCAGTGTGACACACA
CAGAGTCAGTGTGACACACA
CAGGGTCAGTGTGACGCACA
CAGGGTCAGTGTGACACACA

CGAGGTCTCAGGGACCCAAT
CGAGGTCTCAGGGACCCAAT
TGATGCCTTAGGGAACCACT
TGATGCCTGAGGGAACCACT
CAGGCTCCTCTGGATTCATT

CGAGGTCTCAGGGACCCAAT
CGAGGTCTCAGGGACCCAAT
TGATGCCTTAGGGAACCACT
TGATGCCTGAGGGAACCACT
CAGGCTCCTCTGGATTCATT

CTGGGTGACTGAGACCCAAC
CTGGGTGACTGAGACCCAAC
CGGAGTGACTGAGATCCAAT
CGGAGTGACTGAGAGCCAAC
CTGACTGACTGAAAGTCCAC

TTGGGTCTCAGTCACCCAGC
TTGGGTCTCAGTCACCCAGC
TTGGATCTCAGTCACTCCGA
TTGGCTCTCAGTCACTCCGA
TGGACTTTCAGTCAGTCAGC

CTGGACCACAGTGACCCCAT
CTGGACCACAGTGACCCCAT
CTGGACCACAGCGATCCCAT
CTGGACCACAGCGATCCCAT
CTGGACCACAGTGACCCCAT

GTAGGCCACAGTCACCAGGA
GTAGGCCACAGTCACCAGGA
GTAAGCCGCAGTTACCAGGA
GTAAGCCACAGTTACCAGGA
GTAGGCTATGGTCAGCAGGA

ATAGGTCATGGTGACATTGG
ATAGGTCATGGTGACATTGG
ATAGGTCATGGTGACACTGG
ATAGGTCATGGTGACACTGG
ATAGGTCATGGTGACATTGG

TTAGGTCAAAGTGACAGGAT
TTAGGTCAAAGTGACAGGAT
TTAGGTCAAAGTGACAGTAT
TTAGGTCAAAGTGACAGTAT
TTAGGTCAGAGTGACAGGAG

GAGGGTCCATCTGACCTAAT
GAGGGTCCATCTGACCTAAT
GAGCGGCCACCTGATCCCCT
GAGAGGCCACCAGATCCACG
AAGGGGCCTCCTCATCTAAC

ATCGGTCACTGGGACCTCAA
ATCGGTCACTGGGACCTCAA
ATCCGTCTCTGGGACCCCAA
ATCCGTCTCTGGGACCCCAA
ATCAGTCTCGGGAACCCCAA

ATGGGTTACTGTGACACATA
ATGGGTTACTGTGACACATA
GCGAGTTATTGTGACACATA
GCGAGTTATTGTGACACATA
GCAGGTTACTGTGACACATA

CTAGGCCACTCTGTCCCCAT
CTAGGCCACTCTGTCCCCAT
CTGGGCCACCATGACCCTAT
CTGTGCCACCATGACCCTAT
CTGGTCCACTGTGCTCCCGG

GTAGCTCACATGGACCCAGG
GTAGCTCACATGGACCCAGG
GTAGCTCTCACGGACCCTGG
GTAGCTCACACGGACCCAGG
AGAGCGCATAGGGACCCAGG

GTGGGGCTGGGTGTCCCATT
GTGGGGCTGGGTGTCCCATT
GTGGGGCTGGGTGTCCCATT
GTGGGGCTGGGTGTCCCATT
TTGGGGCTGGGTGTCCCATT

CTAGGCCACTCTGTCCCCAT
CTAGGCCACTCTGTCCCCAT
CTGGGCCACCATGACCCTAT
CTGTGCCACCATGACCCTAT
CTGGTCCACTGTGCTCCCGG

TTCCGTCCACGTGACCCACT
TTCCGTCCACGTGACCCACT
TTCCGCCCACATGACCCACA
TTCCGCCCATGTGACCCACA
TTCCGTCCACGTGATCCTCC

CTAGATCAGCGTGGCCTTTT
CTAGATCAGCGTGGCCTTTT
CTGGGCTAGCTCGGCCTCCT
CTAGGCTAGGTTGGCCTCTT
CTCGACCGGCTTGGCCTCTC

CTAGGAAAGCATGACCAATT
CTAGGAAAGCATGACCAATT
CCAGGGAAGCATGACCAATT
CCTGGGAAGCATGACCAATT
GTGGGAAAGCATGACCAATT

TTAGGTGACAGTCCCCTAAC
TTAGGTGACAGTCCCCTAAC
TTAGGTGACAGTCCCCAAAC
TTAGGTGACAGTCCCTAAAC
TTAGATGACAGTCCCCTAAC

CTAGGAAAGCATGACCAATT
CTAGGAAAGCATGACCAATT
CCAGGGAAGCATGACCAATT
CCTGGGAAGCATGACCAATT
GTGGGAAAGCATGACCAATT

CTGGGTCACAGTGCTCTCCA
CTGGGTCACAGTGCTCTCCA
ATGGGTCACAGCGCTCTCCA
ATGGGTCACAGCGCTCTCCC
CTGGGTCACAGCGCTCTCCA

GCAGGGCACTGTGACCTTTG
GCAGGGCACTGTGACCTTTG
GCAGGGCTGTGTGACCTTTC
ACAGGACTTTGTCACCTTTA
ACAGGACAATGTGACTTTGG

GTAGGGCATGCTCAGCCAGT
GTAGGGCATGCTCAGCCAGT
GTAGGGCATGCTGAGCCAGT
GTAGGGCATGCTCAGCCAGT
GTAGGGCGTGCTCAGCCAGT

CTGGCTCAAGGTCACCTTTT
CTGGCTCAAGGTCACCTTTT
CAGCCTCAAGGTCACCTTCC
CAGCCTCAAGGTCACCTTTC
GTGGCTCAAGGTCACCTTCT

GTTGGTAACCCGGACCCACA
GTTGGTAACCCGGACCCACA
GTTGGTAACCCGGACCCACA
GTTGGTAACCCGGACCCACA
GTTGGTAACCCGGAGCCACA

TTTGGTCAGTTTAACCTAGA
TTTGGTCAGTTTAACCTAGA
TTTGCTCATTTTAACTTAGA
TTTGCTCATTTTAACTTAGA
TTTGGTCATTTTAACCTAGA

GTAGCTCATAATAACTTACT
GTAGCTCATAATAACTTACT
GTACTTGTTGCTGATTTACT
GTACTTTATGCTAATTTACT
GTAGCTCATTGTAACTTACT

GTTGGTAACCCGGACCCACA
GTTGGTAACCCGGACCCACA
GTTGGTAACCCGGACCCACA
GTTGGTAACCCGGACCCACA
GTTGGTAACCCGGAGCCACA

GTTGGTAACCCGGACCCACA
GTTGGTAACCCGGACCCACA
GTTGGTAACCCGGACCCACA
GTTGGTAACCCGGACCCACA
GTTGGTAACCCGGAGCCACA

GTTGGTAACCCGGACCCACA
GTTGGTAACCCGGACCCACA
GTTGGTAACCCGGACCCACA
GTTGGTAACCCGGACCCACA
GTTGGTAACCCGGAGCCACA

CTGGCACACCGTGACCCTGT
CTGGCACACCGTGACCCTGT
CTGGCATACTGTGACCCTGT
CTGGCATACTGTGACCCTGT
CTGGCACACCGTGACCCTGT

ATAGGTGATCGAGACCTTTT
GTAGGTGATCGAGACCTTTT
GAAAGGCACAAAGACCTTTC
GAAAGGAACAAAGACCTTTC
GAAAGTGATGAACACCTTTT

TTGGGTCCCTGAGACCTCGT
TTGGGTCCCTGAGACCTCGT
GTGGTTCCCTAAGGCATCAT
GTGGTTCCCTCAGGCATCAT
ATGAATCCAGAGGAGCCTGC

CAAGGTGAATTTGACCTTCT
CAAGGTGAATTTGACCTTCT
CAAGGTGAGCGTGACCTTCT
CAAGGTGAGCGTGACCTTCT
CAAGGTGATTTTGACCTTCC

ATAGGTGATCGAGACCTTTT
GTAGGTGATCGAGACCTTTT
GAAAGGCACAAAGACCTTTC
GAAAGGAACAAAGACCTTTC
GAAAGTGATGAACACCTTTT

TTGGGTCCCTGAGACCTCGT
TTGGGTCCCTGAGACCTCGT
GTGGTTCCCTAAGGCATCAT
GTGGTTCCCTCAGGCATCAT
ATGAATCCAGAGGAGCCTGC

GTTGGTGATTTTGGCCCAGT
CTTGGTGATTTTGGCCCAGT
CTTGGTGATTTTGGCCCAGT
CTTGGTGATTTTGGCCCAGT
CTTGGTGACTTTGGCCCAGT

GTGGGTCAGCCTGAGCCCCA
GTGGGTCAGCCTGAGCCCCA
GGGGGTCAGTCTGAGCTCCA
GGGGGTCAGTTTGAGCTCCG
GTGGGTCAGCTTGAGCTCCG

GTAGGACGCCTTGACACAGT
GTAGGACGCCTTGACACAGT
TTACAGTGAGTTCGCAGAAA
TTACAATGAGTTCGCCGAGA
TTAGGAGGAGTGGCCACGGC

ATCTGTCAAGATGACCAATT
ATCTGTCAAGATGACCAATT
ATCTGCCAAGATGACCGATC
ATCTGCCAAGATGACCGATC
ATCTGTCAAGTTGACCGATT

GTAGGGCATTAGGACCCAGC
GTAGGGCATTAGGACCCAGC
GTAGGGCATTAGGACCCAGC
GTAGGGCATTAGGACCCAGC
GTAGGGCATTAGGACCCAGA

GGCGGTCAGTGGGACCAAGT
GGCGGTCGGTGGGCCCAAGT
GGCAGTGGGCGGAACCAAAC
AGCAGTAGGCGGAACCAAAC
GGCGGCAGGCGGGACCGAGG

CAATGTCACCATGACCTATG
CAATGTCACCATGACCTATG
CAGTGTCACCATGACCTATG
CAGTGTCACCATGACCTATG
CAATGTCACCATGACCTATG

GTAGGTCATGGGGACAGATG
GTAGGTCATGGGGACAGATG
GTAGGTAGTAGGGACAGGTG
GTGGGTGGTAGGGACAGGTG
GTAAGTTGTGGGGACAGCCG

GTGGATGAGTGTGAGCCACT
GTGGATGAGTGTGAGCCACT
ATGGGCCAGTGTAAGCCACA
ATGGGCCAGTGCGAGCCACA
AGGAATGAGTGTGAGCCACT

GTAGGACGCCTTGACACAGT
GTAGGACGCCTTGACACAGT
TTACAGTGAGTTCGCAGAAA
TTACAATGAGTTCGCCGAGA
TTAGGAGGAGTGGCCACGGC

ATTGTTCAAGGTCACCCCCT
ATTGTTCAAGGTCACCCCCT
CCTGTTCAAGGTCACTCCCT
ACTGTTCAAGGTCACTCCCT
ATCGCTCAAGGTCACCCCCG

GTCAGTCATAGTGACCCCGA
GTCAGTCATAGTGACCCCGA
GTCAGTCAAAATGAACACTA
GTCAGTCAAAATGAACCCTA
GTCAGTCACGGTGACCCATG

TTAGGTCAGATGGACCCTCA
TTAGGTCAGATGGACCCTCA
GGGGATCAGGTGGCCGCTCA
GTGGATCTGGTGGCCTCTCG
TTAGATGAGGAGGCCCCTTA

GTCAGTCATAGTGACCCCGA
GTCAGTCATAGTGACCCCGA
GTCAGTCAAAATGAACACTA
GTCAGTCAAAATGAACCCTA
GTCAGTCACGGTGACCCATG

GTAGCTGAATGTTACCCAGA
GTAGCTGAATGTTACCCAGA
GCTCTTGAATGTCACCCAGA
GCTCTTGAATGTCACCCAGA
GCAGTTGAATGTTGCTCAGA

GTGTGTCACACTGACCCTGA
GTGTGTCACACTGACCCTGA
GTGTGTCACACTGACTCTGG
GTGCGTCACACTGACCCTGG
GTGTGTCACACTGACCCTGA

CTGGGGCATCCTGACCTTCA
CTGGGGCATCCTGACCTTCA
CTGGGGCATCCTGACTTTCA
CTGGGGTATCCTGACTTTCA
CTGGGGCGTGCTGACCTTCC

GTCAGTCATAGTGACCCCGA
GTCAGTCATAGTGACCCCGA
GTCAGTCAAAATGAACACTA
GTCAGTCAAAATGAACCCTA
GTCAGTCACGGTGACCCATG

GTCAGTCATAGTGACCCCGA
GTCAGTCATAGTGACCCCGA
GTCAGTCAAAATGAACACTA
GTCAGTCAAAATGAACCCTA
GTCAGTCACGGTGACCCATG

GTACGTGACGGTCACCAGAT
GTACGTGACGGTCACCAGAT
GTACGTGATGGCCAGGAGAA
GTACGTGATAGCCAGGAGAA
GTACGTGACAGTCGCCAGAC

TCAGGTCACCATTACCCTGT
TCAGGTCACCATTACCCTGT
TCAGGTCACTGTGACCCTGT
TGAGGTCACTGTGACCCTGT
TCAGGTCACCCTGACCCTGT

GCAGGTCACACTGGCTAACT
GCAGGTCACACTGGCTAACT
GTGAGTCACATGGGCTCTTT
GTGAGTCACATGGGCTCTTC
GTGGGTCACACGGACTCCCT

GCAGGTCACAGTGCTCCAAG
GCAGGTCACAGTGCTCCAAG
GCAGGTCACAGTGCTCCAAG
GCAGGTCACAGTGCTCCAAG
GCAGGTCACAGTGCTCCAAG

GCAGGTCACAGTGCTCCAAG
GCAGGTCACAGTGCTCCAAG
GCAGGTCACAGTGCTCCAAG
GCAGGTCACAGTGCTCCAAG
GCAGGTCACAGTGCTCCAAG

TGAGGTCACTGCGACCTCGA
TGAGGTCACTGCGACCTCGA
TGAGGTCGCTGTGACCTCAA
GGAGGTCGCTGTGACCTCAA
TGAGGTCGCTGTGACCTCGA

GTGGGTCCCCGTGCCCTTGC
GTGGGTCCCCGTGCCCTTGC
GTGGGTCCTCGCGCCCTTGT
GTGGGTCCTCGCGCCCTTGT
GTGGGTCCCCGCGCCCTTGC

CTGGGTCCATGTGAGCTACC
CTGGGTCCATGTGAGCTACC
CAGGGTCCGTGAGAGCTACT
CTGGGTCCGTGTGAGCTACC
CTGGGTCCCTATGCGCTCTC

GTGGGGACATGTGACCGACT
GTGGGGACATGTGACCGACT
GTGGGGACATGTGACCGACT
GTGGGGACATGTGACCGACT
GTGGGGACATGTGACCGACT

GTAGGTTAGTGTGCCCACAA
GTAGGTTAGTGTGTCCACAA
GTAGTTTGGTCTGTCTACAA
GTAGTTTGGTCTGTCTACAA
CTAGCTGCGTCCGGCTACAA

CGGGGTCAGGGCGCCCCATT
CGGGGTCAGGGCGCCCCATT
CGGAGGCAGCGCACACCCTT
CGGAGATAGCGCACGCCCTT
CGGGGCCAGCGCGCCCCAGT

CTTGGTCACTTTCCCCACCT
CTTGGTCACTTTCCCCACCT
CTTGGTCACTTTCACCACCT
CTTGGTCACTTTCACCACCT
CTTGGTCACTTTCCCCACCT

GTAGGGTCATGTGACCCACC
GTAGGGTCACGTGACCCACC
GCAAAGTCACGTGACCCACT
GCAAAGTCACGTGACCCACC
CCGGGGTCACATGACCCACC

GTAGGGTCATGTGACCCACC
GTAGGGTCACGTGACCCACC
GCAAAGTCACGTGACCCACT
GCAAAGTCACGTGACCCACC
CCGGGGTCACATGACCCACC

GCTGCTCATTGTGACCCCCT
GCTGCTCATTGTGACCCCCT
GATTCCTTTTGTGTCTTGTT
GATTCTTTTTGTGTCTTGTT
GATGCTGTTTGTGACCTCTT

CTGGGCCAGGCTGACCCCTA
CTGGGCCAGGCTGACCCCTA
CTGAGCCAGACTGACACCTA
CTGAGCCACACTGACACCTA
TTGGCCCAGACTGACCCCTA

GCTGCTCATTGTGACCCCCT
GCTGCTCATTGTGACCCCCT
GATTCCTTTTGTGTCTTGTT
GATTCTTTTTGTGTCTTGTT
GATGCTGTTTGTGACCTCTT
