# Supplementary material for: Correlated Evolution of Positions within Mammalian cis Elements
Source: PLoS One. 2013 Feb 8;8(2):e55521. doi: 10.1371/journal.pone.0055521 (PMC3568137; doi:10.1371/journal.pone.0055521)
Supplement: Text Archive S1 — A compressed/ZIP file archive of all binding site data for the 64 PWMs used in our analysis. The individual files are named per PWM ID, so for instance, “MA0002.hits” corresponds to JASPAR PWM MA0002. This has 333 binding sites, each of length 9. Each binding site is grouped as a set of 5 aligned sequences corresponding to human, chimp, mouse, rat and dog (from first to last). A blank line separates binding sites from each other. (GZ) [file pone.0055521.s004.gz › Hits/MA0067.hits]

AGTCACGG
AGTCACGG
AGCCACGT
AGCCACGT
AGCCTCCG

AGTCACGG
AGTCACCG
GCCCGCGG
GCTGGCGG
GTCCCCGG

AGTCACGC
AGTCACGC
AGTCACGC
AGTCACGC
GATCACGT

AGTCACGC
AGTCACGC
AGACACGC
AGACACGC
GGCCACGC

AGTCACGG
AGTCACGG
AGACACAG
AAACAGAG
CGTCACGG

AGTCACGC
AGTCACGC
AGGCACGC
AGGCACGC
AATCGCGC

AGTCACGC
AGTCACGC
ACTCACCC
ACTCACCC
TCCCGCCC

AGTCACGC
AGTCACGC
AGGGATGC
ATTCTCGC
AGTCACAG

AGTCACGC
AGTCACGC
ACTCACCT
ACTCACCC
AGTCCCGG

AGTCACGC
AGTCACGC
AGTCACGC
AGTCACGC
AGTCACGC

AGTCACGC
AGTCAGGC
AGTGAGGT
AGTGAGGC
AGTCAGGC

AGTCACGG
AGTCACGG
AGCCAGCC
ACCCATCC
AGGGACCC

AGTCACGG
AGTCACGG
GGTCAGGG
GGTTAGGA
GGCCACGG

AGTCACGG
AGTCACGG
AGTCCTGG
AGTCTTGG
AGCCACGG

AGTCACGC
AGTCACGC
AATCACGC
AATCACGC
AGTCACGC

AGTCACGC
AGTCACGC
AGTCACGC
AGTCACGC
AGTCACGC

AGTCACGG
AGTCACGG
GGTCACCA
GGTCACCA
GGTCACCA

AGTCACGG
AGTCATGG
GATAAGGG
GATAAGGG
GGTAATGG

AGTCACGG
AGTCACGG
AGTCACGG
AGTCACGG
AGTCACGG

AGTCACGC
AGTCACGC
AGTCAGGA
AGTCAGGA
AGTCATGC

AGTCACGG
AGTCACGG
AGTCACGG
AGTCACGG
AGTCACGG

AGTCACGG
AGTCACGG
AGTCACCG
AGTCACCG
AGTCACGG

AGTCACGG
AGTCACGG
AGTCGCGA
AGTCACGA
AGTCGCGG

AGTCACGC
AGTCACGC
TAGCACTC
TAGCATGC
AGTCCCGC

AGTCACGC
AGTCACGC
AGTCACCC
AGTCACCC
AGACGGTC

AGTCACGC
AGTCACGC
AGTCACAT
AGTCACAT
AGTCATGT

AGTCACGC
AGTCACGC
TTTCTGTC
TTTCTCTC
CGTCACCC

AGTCACGG
AGTCACGG
TATCACGA
TATCACGA
AGTCGCGA

AGTCACGC
AGTCACGC
AGTCACGT
AGTCACGT
GGTCATGC

AGTCACGC
AGTCACGC
AGTCACGG
AGTCACGG
AGTCACGC

AGTCACGG
AGTCACGG
GGTCACAG
GGTCACAG
CGTCACGG

AGTCACGG
AGTCACGG
AAGCGTCG
AGGCGTCG
AGGCGTAG

AGTCACGC
AGTCACGC
AGTTACGC
AGTCACGC
AGTCACGC

AGTCACGG
AGTCACGG
AGTCACGG
AGTCACGG
AGTCACGG

AGTCACGG
AGTCACGG
AGTTGCTG
AGTTGCTG
AGTCACTG

AGTCACGG
AGTCACGG
AGGGGTGG
AGGGATGG
AGACGCGC

AGTCACGC
AGTCACGC
AGCCACGC
AGCCATGC
AGTCACGC

AGTCACGG
AGTCACGG
AATCACAG
ACTCACAG
AGTCACAG

AGTCACGG
AGTCACGG
GAAAAGTG
GAAAATTG
GGGCGGAG

AGTCACGG
AGTCACGG
GCTCACTG
GCTCACTG
GGCTACGG

AGTCACGC
AGTCACGC
AGTCACAC
AGTCACAC
AGTCACGC

AGTCACGC
AGTCACGC
AACAATTC
AACAATTT
GCCGACTC

AGTCACGG
AGTCACGG
AGCCAGCC
ACCCATCC
AGGGACCC

AGTCACGC
AGTCACGC
AGTCAGGC
AGTCACGC
AGTCACGC

AGTCACGG
AGTCACGG
GGTCACTG
GGTCACTG
GGTCACTG

AGTCACGG
AGTCACGG
AGTCATGG
AGTCATGG
AGTCGCGG

AGTCACGC
AGTCACGC
AGTCACGC
AGTCACGC
AGTCACGC

AGTCACGC
AGTCACGC
GGTCACAC
GGACACAC
GGTTACGC

AGTCACGG
AGTCACGG
CACCCAGA
CGCACGGA
CGTGCCGG

AGTCACGC
AGTCACGC
TGTCAGAT
TGTCAGAT
TGTCACAC

AGTCACGC
AGTCACGC
AGTCACGC
AGGCTTAC
AGTCACGC

AGTCACGG
AGTCGCGG
AGGCCCGC
AGGCCCGT
AGGCACGT

AGTCACGC
AGTCACGC
AGTCACGC
AGTCACGC
AGGCACGC

AGTCACGC
AGTCACAC
AGCCACAC
AGCCACAC
AGTCACAC

AGTCACGC
AGTCACCC
ACTCTCGG
AGTTGCAC
ACCCGCGC

AGTCACGC
AGTCACGC
AGACACGC
AGATACGC
AGTCATGC

AGTCACGG
AGTCACGG
AGTCATGA
AGTCATGA
AGTCATGA

AGTCACGC
AGTCACGC
AGACACGC
AGCCACGC
AGGCGAGC

AGTCACGG
AGTCACGG
AGCCAGCC
ACCCATCC
AGGGACCC

AGTCACGC
AGTCACGC
AGATATGC
GGGAACTC
GGACAAGC

AGTCACGG
AGTCACGG
AGTCACGG
AGTCACGG
AGTCACGG

AGTCACGG
AGTCACGG
CGCCACAG
AGCAACTG
AGCCACAG

AGTCACGC
GGTCACGC
GGTCAGAC
GGTCAGAC
GGTCACAG

AGTCACGC
AGTCACGC
AGTCAGGC
AGTCACGC
AGTCACGC

AGTCACGG
AGTCACTG
AGCCTCAC
AGCCTTAC
AGCCCCGC

AGTCACGG
GGTCACGG
GGTCACAG
GGTCACAG
AGTCACGG

AGTCACGC
AGTCACGC
AGTCACGG
AGTCACGG
AGTCACGC

AGTCACGG
ATTCCCGG
AATTGCGG
AATTGCGG
AGCCACGG

AGTCACGC
AGTCACGC
AGTCAGGC
AGTCACGC
AGTCACGC

AGTCACGC
AGTCACGC
GGCCACGC
AGCCACGC
AGTCACGC

AGTCACGG
ATTCCCGG
AATTGCGG
AATTGCGG
AGCCACGG

AGTCACGG
AGTCACGG
AGTCACGA
AGTCACGA
AGTCACGA

AGTCACGG
AGTCACGG
AACCACTG
AACCACTG
AGCCATGG

AGTCACGC
AGTCACGC
AGTTGTTC
AGTTGTTC
AGCCTTGC

AGTCACGG
AGTCACGG
AGTCACCG
AATCACCG
AATCAAAA

AGTCACGC
AGTCACGC
AGTCATGC
AGTCACGC
AGTCATGC

AGTCACGG
AGTCACGG
AGTCACGG
AGTCACGG
AGTCAGGG

AGTCACGG
AGTCACGG
AGACCCGC
AGACCCCG
AGGCCCGG

AGTCACGG
AGTCACGG
AGTCCTTG
AGTCCTTG
AGCCATTG

AGTCACGC
AGTCACGC
AGTCACGC
AGTCACGC
AGTCACGC

AGTCACGG
AGTCACGG
TCCCAGGG
TCTCAGGA
CGCCGCGT

AGTCACGC
AGTCACGC
AGCTACGC
AGCTACGC
AGCCACGC

AGTCACGG
AGTCACGG
AGTCACGG
AGTCACGG
AGTCACGG

AGTCACGG
ATTCGCGG
AGTCATAT
AGTCATAG
AGTCACAG

AGTCACGC
AGTCACGC
AGTCACGC
AGTCACGC
GGTCACGC

AGTCACGG
AGTCACGG
AGACACGG
AGTCACGG
AGTCACGG

AGTCACGC
AGTCACGC
AGTCACCG
AGTCACCG
AGTCACAC

AGTCACGG
AGTCACGG
AATCACGG
AGTCACGG
AGTCACCG

AGTCACGC
AGTCACGC
AGTCACGC
AGTCACGC
AGTCACGC

AGTCACGG
AGTCACGG
AGTCACGA
AGTCACCA
AGTCACGT

AGTCACGG
AGTCACGG
ATCAGCAA
ATCAGGAA
GGTCACGG

AGTCACGC
AGTCACGC
AGCCCAGC
AGCCCAGC
AGCCCTGC

AGTCACGC
AGTCACGC
AGTCACGC
AGTCACGC
CGTCACGC

AGTCACGC
AGTCACGC
AGGCACGC
AGGCACGC
AATCGCGC

AGTCACGG
AGTCACGG
AGTCACCG
AGTCACCG
AGTCACGG

AGTCACGG
AGTCACGG
TGGAAAAG
TGGAAAGG
AGTCATGG

AGTCACGC
AGTCACGC
ACTCGCCT
ATTCTCCT
AGCCCCGC

AGTCACGG
ATTCCCGG
AATTGCGG
AATTGCGG
AGCCACGG

AGTCACGG
ATTCCCGG
AATTGCGG
AATTGCGG
AGCCACGG

AGTCACGG
AGTCACGG
ATACAAGT
ATACATGT
AAGCACGG

AGTCACGC
AGTCACGC
AGCCACGC
AGCCACGC
AGCCACGC

AGTCACGC
AGTCACGC
AGTTCCTC
AGTCCCTC
CGTCCCGC

AGTCACGC
AGTCACGC
GGTCACAC
GATCACAC
AGTCACGC

AGTCACGG
AGTCACGG
AGTCAGGG
AGTCAGGG
AGTCACGA

AGTCACGC
AGTCACGC
AGTCACGC
AGTCACGC
AGTCACGC

AGTCACGC
AGTCACGC
AGTCACGC
AGTCACGC
AGTCACGC

AGTCACGC
AGTCACGC
TGTCAGAT
TGTCAGAT
TGTCACAC

AGTCACGG
AGTCACGG
AGTCACAG
AGTCACAG
AGCTGCAG

AGTCACGG
ATTCCCGG
AATTGCGG
AATTGCGG
AGCCACGG

AGTCACGG
AGTCACGG
TGCCACTG
CATCAGTG
AGTTGCAG

AGTCACGC
AGTCACGC
GGTCACAC
GGACACAC
GGTTACGC

AGTCACGG
AGCCACAG
AGTCACGG
AGTCACGG
AACCACGG

AGTCACGG
AGTCACGG
AGTCACCG
AGTCATTG
AGTCCCCG

AGTCACGC
AGTCACGC
TAACATGT
TATTATGC
AATTACAC

AGTCACGC
AGTCACGC
AGTCACGC
AGTCACGC
AGTCACGC

AGTCACGG
AGTCACGG
AATCAAAG
AATCAAAG
AGTGGCAC

AGTCACGG
AGTCACGG
ACTCCTGA
ACTCCCGA
AGTCTCAG

AGTCACGG
AGTCACGG
AATCGCGG
AATCTCGG
AATCATGG

AGTCACGG
AGTCACCG
GCTTGCGA
ATTTGCGA
CTTCCCCC

AGTCACGC
AGTCACGC
AACCCTGC
GACCCTGT
GCCCCCGC

AGTCACGG
AGTCACGG
AGTCACAG
AGTCATAG
AGTCACGG

AGTCACGG
AGTCACGG
GAAAAGTG
GAAAATTG
GGGCGGAG

AGTCACGC
AGTCACGC
GGTGGAGC
GGTGGAGT
TCCGGCGT

AGTCACGC
AGTCACGC
AATCACGC
AATCACGC
AGTCACGC

AGTCACGG
AGTCACGG
AGTCACGA
AGTCACGA
AGTCACGG

AGTCACGG
AGTCACGG
AGTCAGGG
AGTCAGGG
GGCCGGGA

AGTCACGG
AGTCACGG
AGTCACGG
AGTCACGG
AGTCGCGG

AGTCACGG
ATTCCCGG
AATTGCGG
AATTGCGG
AGCCACGG

AGTCACGG
AGTCACGG
AGTCATGC
ATTCAGTG
ATTCAATA

AGTCACGG
AGTCACGG
GATCACGC
GACCACGC
GGTCACGC

AGTCACGG
AGTCACGG
GCTCACTG
GCTCACTG
GGCTACGG

AGTCACGC
AGTCACGC
AGTCACAG
AGTCCCAG
AGTCGCAC

AGTCACGC
AGTCACGC
AACGTCGA
AACGTCGA
AGCCGCGC

AGTCACGG
AGTCACGG
AGCCAGCC
ACCCATCC
AGGGACCC

AGTCACGG
AGTCACGG
AGTCACTG
AGTCACAG
AGTCACAG

AGTCACGC
AGTCACGC
AGTCACGC
AGTCACGC
CGTCACGC

AGTCACGC
AGTCACGC
AGGCACGC
AGGCACGC
AGTCACGC

AGTCACGC
AGTCACGC
AGTCACGC
AGTCACGC
AGTCACCC

AGTCACGG
AGTCACGG
CGTGATGG
GATGATGG
GGTGATGG

AGTCACGG
AGTCACGG
AGTCACTG
AGTCACTG
AGTCACTG

AGTCACGG
AGTCACGG
AGTCACTG
AGTCACTG
AGTCACTG

AGTCACGG
AGTCACGG
GAAAAGTG
GAAAATTG
GGGCGGAG

AGTCACGC
AGTCACGC
AGTCACGC
AGTCACGC
AGTCCCGC

AGTCACGC
AGTCACGC
AGTCACTC
AGTCACTC
AGTCACTC

AGTCACGG
AGTCACGG
AGTCATGG
AGTCATGG
AGTCGCGG

AGTCACGC
AGTCACGC
AGTCACGC
AGTCACGC
AGTCACGC

AGTCACGC
AGTCACGC
AGTCACGC
AGTCACGC
AGTCACGC

AGTCACGG
AGTCACGG
ATCAGCAA
ATCAGGAA
GGTCACGG

AGTCACGC
AGTCACGC
AGCCCAGC
AGCCCAGC
AGCCCTGC

AGTCACGG
AGTCACGG
AGTCACGG
AGTCACGG
AGTCACGG

AGTCACGG
AGTCACGG
AGTCAGGG
AGTCAGGG
AGTCACGA

AGTCACGC
AGTCACGC
AGTCATAG
AGTCAAGT
GGTCCCGC

AGTCACGG
AGTCACGG
AGTCACAG
AGTCACAG
AGTCACCG

AGTCACGC
AGTCACGC
AGTCACGC
AGTCACGC
AGTCACGC

AGTCACGC
AGTCACGC
AGTCACGC
AGTCACGC
CGTCACGC

AGTCACGG
AGTCACGG
AGTCTCTG
AGTCTCCG
AGTCTCCG

AGTCACGC
AGTCACGC
ACTCACGC
ACTCACGC
ACTCACGC

TGTCACGC
TGTCACGC
TGTCAGGC
TGTCAGGC
TGCCACGC

TGTCACGG
TGTCACGG
TGTCACGA
TGTCACGA
TGTCACGG

TGTCACGG
TGTCACGG
TGTCATCA
TGTCACCA
TGTCGCGG

TGTCACGC
TGTCACGC
TGTCTCGC
TGTCACGC
TGCCACCC

TGTCACGG
TGTCACGG
TGTCACGG
TGTCACGG
TGTCACGG

TGTCACGG
TGTCACGG
TGTCAAGA
GGTCAAAA
TGTCACGA

TGTCACGG
TGTCACGG
CGCCCTCG
CCGCCTCG
GTCCCCTC

TGTCACGG
TGTCACGG
TATCGCGG
TATCGCAG
TGTCGCGG

TGTCACGC
CGTCACGC
TTTCACTC
TTTCTCTC
TCTCACTC

TGTCACGC
TGTCACGC
CGTGACGC
CGTGACGC
TGTCACGC

TGTCACGG
TGTCACGG
GGTTATGG
GGTTATGG
GGTCACCG

TGTCACGG
TGTCACGG
TGCCAGCG
TGCCACCG
TGTCGCGA

TGTCACGC
TGTCACGC
TGCTACGC
TGCTACGC
TGCCACGC

TGTCACGG
TGTCACGG
TGTCACGG
TGTCACGG
TGCCACGG

TGTCACGG
TGTCACGG
TGTCACTC
TGTCACTT
TGTCACGC

TGTCACGG
TGTCACGG
CATCTCGG
CATCTCGG
TGTCCCAG

TGTCACGG
TGTCACTG
TGTGTGGA
TGTGTAGC
AAAGGCGG

TGTCACGG
TGTCACGG
GTCCGCGA
GGCTGGGA
CGTGGGGC

TGTCACGC
TGTCACGC
TGCCGGTC
TGCCGGTC
GGTCAAGC

TGTCACGC
TGTCACGC
TGGCGCGG
TGGCGCGG
TGGCCCGC

TGTCACGG
TGTCACGG
TATCGCGG
TATCGCAG
TGTCGCGG

TGTCACGC
TGTCACGC
TGTCACAC
TATCTCAT
TGTCACAC

TGTCACGG
TGTCACGG
TGATGCAA
TGATGCAA
TGACATGA

TGTCACGG
TGTCACGG
TGTCACGG
AGTCATGG
TGTCACGG

TGTCACGC
TGTCACGC
TGTCACAC
TATCTCAT
TGTCACAC

TGTCACGG
TGTCACGG
TGTCACAG
TGTCACAG
TGTCACGG

TGTCACGC
TGTCACGC
AGTCACTC
TGTCACTC
CGTCACGC

TGTCACGG
TGTCACGG
TGTCACGG
TGTCACGG
TGTCACGG

TGTCACGG
TGTCACGG
TGTCACGC
TGTCACGG
TGTCACGG

TGTCACGG
TGTCACGG
TGTCACGG
TGTCACGG
TGTCACGG

TGTCACGC
TGTCACGC
TGCCAAGC
TGCCAAGC
GGCCCCGC

TGTCACGC
TGTCACGC
TGTCTCGG
TGTCTCGG
TGTCACGC

TGTCACGC
TGTCACTC
TGGAGCGC
TGTAGCGC
TGTCGCGC

TGTCACGG
TGTCACGG
TCCCTCCT
CTCCTCAG
GGGCACAG

TGTCACGG
TGTCACGG
TCCTATAG
TCTTATAG
CGCCACGG

TGTCACGC
TGTCACGC
TGTCACGC
TGTCACGC
TGTCACGC

TGTCACGG
TGTCACGG
GAGTCTGA
GAGTCTGA
TGTCATGG

TGTCACGG
TGTCACGG
TGTCGCGT
TGTCGCGA
GGCCCCGG

TGTCACGC
TGTCATGC
TGTCATGC
TGTCATAC
TGTCATGC

TGTCACGG
TGTCACGG
TGTCACGG
TGTCACGG
TGTCACTG

TGTCACGC
TGTCACGC
TACTACTC
TGCTACTC
CACCTGGC

TGTCACGG
TGTCACGG
TATCGCGG
TATCGCAG
TGTCGCGG

TGTCACGG
TGTCACGG
TGTGGTTA
TGTGGCGA
TGTCACGG

TGTCACGG
TGTCACGG
CAACAGAG
CAACAGAG
TGTTAGCG

TGTCACGC
TGTCACGC
AGTCTTGC
CGTCATGC
TATCACGC

TGTCACGG
TGTCACGG
TGTCACTG
TGTCACTG
CGGCGCGG

TGTCACGG
TGTCACGG
TGTCGCGT
TGTCGCGA
GGCCCCGG

TGTCACGG
TGTCACGC
CGTCACAG
CGTCACAC
CGTCACGC

TGTCACGC
TATCACGC
TATCACGC
TATCAAGC
TGTCGCGC

TGTCACGC
TGTCACGC
TGTCACGC
TGTCACGC
TGTCACGC

TGTCACGG
TGTCACGG
AATCATCA
AATCACCA
CGCCCCGG

TGTCACGG
TGTCACGG
TGCCGCGG
TGCCGCGG
TGTCGCGG

TGTCACGC
TGTCACGC
AGTCACGC
AGTCTTGG
TGTCATGC

TGTCACGC
TGTCACGC
TGTCACGC
TGTCACGC
TGTCACGC

TGTCACGC
TGTCACCC
TGTCGTTC
TGCCATTC
TGTCACCC

TGTCACGC
TGTCACGC
TGTCAGGC
TGTCAGGC
TGCCACGC

TGTCACGG
TGTCACGG
CGCCCTCG
CCGCCTCG
GTCCCCTC

TGTCACGG
TGTCACGG
TGGTACCC
TGCCACTG
TGTCACGG

TGTCACGG
TGTCACGC
CGTCACAG
CGTCACAC
CGTCACGC

TGTCACGC
TGTCACGC
TGTCACGC
TGTCACGC
TGTCACGC

TGTCACGG
TGTCACGG
TGCCCCGG
TGCAGCAG
TGCAGCGG

TGTCACGG
TGTCACGG
TGCAGCCC
TGTAGCCC
TGTAGCAG

TGTCACGC
TGTCACGC
TGCCAAGC
TGCCAAGC
GGCCCCGC

TGTCACGG
TGTCACGG
CCCACCGG
TCCACGGG
TGTGCCGG

TGTCACGG
TGTCACGG
GGCCATAG
GGCCATAG
TGTCACCG

TGTCACGG
TGTCACGG
TGTCACCG
TGTCACCG
TGTCACGG

TGTCACGG
TGTCACGG
TGTAATGG
TGTCATGG
TGTCACGG

TGTCACGG
TGTCACGG
TGCCCCGG
TGCAGCAG
TGCAGCGG

TGTCACGC
TGTCACGC
CGCCGCGC
CGCCGCGC
GGTCACGC

TGTCACGC
TGTCACGC
TGCCACCC
TGCCACCC
CGTCACGC

TGTCACGG
TGTCACGG
AGTCATGA
AGTCATGA
TGTCACGG

TGTCACGC
TGTCACGC
TGTCGCGG
TGTTGCGG
CGTCAGGG

TGTCACGG
TGTCACGG
AGTCACAA
AGTCACAG
TGTCACAG

TGTCACGG
TGTCACGG
TGTCACAG
TGTCACAG
TGTCACGG

TGTCACGG
TGTCAAGG
TGTCTGTA
TGTCTGTA
TAGTTGGA

TGTCACGC
TGTCACGC
TGTCTCGG
TGTCTCGG
TGTCACGC

TGTCACGG
TGTCACGG
TGTCACAC
TGTCACAC
TGTCACCC

TGTCACGC
TGTCACGC
CGTCACTC
CGTCACTC
CGTCACTC

TGTCACGG
TGTCACGG
TGTCCTGG
TGTCCTGG
TACCACGG

TGTCACGC
TGTCACGC
GGCCGCGT
GGTCGCGT
TATTACGG

TGTCACGG
TGTCACGG
AATCATCA
AATCACCA
CGCCCCGG

TGTCACGG
TGTCACGG
TGTTGTGG
AGTTGTGG
CCGCACGG

TGTCACGC
TGTCACGC
TGTCACGC
TGTCACGC
TGTCACAC

TGTCACGC
TGTCACGC
ATCCACCT
ATTCACCT
TTTCACCT

TGTCACGC
CGTCACGC
TTTCACTC
TTTCTCTC
TCTCACTC

TGTCACGC
TGTCATGC
TGTCATGC
TGTCATAC
TGTCATGC

TGTCACGG
TGTCACGG
AGTCTTGA
AGCCTTGA
TGTTATGC

TGTCACGG
TGTCACGG
TGTCGCGT
TGTCGCGA
GGCCCCGG

TGTCACGG
TGTCACGG
TGTCGCCG
TGTCACAG
AGTCTTAC

TGTCACGG
TGTCACGG
TGTCGCCG
TGTCACAG
AGTCTTAC

TGTCACGC
TGTCACGC
GGTCCTGT
GGTCCTAT
TGTCAAGT

TGTCACGG
TGTCACGG
TGTTATAG
TGTAATAG
TGTCACAG

TGTCACGC
TGTCATGC
TGTCATGC
TGTCATAC
TGTCATGC

TGTCACGC
TGTCACGC
CGTAAGGC
CGTAAGGC
CATCAGGG

TGTCACGG
TGTCACGG
TATCGCGG
TATCGCAG
TGTCGCGG

TGTCACGG
TGTCACGG
TGTCACGG
TGTCACGG
TGTCACGG

TGTCACGG
TGTCACGG
TGCCACGC
TGCCACGC
TGCCACGA

TGTCACGG
TGTCACGG
TGTCACAG
TGTCACAG
CCCCCGGG

TGTCACGG
TGTCACGG
TGTCACGG
TGTCACGG
TGTCACGG

TGTCACGG
TGTCACGG
TGTCACCT
TGTCACCC
TGTCACCG

TGTCACGC
TGTCACGT
GATCTCGT
GATCTCGT
TGTTGCGT

TGTCACGG
TATCACGG
TGTCACGG
TGTCACGG
TGTCACGC

TGTCACGC
TGTCACGC
GGTCATTA
GGTCATTA
GGTCGCGC

TGTCACGG
TGTCGCGG
TGCCACGG
TGCCGCGG
TGTCGCGG

TGTCACGG
TGCCACGG
TGCCATAG
TGCCGCAG
TACCACAG

TGTCACGG
TGTCACGG
AGTTATAG
TGTTGTAG
AGACACAG
