# Supplementary material for: Correlated Evolution of Positions within Mammalian cis Elements
Source: PLoS One. 2013 Feb 8;8(2):e55521. doi: 10.1371/journal.pone.0055521 (PMC3568137; doi:10.1371/journal.pone.0055521)
Supplement: Text Archive S1 — A compressed/ZIP file archive of all binding site data for the 64 PWMs used in our analysis. The individual files are named per PWM ID, so for instance, “MA0002.hits” corresponds to JASPAR PWM MA0002. This has 333 binding sites, each of length 9. Each binding site is grouped as a set of 5 aligned sequences corresponding to human, chimp, mouse, rat and dog (from first to last). A blank line separates binding sites from each other. (GZ) [file pone.0055521.s004.gz › Hits/MA0068.hits]

GAAAAATTCTGAGTATCCTATTCCCCCCAT
GAAAAATTCTGAGTATCCTATTCCCCCCAT
GCTTAAATCTACCAGTCCTGTACCTTCTTG
GAATAATTCTACCTATCTCGTTCCTTCTTG
TAAAAATTCAGAGTATCTCGTTTCTGCCAG

GAAAGATTTGATTTAATCCCTTCCCACCAC
GAAAGATTTGATTTAATCCCTTCCCACCAT
AGAAAGTTTGTTTTACTCTCTTCCCCTCAC
AAAAAGTGTGTTTTAATCTCTTCCCCTCAC
GAAAGATTGGACTTAATCCCTCCCCCCTAC

GAATATCATCCCTAATACCTGCCACCCCAC
GAATATCATCCCTAATACCTGCCACCCCAC
GAATATTACCCCTAACACCTGCCACCCCAG
GAATATTATCCCTAACACCTGCCACCCCAG
GAATATTATCCCTAATACCTGCCACCCCAG

CAAAACAAGCCCCCAATCCTCGCCCACTCC
CAAAACAAGCCCCCAGTCCTCGCCCACTCC
TAAAGCGAATGTCTTGTCTTTTACCTTTCC
TAAAGCGAACTTCTTGTCTTCAGCCTTTCC
CGTCACAAATCTCTCACCCTTACCCCCTCC

AAACATTTTCGCCTCCTGCACTCCCGACCC
AAACATTTTCGCCTCCTGCACTCCCGACCC
GGACATCCTGGCATCCCCCGTGTCCAGCTT
TGGCATCCTGATATCCTCCGTGTCCAGCTC
GGACATCCTCGTCTCCCCCACGCCGGACCC

GAAATAGTGCCCCGCCCCCGCCCCCCCGCC
GAAATAGTGCCCCGCCCCCGCCCCCCCGCC
GAAATAGAGCCCCGCCCCCGCCCCCCTGCC
GAAATAGAGCCCCGCCCCCGCCCCCCTGCC
GAAATAGCGCCCCGCCCCCGCCCCCCCGCC

GAAAATCACCCCACTGCAAACTCCTCCCCC
GAAAATCACCCCACTGCAAACTCCTCCCCC
GAAAATCACCCCATTGCAGACTCCTCCCCC
GAAAATCACCCCACTGCAGACTCCTCCCCC
GAAAATCACCCCACCGCAGACTCCTCCCCC

AAAAAAATACAATTACCCCTTCCCAGCCAC
AAAAAAATACAATTACCCCCTCCCAGCCAC
AAAAAAATACAATTACCCCCTCCCAGCCAC
AAAAAAATACAATTACCCCCTCCCAGCCAC
AAAAAAATACAATTACCCCCTCCCAGCCAC

GAAAAAAATACAATTACCCCTTCCCAGCCA
GAAAAAAATACAATTACCCCCTCCCAGCCA
AAAAAAAATACAATTACCCCCTCCCAGCCA
GAAAAAAATACAATTACCCCCTCCCAGCCA
AAAAAAAATACAATTACCCCCTCCCAGCCA

GACTATTTACCTCTCGCCCCCACCCCTCCC
GACTATTTACCTCTCGCCCCCACCCCTCCC
GAGTATTTACCTCTCGCCCCCACCCCTCCC
GAGTATTTACCTCTCGCCCCCACCCCTCCC
GACTATTTACCTCTCGCCCCCACCCCTCCC

GGAAAATAAAAAATATCACACTCACCATCC
GGAAAATAAAAAATATCACACTCACCATCC
GAAGCAAACAAAGGATCTCATTTACCATCC
GAAGCAAACAAAGCGTCTCATTCACTGTCC
GAAATGACTTAAGTGTCATGCCCACCATCC

CAAAAATTGTGAACGCCGCCCTCTCCTCCC
CAAAATATGTGAGCGCCGCCCTCTCCTCCC
CAAAAAATGTGAGCGCCTCCGGGTCCTCCC
CAAAAAATGTGAGCGCCTCCCGGTCCTCCC
CAAATTATGTGAGCGCCATCCCCTACTCCC

AAAAAAAAGCCCTCAATCACCACCTCCTTC
AAAAAAAAGCCCTCAATCACCACCTCCTTC
GGGGAGAGAACCTGGATCTCCTCCTCCTCC
TGGGGGAGAACCTGGATCTCCTCCTCCTTC
AAAAAAAAGTCCTCAATCACCACCTCCTTC

GAAAACTAGCCCACATTGCCCCCTTACAAC
GAAAACTAGCCCACATTGCCCCCTTACAAC
GAAAGCGAGCCCGCACTCCCCACTCACAGA
GAAAGCGAGCCCTCACTTCCCCTTTACAGA
GAAGACGGGCCCGCGCTGCCCGCTTGCCGT

AAAGACTTTCCATGATCCTACACCCACCTC
AAAGACTTTCCATGATCCTACACCCACCTC
AAAGACTTTCCGTGATTCCACACCCACCCC
AAAGACTTTCCGTGATTCCACACCCACTCC
ACAGTCTTTCCACTATTCCACACCCACCCT

GAAATCATTCCCACAAGCCCTGCCCACGCC
GAAATCATTCCCACAAGCCCTGCCCACGCC
GAAATCATTCCCACAAGCCCTGCCCACGCC
GAAATCATTCCCACAAGCCCTGCCCACGCC
GAAATCATTCCCACAAGCCCTGCCCACGCC

AAAATATTTTCTTTCTTTTTCTCCCTCCCC
AAAATATTTTCTTTCTTTTTCTCCCTCCCC
AAAATATTTTCTTTCTTTTTCTCCCTCCCT
AAAATATTTTCTTTCTTTTTCTCCCTCCCT
AAAATATTTTCTTTCTTTTTCTCCCTCCCC

GAAAAGTCCCCCACCTTCCCCTCCACCACC
GAAAAGTCCCCCACCTTCCCCTCCACCACC
GGAAGGTATTTCACCATTTCTTCCACCACC
GGGCATCTCTACACCTTTTCCTCCACCACC
AAGCAAGCCCCTGCCTTCCTTTCCACCATC

AAAAAAAGACAACTCTTAGAAACTCTCCCC
AAAAAAAGACAACTCTTAGAAACTCTCCCC
AAAGAAAGGCCAATCTTAGACCCTTTCCCT
AAAGAAAGGCCAGTCTTAGACCCTTTCCCT
GAAAAAAGGCCACTGGTAGAACCTCTCCCC

AAATAAATGAATCTAAGCCGCCCACCTCCC
AAATAAATGAATCTAAGCCGCCCACCTCCC
AAGTCAGTGGATCAAAATGTCCCATTTCTT
TAATAAGTGGGTCAAACTCTCCCACTTCTT
AAATAAATGAATCTAAACCTCCCACCTCCT

AAAGACTTTCCATGATCCTATACCCACCTC
AAAGACTTTCCATGATCCTACACCCACCTC
AAAGACTTTCCGTGATTCCACACCCACCCC
AAAGACTTTCCGTGATTCCACACCCACTCC
ACAGTCTTTCCACTATTCCACACCCACCCT

GAAAGATAAACATCACTGCATATCCCTCAC
GAAAGATAAACATCACTGCATATCCCTCAC
GAAAGATAAACATCACCGCTTATCCCTCAC
GAAAGATAAACATCAATGCTTATCCCTCAC
GAAAGATAAACATCACTGCTTATCCCTCAC

AAATCATATCCGCCCTCTCCGTACCCCGCC
AAATCATATCCGCCCTCTCCATACCCCGCC
AAATCATATCCGCCCTCTCCTTACCCCGCC
AAATCATATCCGCCCTCTCCTTATCCCGCC
AAATCACATCCGTCCCCTCCAGGTCCCGCC

GACAAATTGCCGCGAGTTCAGTGCCGCCAC
GACAAATTGCCGCGAGTTCAGTGCCGCCAC
GACAAATTGCCGCGGGTTCAGCACCTCCAG
GACAAATTGCCGCGGGTTCAGCACCGCCAG
GACAAATTGCCGCGGGTTCAGTGCCGCCAC

AAATAAATACAACAGCTGCAGTCCCCGGAC
AAATAAATACAACAGCTGCAGTCCCCGGAC
AAATAAATACAACAGCTGGAGTCCCTGGAC
AAATAAATACAACAGCTGGAGTCCCTGGAC
CGGTAAATACAACAGCTGTAGTCCCGGGGC

AAAATATTCTAAAAATTCCCTGACACCCCC
AAAATATTCTAAAAATTCCCTGACACCCCC
AAAATATTCTAAAACTTCAGTGGCAGTTCA
AAAATATTCTAAAACTTCAATGGCAGCTTG
AAAATATTCTAAAAATTCAATGATAGCCCC

AAAAACTTCTCCATCCTGCAGCCCTCCTCA
AAAAACTTCTCCATCCTGCAGCCCTCCTCA
AGGAGCTTCTCTATCCTGCACCTCTCCTTG
AGGAGCTTCTCTGTCTTGCACCCCTCCTTG
ATGAACTTCTCCATCCTGAAGCTCTCTTCA

GACAAATTGCCGCGAGTTCAGTGCCGCCAC
GACAAATTGCCGCGAGTTCAGTGCCGCCAC
GACAAATTGCCGCGGGTTCAGCACCTCCAG
GACAAATTGCCGCGGGTTCAGCACCGCCAG
GACAAATTGCCGCGGGTTCAGTGCCGCCAC

GAGCAATTGGCACCACTGCACTCTCTCTCC
GAGCAATTGGCACCACTGCACTCTCTCTCC
CAACAGTTGGTATCACAGATCTTTCCCTCC
TAACAGTTGATACCACAGATCTTTCCCTCC
AAGCAATTGGCCACACTCAATTCTTTCTCC

AAATAAAGTCCTCCCCCCTACACACGCCAC
AAATAAAGTCCTCCCCCCTACACACGCCAC
AAATAAAGTCCTCCCCCCTACACACGCCAC
AAATAAAGTCCTCCCCCCTACACACGCCAC
AAATAAAGTCCTCCCCCCTACACACGCCAC

AAATCATTCCCACAAGCCCTGCCCACGCCC
AAATCATTCCCACAAGCCCTGCCCACGCCC
AAATCATTCCCACAAGCCCTGCCCACGCCC
AAATCATTCCCACAAGCCCTGCCCACGCCC
AAATCATTCCCACAAGCCCTGCCCACGCCC
