# Supplementary material for: Correlated Evolution of Positions within Mammalian cis Elements
Source: PLoS One. 2013 Feb 8;8(2):e55521. doi: 10.1371/journal.pone.0055521 (PMC3568137; doi:10.1371/journal.pone.0055521)
Supplement: Text Archive S1 — A compressed/ZIP file archive of all binding site data for the 64 PWMs used in our analysis. The individual files are named per PWM ID, so for instance, “MA0002.hits” corresponds to JASPAR PWM MA0002. This has 333 binding sites, each of length 9. Each binding site is grouped as a set of 5 aligned sequences corresponding to human, chimp, mouse, rat and dog (from first to last). A blank line separates binding sites from each other. (GZ) [file pone.0055521.s004.gz › Hits/MA0069.hits]

TTCATGCATGAATT
TTCATGCGTGAATT
CTGGACTGTAAGCT
CTGGACTGTAAGTT
TTAGGGCATGAATT

TTCACGCTTTATTG
TTCACGCTTTATTG
TTCACGCTTTATTG
TTCAAGCTTTATTG
TTCACGCTTTATTG

TTCACGTTTGAATT
TTCACGTTTGAATT
TTCACGTTTGGGTT
TGCACGTTTGGATT
TTCACGTTTGGATT

TTCACGTTTGAATT
TTCACGTTTGAATT
TTCACGTTTGGGTT
TGCACGTTTGGATT
TTCACGTTTGGATT

TTCACGTTTGAATT
TTCACGTTTGAATT
TTCACGTTTGGGTT
TGCACGTTTGGATT
TTCACGTTTGGATT

TTCACGTTTGAATT
TTCACGTTTGAATT
TTCACGTTTGGGTT
TGCACGTTTGGATT
TTCACGTTTGGATT

TTCACGTTTGAATT
TTCACGTTTGAATT
TTCACGTTTGGGTT
TGCACGTTTGGATT
TTCACGTTTGGATT

TTCCCGCTTGACTT
TTCCCGCTTGACTT
GACCCGTTTGACTC
TTCCCGCTTGACTC
TTCCCGCTTGACTT

TTCCCGCTTGACTT
TTCCCGCTTGACTT
GACCCGTTTGACTC
TTCCCGCTTGACTC
TTCCCGCTTGACTT

TTCACGCATGAAAG
TTCACGCATGAAAG
TTCGGCCATCAAAG
TTCGGCCATCAAAG
TTGGCGCATCAAAG

TTCACGCATGAAAG
TTCACGCATGAAAG
TTCGGCCATCAAAG
TTCGGCCATCAAAG
TTGGCGCATCAAAG

TTCACGCATGAAAG
TTCACGCATGAAAG
TTCGGCCATCAAAG
TTCGGCCATCAAAG
TTGGCGCATCAAAG

TTCACGCATGAAAG
TTCACGCATGAAAG
TTCGGCCATCAAAG
TTCGGCCATCAAAG
TTGGCGCATCAAAG

TTCAGGCATCAGTT
TTCAGGCATCAGTT
TTCAGACATCACTT
TTCAGACATCACTT
TTCAGGCATCACTT

TTCACACTTGAATT
TTCACACTTGAATT
TTCACACTTGAATG
TTCACACTTGAATG
TTCACACTTGAATT

TTCACACTTGAATT
TTCACACTTGAATT
TTCACACTTGAATG
TTCACACTTGAATG
TTCACACTTGAATT

TTTAAGCATGAATT
TTTAAGCATGAATT
TTTAAGGCTAAATG
TTTCAGGCTAAATG
TTTAGGACTGAATT

TTCAGGCTTCAGTT
TTCAGGCTTCAGTT
TTCAGGCTGTAGTT
TTCAGGCTTCAATT
CTCAGACTTCTGCT

TTCAGGCTTCAGTT
TTCAGGCTTCAGTT
TCTAGGACCCAGTT
TCTAGGACTCGGTC
TCCTAGCCTCAGTG

TTCAGGCTTCAGTT
TTCAGGCTTCAGTT
TCTAGGACCCAGTT
TCTAGGACTCGGTC
TCCTAGCCTCAGTG

TTTATGCTTGAATT
TTTATGCTTGAATT
TGAGGTCTGAACTT
TGAGGTCTGAACTT
CTTATGCTTGAATT

TTCACACTTGATTT
TTCACACTTGATTT
TTCATACTTGGCCC
TTCATACTTGGCTC
TTCACACTTGAGTT

TTCACACTTGATTT
TTCACACTTGATTT
TTCATACTTGGCCC
TTCATACTTGGCTC
TTCACACTTGAGTT

TTCACGATTGAATG
TTCACGATTGAATG
TTGAAGAGTGTAAG
TTGAAAATTTAAAG
CTCAGGACCGGAGG

TTTACGCATCAGTA
TTTACGCATCAGTA
TTTGTACACGGGTA
TTTGTACAACAGTA
TTTCCACATTAGTA

TTCACGCTTCATGT
TTCACGCTTCATGT
CTCGCGCTTCATGT
CTCGCGCTTCATGT
CTCACGCTTCATGT

TTCACGCTTCATGT
TTCACGCTTCATGT
CTCGCGCTTCATGT
CTCGCGCTTCATGT
CTCACGCTTCATGT

TTCAGGCATCAGTG
TTCAGGCATCAGTG
TCCAGTCTTCAGTA
TTCAGTCATCAGTA
TTCAGGCATCAGTG

TTCACCCTTGACTG
TTCACCCTTGACTG
ATCAATCTAGATTA
TTCACTGTGGTTTG
TTCACTCTGCATTG

TTCACCCATCACTT
TTCACCCATCACTT
TTCATCCATCACTT
TTCATCCATCACTT
TTGGCCCATCACTT

TTCAGGCATCAATG
TTCAGGCATCAATG
TTCAGCCTCGGACT
TTAAGCCACAGACT
TTCGGGTGCCAGGG

TTTATGCATCACTT
TTTATGCATCACTT
TTTATATATTATTT
TTTATATATTATTT
TTTATGCATTGTTT

TTCACACATCATTT
TTCACATATCATTT
TTCACACATCTTCT
TTCACACATCATCT
TTCACACATCATTT

TTTACTCATGAATT
TTTACTCATGAATT
TTTGCCAGGTCCTT
TTTAGCAGGCCCTT
TTTATTCAGTAATT

CTGACGCATGACTT
CTGACGCATGACTT
CAGGCGTCCGACGT
CTGGAGTCTGAAGT
CTGAAGCATGACCT

TTCATGCTTAACTT
TTCATGCTTAACTT
TTCACATTTAACTT
TTCACATTTAACTT
TTCGTGTTTGACTT

TTCACCCTTCACTT
TTCACCCTTCACTT
TTCTCTCTTCACTT
TTCTCTCTTCACTT
TTTTCCCTTCACTT

TTCACGCCTCAGCT
TTCACGCCTCAGCT
CTCACGCCTTGGCT
CTCACGCCTTGGCT
TTCACGCCTCAGCT

TTCAGGCCTGAGTG
TTCAGGCCTGAGTG
GTCGTTTCTAAGTG
GTCATTTCTAATTG
TTCAGGCCTGAGCG

TTTACGCCTGACTC
TTTACGCCTGACTC
TTTATGCCTGACTC
TTTATGCCTGACTC
TTTATGCCTGACTC

TTTAGGCATCACTT
TTTAGGCATCACTT
TCTAGATACTACTT
TCTATATACTACTT
TCAAGGCATCACTT

TTCACTCATCAATG
TTCACTCATCAATG
TTCACTCATCAATG
TTCACTCATCAATG
TTCACTCATCAATG

TTGAAGCTTGAATT
TTGAAGCTTGAATT
TTGAAGCCTAAGTT
TTGAAGCCTGAGTT
TTGAAGCCTGCATC

ATTACGCTTGATTG
ATTATGCTTGATTG
GTTTCGCCTGATTG
ATTTCTCCTGATCG
GTTCCGCCTGATGG

TTGAAGCTTGAATT
TTGAAGCTTGAATT
TTAAAGCTTGGAAA
TCAAAATTTAAGAT
TTGAAGCTTCAATG

TTCATGCGTGATTG
TTCATGCGTGATTG
TTCGTGCCTGACTG
TTCACGCCTGACTG
TTTATGCCTGACTG

TTCACGCTTGTGTA
TTCACGCTTGTGTA
CTCGCACTGGATTT
CTCGCACTTGATTT
CCCACTCTCGTATA

TTCACGCTTGTGTA
TTCACGCTTGTGTA
CTCGCACTGGATTT
CTCGCACTTGATTT
CCCACTCTCGTATA

TTCACGCTTTTATT
TTCACGCTTTTATT
ACCACATTCTTCTT
ACCACATTCTTCTT
TCTACACTTTTATT

TGCACGCTTCAATG
TGCACGCTTCAATG
TCCATGCTTCAGTG
TCCATGCTTCGGTG
TCCATGCTTCAGTG

TTCATGCGTCATTT
TTCATGCGTCATTT
TTATTTCAGTCCCG
TTATTTCCGCCCCA
TTCATTCGTCCCGG

TTCACGCATACTTT
TTCACGCATACTTT
TTGACAGATATCTC
TTGACAGATATCTC
TCCACACATAATTC

TTCATGCATGTGTT
TTCATGCATGTGTT
CTCACATGGGTGCT
CTCATGTGGGTGCT
TTCGTGCATGTGTT

ATCAGGCATGAGTT
ATCAGGCATGAGTT
TTCAGGCCTGAGTT
TTTAGGCCTGAGTT
TGCAGGCGTGAGTT

TTCACACATGAGTC
TTCACACATGAGTC
TTCACACATGAGTC
TTCACACATGAGTC
TTCACCCATGAGTC

TTCAGGCCTCACTT
TTCAGGCCTCACTT
TTAACGTCTCATTT
TTAACATCTCATTT
CTCAGGCCTCATTT

TTCAGGCGTCACTT
TTCAGGCGTCACTT
TTCCGGCGTCACTT
TTCCGGCGTCACTT
TTCCGGCACCGTTT

TTCAGGCGTCACTT
TTCAGGCGTCACTT
TTCCGGCGTCACTT
TTCCGGCGTCACTT
TTCCGGCACCGTTT

TTCAGGCGTCACTT
TTCAGGCGTCACTT
TTCCGGCGTCACTT
TTCCGGCGTCACTT
TTCCGGCACCGTTT

TTTACTCATCAGTT
TTTACTCATCAGTT
TTGGCTCATTAATT
TTGGCTCATCATTT
TTTCCTCTCCGGTT

TTCAGGGATGAGTT
TTCAGGGATGAGTT
TGCAAGAGCGAATT
GGCAAGAGAGAATT
TACAAGAGTGAATT

TTCCTGCATGAGTT
TTCCTGCATGAGTT
TTCCTGCAGCAGTT
TTCCTGAAACAGTT
TTTCAACGGGAGTT

TTCCCGCCTGAATG
TTTCCGCCTGAATG
TATCTGCTTGAATG
TACCTGCTTGAATG
TTCCTGCCTGAATG

CTCATGCATGAGTG
CTCATGCATGAGTG
TACACTCCCAAGTG
TACACGCCCAAGTG
CACGTGCCTGAGTT

TTTACGTTTGATTG
TTTACGTTTGGTTG
CTCACATCTTGCTG
CTCACATCTTTCTG
TTTATGTTTTATTG

TTCCCGCCTGAATG
TTTCCGCCTGAATG
TATCTGCTTGAATG
TACCTGCTTGAATG
TTCCTGCCTGAATG

TTCCTGCATGAGTT
TTCCTGCATGAGTT
TTCCTGCAGCAGTT
TTCCTGAAACAGTT
TTTCAACGGGAGTT

TTCCTGCATGAGTT
TTCCTGCATGAGTT
TTCCTGCAGCAGTT
TTCCTGAAACAGTT
TTTCAACGGGAGTT

TTCAAGCACGAATT
TTCAAGCACGAATT
TTGAAGCACAAATT
TTCAAGCACAAATT
TTCACGCACGAATT

TTCACGCCTCCATT
TTCACGCCTCCATT
TTCATGTCTCCACT
TTCATGTCTCCACT
TTCACACCTCCATT

TTGACGCTTGGATG
TTGACGCTTGGATG
TTGACGCTTGGATG
TTGACGCTTGGATG
TTGACGCTTGGATG

TTCACGCCTCCATT
TTCACGCCTCCATT
TTCATGTCTCCACT
TTCATGTCTCCACT
TTCACACCTCCATT

TTCACGCCTCCATT
TTCACGCCTCCATT
TTCATGTCTCCACT
TTCATGTCTCCACT
TTCACACCTCCATT

TTCACGCCTCCATT
TTCACGCCTCCATT
TTCATGTCTCCACT
TTCATGTCTCCACT
TTCACACCTCCATT

TTCACGCCTCCATT
TTCACGCCTCCATT
TTCATGTCTCCACT
TTCATGTCTCCACT
TTCACACCTCCATT

TTCCAGCATGAGTT
TTCCAGCATGAGTT
TTCCAGCCTGAGCT
TTCCAAAATGAGTC
TTCCAACATGAGTT

TTGACGCTTGGATG
TTGACGCTTGGATG
TTGACGCTTGGATG
TTGACGCTTGGATG
TTGACGCTTGGATG

TTCACGCCTCCATT
TTCACGCCTCCATT
TTCATGTCTCCACT
TTCATGTCTCCACT
TTCACACCTCCATT

TTTACGCTGCATTT
TTTACGCTGCATTT
TTTCCTCTGCATTT
TTTCCGCTGCATTT
TTTGCGCTGCATTT

TACACGCCTCACTT
TACACGCCTCACTT
TAAGCGCCACACTC
TAAGCGCCGCACTC
TAAACTCCTTACTC

TTCAAGCTTCAGTA
TTCAAGCTTCAGTA
TCCCTTTTGTGCCA
TCCCTTGTGTGCCA
CTCACATTTCCGTT

TACATGCTTGAGTT
TACATGCTTGAGTT
TACATGCTTGAATT
CACATGCTTGAATA
CACACGCGTGAATT

TTCAAGCATGGGTG
TTCAAGCATGGGTG
CTCAAGGAAGCATA
CTCAAAGAAGGATA
TCAAGGAAAGGGTG

TTGACACTTGAATT
TTGACACTTGAATT
TTGACACTTAAGTT
TGGACACTTAAGTT
CTGACACTTGCATC

GTCACGCTGGAATT
GTCACGCTGGAATT
GTCACGCTCAAATT
GTCTTGGTCAAATT
GTCATGCTGGAAAT

TCCACGCTTGGGTT
TCCACGCTTGGGTT
CCCACTCAGCACCT
CACACGCCCCGCCC
TGGACGATTGGGTT

TACAAGCATGAATT
TACAAGCATGAATT
TCCAAGTGTAAATT
TCCGAATGTAAATT
TGCGTGTGTGAATT

TTTAAGCTTTAGTT
TTTAAGCTTTAGTT
TTTAAGCTTCAGTT
TTTAAGCTTCAGTT
TTGAAGCTTCCGTT

TACATGCTTGAATT
TACATGCTTGAATT
CACATGCTTGACTC
CATATGCTTGAATC
CACATGCCTGGATT

ATCACGCTTGAGCG
ATCACGCTTGAGCG
ATCACGCTTGAGCG
ATCACACTTGAGCG
ATCAGACTTGAGCG

TTCAGGCCTCAGTG
CTCAGGCCTCAGTG
CTCAGGCAACAGTG
CTCAGGCAATAGTG
CTCGGGCCGCCGCG

TTTATGCTTTAATT
TTTATGCTTTAATT
TTTTTGCTTTGATT
TTTATGCTTTGATT
TCTGTGCTTTAATT

TTCAGGCCTCAGTG
CTCAGGCCTCAGTG
CTCAGGCAACAGTG
CTCAGGCAATAGTG
CTCGGGCCGCCGCG

TTTATGCTTTAATT
TTTATGCTTTAATT
TTTTTGCTTTGATT
TTTATGCTTTGATT
TCTGTGCTTTAATT

TTTATGCTTTAATT
TTTATGCTTTAATT
TTTTTGCTTTGATT
TTTATGCTTTGATT
TCTGTGCTTTAATT

TTGACGGTTGACTG
TTGACGGTTGACTG
TTGACGATTGATTG
TTGACGATTGATTG
TTGGGGATTGATTG

TTTATGCTTTAATT
TTTATGCTTTAATT
TTTTTGCTTTGATT
TTTATGCTTTGATT
TCTGTGCTTTAATT

TTCAAGCTTGGGTG
TTCAAGCTTGGGTG
GTAAAGAATGGATG
TTAAAGAATGGATG
TTTAAGAATGGGTG

ATCACGCTTGCCTT
ATCACGCTTGCCTT
AGCACGCTTGTCTG
AGCACGCTTGTCTG
AGCACGCTTGTCTT

TTAACGCTGCAGTT
TTAACGCTGCAGTT
TTAACGCTGCAGTT
TTAACGCTGCAGTT
TTAACGCGGCCGTG

TACACGCATGAAAT
TACACGCATGAAAT
TATGCAAGTGAAAT
TATGCAAGTGAAAT
TGTGCATGAGAAAT

TTCATGCATGAAAG
TTCACGCATGAAAG
CTTACAGTCCAGGG
CTTACAGTCCAGGG
TTCATGCCCTAAAG

TTCACACTTGATTA
TTCACACTTGATTA
TTCACACTTGATTA
TTCACACTTGATTA
TTCACACTTGATAA

TTTATGCCTCAGTT
TTTATGCCTCAGTT
TCTATATTTCAGTT
CCCATTTCTCAATT
CTTTTGCCTCAATT

TTCAATCATGACTT
TTCAATCATGACTT
TTCAATCATGAGTT
TTCAATCATGAGTT
TTCCATCATGACTT

TTAACGCATCGCTG
TTAACGCATCGCTG
TGAACGCATCCCTG
TTAACGCATCCCTG
TTAAGGCACGGCTG

TTAACTCATCAGTT
TTAACTCATCAGTT
TTAACCTAACAGTT
TTAACCCAACAGTT
GTAGCTCCTCAGCT

ATCCCGCTTGAATT
ATCCCGCTTGAATT
ATCCCGTCTGAATT
ATCCCGTTTGAATT
ATCGAACTGAAACT

TTCATGATTGATTT
TTCATGATTGATTT
TTCATGAGGGATTT
TTTGTGAGGAATTC
TTCATGATGGGTTC

TTCCCGCTTAACTG
TTCCCGCTTAACTG
TCCCCGCAGAACTG
TCCCCGCCGAACTG
TCCCCACAGAACTG

TTCAAGCCTTAGTT
TTCAAGCCTTAGTT
TCCAAGCCACTGTT
TTCAAGCCACAGTT
TTCAAGCCATAGTT

TTCATGTTTGATTT
TTCATGTTTGATTT
TAAACGTTATATTT
TATACATTGTACTT
TTCATGCTTTATTT

TTCACGATCGAATT
TTCACGATCGAATT
TCCATGATCTGATG
TGCATGATCTGAGG
GCCACGATTGGATT

GTCATGCTTGATTG
GTCATGCTTGATTG
GTCACACCTGATTG
GTCATGTCTGATTG
GTCATGCTTGATTG

TTCGCGCATGCGTT
TTCGCGCATGCGTT
TGTGCGCATGCGTC
TCGACGCATGCGTC
TGTACGCATGCGTG

TCCATGCATGAGTG
TCCATGCATGAGTG
CTCTTCTATGATTG
CTCTTGTATGATTG
CTCCCGCGAGAGTG

TTCACGAAGGACTT
TTCACGAAGGACTT
TTCACGAAGGACTT
TTCACGAAGGACTT
TTCACAAAAGACTT

ATCACGGATGACTG
ATCACGGATGACTG
ATCGCGGATGACTG
ACCACGGATGACTG
ATCACAGATGACTG

GTCACTCTTGAATT
GTCACTCTTGAATT
GTCACTCTTGAATT
GTCACTCTTGAATT
GTCACTCTTGAATT

TCCATGCATGAGTG
TCCATGCATGAGTG
CTCTTCTATGATTG
CTCTTGTATGATTG
CTCCCGCGAGAGTG

TTAAAGCCTGAATT
TTAAAGCCTGAATT
TTAAAGCTTGAGCT
TTAAAGCTTGAACT
TTAGAGCTTAAATT

TTTAAGCTTGAATA
TTTAAGCTTGAATA
TTTAGGCTTGGATA
TTTAGGCTTGAGTA
TTTCAGCTTGAATG

GTCATGCTTCACTT
GTCATGCTTCACTT
ATTATGCCAAACCT
ATTATGCCAAACTT
GCAACGCTTAACTT

TTCACGCTTCCGTC
TTCACGCTTCCGTC
TTGACGCTTCCGCC
TTGACGCTTCCGTC
TTTACGCTTCCGTC

TTCACGCTTCCGTC
TTCACGCTTCCGTC
TTGACGCTTCCGCC
TTGACGCTTCCGTC
TTTACGCTTCCGTC

TTCATGCATCAAAT
TTCATGCATCAAAT
CTTATTTATCAAAT
CTTATTTATCAAAT
TTCATTTATCAGAT

TTCATCCTTGAATT
TTCATCCTTGAATT
GTCATTTTAAAATT
GTCATTTTTAAATT
GTCCTCCTGGAACG

GTCAGGCTTGACTG
GTCAGGCTTGACTG
TTCTCGTCTGACTG
CTCAGGTCTGACTG
ATCGGGCTTGACTG

TTCAAGGATCAGTT
TTCAAGGATCAGTT
CTTAAAGGTCAGTT
CATAAAGGTCAGTT
TTCAAAGATTAGGT

GTGACGCTTCAGTG
GTGACGCTTCAGTG
GTGACGCTTCAGTG
GTGACGCTTCAGTG
GCGACGCTTCAGCG

TTCACTCTTGAAGT
TTCACTCTTGAAGT
TTCACTCTTGACGT
TTCACTCTTGATGT
GTCACTCGTGAAGT

TTCTCGCGTCAGTG
TTCTCGCGTCAGTG
TAGGCGCCTTAGTA
TAGGGGCCTTAGTA
TTCTCGCGTTAGCA

TTCACGTTTGTCTT
TTCGCATTTGTCTT
TTCTTGTTTGTCCT
TTCTTGTTTGTCTT
GTCCCAGTCGTCTT

TTCACGTTTGTCTT
TTCGCATTTGTCTT
TTCTTGTTTGTCCT
TTCTTGTTTGTCTT
GTCCCAGTCGTCTT

TTCACGTTTGTCTT
TTCGCATTTGTCTT
TTCTTGTTTGTCCT
TTCTTGTTTGTCTT
GTCCCAGTCGTCTT

TTTATGCATAAATG
TTTATGCATAAATG
GTTATGAATGCATG
TTGATGAGTGCATG
TTTATGCATAAGTG

TTTACGCCTGAAAG
TTTACGCCTGAAAG
TCCAGTGTTTAAAC
TCCAGAGCTTAAGC
TTGGAGCCTGAACA

TTCTCGCGTCAGTG
TTCTCGCGTCAGTG
TAGGCGCCTTAGTA
TAGGGGCCTTAGTA
TTCTCGCGTTAGCA

TTTATGCATAAATG
TTTATGCATAAATG
GTTATGAATGCATG
TTGATGAGTGCATG
TTTATGCATAAGTG

TTCTCGCGTCAGTG
TTCTCGCGTCAGTG
TAGGCGCCTTAGTA
TAGGGGCCTTAGTA
TTCTCGCGTTAGCA

TTCACGCTCCAGCT
TTCACGCTCCAGCT
TTCACACCCCAGCT
TTCACACCCCAGCT
TTCACGCCCCAGCT

TTCAAGTATGAATG
TTCAAGTATGAATG
TTCAAGTGTAAATG
TTCAAGTGTAAATG
TTCAAGCATAAACA

CTTATGCATGATTT
CTTATGCATGATTT
TTCATGCACAATAG
CTCATGTAGGACAG
TTCTTGCCTGCTAT

TTCATGCATGTTTG
TTCATGCATGTTTG
TTCTTCTATGCTTG
TTCTTCTATGCATG
TCTATGCACGTCTG

TTCAGGCTTGAAGG
TTCAGGCTTGAAGG
TTCCGGCTTGAAGG
TTCAGGTTTGAAGG
CTCAGGCCTGAAGG

TGCAGGCTTGACTT
TGCAGGCTTGACTT
TGCAGTTTTGACTT
TGCAGGTTTGACTT
TGCAGGCTGGACTT

CTTATGCATGATTT
CTTATGCATGATTT
TTCATGCACAATAG
CTCATGTAGGACAG
TTCTTGCCTGCTAT

CTTATGCATGATTT
CTTATGCATGATTT
TTCATGCACAATAG
CTCATGTAGGACAG
TTCTTGCCTGCTAT

TGCAGGCTTGACTT
TGCAGGCTTGACTT
TGCAGTTTTGACTT
TGCAGGTTTGACTT
TGCAGGCTGGACTT

TTCACGGTTCGGTT
TTCACGGTTCGGTT
TTCACGGTCCGGTT
TTCACGGTCCGGTT
CTCACGGTCCGGTT

TTCACGAATCATTC
TTCATGAATCATTC
TTCACGAATCATCC
TTCACGAATCATTC
TTCACGAATCATTC

TGCAGGCTTGACTT
TGCAGGCTTGACTT
TGCAGTTTTGACTT
TGCAGGTTTGACTT
TGCAGGCTGGACTT

CTTATGCATGATTT
CTTATGCATGATTT
TTCATGCACAATAG
CTCATGTAGGACAG
TTCTTGCCTGCTAT

CTTATGCATGATTT
CTTATGCATGATTT
TTCATGCACAATAG
CTCATGTAGGACAG
TTCTTGCCTGCTAT

TTCAAGCCTGAATC
TTCAAGCCTGAATC
TTCAAGCCGGAATC
TTCAAACCTGAATC
TTCAGGCCTGAGTC

TTCATGCTTGTATG
TTCATGCTTGTATG
TTTACACTTGGATA
TTTACATTCGGACA
TTCACACACGCATA

TTTATGCATGATCT
TTTATGCATGATCT
TACTCTAATGCCAT
TATTCTAATGCCAC
TCTGCTGACGACCA

CTTATGCATGATTT
CTTATGCATGATTT
TTCATGCACAATAG
CTCATGTAGGACAG
TTCTTGCCTGCTAT

CTTATGCATGATTT
CTTATGCATGATTT
TTCATGCACAATAG
CTCATGTAGGACAG
TTCTTGCCTGCTAT

TTAAAGCATTAATT
TTAAAGCATTAATT
TGAAAGCCTTACTT
TGAAAGCCTTACTT
TCAAAGCCTTACCC

TTCATGCTTGATAG
TTCATGCTTGATAG
TTCATGCTTGCTGG
TTCATGCTTATTAG
TCCATGGTTGGCAG

TTCCCGCTTCACTC
TTCCCGCTTCACTC
CTCCTGCTTCAGCC
TTCCTGCTTCAGCC
GTCCCGCTTCACCC

TTCATGCTTCAAAT
TTCATGCTTCAAAT
TTCAGGACTGAAAT
TTCAAGACTGAAAC
TTCAAGTTTTGTAT

CTCACGCTAGACTG
CTCACGCTAGACTG
CTCACGCTCGACGG
CTCACGCTCGACGG
CTCACGCTCTACGG

CTCACGCATCATAT
CTCACGCATCATAT
CAGCCACATTAAGC
CTGCCACATCAAGC
GTAACACATCGTAT

TTCACACCTCAGTG
TTCACACCTCAGTG
TTGAAGCCTGTGTG
TCGAAGCCTGTGTG
CTCACATCTCTGTG

TTTAAGCATTACTG
TTTAAGCATTACTG
CCTGAGAATTAGTG
CTTGAGAATTGCTG
TTGAAGCATCACGG

TTTACGTATTATTT
TTTATGTATTATTT
TTGACATATTAATG
TTGACCTATTAACG
TCCACGCATTATTT

TTCATGCAAGATTG
TTCATACAAGATTG
GCCATGCATTATTA
GTCATACATTATTA
GTCATACAGGAGTG

TTCACGAGTAAGTT
TTCATGAGTAAGTT
CTTGTGAGTAAGTT
CTTGTGAGTAAGTT
TTCATGAGTAAGTT

TTTAGGCTTTATTT
TTTAGGCTTTATTT
TCCAAGCTTGATTT
TCTAGGCTTGATTT
CTTAGGCTTTATTT

TGCAAGCATGAGTG
TGCAAGCATGAGTG
TGCAAACACTGGTG
TGCAAACATGGGTG
TGCAAACAGAGGTG

TTCAAGCTCCAGTT
TTCAAGCTCCAGTT
TTCAAGATACAGCT
TTCAAGATACAGCT
TTTAAGACCCAGCT

TTAACGCTTGAGCA
TTAACGCTTGAGCA
TTAAGGCTCGAGCA
TTAAGGCTCGAGGA
TTAAGGCTTGGGCA

TGCAAGCATGAGTG
TGCAAGCATGAGTG
TGCAAACACTGGTG
TGCAAACATGGGTG
TGCAAACAGAGGTG

CTCACGCTAGACTG
CTCACGCTAGACTG
CTCACGCTCGACGG
CTCACGCTCGACGG
CTCACGCTCTACGG

TTCTCGCCTCACTG
TTCTCGCCTCACTG
TTCTAGCTTTGCCG
TTCTAGCTTTGCCC
CCCTCGCCTCTGCT

TTCATGCATCAGGG
TTCATGCATCAGGG
TTCGTGCATCAGGG
TTCGTGCATCAGGG
TTCATGCATCAGGG

TTCAGGCTTGACAG
TTCAGGCTTGACAG
ACCCGCCTTGCCAG
CCCCGCCTTGCCAG
TCTGGTTCTGCCGG

TTTAAGCTTGACCT
TTTAAGCTTGACCT
TTTAAACCCGACCT
TTTAAACCCGACCT
TTTAAACGGGACCT

TTGAGGCATCACTG
TTGAGGCATCACTG
TTGAGAAAGCACCA
TTGAGAAAGCACCA
TTGAGGCATCACTA
