# Supplementary material for: Correlated Evolution of Positions within Mammalian cis Elements
Source: PLoS One. 2013 Feb 8;8(2):e55521. doi: 10.1371/journal.pone.0055521 (PMC3568137; doi:10.1371/journal.pone.0055521)
Supplement: Text Archive S1 — A compressed/ZIP file archive of all binding site data for the 64 PWMs used in our analysis. The individual files are named per PWM ID, so for instance, “MA0002.hits” corresponds to JASPAR PWM MA0002. This has 333 binding sites, each of length 9. Each binding site is grouped as a set of 5 aligned sequences corresponding to human, chimp, mouse, rat and dog (from first to last). A blank line separates binding sites from each other. (GZ) [file pone.0055521.s004.gz › Hits/MA0070.hits]

ACATCAATCAAT
ACATCAATCAAT
GCAGCTATCGAT
GCAGCAATCGAT
GCAGCAACCAAT

TCATCAATCAAT
TCATCAATCAAT
TTATGAATTAAT
TTATGAATTAAT
TTATCACCCTAT

CAATCAATCAAA
CAATCAATCAAA
CAATAAGACAAA
CAATAAGATGAG
AAATTAGTCAAA

ATATCAATCAAA
ATATCAATCAAA
GTATCAACCAAA
ATATCAATCAAA
ATATCAATCAAA

TTATCAATCAAA
TTATCAATCAAA
TTATCAATCAAA
TTATCAATCAAA
TTATCAATCAAA

CAATCAATCAAT
CAATCAATCAAT
GGATCAATCAAT
GCATCAATCAAT
TAACCAATCGAT

CAATCAATCAAT
CAATCAATCAAT
CAACCATTCTGT
CAAGTATTCTGT
CAATCAATCAGT

ATATCAATCAAT
ATATCAATCAAT
ACCCCAACCATT
ACCCCAAGTATT
ACCTCAATCAAT

AGATCAATCAAT
AGATCAATCAAT
AGATCAATGGCT
AGATCAATGGGT
GGTTCACGTCCC

TTATCAATCAAT
TTATCAATCAAT
TTAGCAATGAAT
TTAGCAATGAAT
TTATCAGTGAAT

TAATCAATCAAT
TAATCAATCAAT
CAATCAACTGAC
CAATCAACAGAC
TAACCAATGATA

ACATCAATCATT
ACATCAATCATT
ACATCAATCATT
ACATCAACCATT
ACATCGATCATT

GGATCAATCAAA
GGATCAATCAAA
GGATCAATCAAA
GGATCAATCAAA
GGATCAATCAAA

TCATCAATCATT
TCATCAATCATT
TCACCAATCATT
TCACCAATCATT
TCACCAATCATT

CTATCAATCAAG
CTACGAATCAAG
GTAAAAATTAAG
GTAAAAATTAAG
CCTCGAGGAAGG

CTATCAATCAAG
CTACGAATCAAG
GTAAAAATTAAG
GTAAAAATTAAG
CCTCGAGGAAGG

GTATCAATCAAT
GTATCAATCAAT
AAATCAAAGAAC
AAATCAGAAAAC
ATGTCAGGGAAC

TCATCAATCAGA
TCATCAATCAGA
TCACATTTTAGA
TCACACCTTAGA
TCGTCAATAAGG

ATATCAATCAAG
ATATCAATCAAG
ATATCAATCAAA
ATATCAATCAAA
ATATCAATCAAG

AAATCAATCAAG
AAATCAATCAAG
CTGTCAATCAAG
GCATTAGCCAAG
GCATCAATCAGG

AAATCAATCAAC
AAATCAATCAAC
AAATCAGTCAAC
AAATCAATCAAC
AAATCAATCAAC

CCATCAATCATC
CCATCAATCATC
TCATCAATCAGC
TCATCAATCAGC
TGATAAAGCAAT

AAATCAATCAAC
AAATCAATCAAC
AAATCAGTCAAC
AAATCAATCAAC
AAATCAATCAAC

CCATCAATCATC
CCATCAATCATC
TCATCAATCAGC
TCATCAATCAGC
TGATAAAGCAAT

AAATCAATCAAG
AAATCAATCAAG
CTGTCAATCAAG
GCATTAGCCAAG
GCATCAATCAGG

CTATCAATCATA
CTATCAATCATA
CTTTTTTTTGTA
CTTTCAAACGTA
CTTTAAATCATG

AAATCAATCAAC
AAATCAATCAAC
AAATCAGTCAAC
AAATCAATCAAC
AAATCAATCAAC

TGATCAATCATA
TGATCAATCATA
CATTCAATCATA
CCTTCAGTCCTA
TGATCGATCCCA

TAATCAATCATA
TAATCAATCATA
TGATCCAGCATA
TGATCCATCATA
TGACCCATCATA

CCATCAATCACT
CCATCAATCACT
CCATCAATCACC
CCATCAATCACC
CCATCAATCACC

ACATCAATCAGT
ACATCAATCAGT
ACATCATCCAAC
ACATCATCCAAC
ACATCAGCCACC

CCATCAATCACT
CCATCAATCACT
CCATCAATCACC
CCATCAATCACC
CCATCAATCACC

CCACCAATCAAA
CCACCAATCAAA
CCGCCAATCAAA
CCGCCAATCAAA
CAGCCAATCAAA

CCGTCAATCAAA
CCGTCAATCAAA
CCGTCAGTCAAA
CTGTCAGTCAAA
CCATCAATCAAA

CCGTCAATCAAA
CCGTCAATCAAA
CCGTCAGTCAAA
CTGTCAGTCAAA
CCATCAATCAAA

CCACCAATCAAA
CCACCAATCAAA
CCACTAATCTAC
CCACTAATCTAC
CCACCAATCTAA

CCAACAATCAAA
CCAACAATCAAA
GTAGACATCAAA
GTAGACATCAAA
CCAACGATGAAA

CCACCAATCAAA
CCACCAATCAAA
CCGCCAATCAAA
CCGCCAATCAAA
CAGCCAATCAAA

CCACCAATCAAA
CCACCAATCAAA
CCACCAATCAAA
CCACCAATCAAA
CCACCAATCAAA

CCAACAATCAAA
CCAACAATCAAA
GTAGACATCAAA
GTAGACATCAAA
CCAACGATGAAA

CCACCAATCAAA
CCACCAATCAAA
CCGCCAATCAAA
CCGCCAATCAAA
CAGCCAATCAAA

CCATCAATCTAA
CCATCAATCTAA
CCATCAATGTAA
CCATCAGTGTAA
CTGTTAATCTAA

CCACCAATCAAA
CCACCAATCAAA
CCGCCAATCAAA
CCGCCAATCAAA
CAGCCAATCAAA

CCGTCAATCAAA
CCGTCAATCAAA
CCGTCAGTCAAA
CTGTCAGTCAAA
CCATCAATCAAA

CCACCAATCAAA
CCACCAATCAAA
CCGCCAATCAAA
CCGCCAATCAAA
CAGCCAATCAAA

TCACCAATCAAA
TCACCAATCAAA
TCGCCAGTCAAC
TCGCCAGTCAAC
TCGTTCATCAAC

CCATCCATCAAA
CCATCCATCAAA
CTAGCCATCAAA
CTAGCCATCAAA
CCATCCATCAAA

TCACCAATCAAA
TCACCAATCAAA
TCGCCAGTCAAC
TCGCCAGTCAAC
TCGTTCATCAAC

TTATCAATCATT
TTATCAATCATT
TTACCAATTACC
TTACCAATTACC
TTACCAATTATT

ACGTCAATCAAA
ACGTCAATCAAA
ACGTCAATCAAA
ACGTCAATCAAA
ACGTCAATCAAA

TTATCAATCATT
TTATCAATCATT
ATTTCAGTCAAT
ATGCCAATAAGA
TCTTCAATCACT

CCATCCATCAAA
CCATCCATCAAA
CCATCCATCAAA
CCATCCATCAAA
CCATCCATCAAA

TCATCAATCCAA
TCATCAATCCAA
TCATCATACCCA
TCATCGTACTCC
TCGTCATTCCCA

TTATCAATCATT
TTATCAATCATT
ACTTCCGTCATT
TCTTCAGTCATT
TCATCAATCACT

ACACCAATCAAA
ACACCAATCAAA
GAGCCAATCACA
GAGCCAATCATA
AGACCAATCACA

ACACCAATCAAA
ACACCAATCAAA
ACACTAATGAAG
ACACTAATGAAT
ACACCAGTTAAA

TCACCAATCAAA
TCACCAATCAAA
TCGCCAGTCAAC
TCGCCAGTCAAC
TCGTTCATCAAC

TAATCAATCATT
TAATCAATCATT
TAACCAGTTATT
TAACCAGGTGTT
TGATCAGTTGTT

TCCTCAATCAAA
TCCTCAATCAAA
CCCTCTAAGAAT
TCCTCTAAGAAT
TTCTCAATCAAA

AAATCAATCATT
AAATCAATCATT
AAATCAATAATT
AAATCAATAATT
AAAGCAATAATT

CCAGCAATCAAA
CCAGCAATCAAA
CCCTCTATCAAA
CCCTCTATCAAA
CCCGCCATCAAA

CCATCCATCAAA
CCATCCATCAAA
CCATCCATCAAA
CCATCCATCAAA
CCATCCATCAAA

GCATCAATCACA
GCATCAATCACA
GTACTAACTGCA
GCACCAACTGCA
GCACCAATCACA

CCATCAAACAAA
CCATCAAACAAA
TCAGTAAATAAA
TCAGTAAATGAA
TCAGGGAAAAGA

CCATCAATCAGC
CCATCAATCAGC
CCATCAATCAGC
CCATCAATCAGC
CCATCAATCAGC

ACTTCAATCAAA
ACTTCAATCAAA
ACTCGAATCAAG
ACATGAATCAAA
CTTCGAATCAAA

ACAGCAATCAAA
ACAGCAATCAAA
ACAGCAATTAAA
ACGGCAATTAAA
ACAGCAATCAAA

CCATCAAACAAA
CCATCAAACAAA
CGAGCAAAGAAA
CGAGCAAAGCAA
CCACTGAGCAAG

TCATCCATCAAA
TCATCCATCAAA
TCACCTATGAAA
TCACCTATCAAA
TCGTCCACCAAA

GCATCAATCAGT
GCATCAATCAGT
ATATTAATTAGT
ATGTTAGTCAGT
GCCTCAGTTAAT

ACAGCAATCAAA
ACAGCAATCAAA
TTAGCATTCACA
TTAGCATTTACA
GCAGCAATCACA

CCATCAATCAGC
CCATCAATCAGC
CCATCAATCAGC
CCATCAATCAGC
CCATCAATCAGC

TCATCCATCAAA
TCATCCATCAAA
GCATCCTTCAGA
GCATCCTTCAGA
TTATCCTTCAGA

CCATCACTCAAA
CCATCACTCAAA
CCACCAGCCAAT
CCACCATTCCAT
CCATCACACAAT

CCATCAAACAAA
CCATCAAACAAA
TCAGTAAATAAA
TCAGTAAATGAA
TCAGGGAAAAGA

ACATCAAGCAAA
ACATCAAGCAAA
ATCTCCCGCAGG
ATCTCCCACAGG
ACATGCAGCGAA

CCATCAATCAGC
CCATCAATCAGC
CCATCAATCAGC
CCATCAATCAGC
CCATCAATCAGC

ACATCAATCTAT
ACATCAATCTAT
ACATCGGTCTAT
ACATCAGTCTAT
ACATCAACCTAT

CCATCAATAAAA
CCATCAATAAAA
CTGTCAATAAAA
CTGTCAATAAAA
TCATCAATAAAA

TCATCAATCCAT
TCATCAATCCAT
TCATCAATCCAT
TCATCAATCCAT
TCATCAATCCAT

TAATCAATCAGA
TAATCAATCAGA
AAATATGTCAAA
AAATATGTTAAG
GAATGTATCAAA

ACATCTATCAAA
ACATCTATCAAA
ACATCTGTAAAT
ACATCCGTAAAG
GCACCTATAAAT

ACATCAACCAAA
ACATCAACCAAA
ACACTAATTACA
ACACTAATTAAA
ACGTCAAACAAA

CCATCAATTAAA
CCATCAATTAAA
CCACTATCTCAA
CCACCATCTCAA
CCATTATCTAAA

GCATCAATCACT
GCATCAATCACT
GCATCGATCGCT
GTAACAATCACT
GCAACAATCACT

TCATCAAACAAA
TCATCAAACAAA
TTGTTGAATGCA
TTGTTGACTGCA
TTGTCAAATAAA

TTATCAATCAGA
TTATCAATCAGA
TTATCAATCAGA
TTATCAATCAGA
CTATCAATCAGA

ACATCAATCTAT
ACATCAATCTAT
ACATCGGTCTAT
ACATCAGTCTAT
ACATCAACCTAT

CCATCAATAAAA
CCATCAATAAAA
CTGTCAATAAAA
CTGTCAATAAAA
TCATCAATAAAA

ACATCAATCTAT
ACATCAATCTAT
ACATCGGTCTAT
ACATCAGTCTAT
ACATCAACCTAT

CCATCAATTAAA
CCATCAATTAAA
CCACTATCTCAA
CCACCATCTCAA
CCATTATCTAAA

ACATCAATCCAT
ACATCAATCCAT
GTGCCAGTCCTT
GTGCCACTCCTT
TCATCAATCCAT

ACATTAATCAAA
ACATTAATCAAA
ACATCAATCAAA
ACATCAATCAAA
ACGTTCATCAAA

TAATCAATCACA
TAATCAATCAGA
TCGCATAGTAAG
TCACATGTTAAG
TCATAAATCAGG

TCATCATTCAAT
TCATCATTCAAT
CCATCATCCCAT
CCATCATCTCAT
TCATCTTTCAAT

CTATCAATCATG
CTATCAATCATG
ATACCAATCACA
ATTCCAATCACA
ATACCAATCATG

ACATCAATGAAA
ACATCAATGAAA
ACATCAATCAAA
ACATCAATCAAA
CCATCAATCAAA

TCATTAATCAAA
TCATTAATCAAA
TCATTAATCAGA
TCATTAATTAGA
CCACGGACCAAG

AAATCAATCACA
AAATCAATCACA
AAATCAATCACA
AAATCAATCAAA
AAATCAATCACA

ACATCAATTAAA
GCATCAATTAAA
GCACCAATTAAA
GTACCAATTAAA
ACATCAATTAAA

TCATCAAGCAAT
TCATCAAGCAAT
TCATCACGCAAT
TTACCATGCAAT
CCATCAGGCGAT

ACATTAATCAAA
ACATTAGTCAAA
GCATGAGTCAGA
GCATGAATCAGA
ACATGAATCATA

ACATTAATCAAA
ACATTAATCAAA
ACATCAATCAAA
ACATCAATCAAA
ACGTTCATCAAA

TAATCAATCACA
TAATCAATCAGA
TCGCATAGTAAG
TCACATGTTAAG
TCATAAATCAGG

CCATCAACCAAT
CCATCAACCAAT
CCTCCGGCCAAT
CCTCCGACCAAT
CGCCCGGCCAAT

TCATAAATCAAA
TCATAAATCAAA
TGATACATCAAA
TGCTAAATCAAA
TCACAAATCAAA

TCATCAATGAAA
TCATCAATGAAA
ACATCAACTAAG
ACATCCACTAAG
TCACCGATTAAA

TCATAAATCAAA
TCATAAATCAAA
TCCTAAACTAAA
TCCTAAATTAAA
TCGTAAGTCAAA

GCACCAATCAAA
GCACCAATCAAA
GCACCAGTCAAA
GCACCAGTCAAA
GCACCAGTCGAA

ACATTAATCAAA
ACATTAATCAAA
ATGTTAATCAGG
ACGTTAATCATG
ACACTAATAAGA

ACATCAATAAAA
ACATCAATAAAA
TCATCAGCAAAA
TCATCAGTAAAA
TCATCAGGAAGA

TCATCAATCACG
TCATCAATCACG
ACACCAGTCTTG
ATACCGGTCTTG
ACATCAATCTTG

CTATCAATCATC
CTATCAATCATC
CTATCAATCACA
CCATCAATCACC
CCAGCAGTCGCC

ACATAAATCAAA
ACATAAATCAAA
TCACAAATCAAG
TCACAAATCAAG
CCATAAATCAAA

ACATTAATCAAA
ACATTAATCAAA
ATATTAACCAAA
ATATTAACCAAA
ACTTTAATCAAA

TCATCAAGCAAT
TCATCAAGCAAT
TCATCACGCAAT
TTACCATGCAAT
CCATCAGGCGAT

CCATCAACCAAT
CCATCAACCAAT
CCTCCGGCCAAT
CCTCCGACCAAT
CGCCCGGCCAAT

AAATCAATCACA
AAATCAATCACA
AAATCAATCAGA
AAATCAATCAGG
AAATCAGCCAGA

TCATCAAGCAAT
TCATCAAGCAAT
TCATCACGCAAT
TTACCATGCAAT
CCATCAGGCGAT

CTATCAATCATC
CTATCAATCATC
CTATCAATCACA
CCATCAATCACC
CCAGCAGTCGCC

CAATCAATCAGT
CAATCAATCAGT
CAATCAATCAGT
CAATCAATCAGT
CAATCAATCAGT

CCATCAATGAAT
CCATCAATGAAT
GTAGAAGTGTGT
TCCCTGGTGAAT
CCACTAATGAAT

CCATCAATGAAT
CCATCAATGAAT
GTAGAAGTGTGT
TCCCTGGTGAAT
CCACTAATGAAT

CCATAAATCAAT
CAATAAATCAAT
CCATAAATCAAT
CCATAAATCAAT
CCATAAATCAAT

TCATCAGTCAAT
TCATCAGTCAAT
TCATCAGTCAAT
TCATCAGTCAAT
TCATCAGTCAAT

TCATCAAACAAT
TCATCAAACAAT
TCATCAAACAAC
TCATCAAACAAC
TCATTAAACAAC

ACATCAGTCAAT
ACATCAGTCCAT
ACATTGAGCAGT
ACATTGGCCAGT
ATATGAGCCAAT

CTATCAATCACT
CTATCCATCACT
TCATCAATCATT
TCATCAATCACT
CCATCAGTTACT

TCATCAGTCAAT
TCATCAGTCAAT
TCATCCGTAGAT
TCATCAGTAGAC
TTATCAGTCAAT

TCATCAGTCAAT
TCATCAGTCAAT
TCATCCGTAGAT
TCATCAGTAGAC
TTATCAGTCAAT

GCAGCAATCAAA
GCAGCAATCAAA
GAAACAATCAAA
GAAACAATCAAA
GCAGCAATCTAA

AAATCAATCATG
AAATCAATCATG
AAATCCCTCATG
GAATTCCTCACA
GAACCCATCATG

TAATCAATCAGT
TAATCAATCAGT
CAATCAATCGGT
CAATCAATCGGT
TAATCAATCAGT

ATATCAATCATG
GTATCAATCATG
CTCTCAATCTTG
CTCTCAATCTTG
GGATCAATCATG

ATATCAATCATG
GTATCAATCATG
CTCTCAATCTTG
CTCTCAATCTTG
GGATCAATCATG

ATATCAATCATC
ATATCAATCGTC
GCGTCACGCACC
ACGTCATGTACC
ACATCATTCATC

CCATCAATTAAT
CCATCAATTAAT
CTGCTCACTGAT
CTACTCACTGAT
CCATTAATTAAT

AAATCAATCATC
AAATCAATCATC
AAATCAGAGATT
AAACCAGTGATT
AAATCAATATTC

CGACCAATCAAA
CGACCAATCAAA
TAACCAATCAAG
TAACCAATCAAG
TAGCCAATCAGA

CGACCAATCAAA
CGACCAATCAAA
CGACCAATCACA
CGACCAATCACA
CGACCAATCAGC

CAACCAATCAAA
CAACCAATCAAA
CAACCAATCAAA
CAACCAATCAAA
CAACCAATCAAA

AAATCAATCACT
AAATCAATCACT
AAATCAACACTT
AAATCAACCCTT
AAATCAACCACT

CAACCAATCAAA
CAACCAATCAAA
CGCCCAATCAGA
CACCCAATCAAG
CAGCCAATGAAG

CAACCAATCAAA
CAACCAATCAAA
CCACCAATCAAA
CCACCAATCAAA
CAGCCAATCGAA

GCATCAACCAAA
GCATCAACCAAA
GCATAAACCAAA
GCATAAACCAAG
GCATAAACCAAA

CGACCAATCAAA
CGACCAATCAAA
TGGCCAATCAGG
TGACCAATCAGG
TAACCAATCACA

CCGTCAATCAAG
CCGTCAATCAAG
CAGTCAATCAAG
CTGTCAATCAAG
CCGTCAATCAAG

CTGTCAATCAAA
CTGTCAATCAAA
CTGTCAATCAAA
CTGTCAATCAAA
CTGTCAATCAAA

CTATCAATCTAA
CTATCAATCTAA
CAGTTAGTCCTG
CAGTTAGTCCTG
CTGTCAGCCCAA

CCACCAATCAAG
CCACCAATCAAG
CCGACAATCAAG
CCGACAATCAAG
CCGCCAATCAAG

CCCTCAATCAAC
CCCTCAATCAAC
CCCCTAACCATC
CCCCTAATCATC
TCCCCAACAGAC

CTGTCAATCAAA
CTGTCAATCAAA
CTGTCAGTCAAA
CTGTCAGTCAAA
CTGTCCATCAAA

CAAACAATCAAA
CAAACAATCAAA
AAAACAATGAAA
GCAACAATGAAA
GAAAAAATCAAA

CTGTCAATCAAA
CTGTCAATCAAA
CTGTCAATCAAA
CTGTCAATCAAA
CTGTCAATCAAA

CCACCAATCAAG
CCACCAATCACG
CGACCAATCGCA
CGACCAATCACG
CCACCAATCACG

CAACCAATCAAA
CAACCAATCAAA
CAACCAATCAAA
CAACCAATCAAA
CAACCAATCAAA

CCACCAATCAAG
CCACCAATCAAG
CCACCCACAAAC
CCACCCACAAAC
CTACCAATCCAG

CTGTCAATCAAA
CTGTCAATCAAA
CTGACAATCAAA
CTGACAATCAAA
CTGTCAATCCAA

CCACCAATCAAG
CCACCAATCAAG
CCACCAATTAAG
CCACCAATCAAG
CCACCAATCCAG

CCACCAATCAAG
CCACCAATCAAG
CCACCAATTAAG
CCACCAATCAAG
CCACCAATCCAG

CTCTCAATCAAA
CTCTCAATCAAA
CTGTCAGTCATG
CTGTCAATCACC
TTCTCCATCAAA

AGATCAATCACT
AGATCAATCACT
GAGTGCGTCCCT
GACTAAGTCCCT
GGATAAGTCCCC

ACATAAATCAAT
ACATAAATCAAT
ACATAAATCAAT
ACATAAATCAAT
ACATAAATCAAT

CCACCAATCAAG
CCACCAATCACG
CGACCAATCGCA
CGACCAATCACG
CCACCAATCACG

CCGTCAATCAAG
CCGTCAATCAAG
CTGTCAATCAAG
CTGTCAATCAAG
CTGTCAATCAGG

CTACCAATCAAA
CTACCAATCAAA
CTACCAATCAAA
CTACCAATCAAA
CGGCCAATCAAA

CAACCAATCAAA
CAACCAATCAAA
CAACCAATCAGG
CAACCAATCACG
CGACCAATCACT

AGACCAATCAAA
AGACCAATCAAA
AGACCAATAAAA
AGACCAATAAAA
AGACCAATCAAA

AAATCAATCTAA
AAATCAATCTAA
CTAGCAGTCTAT
CAAGCAGTCTAT
ATAGTGATCTAC

AAACCAATCAAA
AAACCAATCAAA
CAACCAATCAAA
AAACCAATCAAA
CAGCCAATCAAA

TCAACAATCAAC
TCAACAATCAAC
TGTATACTCTAG
TGTGTATTCCAG
TGAGTGTTCAGG

GCATAAATCAAA
GCATAAATCAAA
AAATACACCAAA
AAATACACCAAA
AAACAAACCGAG

GGATCAATCACA
GGATCAATCACA
GGATCAGGCCTG
GGACGAGTCCTG
GAATCAATCACA

GCATCAATAAAA
GCATCAATAAAA
GCATCAATAAAA
ACATCAATGAAA
GTGTCAATAGGA

CCATCATTCAAC
CCATCATTCAAC
CCATCCTTCAGC
CCATCATTCAGC
CCATTACTGAGC

ACGTCAATCAAG
ACGTCAATCAAG
GCGTCAATTACG
GCGTCAATTACG
GTGTCAATCAAA

TCACCAATCAAC
TCACCAATCAAC
CGGCCAATCAAC
CGGCCAATCAAC
TGACCAATCACC

ACATCAATCCAG
ACATCAATCCAG
ACACCGATCTCG
ACACCGATCTTG
ACATTTATCCGG

ACCTCAATCAAG
ACCTCAATCAAG
ACCTCAATCAAG
ACCTCAATCAAG
ACCTCAATCAAG

TCAACAATCAAC
TCAACAATCAAC
TGACAGACTGAA
TGACAGACCAAA
TGAGTTAGTGAC

CAATCAAGCAAA
CAATCAAGCAAA
CAATGAAGTAAA
CAATGAGGTAAA
CAGCCAAGGCAA

ACGTCAATCAAG
ACGTCAATCAAG
ATGTCAATCAAG
ATGTCAGTCAAG
GCGTCAATCAAA

TAATCAATCCAA
TAATCAATCCAA
TAATTTGCTCAA
TAATTTGCCCAA
TAATCAGTCTGA

CAAGCAATCAAA
CAAGCAATCAAA
CAACAAGAGAAA
CAACAAGAGAAA
CAACCAATCAAA

CTAGCAATCAAA
CTAGCAATCAAA
CTAGCAATCCGA
CTAGCAATCCGA
GTAGCAATCAAG

ACGTCAATCAAG
ACGTCAATCAAG
GTGTCAATCAGG
GTGTCAATCAGA
GCGTCCATCAAG

CCTTCAATCAAG
CCTTCAATCAAG
CCCCAGGACTAT
TCCAAGGACTAT
CCTCTAAACAGC

TCATCAATCTAG
TCATCAATCTAG
TCATCAATCTAG
TCATCAATCTAG
TCCTCCATCCAG

GGATCAATCACA
GGATCAATCACA
GGATCAGGCCTG
GGACGAGTCCTG
GAATCAATCACA

AAACCAATCAAA
AAACCAATCAAA
CAACCAATCAAA
AAACCAATCAAA
CAGCCAATCAAA

TTATCAATCCAA
TTATCAATCCAA
GTACTAGTCAGA
GTACCAGTCAGG
GTATCAGTCAGA

AAGTCAATCAAA
AAGTCAATCAAA
AAAGCAATGGAA
GAAGAAATGGAA
AAAGAAATCGAA

TAATCAATCCAA
TAATCAATCCAA
TAATTTGCTCAA
TAATTTGCCCAA
TAATCAGTCTGA

CATTCAATCAAA
CATTCAATCAAA
GATTCAACCAAG
GATTCAACCAAG
CATTCAGCCAAA

AAAACAATCAAA
AAAACAATCAAA
TGAGTTATAGAA
TAAGCTCTCGAA
TAAACAATCAAG

ATATCAATCTAA
ATATCAATCTAA
ATGCCGCCTTGA
AAGCCACCGCGA
AAATCAATCCAA

CTATCCATCAAA
CTATCCATCAAA
TTCTCCTGCATA
CTCTCCTGCCTA
CCTTCCGCCACG

CAAGCAATCAAA
CAAGCAATCAAA
GAAGCAAACGAG
GAAGCAAACGAG
CGAGCAATCAGG

TGCTCAATCAAA
TGCTCAATCAAA
TGCTCATTCAAA
TGCTCGTTCAAA
GGCTTAATCAAA

AAACCAATCAAA
AAACCAATCAAA
CAACCAATCAAA
AAACCAATCAAA
CAGCCAATCAAA

CCATCATTCAAC
CCATCATTCAAC
CCATCCTTCAGC
CCATCATTCAGC
CCATTACTGAGC

CAAGCAATCAAA
CAAGCAATCAAA
GAAGCAAACGAG
GAAGCAAACGAG
CGAGCAATCAGG

CAAGCAATCAAA
CAAGCAATCAAA
GAAGCAAACGAG
GAAGCAAACGAG
CGAGCAATCAGG

TCACCAATCAAG
TCACCAATCAAG
TTACCAATCAAG
TTACCAATCAAG
TTACCAATCAAG

GAATCAATCACA
GGATCAATCACA
GGATCAATCATA
AGATCAATCGTA
GGATCAATCACA

CTATCATTCAAA
CTATCATTCAAA
CTGTCTTTCAAA
CTGTCTTTCAAA
CTATCTTTTAAA

GAATCAATCACA
GGATCAATCACA
GGATCAATCATA
AGATCAATCGTA
GGATCAATCACA

AAATCAATCTAA
AAATCAATCTAA
AAATCAATCTGA
AAATCAATCTGA
AAACCAATCTGA

CATTCAATCAAA
CATTCAATCAAA
CATTCAATCAAA
CATTCAATCAAA
CATTCAATCAAA

AAATCAATCTAA
AAATCAATCTAA
CTAGCAGTCTAT
CAAGCAGTCTAT
ATAGTGATCTAC

GGATCAATCACA
GGATCAATCACA
GGATCAGGCCTG
GGACGAGTCCTG
GAATCAATCACA

GAATCAATCACA
GGATCAATCACA
GGATCAATCATA
AGATCAATCGTA
GGATCAATCACA

TAACCAATCAAA
TAACCAATCATA
TAACCAATCACA
CAGCCAATTGCA
TAACCAATCCTA

TAAACAATCAAA
TAAACAATCAAA
TAAGCTTTCAGA
TAAGCTTTCGGA
TAAACGTGCCAA
