# Supplementary material for: Correlated Evolution of Positions within Mammalian cis Elements
Source: PLoS One. 2013 Feb 8;8(2):e55521. doi: 10.1371/journal.pone.0055521 (PMC3568137; doi:10.1371/journal.pone.0055521)
Supplement: Text Archive S1 — A compressed/ZIP file archive of all binding site data for the 64 PWMs used in our analysis. The individual files are named per PWM ID, so for instance, “MA0002.hits” corresponds to JASPAR PWM MA0002. This has 333 binding sites, each of length 9. Each binding site is grouped as a set of 5 aligned sequences corresponding to human, chimp, mouse, rat and dog (from first to last). A blank line separates binding sites from each other. (GZ) [file pone.0055521.s004.gz › Hits/MA0071.hits]

ATCAAGGTCA
ATCAAGGTCA
ATCAAGGGCA
ATCAAGGGCA
ATTTAGGCCA

ATCAAGGTCA
ATCAAGGTCA
CTCATGGTCT
CTCGTGGTCT
ATCAAGGTCA

ATCAAGGTCA
ATCAAGGTCA
ATCAAAGTCA
ATCAAAGTCA
ATCAAAGTCA

ATCAAGGTCA
TTCAAGGTCA
AGCCAGGGTG
AGGTAGGGTG
ATGGACGTGA

ATCAAGGTCA
ATCAAGGTCA
AGCACGATCA
AGCAAGATCA
ATTAAGGTCA

ATCAAGGTCA
ATCAAGGTCA
ATCAAGGTCA
ATCAAGGTCA
CTCAAGGTCA

ATCAAGGTCA
ATCAAGGTCA
TTCAAAGTCC
TTCAAAGTCC
ATCGAGGTCA

ATCAAGGTCA
ATCAAGGTCA
ATCAAGGTCA
ATCAAGGTCA
CTCAAGGTCA

ATCAAGGTCA
ATCAAGGTCA
ATCAAAGTCA
ATCAAAGTCA
ATCAAAGTCA

ATCAAGGTCA
ATCAAGGTCA
AGCACGATCA
AGCAAGATCA
ATTAAGGTCA

ATCAAGGTCA
ATCAAGGTCA
ATAAGAGCCA
GTAAGAGTCA
ACAGAAGTCA

ATCAAGGTCA
ATCAAGGTCA
ACTGAGGTTA
ACCGAGGTTA
ATTGAGGTCA

ATCTAGGTCA
ATCTAGGTCA
ATATAGGTTA
ATCTAGGTTA
ATTTAGATCA

ATCTAGGTCA
ATCTAGGTCA
GTCTAGGTCA
GTCTAGGTCA
GCGTGGGTTC

ATCTAGGTCA
ATCTAGGTCA
ATCTAGATGG
ACCTAGATGG
CTCTGGGTCC

ATCTAGGTCA
ATCTAGGTCA
ATCTAGGTCA
AACTAGGTCA
ATCTAGGTCA

ATCTAGGTCA
ATCTAGGTCA
ATCTAGGTCA
ATCTAGGTCA
ATCTAGGTCA

ATCTAGGTCA
ATCTAGGTCA
ATATAGGTCA
ATATAGGTCA
ATCTAGGTCA

ATCTAGGTCA
ATCTAGGTCA
ATATAGGTTA
ATCTAGGTTA
ATTTAGATCA

ATCTAGGTCA
ATCTAGGTCA
ATATAGGTTA
ATCTAGGTTA
ATTTAGATCA

AACAAGGTCA
AACAAGGTCA
AATGAGGTCA
AATGAGGTCA
GGCGAGGTCA

ATAAAGGTCA
ATAAAGGTCA
ATAAAGGTCG
ATAAAGGTCG
ATAAAGGTCG

AACAAGGTCA
AACAAGGTCA
AACAGGGTCA
AACAGGGTTA
AACAGGGTCA

ATAAAGGTCA
ATAAAGGGCA
ACACAGGACC
ACAAAGGACC
AGAAAGAGCC

AACAAGGTCA
AACAAGGTCA
AACCAGACCA
AACCAGACCA
AACAAGGTTA

AACAAGGTCA
AACAAGGTCA
AGCAAGGTTG
AACAAAGTTG
AACAAGGTCA

AACAAGGTCA
AACAAGGTCA
AACGAGTTCA
AACGAGTTCA
AACAAGGCCA

ATAAAGGTCA
ATAAAGGTCA
ATGAAGATCG
ATGAAGATCA
ATGAAGGCCG

ATAAAGGTCA
ATAAAGGTCA
ATAAAGGTCA
ATAAAGGTCA
ATAAAGGTCA

AACAAGGTCA
AACAAGGTCA
AATGAGGTCA
AATGAGGTCA
GGCGAGGTCA

ATCGAGGTCA
ATCGAGGTCA
ATCCAGGTCA
ATCCAGGTCA
ATCGGGGTCA

ATCGAGGTCA
ATCGAGGTCA
GTCATGGTCA
GTCATGGTCA
ATTGAGGTCA

AACAAGGTCA
GAAAAGGTCC
AGTAAGGCCA
ATCAAGTCCC
AGTGGGGTCC

ATAAAGGTCA
ATAAAGGTCA
ATAAAGGTCA
ATAAAGGTCA
ATAAAGGTCA

ATCGAGGTCA
ATCGAGGTCA
ATCGAGGTCA
ATCGAGGTCA
ATCGAGGTCA

ATAAAGGTCA
ATAAAGGTCA
ATAAATGTCA
ATAAATGTCA
ACAGATGTCA

AACAAGGTCA
AACAAGGTCA
AACAAGGTCA
AACAAGGTCA
AACAAGGTCA

AACAAGGTCA
AACAAGGTCA
AACAAGGTCA
AACAAGGTCA
AACAAGGTCA

ATAAAGGTCA
ATAAAGGTCA
ATAAAGGTCA
ATAAAGGTCA
ATAAAGGTCA

ATCGAGGTCA
ATCGAGGTCA
ATCGAGGTCA
ATCGAGGTCA
ATCGAGGTCA

AACAAGGTCA
AACAAGGTCA
AGCAAGATTG
AGCAAGGTTG
AACAAGGTCA

AACAAGGTCA
AACAAGGTCA
AGCAAGGTCA
AGCAAGGTCA
AACAAGGTCA

ATAAAGGTCA
ATAAAGGTCA
ATAAAGGTCA
ATAAAGGTCA
ATAAAGGTCA

TTCAAGGTCA
TTCAAGGTCA
TTCAAGGTCA
TTCAAGGTCA
TTCAAGGTCA

TTCAAGGTCA
CTCAAGGTCA
GTCAAGGTCG
ACCAAGGTCG
CTTAAGGTCA

ATGAAGGTCA
ATGAAGGTCA
ATGAAAGTCT
ATGGAGGTCA
CCGAAGATCA

TTCAAGGTCA
TTCAAGGTCA
TTCAAGGTCA
TTCAAGGTCA
TTCAAGGTCA

TTCAAGGTCA
CTCAAGGTCA
CTCAAGGTCA
CTCAAGGTCA
CTCACGGTCA

TTCAAGGTCA
TTCAAGGTCA
TTCGAGGTAA
TTCGAGGTAA
GCCAAGGTAA

TTCAAGGTCA
TTCAAGGTCA
TTCAAGGTCA
TTCAAGGTCA
TTCAAGGTAA

TTCAAGGTCA
CTCAAGGTCA
CTCAAGGTCA
CTCAAGGTCA
CTCACGGTCA

TTCAAGGTCA
TTCAAGGTCA
TTCAAGGTCA
CTCAAGGTCA
GTCAAGGTAA

TTCAAGGTCA
TTCAAGGTCA
CTCAAAGTCA
CTCCAAGTCA
TTCAAGGTCA

TTCAAGGTCA
TTCAAGGTCA
TTCAAGGTCG
TTCCAGGTCA
GTCAAGGCCA

TTCAAGGTCA
TTCAAGGTCA
TTCAAGGTCA
TTCAAGGTCA
TTCAAGGTCA

ATGAAGGTCA
ATGAAGGTCA
ATGAAAGTCT
ATGGAGGTCA
CCGAAGATCA

TTCAAGGTCA
TTCAAGGTCA
CCCAGTGTCA
CCCAATGTCA
CACAAGGTCA

ATGAAGGTCA
ATGAAGGTCA
CTGAAGGTTA
CTGAAGGTTA
CTAAAGGTCA

ATGAAGGTCA
ATGAAGGTCA
ATGAGGTTAA
ACGAGGTTAA
ATGAAGGTAA

ATGAAGGTCA
ATGAAGGTCA
AGGAAGGTCA
TGGAAGGTCA
GCGAAGGTCA

TTCAAGGTCA
TTCAAGGTCA
TTCAAGGTCA
TTCAAGATCA
TTCCAGGTCA

TTCAAGGTCA
TTCAAGGTCA
CTCCAGGTCG
CTCCAGGTCG
TTCCAGGTCA

TTCAAGGTCA
TTCAAGGTCA
TTCAAGGTCA
TTCAAGGTCA
CTCAAGGTCA

ATGAAGGTCA
ATGAAGGTCA
AGAGAAAGTA
AGGGAAAGAA
ACGAAGGTCA

ATGAAGGTCA
ATGAGGGTCA
ATGAGGTTTA
ATGAGGGTCA
ATGAGAGCCA

TTCAAGGTCA
TTCAAGGTCA
TTGGAGCTCG
TTGGAGCTCG
TTTGAGGTCA

TTCAAGGTCA
TTCAAGGTCA
CCCAGTGTCA
CCCAATGTCA
CACAAGGTCA

TTCAAGGTCA
TTCAAGGTCA
TTCAAGGTCA
TTCAAGGTCA
TTCAAGGTCA

TTCAAGGTCA
TTCAAGGTCA
TTCAAGGTCA
TTCAAGGTCA
TTCAAGGTAA

TTCAAGGTCA
TTCAAGGTCA
TTCAGGCTCA
TTCAGGATCA
TTCTGGGTCA

TTCAAGGTCA
TTCAAGGTCA
TTCAAGGTCA
TTCAAGGTCA
CTCAAGGTCA

ATGAAGGTCA
ATGAAGGTCA
ATGAAGGTCA
ATGAAGGTCA
ATAGAGGTCA

TTCAAGGTCA
TTCAAGGTCA
GTCTCGGATG
GTCTGAGTCG
TCCTTCTTCC

ATGAAGGTCA
ATGAAGGTCA
CTGAAGATCA
CTGAAGATCA
AGGGAGGCTG

TTCAAGGTCA
TTCAAGGTCA
CTCGGAGTCA
CTCAGAGTCA
CTCGCGGCAG

ATGAAGGTCA
ATGAAGGTCA
ACAAAGGTTA
ACAAAAGTCA
ACAAAGGTCA

TTCAAGGTCA
TTCAAGGTCA
TTCAAGGTCA
TTCAAGGTCA
TTCAAGGTCA

TTCAAGGTCA
TTCAAGGTCA
TTCAAGGTCA
TTCAGGGTCA
TTCAAGGTCA

TTCAAGGTCA
TTCAAGGTCA
TTCAAGGTCA
TTCAAGGTCA
TTCAAGGTCA

TTCAAGGTCA
TTCAAGGTCA
GTCTCGGATG
GTCTGAGTCG
TCCTTCTTCC

ATGAAGGTCA
ATGAAGGTCA
ACCAAGGTCA
ACAAAAGTCA
TTGAAGGTCA

TTCAAGGTCA
TTCAAGGTCA
TTCAAGGTCA
TTCAAGGTCA
TTCAAGGTCA

TTCAAGGTCA
TTCAAGGTCA
TCCCAGATCT
TCCCAGATCT
TTCCAGATCA

TTCAAGGTCA
TTCAAGGTCA
TTCAAGGTCA
TTCAAGGTCG
TTCAACGTCA

ATCCAGGTCA
ATCCAGGCCA
ATCCAGGTCA
ATCCAGGTCA
ATCCAGGTCA

ATCCAGGTCA
ATCCAGGTCA
GCCTAGCTCA
GCCCAGTTCA
GTCCAGGTCA

ATCCAGGTCA
ATCCAGGTCA
ATCCCGGCCA
ATCCTGGCCA
AACCAGGCCA

ATCCAGGTCA
ATCCAGGTCA
TTCCTTGTGG
TTCCCTGGGA
GTCCAGCTCC

ATCCAGGTCA
ATCCAGGTCA
GTCAAGGTCA
GTCAAGGGCA
ATCAAGGTCA

ATCCAGGTCA
ATCCAGGTCA
ATCCAGGTCA
ATCCAGGTCA
ATCCAGGTCA

ATTAAGGTCA
ATTAAGGTCA
GGCTGACCCA
GGCTGACCCA
GTCTGTCCTA

ATCCAGGTCA
ATCCAGGTCA
GCCTAGCTCA
GCCCAGTTCA
GTCCAGGTCA

ATCCAGGTCA
ATCCAGGTCA
ATCCAGGTCA
ATCCAGGTCA
ATCCAGGTCA

ATCCAGGTCA
ATCCAGGTCA
AACCAGGTCA
AACCTGGTTA
TTACAAGTTA

ATCCAGGTCA
ATCCAGGTCA
ATCCAGGTCA
ATCCAGGTCA
ATCCAGGTCA

ATCCAGGTCA
ATCCAGGTCA
ATCCAGGTCA
ATCCAGGTCA
ATCCAGGTCA

ATCCAGGTCA
ATCCAGGTCA
GTCAAGGTCA
GTCAAGGGCA
ATCAAGGTCA

ATCCAGGTCA
ATCCAGGTCA
GTACAGATCA
ATGCAGATCA
ATTTGGGCTA

ATCCAGGTCA
ATCCAGGTCA
ATCCAGGTCA
ATCCAGGTCA
ATCCAGGTCA

ATCCAGGTCA
ATCCAGGTCA
ATCCCGGCCA
ATCCTGGCCA
AACCAGGCCA

ATCCAGGTCA
ATCCAGGTCA
ATGCAAGCTA
ATGCAAGTTA
ATCCAGATCA

ATCCAGGTCA
ATCCAGGTCA
ATCCAGGTCA
ATCCGGGTCA
ATCCGGGTCG

ATCCAGGTCA
ATCCAGGTCA
ACCCAGGTCA
ACCCTGGTCG
GTCCCGGTCG

AACTAGGTCA
AACTAGGTCA
AACTAAGTCC
AACTAAGTCC
GAGTAGGTCA

ATATAGGTCA
ATATAGGTCA
CCATGCGTTA
CCGTGCGTTA
ACATAGGTTA

AACTAGGTCA
AACTAGGTCA
AATTAGGCCA
AATTAGGCCA
AACTAGGCCA

AACTAGGTCA
AACTAGGTCA
AAGTAGGTCA
AACTAGGTCA
AACTAGGTCA

AACTAGGTCA
AACTAGGTCA
AATTAGGCCA
AATTAGGCCA
AACTAGGCCA

AACTAGGTCA
AACTAGGTCA
AATGGGGCAA
AATGGGGCAA
CCCTGGGCCA

AACTAGGTCA
AACTAGGTCA
AACTAGGTCA
AACTAGGTCA
AACCGGGTCA

ATATAGGTCA
ATATAGGTCA
AAAAGGATCC
CCCTGGGTCA
ATGTGGGTTA

AACTAGGTCA
AACTAGGTCA
AACTAGGTCA
AACTAGGTCA
AACTAGGTCA

TTCTAGGTCA
TTCTAGGTCA
CCCTAGGTCA
GCCTAGGTCA
TTCTAGATCA

ATGTAGGTCA
ATGTAGGTCA
ATGTAGGTCA
ATGTAGGTCA
ATGTAGGTCA

TTCTAGGTCA
TTCTAGGTCA
TTCCCGGCCA
TTTTAGGCCA
TTCTGGGTCA

AAAAAGGTCA
AAAAAGGTCA
AAAAAGGTCA
AAAAAGGTCA
TAAAAGGCCA

AAAAAGGTCA
AAAAAGGTCA
AAAAAGGTCA
AAAAAGGTCA
AAAAAGGTCA

AAAAAGGTCA
GAAAACGTCT
AAAAAGGTCA
AAAAAGGTCA
AAAAAGGTCA

ATGTAGGTCA
ATGTAGGTCA
ATATAGGTCA
ATGTAGGTCA
ATGTAGGTGA

TTCTAGGTCA
TTCTAGGTCA
CCCTAGGTCA
GCCTAGGTCA
TTCTAGATCA

ATGTAGGTCA
ATGTAGGTCA
ATGTAGGTCA
ATGTAGGTCA
ATGTAGGTCA

AACGAGGTCA
AACGAGGTCA
AGTAAGGTCG
AGTCAGATCG
AATAAGGACG

ATAGAGGTCA
ATAGAGGTCA
ATATAGATGA
ATATAGGTGA
ATGTAGGTCA

AAAAAGGTCA
AAAAAGGTCA
GGGGAAATCA
GGAAAGGCCA
GGAAAGGTCA

AAAAAGGTCA
AAAAAGGTCA
AAAAATATAA
GAAAATGTAA
AAAAAGGTCA

AAAAAGGTCA
AAAAAGGTCA
AGAAAGGTCA
AAAAAGGTCA
AGGAAGGTCA

ATAGAGGTCA
ATAGAGGTCA
ACAGAGGTCA
ACAGAGGTCA
GCACAGGCCA

ATGTAGGTCA
ATGTAGGTCA
ATGTAGGTCA
ATGTAGGTCA
ATGTAGGTCA

AAAAAGGTCA
AAAAAGGTCA
AGAAAGGTCA
AAAAAGGTCA
AGGAAGGTCA

ATGTAGGTCA
ATGTAGGTCA
ATATAGGTCA
ATGTAGGTCA
ATGTAGGTCA

TTCTAGGTCA
TTCTAGGTCA
TTCTAGGCAA
TTCTAGGCAA
CTCCGGCAGA

AAAAAGGTCA
AAAAAGGTCA
GGAAAGGTCA
GGAAAGGTCA
GGAAAGGTCA

TTCTAGGTCA
TTCTAGGTCA
CTCTAGGTCG
CTCTAGGTCC
CCCTAAGTCG

ATGTAGGTCA
ATGTAGGTCA
ATATAGGTCA
ATGTAGGTCA
ATGTAGGTCA

AAAAAGGTCA
AAAAAGGTCA
ATAGAGAAGA
ATAGAGAAGA
GGAAAGGCCA

TTCTAGGTCA
TTCTAGGTCA
TTCTAGGTCA
TTCTAGGTCA
TCCTAAGTCA

ATGTAGGTCA
ATGTAGGTCA
ATGTAGGTCA
ATGTAGGTCA
ATGTAGGTCA

AAAAAGGTCA
AAAAAGGTCA
ATAAAGGTCA
AAAAAGGTCA
TAGAAGGTCA

AAAAAGGTCA
AAAAAGGTCA
CAGAAAGTCA
CAAGATGTCG
AAGGAGCTCA

TTCTAGGTCA
TTCTAGGTCA
CTTTAGGTCA
TTTTAGGTCA
TTCTATGTCA

AAAAAGGTCA
AAAAAGGTCA
AAAAAGGTCA
GAAAAGGTCA
AAAAAGGTGA

ATGTAGGTCA
ATGTAGGTCA
AGTTAACTCC
AGTTAACTCC
GTGCAAATCA

TTCTAGGTCA
TTCTAGGTCA
CCCTAGGTCA
GCCTAGGTCA
TTCTAGATCA

TTCTAGGTCA
TTCTAGGTCA
TTCTAGGTCA
TTCTAGGTCA
TTCTAGGTCA

AAAAAGGTCA
GAAAAGGTCA
AAAGCAGTCA
GAAGCAGTCG
GAAGCAGTCA

TTCTAGGTCA
TTCTAGGTCA
GTCTAGGTCA
TTCTAGGTCA
TTCTAGGTCC

TTCTAGGTCA
TTCTAGGTCA
TACTGGGTCA
TGCTGGGTCA
TTCTAGGTCA

TTCTAGGTCA
TTCTAGGTCA
CTCTGGGTTG
CTCTGGGTTG
TTCCAGGTCA

ATAGAGGTCA
ATAGAGGTCA
ACGGAGATTA
ACGGAGGTCA
GCGGAGGCCC

ATTTAGGTCA
ATTTAGGTCA
ATTCCGGTCA
ATTCTGAGCA
ATGTAGGTCA

GTCAAGGTCA
GTCAAGGTCA
GTCAAGATCA
GTCAAGATCA
GTCAAGGGCA

GTCAAGGTCA
GTCAAGGTCA
CCTGAGGTCA
CCCGAGGTCA
GGCGATGTCA

GTCAAGGTCA
GTCAAGGTCA
GTCAAGGCCC
GTCAAGGCCT
GTCCAGGTTG

GTCAAGGTCA
GTCAAGGTCA
GCCAAGGTCA
GCCAAGGTCA
GCCAAGGTCG

GTCAAGGTCA
GTCAAGGTCA
GCAGAGGTCG
ACAGAGGTCG
GCCAAAGTCA

GTCAAGGTCA
GTCAAGGTCA
GTCGGGATTA
GTCGGGATTA
GCCAATGTTT

GTCAAGGTCA
GTCAAGGTCA
GTCAAGGTTA
GTTAAGGTTA
GTCAAGGTCA

ATTTAGGTCA
ATTTAGGTCA
ATTTAGGTCA
ATTTAGGTCA
ATTTAGGTCA

ATTTAGGTCA
ATTTAGGTCA
CCAGAGGTCA
CCTGAAGTCA
ATTTAAGTCC

GTCAAGGTCA
GTCAAGGTCA
GCTAAAGTCA
GCTAAAGTCA
GTCAAGGTCA

ATTTAGGTCA
ATTTAGGTCA
ATTTAGGTCA
ATTTAGGTCA
ATTTAGGTCA

GTCAAGGTCA
GTCAAGGTCA
GGTGATGCCA
GGTGATGTAG
GTTAAGCTCA

GTCAAGGTCA
GTCAAGGTCA
GCCAAGGTCA
GCCAAGGTCA
GCCAAGGTCG

GTCAAGGTCA
GTCAAGGTCA
GCTGAGAACT
GCTGAGACCT
GTCGAGGTCC

GTCAAGGTCA
GTCAAGGTCA
TTCAAGGTCA
TTCAAGGTCA
CTCAAGGTCA

GTCAAGGTCA
GTCAAGGTCA
GTCAGTGTCG
GTCAGTGTCA
GTCAAGGTCT

GTCAAGGTCA
GTCAAGGTCA
GCTAAGCTCT
GCTAAGCTCC
GCCAAGGCTG

GTCAAGGTCA
GTCAAGGTCA
ATCTAGGTCA
ATCTAGGCCG
GTCAAATTCA

ATTTAGGTCA
ATTTAGGTCA
ATTTAGGTCA
ATTTAGGTCA
ATTTAGGTCA

GTCAAGGTCA
GTCAAGGTCA
GTCAAGGTTA
GTCAAGGTTA
GTCAAGGTTG

GTCAAGGTCA
GTCAAGGTCA
GTGAAGGTCA
GTGAAGGTCA
GTGCAAGTGT

ATTTAGGTCA
ATTTAGGTCA
ATTTAGTTTG
ACTTAGGTTG
ATTTAGGACA

ATTTAGGTCA
ATTTAGGTCA
ACTTAGGTTA
ACTTAGGTCA
ATTTAGGTCA

ATTTAGGTCA
ATTTAGGTCA
ATTTAGGTCA
ATTTAGGTCA
ATTTAGGTCA

GTCAAGGTCA
GTCAAGGTCA
GTTAGGGTCA
GTCAGGATCA
GCCAAGTTCA

GTCAAGGTCA
GTCAAGGTCA
GTCAGGGTCA
GTCAGGATCA
GACAAGAGCA

GTCAAGGTCA
GTCAAGGTCA
GTCAAGGTCA
GTCAAGGTCA
GTCAAGGTCG

GTCAAGGTCA
GTCAAGGTCA
TTTGAAGCCA
TTTCAAGCCA
GTCAAGGTCA

GTCAAGGTCA
GTCAAGGTCA
TTCAAGGTCA
TTCAAGGTCA
CTCAAGGTCA

ATTTAGGTCA
ATTTAGGTCA
GTTTCGATCA
GTTTCTATCA
ATTTAGGCCA

CTCAAGGTCA
CTCAAGGTCA
CCCAAGATCA
CCCAGGACCA
CCCATGGTCA

TACAAGGTCA
TACAAGGTCA
TTGGGGGTGA
TCCTTGTTCT
AGCAAGGTCT

TTAAAGGTCA
TTAAAGGTCA
TCAAAGATCA
TCAAAGATCA
GTAAAGGTAA

TTCGAGGTCA
TTCGAGGTCA
CTTGAGGTCC
CTCGAGGTCC
CTCCAGGTCA

TTAAAGGTCA
TTAAAGGTCA
TTAAAGGTCA
TTAAAGGTCA
TTAAGGGTCA

TACAAGGTCA
TAGAAAGTCA
TACAAAGACA
AACAAAGACA
TACAAGGACA

TACAAGGTCA
TACAAGGTCA
TACAGAGGCA
TACAGAGGCA
TCCAGGGGCA

TTAAAGGTCA
TTAAAGGTCA
TTAAAGGGCA
TGAAAGGGAA
TTAAAGGACA

ACCAAGGTCA
ACCAAGGTCA
ATCAAGGTCA
ATCAAGGTCA
ACCAAGGTCA

CTCAAGGTCA
CTCAAGGTCA
GTCAAGGTCA
GTCAAGGTCA
CTCGAGGTCC

ACCAAGGTCA
ACCAAGGTCA
ACCAGGGTCA
ACCAGGGCCA
ACCAAGGTCA

CTCAAGGTCA
CTCAAGGTCA
TCCAAAGTGG
CTGGGAGTCA
CCCAAGGTCG

TTAAAGGTCA
TTAAAGGTTA
TTTAAGGTCA
TTTTAGGTCA
TTAAAGGTCA

TTCGAGGTCA
TTCGAGGTCA
TTTAAGGTAC
TTTAAGGGAC
CTCGAGGTCA

ATGGAGGTCA
ATGGAGGTCA
ATGGAAATCA
ATAAAAATCA
ATGGAGGTTA

TACAAGGTCA
TACAAAGTCA
CAGCAGGTCT
CAGCAGGGCT
TACAAGATCA

CTCAAGGTCA
CTCAAGGTCA
CTCAAAGTTA
CCCAAGGTCA
CCCGAGGTCA

ACCAAGGTCA
ACCAAGGTCA
ACTGCGGTCA
ATGGAGGTCA
ACCACAGTTA

CTCAAGGTCA
CTCAAGGTCA
CTCAGGGTCC
CTCAGGGTCC
CTCAGGGTCC

CTCAAGGTCA
CTCAAGGTCA
CTCAAGGTCA
CTCAAGGTCA
CTCAAGGTCA

TACAAGGTCA
TACAAGGTCA
TACAAGGTCA
TACAAGGTCA
AACAAGGTCA

CTCAAGGTCA
CTCAAGGTCA
TTGAAGGGCA
TTGAAGGGCG
CTCAAGGACA

ACCAAGGTCA
ACCAAGGTCA
CCCAAGGTCA
CCCAAGGTCA
ACCAAGGTCA

ACCAAGGTCA
ACCAAGGTCA
ACCAAGGTCA
ACCAAGGTCA
ACCAAGGTCA

ACCAAGGTCA
ACCAAGGTCA
CCCAAGGTCA
CCCAAGGTCA
ACCAAGGTCA

ACCAAGGTCA
ACCAAGGTCA
GCCAAGGTCA
GCCAAGGTCA
ACCAAGGTCA

CTCAAGGTCA
CTCAAGGTCA
CTCAAGATCA
TTCAAGGTCA
CCCAAGGTCA

CTCAAGGTCA
CTCAAGGTCA
CTCAAAGTCA
CTCAGAGTCA
CTCAAGGTCA

CTCAAGGTCA
CTCAAGGTCA
CCCAAGAGCA
CCCAAGAGCA
CCCAGGCGCA

ATGGAGGTCA
ATGGAGGTCA
ATGGAAATCA
ATAAAAATCA
ATGGAGGTTA

CTCAAGGTCA
CTCAAGGTCA
CTCAAGGTCA
CTCAAGGTCA
CTCAAGGTCA

ACCAAGGTCA
ACCCAGGTCA
GCCCAGGTCA
GCCCAGGTCA
ACGAAGGTCA

ATGGAGGTCA
ATGGAGGTCA
GCGGAGGTCA
GTGGAGGTCA
CCTGAGGCCG

TTAAAGGTCA
TTAAAGGTCA
TTAAAGGTAA
TTAAAGGTAA
TTAAAGGTCA

ACCAAGGTCA
ACCAAGGTCA
ACCAAGGGGA
ACCAAGGGAC
ACCAAGGTCA

CTCAAGGTCA
CTCAAGGTCA
CTCAGGGTCA
TTCAAGGTCA
CTTAAGGTCG

ACCAAGGTCA
ACCAAGGTCA
ACCAAGGTCA
ACCAAGGTCA
ACCAAGGTCA

ACCAAGGTCA
ACCAAGGTCA
ACTGCGGTCA
ATGGAGGTCA
ACCACAGTTA

TTAAAGGTCA
TTAAAGGTTA
TTTAAGGTCA
TTTTAGGTCA
TTAAAGGTCA

CTCAAGGTCA
CTCAAGGTCA
CCCAAGGTTG
TCCAAGGTTG
TCCAAGGTCG

AAGAAGGTCA
AAGAAGGTCA
AAGAAGGTCA
AAGAAGGTCA
AAGAAGGTCA

CTCAAGGTCA
CTCAAGGTCA
TTCAAGGTCA
TTCAAGGTCA
TTTAAGGTCA

CTCAAGGTCA
CTCAAGGTCA
CTCAGGGTCA
TTCAAGGTCA
CTTAAGGTCG

CTCAAGGTCA
CTCAAGGTCA
CTCAGGGTCA
TTCAAGGTCA
CTTAAGGTCG

TTAAAGGTCA
TTAAAGGTCA
TAAAGGGTTA
TAAAGGGTTA
CTGAGGGTCT

TTAAAGGTCA
TTAAAGGTCA
TTAAATTTCA
TTAAGTTTCA
TTAAAGTTAA

CTCAAGGTCA
CTCAAGGTCA
TTCAAAGTCA
CTCAAAGTCA
TTCAAGGTCA

AAGAAGGTCA
AAGAAGGTCA
AAAAAGTGCA
AAAAAGTGCA
AAGAAGAGCA

CTCAAGGTCA
CTCAAGGTCA
CTCAAGGTCA
CTCAAGGTCA
CTCAAGGTCA

TTCGAGGTCA
TTCGAGGTCA
TTTGGGCTCA
TTTGGGCTCA
GTAAAGATCA

CTCAAGGTCA
CTCAAGGTCA
CTAGAGGTAA
CAGGAGGGAA
CCGGAGGGCA

ATGGAGGTCA
ATGGAGGTCA
GTAGAAGTCA
GGAGAAATCA
ATGGTGGTCA

TACAAGGTCA
TACAAGGTCA
CTCAGGGACT
CTCAGGATCT
CACAAGGTCT

ACCAAGGTCA
ACCAAGGTCA
ACAGAGATCA
ACAGAGGTCA
ACAAAGGTCA

CTCAAGGTCA
CTCAAGGTCA
CTCAAGGTCA
CTCAAGGTCA
CTCAAGGTCA

CTCAAGGTCA
CTCAAGGTCA
CCCAAGATCA
CCCAGGACCA
CCCATGGTCA

TACAAGGTCA
TACAAGGTCA
CTCAGGGACT
CTCAGGATCT
CACAAGGTCT

CTCAAGGTCA
CTCAAGGTCA
CTGAAGGCCT
CTGAAGGCCT
CCCAGGATCA

TACAAGGTCA
TACAAGGTCA
CTCAGGGACT
CTCAGGATCT
CACAAGGTCT

CTCAAGGTCA
CTCAAGGTCA
CTCAAGGTCA
CTCAAGGTCA
CTCAAGGTCA

CTCAAGGTCA
CTCAAGGTCA
CTCAAAGTCA
CTCAAAGTCA
CTCAAGGTTA

CTCAAGGTCA
CTCAAGGTCA
TCCAAGGTCA
TCCAAGGTCA
CCCAAGGTCA

ACCAAGGTCA
ACTAAGGTCA
GCCAAAGTCA
GCCAAGGTTA
ACCAAGGTTG

ACCAAGGTCA
ACCAAGGTCA
GCAAAGGTTC
CTCGGAGTTG
ACCAAGGCCC

CTCAAGGTCA
CTCAAGGTCA
GTCAAGGTCA
GTCAAGGTCA
CTCAAGGTCA

TACAAGGTCA
TACAAGGTCA
TACAAGGTCA
TACAAGGTCA
TACAAGGTCA

CTCAAGGTCA
CTCAAGGTCA
CTCAAGGTCG
CCAGGAGTCG
CTCAGCAATG

CTCAAGGTCA
CTCAAGGTCA
CTCAAGGTCA
CTCAAGGTCA
CTCAAGGTCA

CTCAAGGTCA
CTCAAGGTCA
CTCAAGGTCA
CTCAAGGTCA
CTCAAGGTCA

TTCGAGGTCA
TTCGAGGTCA
TTCGAGGTCA
TTCGAGGTCA
TTCGAGGTCA

AAGAAGGTCA
AAGAAGGTCA
GGAAGAATTG
GGGAGGGTCA
AACAGGATCA

TTAAAGGTCA
TTAAAGGTCA
TTTAAAATTA
TTATAAATTA
TTAAAGGTCA

CTCAAGGTCA
CTCAAGGTCA
CTCAAGGTCA
CTCAAGGTCA
CTCAAGGTCA

ACCAAGGTCA
ACCAAGGTCA
CCCAGGGTCA
CCCAGGGTCA
ACCAACGTGG

CTCAAGGTCA
CTCAAGGTCA
CTCAAGGTCA
CTCAAGGTCA
CTCAAGGTCA

TTAAAGGTCA
TTAAAGGTCA
TCAAAGATCA
TCAAAGATCA
GTAAAGGTAA

TACAAGGTCA
TACAAGGTCA
TACAACATAA
AACAACATAA
TACAAGGTCA

CTCAAGGTCA
CTCAAGGTCA
CTCAAGGTCA
CTCAAGGTCA
CTCAAGGTCG

CTCAAGGTCA
CTCAAGGTCA
GTGAAGGACA
GTGAGGTGCA
GACAAGGTCA

TTAAAGGTCA
TTAAAGGTCA
CTGGAATTCA
CTGGAATTCA
CTCAAGGTCA

TTAAAGGTCA
TTAAAGGTCA
TTTAAAACCA
TTCAAAACCA
TTAGAGGTTG

TTCGAGGTCA
TTCGAGGTCA
CTCGAGATCA
CTCGAGATCA
TTCTGGATCA

ACCAAGGTCA
ACCAAGGTCA
CCCAGGGTCA
CCCAGGGTCA
ACCAACGTGG

TTAAAGGTCA
TTAAAGGTCA
CTAAGGGTGA
TTAAGGGTGA
TCAAGGGTCA

CTCAAGGTCA
CTCAAGGTCA
TTCAAGGAGA
TTCAAGGAGA
TTCAAAGACA

ACCAAGGTCA
ACCCAGGTCA
GCCCAGGTCA
GCCCAGGTCA
ACGAAGGTCA

ACCAAGGTCA
ACCAAGGTCA
GCCAAAGTCC
GCCACGGTCT
ATCATGGTCA

CTCAAGGTCA
CTCAAGGTCA
CTCAAGGTCA
CTCAAGGTCA
CTCAAGGTCA

CTCAAGGTCA
CTCAAGGTCA
CTCAAGGTCA
CTCAAGGTCA
CTCAAGGTCA

CTCAAGGTCA
CTCAAGGTCA
GTGGAGGAAT
GCAGAGGAAT
CCCGAGGTCA

TTAAAGGTCA
TTAAAGGTCA
TTGCTGGTCA
TTGGTGGTCA
GTGAAGGTCA

TTCGAGGTCA
TTCGAGGTCA
TGGGAGGTCA
CAGGAGGTCA
GTCGAGGTCA

TTAAAGGTCA
TTAAAGGTCA
TTAACAATCA
TTTACAATCA
TTAAAGGGCA

TTCGAGGTCA
TTCGAGGTCA
TGGGAGGTCA
CAGGAGGTCA
GTCGAGGTCA

ATTGAGGTCA
ATTGAGGTCA
ATTGAGGTCA
ATTGAGGTCA
ATTGAGGTCA

AGCAAGGTCA
AGCAAGGTCA
AGCAAAATCA
AGCAAGATCA
GGCAAAGTCA

AGCAAGGTCA
AGCAAGGTCA
AGCAAAGTTA
AACAAAGTTA
AGCAAGGTTA

AGCAAGGTCA
AGCAAGGTCA
AGTAACGACA
AGTAATGCCA
AGCAAGGTCA

ATACAGGTCA
ATACAGGTCA
GTGTAGGTCA
GTGTAGGTCA
ACATAGGTGG

AGCAAGGTCA
AGCAAGGTCA
AGCAAGGTCA
AGCAAGGTCA
AGCAAGGTCA

ATACAGGTCA
ATACAGGTCA
ACACAGATCA
ACACAGATCG
TCCCGGGTCG

AACCAGGTCA
AACCAGGTCA
AAATAGGTCA
AAATAGGTCA
AACCGGATCA

AACCAGGTCA
AACCAGGTCA
AACCAGGTCA
AACCAGGTCA
AACCAGGTCA

AATAAGGTCA
AATAAGGTCA
AATAAGGCCA
AATAAGGCCA
AATAAGGTCA
