# Supplementary material for: Correlated Evolution of Positions within Mammalian cis Elements
Source: PLoS One. 2013 Feb 8;8(2):e55521. doi: 10.1371/journal.pone.0055521 (PMC3568137; doi:10.1371/journal.pone.0055521)
Supplement: Text Archive S1 — A compressed/ZIP file archive of all binding site data for the 64 PWMs used in our analysis. The individual files are named per PWM ID, so for instance, “MA0002.hits” corresponds to JASPAR PWM MA0002. This has 333 binding sites, each of length 9. Each binding site is grouped as a set of 5 aligned sequences corresponding to human, chimp, mouse, rat and dog (from first to last). A blank line separates binding sites from each other. (GZ) [file pone.0055521.s004.gz › Hits/MA0072.hits]

TATAAATAGGTCAG
TATAAATAGGTCAG
TATAAATAGGTCAG
TATAAATAGGTCAG
TATAAATAGGACAG

TATAAATAGGTCAG
TATAAATAGGTCAG
TATAAATAGGTCAG
TATAAATAGGTCAG
TATAAATAGGACAG

TGTAACTAGGTCAG
TGTAACTAGGTCAG
CTCAACTAGGTCAG
CTCAACTAGGTCAG
CTCAACTAGGTCAG

AGTAAGTAGGTCAG
AGTAAATAGGTCAG
GAGGAGCAGGTCCA
GAGGAATAGGTCCA
AAGGCCCCAACCCA

GAAAAATAGGTCAA
GAAAAATAGGTCAA
GAAAAGAAGGTAAA
GAAATGGGGACAAA
AAAGAATGGAACAA

AATATGTAGGTCAG
AATATGTAGGTCAG
AATATGTAGGTCAG
AATATGTAGGTCAG
AATATGTAGGTCAG

CAAAAATAGGTCAA
CAAAAATAGGTCAA
CAAAAATAGGTCAA
CAAAAATAGGTCAA
CAAAAATAGGTCAA

GAAAACTAGGTCAT
GAAAACTAGGTCAT
GAAAAGTAGGTCAT
GAAAACTAGGTCAT
GAAAACTAGGTCAC

CAAAAATAGGTCAA
CAAAAATAGGTCAA
CAAAAATAGGTCAA
CAAAAATAGGTCAA
CAAAAATAGGTCAA

CAAATGTAGGTCAG
CAAATGTAGGTCAG
CAAATATAGGTCAG
CATATGTAGGTCAG
CAAATGTAGGTCAG

CACAAGTAGGTCAA
CTCAAGTAGGTCAA
CCCAAGTAGGTCAA
CCCAAGTAGGTCAA
CCCAAGCAGGTCAA

CTAAATTAGGTCAG
CTAAATTAGGTCAG
CTAATTTAGCTCAG
CTAATTTAGCCCAG
CTAATTTAGGTCAG

AATAAATAGGTCAC
AATAAATAGGTCAC
AATAAAGAGCTCAC
AATAAAGAGGTCAC
AATAAATAGGTCAC

GTAAACTAGGTCAC
GTAAACTAGGTCAC
GTAAACTAAGTCCT
GTAAACTAAGTCCT
GTAGAGTAGGTCAC

TGTAATTAGGTCAC
TGTAATTAGGTCAC
TATAATTAGGTCAT
TATAATTAGGTCAT
CGTAATTAGGTCAC

AAAATGTAGGTCAC
AAAATGTAGGTCAC
AAAATGTAGGTCAC
AAAATGTAGGTCAC
AAAATGTAGGTCAC

TAGAATTAGGTCAG
TAGAATTAGGTCAG
CAGAATTAGGTCAG
CAGAATTGGGTCAG
CAGAATTAGGTCAG

AGTAATTAGGTCAT
AGTAATTAGGTCAT
AACAATTAGATCAT
GATACATAGATCAT
AACACTTAGATTAC

AAAAAATAGGTCAT
AAAAAATAGGTCAT
GGAAAATAGGCCAC
AGAAAATAGGCCAC
AGAAAATAGGTCAT

GAAATCTAGGTCAT
GAAATCTAGGTCAT
GTGGTCTAGGTCAT
AAGGTCTAGGTCAT
GCCGCGTGGGTTCA

AAAAAGTGGGTCAG
AAAAAGCGGGTCAG
AAGAAATGGGCCAG
AAGAAATGGGCCAG
AAAAAATGGGTCAG

GTTATATAGGTCAA
GTTATATAGGTCAA
GTTCCATGCGTTAA
CTTCCGTGCGTTAA
GTCACATAGGTTAA

AGGAAGTAGGTCAG
AGGAAGTAGGTCAG
AGGAAATAAATCCT
AGGAAATAAATCCT
AGGAAGTAGACTAC

AGGAAGTAGGTCAG
AGGAAGTAGGTCAG
AGGAAATAAATCCT
AGGAAATAAATCCT
AGGAAGTAGACTAC

GAAAACTGGGTCAG
GAAAACTGGGTCAG
GAAAACTGGGTCAG
GAAAACTGGGTCAG
GAAAACTGGGTCAG

GTAAAATAGGTCAC
GTAAAATAGGTCAC
GTAATTACGGTCAT
GAAATTTAGGTCCT
ATAAAATAGGTCAC

GGTAAGTGGGTCAA
GTTAAGTGGGTCAA
ACTATGTGGGTCAA
ACTATGTGGGTCAA
GGTAAATGGGTCAG

GGTAAGTGGGTCAA
GTTAAGTGGGTCAA
ACTATGTGGGTCAA
ACTATGTGGGTCAA
GGTAAATGGGTCAG

TCAATGTAGGTCAG
TCAATGTAGGTCAG
TCAATATAGGTCAG
TCAATGTAGGTCAA
TCAATGTAGGTGAG

GATAAATGGGTCAA
GATAAATGGGTCAA
GATAAATGGGTCAA
GATAAATGGGTCAG
TATAAATGGGTCAA

TAGATTTAGGTCAG
TAGATTTAGGTCAG
TTGATTTAGGTCAG
TTGATTTAGGTCAG
TAGATTTAGGTCAG

CATAACTGGGTCAT
CATAACCGGGTCAT
TCTAACTGGATCAT
TCTAACAGGATCAC
CATAACTAGGTCAT

TACAAATAGGTCAG
TACAAATAGGTCAG
TACAGCTATATCGG
TACAGCTATATTAG
TGCAAATATGTCAG

AGTACGTAGGTCAA
AGTACGTAGGGCAA
CGTACGTAAGGCAA
CGTACGTATAGCAA
CGTACGTAAGGCAG

ACAATGTAGGTCAG
ACAATGTAGGTCAG
ACAAGTTAACTCCG
ACAAGTTAACTCCA
ACAGTGCAAATCAG

AAAATCTGGGTCAA
GAAATTTGGGTCAG
AAAATCTGGGTCAA
AAAATTTGGGTCAC
AAAATCTGGGTCAA

GATAATTGGGTCAC
GATAATTGGGTCAC
GGTAATTGGGTCAC
GGTAATTGGGTCAC
GATAATTGGGTCAC

ATTACTTAGGTCAA
ATTACTTATGTCAA
ACCACCTGCCTCAC
ATCACCTGCCTCAC
ATTATCTGTCTCCT

GCAATGTAGGTCAG
GCAATGTAGGTCAG
AAAATGTAGGTCAG
GAAATGTAGGTCAG
GAAATGTAGGTCAG

TTTACCTAGGTCAG
TTTACCTAGGTCAG
TTTATCTAGGATAC
TTTATCCAGAGTTC
CTTATCTATTATTA

GATAATTGGGTCAC
GATAATTGGGTCAC
GGTAATTGGGTCAC
GGTAATTGGGTCAC
GATAATTGGGTCAC

AAAATCTGGGTCAA
GAAATTTGGGTCAG
AAAATCTGGGTCAA
AAAATTTGGGTCAC
AAAATCTGGGTCAA

AAAATCTGGGTCAA
GAAATTTGGGTCAG
AAAATCTGGGTCAA
AAAATTTGGGTCAC
AAAATCTGGGTCAA

GATAATTGGGTCAC
GATAATTGGGTCAC
GGTAATTGGGTCAC
GGTAATTGGGTCAC
GATAATTGGGTCAC

TAAAAGTTGGTCAG
TAAAAGTTGGTCAG
TAGAGGTGGGTGGG
TAGGGGTCGGTGGG
TAAAAGTTGGTCAG

CTAACCTAGGTCAA
CTAACCTAGGTCAA
CTGTCCTGGACCAA
CTGTCCTGGATCAA
CTAACTTTGGTCCA

CTAACCTAGGTCAA
CTAACCTAGGTCAA
CTGTCCTGGACCAA
CTGTCCTGGATCAA
CTAACTTTGGTCCA

TTTAAATGGGTCAA
TTTAAATGGGTCAA
TTAAAATGGGAGCA
TTAAAATAGGAACA
CTTCAGTGGAACAA

AATATCTGGGTCAG
AATATCTGGGTCAG
AGTATCTAGGTCAA
AGTATCTGGGTCAA
ACCCTCCGGGTCGG

TCTATTTAGGTCAC
TCTATTTAGGTCAC
TCTCCAGAGGTCAC
TCTCCTGAAGTCAC
TCCATTTAAGTCCC

AATAAGTTGGTCAC
AATAAGTTGGTCAC
AGGAAGTTGGTCAC
AGAAAGTTGGTCAC
AAGAAGTTGGTCAC

TGTAAGTGGGTCAC
TGTAAGTGGGTCAC
TGTAAGTGGGTCAC
TGTAAGTGGGTCAC
TGTAAGTGGGTCAC

GATAAATGGGTCAG
GATAAATGGGTCAG
GTTAAAGGGATCAG
GTTAAAGGGATCAG
GATAAAGGGGTCAG

GGAAGGTAGGTCAA
GGAGGGTAGGTCAA
GAGGGGGAAGCCAA
GAGGAGGAGGCCAA
GAGAGGGGAGCAGA

AATAAGTTGGTCAC
AATAAGTTGGTCAC
AGGAAGTTGGTCAC
AGAAAGTTGGTCAC
AAGAAGTTGGTCAC

CATAAGTAGGTGAA
CATAAGTAGGTGAA
TATAAGTAGGTAAA
CATAAGCAGGTGAA
CATAAGTAGGTGAA

TATAAATTGGTCAA
TATAAATTGGTCAA
TATAAATGGTCCAA
TATAAATGGCCCAA
TATAAATTGGACAA

AGGAATTAGGTCAC
AGGAATTAGGTCCC
AAGCATCAGGTCAT
AAGTATCAGGTCAC
AGAAATCTGGTCAC

GATAACTAGGTCCA
GATAACTAGGTCCA
GATAACTATAGCCA
GATAGCTATGTCCA
GATAACTAAGTCCA

TATAATTAGCTCAA
TATAATTAGCTCAA
TATAATTAGCTCAA
TATAATTAGCTCAA
TATAATTAGCTCAA

CATAACTAAGTCAA
CATAACTAAGTCAA
CTTATCTAAAACAA
CATATCTCAGACAA
CATAACTAGACCAA

ACAAAATAGGTCAT
ACAAAATAGGTCAT
ATCAAATAGGTCAC
ATCAAATAGGTCAC
ATAAAACAGGTGAC

GGAAAGTGGGTCAG
GGAAAGTGGGTCAG
GGAAAGTGGGTCAG
GGAAAGTGGGTCAG
CGAAAGTAGGTCAC

TTGATTTAGGTCAG
TTGATTTAGGTCAG
CAGATTTAGTTTGA
CAGACTTAGGTTGG
GGGATTTAGGACAG

CCAATCTAGGTCAC
CCAATCTAGGTCAC
CCAATCTAGGTCAC
CCAATCTAGGTCAC
CCTATCTAGGTCAC

AAAACTTAGGTCAC
AAAACTTGGGTCGC
AAAACTTAGATTCC
AAAGCTTAGATTCC
AAAGCTTACGTCCC

GGGATTTAGGTCAA
GGGATTTAGGTCAA
GGGACTTAGGTTAG
GGGACTTAGGTCAA
GGTATTTAGGTCAA

GATAAATCGGTCAA
GATAAATCGGTCAA
GGTAAATCAGTAAA
GGTAAGTCAGTGAG
GAGTCCTCGGTTAA

ATTAATTGGGTCAC
ATTAATTGGGTCAC
ATTAAAGGAGCCAC
ATTAAAGGAGCCAC
ATTAAAAGGGCCAC

TTGATCTAGGTCAC
TTGATCTAGGTCAC
TTGATCTAGGTCAC
TTGAACTAGGTCAC
TTGATCTAGGTCAC

GAAACTTAGGTCAC
GAAACTTAGGTCAC
GAGACTAACATCAC
GACACTGATGTCAC
AAAACTGAGTTCAC

ATCATCTAGGTCAG
ATCATCTAGGTCAG
ACCATATAGGTTAG
ACCATCTAGGTTAG
GTCATTTAGATCAG

ATCATCTAGGTCAG
ATCATCTAGGTCAG
ACCATATAGGTTAG
ACCATCTAGGTTAG
GTCATTTAGATCAG

TAGAAGTTGGTCAA
TAGAAGTTGGTCAA
TCGCAGTTGGTCAA
TCGCAGTTGGTCAA
TAGGGGTTGGTCAA

ATCATCTAGGTCAG
ATCATCTAGGTCAG
ACCATATAGGTTAG
ACCATCTAGGTTAG
GTCATTTAGATCAG

GATAATTAGGGCAA
GATAATTAGGGCAA
GATAATTAGGGTAA
GATAATTAGGGTAA
GAGCGCTGGGGCGG

GATAATTAGGGCAA
GATAATTAGGGCAA
GATAATTAGGGTAA
GATAATTAGGGTAA
GAGCGCTGGGGCGG

TAGAAGTTGGTCAA
TAGAAGTTGGTCAA
TAGAAATTCTCCAG
TAGAAATTCTCCAG
TAGAAATTCTCTAA

GAGAAGTGGGTCAG
GAGAAGTAGGTCAG
GACAAGCGGGACGG
GAGAAGCGGGACGA
AAGAAGTGGGTCGG

CAAAACTAGGACAA
CAAAACTAGGACAA
CATAACTGGGCCCA
CGTAATTGGGCCCA
CAAAACTAGGACAA

GAGAAGTGGGTCAG
GAGAAGTAGGTCAG
GACAAGCGGGACGG
GAGAAGCGGGACGA
AAGAAGTGGGTCGG

CAAAACTAGGACAA
CAAAACTAGGACAA
CATAACTGGGCCCA
CGTAATTGGGCCCA
CAAAACTAGGACAA

TAGAAGTTGGTCAA
TAGAAGTTGGTCAA
TAGAAATTCTCCAG
TAGAAATTCTCCAG
TAGAAATTCTCTAA

TAGAAGTTGGTCAA
TAGAAGTTGGTCAA
TAGAAATTCTCCAG
TAGAAATTCTCCAG
TAGAAATTCTCTAA

GATAATTATGTCAA
GATAATTATGTCAA
GATAATTATGTCAA
GATAATTATGTCAA
GATAATTGTGTCAA

AAAAGATAGGTCAG
AAAAGATAGGTCAG
AAAAGGAAGGTCAT
AAACGAAAGGTCAT
AAAAGATAGGTCAG

GCTAACTGGGTCAG
GCTAACTGAGTCAG
ACCTTCTGGGCCAG
ACTGTTAGGGCTAG
GCCTTCTGGGTCAG

CTCATCTAGGTCAG
CTCATCTAGGTCAG
CTCATCTAGATGGG
CCTACCTAGATGGG
TTCCTCTGGGTCCG

CTAAACTGGGTCAT
CTAAACTGGATCAT
CTGAACTGGTTTAA
CTAAACTTGTTTAA
CTAGAACAGTTGAA

GTGATTTAGGTCAG
GTGATTTAGGTCAG
GTGATTTAGGTCAG
GTGATTTAGGTCAG
GTGATTTAGGTCAG

GTAAAATGGGTCAA
GTAAAATGGGTCAA
ACAGGCAGGGTCAA
ACAGTCACGGTCAA
GTGAACTGGGTCAA

TAAAAGTAGGGCAG
TAAAAGTAGGGCAG
TTAAAGTTGAAGAG
TTAAAGTTGAATAA
TAAAAGTAGGGCAG

GTAAAATGGGTCAA
GTAAAATGGGTCAA
GTAAAATGGGTCAA
GTAAAATGGGTCAA
GTAAAATGGGATAA

CTAAACTGGGTCAT
CTAAACTGGGTCAT
CTGAACTAGGTCAC
CTGAACTAGGTCAC
CTAAACTGGGTCAA

AAAAATTAGTTCAA
AAAAATTAGTTCAA
AAGAGTTAATTCAA
AGAAATTAATTCAA
AAAAGTTCACTCAA

AAAATCTGGGTCAC
AAAATCTGGGTCAC
GAAATCTGGGTCAC
GGAATCTGGGTCAC
AAGCCCTGGCACAC

AGAAAGTGGGTCAT
AGAAAGTGGGTCAT
AGAAAGTGGGTCAT
AGAAAGTGGGTCAT
AGAAAGTGAGTCAT

TAGAACTGGGTCAC
TAGAACTGGGTCAC
TAGGATCGGACCAC
TAGGACTGAACCAC
CAGGACACCGTCTC

GGAAGCTAGGTCAG
GGAAGCTAGGTTAG
GGCAGCAGGGAGAT
GGCAGCCGGGCGAC
GGTAACTGGGCTCT

AAAATCTGGGTCAC
AAAATCTGGGTCAC
CAAATCTATGTCTT
CAAATCTACGTCAT
CAAATCTGGGTCAC

TAGAACTGGGTCAC
TAGAACTGGGTCAC
TAGGATCGGACCAC
TAGGACTGAACCAC
CAGGACACCGTCTC

GGAAGCTAGGTCAG
GGAAGCTAGGTTAG
GGCAGCAGGGAGAT
GGCAGCCGGGCGAC
GGTAACTGGGCTCT

AAAAATAAGGTCAA
AAAAATAAGGTCAA
AAAAATAAGGTCAA
AAAAATAAGGTCAA
GAAAATAAGGTCAA

TGTGAGTAGGTCAA
TGTGAGTAGGTCAA
TCTGAGTAGGACCA
TCTGGGTAGGACAA
TGTGAGTAGGTCCA

GGAAAGTGGGTCAC
GGAAAGTGGGTCAC
GAAAAGTAAGTCAC
AGAAAATAAGTCCC
GGGAAGTGGGTCAG

CTAAATTTGGTCAA
CTAAATTTGGTCAA
CTAAATTTGGTCAA
CTAAATTTGGTCAA
CTAAATTTGGTCAA

ATTAAATGGGTCAG
ATTAAATGGGTCAG
ATTAAATGGGTCAG
ATTAAATGGGTCAG
ATCAGGTGGGTCCG

GACAGCTAGGTCAA
GACAGCTAGGTCAA
GACAGCTAGTTCAA
GACAGCTAGTTCAA
CACAAGCAGGTCCC

TTCAACTGGGTCAA
TTCAACTGGGTCAA
CTCCACTAGGTGCA
CTCCAATAGGTGCA
CTCAAACGGGTCCA

TTCAACTGGGTCAA
TTCAACTGGGTCAA
CTCCACTAGGTGCA
CTCCAATAGGTGCA
CTCAAACGGGTCCA

ATTAATTTGGTCAG
ATTAATTTGGTCAG
GGTCACCTGCTCAA
GGCGCCTCGCTCAA
ATTAACTTTTTCAT

TTCAACTGGGTCAA
TTCAACTGGGTCAA
CTCCACTAGGTGCA
CTCCAATAGGTGCA
CTCAAACGGGTCCA

CTTAAGTATGTCAA
CTTAAGTATGTCAA
CTTATGTATGTCAA
CTTAAGTATGTCAA
CTTAAGTACGTCAA

AAAAAGTAGGTTAG
AAAAAGTAGGTTAG
AGAAAGCAAGCTGG
AGAAAGTAAGTTGG
AAAGAGTAGGTTGG

CTTAAGTATGTCAA
CTTAAGTATGTCAA
CTTATGTATGTCAA
CTTAAGTATGTCAA
CTTAAGTACGTCAA

AAAAAGTAGTTCAG
AAAAAGTAGTTCGG
AAAAAGTAGTTCAT
AAGAAGTAGTTCAT
AAAAAGTAGTTCAG

TAAGAGTAGGTCAC
TAAGAGTAGGTCAC
TAAGAGCAGGTCAC
TAAGAGCAGGTCAC
TAAGAGCACGTCAC

TATAAATAGGTCCA
TATAAATAGGTCCA
TATAAATAGGTCTG
TATAAATAGGTCTG
TATAAATAGGACTG

TTTTAGTAGGTCAG
TTTTAGTAGGTCAG
TGTTAGTAGGTCAG
TTTTAGTAGGTCAG
TTTTAGTAGGTCAG

GAAAAGCAGGTCAG
GAAAAGCAGGTCAG
AAAAGGCAGGCAAG
AAAAGGCAGGCAAG
AAAAAGCAGGTCAA

AGGATCTAGGTCAC
AGGATCTAGGTCAC
AGGATATAGGTCAG
AGGATATAGGTCAG
AGGATCTAGGTCAC

TATAACTAGGTAAT
TATAACTAGGTAAT
CATTTCCAGATAAC
TGTGATTAGATAAC
TACCAGTAGATAAT

TTTAATAAGGTCAA
TTTAATAAGGTCAA
TTCAATAAGGTCAA
TTCAATAAGGTCAA
TTTAATAAGGTCAA

TTTAAATGGGTCAC
TTTAAATGGGTCAC
TTTTAAGGAGACAC
TTTTAAGGAGACAA
TTTTAATGGGCCAC

GAAAAGCAGGTCAG
GAAAAGCAGGTCAG
AAAAGGCAGGCAAG
AAAAGGCAGGCAAG
AAAAAGCAGGTCAA

TGCATTTAGGTCAG
TGCATTTAGGTCAG
TGCATTTAGGTCAG
TGCATTTAGGTCAG
TGCATTTAGGTCAG

CAAAAGTAGATCAG
CAAAAGTAGATCAG
AGTCCATAGATTAG
AGTACATAGATTAG
AGAAAGTAGATTAG

GGAAAATGGGTCAA
GGAAAATGGGTCAA
GGAAAATGGGTCAA
GGAAAATGGGTCAA
GGAAAATGGGTCAA

TATATCTAGGACAA
TATATCTAGGACAA
AAAGTACGGGTCAC
AAAATACGGGGCGT
CAAGCCTGCGAGGA

TCTAGGTAGGTCAC
TCTAGGTAGGTCAC
TCTAGGTAGGTCAC
TCTAGGTAGGTCAC
TTTAGGTAAGTCAC

TTTTAGTAGGTCAG
TTTTAGTAGGTCAG
TGTTAGTAGGTCAG
TTTTAGTAGGTCAG
TTTTAGTAGGTCAG

GGAAACTGGGTCAT
GGAAACTGGGTCAT
GAAAACTGGCACAG
GAAAACTGGCACGG
GGGAACTGGGTCAG

GAAAATTCGGTCAT
GAAAATTCGGTCAT
GGAGAGTCGGTCAT
GGAGTGTCAGTCAT
ACAGACCTGGTTTT

CTGATTTAGGTCAC
CTGATTTAGGTCAC
CTGATTTAGGTCAC
CTGATTTAGGTCAC
CTGATTTAGGTCAC

ATTATCTTGGTCAA
ATTATCTTGGTCAA
ATTATCTTGTGCAA
ATTATCTTGTGCAA
ATTATCTTGGGCAA

AATGAATAGGTCAA
AATGAATAGGTCAA
AATGAACAGGTTAG
AATGAACAGGTTAG
AATGAACAGGTCAA

TTTAAGTAGGTAAG
TTTAAGTAGGTAAG
TCCAGGAAGTCAAG
TCCAGAAAGTCAAG
TTTAAGAAAGTAAA

ATAATCTGGGTCAG
ATAATCTGGGTCAG
ATGATCTGGGTCAG
ATGATCTGGGTCAG
ATGATCTGGGTCAG

GGGAAGTGGGTCAA
GGATAGTGGGTCAA
AGAAAGTGGGTCAT
ACAAAGTGGGTCAA
AAAAAGTGGGTCAG

GATGTGTAGGTCAA
GATGTGTAGGTCAA
GATATGAGGGTCAG
GATCTGAGGGTAAA
GATGTGTAGGTCAA

GAAAATTCGGTCAT
GAAAATTCGGTCAT
GGAGAGTCGGTCAT
GGAGTGTCAGTCAT
ACAGACCTGGTTTT

AATATATGGGTCAG
AATATATGGGTCAG
AATATGTGAGTCAA
AATATGTGAGTCAA
AATATATGTGCCAA

TAAAATTAGGTCTG
TAAAATTAGGTCTG
TAAAATTACGTTAG
TAAAATTAAGTTTG
TAAAATTAGGTTTG

GAAAATTCGGTCAT
GAAAATTCGGTCAT
GGAGAGTCGGTCAT
GGAGTGTCAGTCAT
ACAGACCTGGTTTT

AATATCTAGGTAAA
AATATCTAGGTAAA
AATATCTAAGTAAG
AATATCTAAGTAGA
AATATCTAGGTAAA

AATAAATAAGTCAA
AATAAATAAGTCAA
AACAAGCAAGCCAG
AGCAAGTCAGTCAG
AATAAATAAGTCAA

TATAAATTGGTCAT
TATAAATTGGTCAT
TATAAATTGGTCAT
TATAAGTTGGTCAT
TATGCGCTGGTCAT

TAAAACTAGGTAAC
TAAAACTGGGTAAC
TAAAAGTACCTAAT
TAAAAGTACATAAT
TAAAAGTGGATAAT

CATAAGTAAGTCAT
CATAAGTAAGTCAT
TTTAGGCAAACCCT
ATTAGACAAACCCT
CCTGGATAAGTCAT

TAAATGTAGGTCGA
TAAATGTAGGTCGA
CAAGTGTGGTTCGG
CAATTGTAGTTCAG
TGGCTATAGGCCAA

AAGACTTAGGTCAG
AAGACTTAGGTCAG
AGGAATTAGATCCT
AGGAATTAGACACT
ACGACTGGCCTCAA

TATAAATTGGTCAT
TATAAATTGGTCAT
TATAAATTGGTCAT
TATAAGTTGGTCAT
TATGCGCTGGTCAT

GAAATGTTGGTCAG
GAAATGTTGGTCAG
AAAATGTTGGTCAG
AAAATGTTGGTCAG
AAGTTGTTGGTCAG

TACATATAGGTCAT
TACATATAGGTCAT
TGCAAAAGGATCCC
TACCCCTGGGTCAC
CTAATGTGGGTTAT

ATTAATTAGCTCAA
ATTAATTAGCTCAA
ATTAAATAACCCAG
ATTAAATAACCCAA
ATTAATCAGTTCAA

AAGACTTAGGTCAG
AAGACTTAGGTCAG
AGGAATTAGATCCT
AGGAATTAGACACT
ACGACTGGCCTCAA

AAAAAGTAGGTCCC
AAAAAGTAGGTCCC
GCAAAGAAAGTACG
GCAAAGAAAGTACG
GCAAAATAGGTACT

GACACCTAGGTCAG
GACACCTAGGTCAG
GAAACTCTGCTCAG
GAAACTCTGCTCAG
GAAAGCCAGCTAAA

CCTAATTTGGTCAA
CCTAATTTGGTCAA
TCTAAGTTGGTCAG
CCTAATTTGGTCAA
CCTAATTTGGTCAA

AATCATTAGGTCAT
AATCACTAGGTCAT
AATCACTGAGTCGT
AATCACCGAGTCGT
AATCATCAGGTTAT

CTTAATTAGCTCAA
CTTAATTAGCTCAA
CTTAATCAGGTAAA
CTTAATCAGGTAAA
CTTAATCAGCTCAA

AAAAAGTAGGTCCC
AAAAAGTAGGTCCC
GCAAAGAAAGTACG
GCAAAGAAAGTACG
GCAAAATAGGTACT

CTTATGTGGGTCAT
CTTATGTGGGTCAT
CTTATGAGGGTGGT
CTTATGAGGGTGAT
CATATATGGGTGAT

GATAAATAGATCAA
GATAAATAGATCAA
GAAGGAAGGATGAG
ATAGCACAGAGGAT
GGCAGCGAAACCAG

TAAAACTATGTCAT
TAAAACTATGTCAT
TAAAACTATGTCCT
TAAAACTATGTCCT
TAAAACTAGGTCAT

AAAAATTATGTCAG
AAAAATTATGTCAG
AGAAATGACTTCAG
AGAAATGACTTCAG
AAAAATGATTTCAG

CATATCCAGGTCAA
CATATCCAGGTCAA
CAAGTCAAGGTCAA
CAAGTCAAGGGCAA
CTTATCAAGGTCAA

ATTAATTTGGTCAC
ATTAATTTGGTCAC
CTTACTTTGATCAA
CTTACTTTGGTCAA
CTTACCCTGTTTAC

CATATCCAGGTCAA
CATATCCAGGTCAA
CAAGTCAAGGTCAA
CAAGTCAAGGGCAA
CTTATCAAGGTCAA

TAAAAATATGTCAA
TAAAAATATGTCAA
TAAACATATATTAA
TAAAAATATATAAG
TAAATAAATGTTTA

CCAAAGTGGGTCAC
CCAAAGCGGGTCAC
CCAAAGTAGGTCAC
CCAAAGTAGGTCAC
CCCAAGTGGGTCAC

TTAAATTAAGTCAA
TTAAATTAAGTCAA
TTAAATTAAGTCAA
TTAAATTAAGTCAA
TTAAATTAAGTCAA

TGTAAGTAGGGCAG
TGTAAGTAGGGCAG
TCTAAATAGTATGT
TCTAAATAGTATGA
TATAAATAGGATGA

CAAAATTAAGTCAG
CAAAATTAAGTCAG
CAAAATTAGGTCAG
CAAAATTAGGTCAG
CAAAATCAGATCAG

GAACAATAGGTCAA
GAACAATAGGTCAA
GAACAATAGGTCAA
GAACAATAGGTCAA
GAACAATAGGTCAA

TGTAAGGAGGTCAG
TGTAAGGAGGTCAG
TAGAAGGAGGTCAG
TAGAAGGAGGTCAG
TGTAAGGAGGTCAG

AGTATTTGGGTCAG
AGTATTTGGGTCAG
AAAATTTGGGGCCT
AAAATGTGGGGCCT
AGTATTTAGGGTAG

CCAAACTGGGTCAC
CCAAACTGGGTCAC
CCGAAGTGGGTCAC
TCGAAGTGGGTCAC
CCGAACTGGGTCAG

GGAAAGTAGGTGAA
GGAAAGTAGGTGAA
AGAGAGCGCGAGAA
GGAGAGTGCGTGAA
GGAGAGTAGGTTGA

GATTTTTAGGTCAA
GATTTTTAGGTCAA
GGCCTTTAGGTCAG
GGTCTATAGGTCAG
ACTTTTTCGGCAAA

CATAATTAGGTCTC
CATAATTAGGTCTT
TATAATTAGGTCTC
TATAATTAGGTCTC
TAGAATCGGACCTC

TATATCTAGGCCAG
TGTATCTAGGCCAG
TAGATCTAAGCCAG
TAGATCTAAGCCAG
TAAATCTAGACCAT

CAGAACTTGGTCAG
CAGAACTTGGTCAG
GAGAGCGTGGCCAA
AAAAACTTGACCAA
CAGAACTTGGTGCA

GGAAAGTAGGTGAA
GGAAAGTAGGTGAA
AGAGAGCGCGAGAA
GGAGAGTGCGTGAA
GGAGAGTAGGTTGA

AAAAAATATGTCAA
AAAAAATATGTCAA
GGAAAAGGTGGGAA
GGAAAGAGTGGGAA
AAAAAGAAAAAAAA

CAGAACTTGGTCAG
CAGAACTTGGTCAG
GAGAGCGTGGCCAA
AAAAACTTGACCAA
CAGAACTTGGTGCA

CAATTCTAGGTCAA
CAATTCTAGGTCAA
CAACCCTAGGTCAA
CAGGCCTAGGTCAA
CAGTTCTAGATCAA

AAAAACTAGGTTAT
AAAAACTAGGTTAT
GAAAAGTGGGGCAT
GAAAAGTGGGGCAT
AAAAACTGGGTCAC

ATAAATTAGTTCAA
ATAAATTAGTTCAA
ATACGCCAGCTCAG
ATGAGCCAGCTCAG
ATAAATTGGTTCAC

TATATCTAGGTAAG
TATATCTAGGTAAG
TATATCTAGGTAAG
TATATCTAGGTAAG
TATATCTAGGTAAG

CAATTCTAGGTCAA
CAATTCTAGGTCAA
CAACCCTAGGTCAA
CAGGCCTAGGTCAA
CAGTTCTAGATCAA

CAGAACTTGGTCAG
CAGAACTTGGTCAG
GAGAGCGTGGCCAA
AAAAACTTGACCAA
CAGAACTTGGTGCA

AATATTTAGCTCAA
AATATTTAGCTCAA
AATGTTTAGCTAGG
AATGTTTAGCTAGG
AATATTCAGCTCAG

GACAAATGGGTCAA
GACAAATGGGTCAA
GACGAATGGGTTAA
AACAAACTGGTCAA
GACAAATGGATCAA

CAGAACTTGGTCAG
CAGAACTTGGTCAG
GAGAGCGTGGCCAA
AAAAACTTGACCAA
CAGAACTTGGTGCA

GAAAAGTATGTCAT
GAAAAGTATGTCAT
GGAAAATATGTTGT
GGAAAATATGTTGT
GAAAAGAAAGTCAC

GGTAGATAGGTCAG
GGTAGATAGGTCAG
GGTAGATAGGTCGG
GGTAGATAGGTCAG
GGTGGATAGGTCAG

GAAATGTAGTTCAA
GAAATGTAGTTCAA
GAGACGTAGTCCGA
GAGACGTAGTCCAA
GAAACGTAGTCCTA

GAAAACTACGTCAC
GAAAACTACGTCAC
TAAAATTACGTCAC
TAAAATTACGTCAC
GAATACGACGTCAC

AATGTGTAGGTCAG
AATGTGTAGGTCAG
AGTGTATTCATTAG
AGTGTATTTATCAG
AGTGTGTATGTCAG

AGTAATTAGGTAAA
AGTAATTAGGTAAA
GGTAACTAGGTAAA
GGCAATTGGGTTAA
AGTAATTAGGTAAA

CAGAACTTGGTCAG
CAGAACTTGGTCAG
CAGGACTCGATGGG
CAGGACTCGGTGAG
CAGGGCCTGGTCCA

CAATTCTAGGTCAA
CAATTCTAGGTCAA
CAACCCTAGGTCAA
CAGGCCTAGGTCAA
CAGTTCTAGATCAA

GGAAAGTAGGTGAA
GGAAAGTAGGTGAA
AGAGAGCGCGAGAA
GGAGAGTGCGTGAA
GGAGAGTAGGTTGA

GAAAACAAGGTCAT
GAAGAAAAGGTCCT
TTAAGTAAGGCCAC
CAGATCAAGTCCCT
CCCAGTGGGGTCCT

ATGAATTGGGTCAG
ATGAATTGGGTCAG
GCAAATTGGATGCA
GCAAATTGAATGGA
ATGAATTGGATCAG
