# Supplementary material for: Correlated Evolution of Positions within Mammalian cis Elements
Source: PLoS One. 2013 Feb 8;8(2):e55521. doi: 10.1371/journal.pone.0055521 (PMC3568137; doi:10.1371/journal.pone.0055521)
Supplement: Text Archive S1 — A compressed/ZIP file archive of all binding site data for the 64 PWMs used in our analysis. The individual files are named per PWM ID, so for instance, “MA0002.hits” corresponds to JASPAR PWM MA0002. This has 333 binding sites, each of length 9. Each binding site is grouped as a set of 5 aligned sequences corresponding to human, chimp, mouse, rat and dog (from first to last). A blank line separates binding sites from each other. (GZ) [file pone.0055521.s004.gz › Hits/MA0073.hits]

CCCCACCCCACCCCCCACCC
CCCCACCCAACCCCCCACCC
CCCCACCCCACCCCCCACCC
CCCCACCCCACCCCCCACCC
CCCCACCCAACCCCCCACCC

CCCCACCACACCCCCACCCC
CCCCACCACACCCCCACCCC
CCCCACCACACCCCCACCCC
CCCCACCACACCCCCACCCC
CCCCACCACACCCCCACCCC

CCCCACCACACCCCCACCCC
CCCCACCACACCCCCACCCC
CCCCACCACACCCCCACCCC
CCCCACCACACCCCCACCCC
CCCCACCACACCCCCACCCC

CCCCACCACACCCCCACCCC
CCCCACCACACCCCCACCCC
CCCCACCACACCCCCACCCC
CCCCACCACACCCCCACCCC
CCCCACCACACCCCCACCCC

CCCCACCACACCCCCACCCC
CCCCACCACACCCCCACCCC
CCCCACCACACCCCCACCCC
CCCCACCACACCCCCACCCC
CCCCACCACACCCCCACCCC

CCCCACCACACCCCCACCCC
CCCCACCACACCCCCACCCC
CCCCACCACACCCCCACCCC
CCCCACCACACCCCCACCCC
CCCCACCACACCCCCACCCC

CCCCACCACACCCCCACCCC
CCCCACCACACCCCCACCCC
CCCCACCACACCCCCACCCC
CCCCACCACACCCCCACCCC
CCCCACCACACCCCCACCCC

CCCCACCACACCCCCACCCC
CCCCACCACACCCCCACCCC
CCCCACCACACCCCCACCCC
CCCCACCACACCCCCACCCC
CCCCACCACACCCCCACCCC

CCCCACCCCACCCCCGCCCA
CCCCACCCCACCCCCGCCCA
CCCAACCTTACCCCAGCCCG
CCCAACCTTACCCTAGCCCC
CTCCACCTCACCCCCGCCCT

CCCCACCCCACCCCCGCCCA
CCCCACCCCACCCCCGCCCA
CCCAACCTTACCCCAGCCCG
CCCAACCTTACCCTAGCCCC
CTCCACCTCACCCCCGCCCT

CCCCACCCCACCCCACCCCA
CCCTACCCCACCCCACCCCA
CCCTCCCCGCCGCCACCCTG
TCTTCCCGGCCGACACCCTG
CCAACCCCGCCTCCCCTCCC

CCCCCACCCATCCACCCACC
CCCCCACCCATCCACCCACC
CCCCCACCCATCCACCCACC
CCCCCACCCATCCACCCACC
CCCCCACCCATCCACCCACC

CCCCCACCCATCCACCCACC
CCCCCACCCATCCACCCACC
CCCCCACCCATCCACCCACC
CCCCCACCCATCCACCCACC
CCCCCACCCATCCACCCACC

CCCCACCCCACCCCACCCCA
CCCCACCCCACCCCACCCCA
CCCCGCCCCGCCCCACCCCC
CCCCGCCCCGCCCCACCCCC
CCCCACCCCACCCCGCCCCC

CCCCACCCCACCCCACCCCA
CCCCACCCCACCCCATCCCA
CCCGCCGCCACCCTGTGACA
CCGGCCGACACCCTGTGCCA
CCCGCCTCCCCTCCCGGCCC

ACCCAAAACACCTCCCTCCA
ACCCAAAACACCTCTGTCCA
AGCCAAAATAACTTCTAATA
AGCCAAAATAACTTCTAACA
AGCCAAAATTCCTCTGTCCA

CCCCACCCCACCCCACCCCA
CCCCACCCCACCCCACCCCA
CCCCACTCCACCCCACCCAC
CCCCACTCTACCCCACCCAC
CCCCACCCCACCCCACCGCA

CCCCCACCCATCCACCCACC
CCCCCACCCATCCACCCACC
CCCCCACCCATCCACCCACC
CCCCCACCCATCCACCCACC
CCCCCACCCATCCACCCACC

CCCCACCCCACCCCACCCCA
CCCCACCCCACCCCACCCCA
CCCCGCCCCGCCCCACCCCC
CCCCGCCCCGCCCCACCCCC
CCCCACCCCACCCCGCCCCC

CCCCCCACCACCCCACCACC
CCCCCCACCACCCCACCACC
CCCACCACCACCCCACCACC
ACCACCACCACCCCACCACC
CCCCCCACCACCCCACCACC

CCCCCACCCACCCCACCCGC
CCCCCACCCACCCCACCCGC
CCCCCACCCACCCCACCCGT
CCCTCACCCACCCCACCCGT
CCCCCGCCCCCCCCACCCGC

CCCCAAGCCTCCCCCCACCC
CCCCAAGCCTCCCCCCACCC
CCTTGAGCTGACTCCCATCC
CCTTAAGCCAACTCCTACCT
CCCCAAGTCACCCCCCAACC

CCCCGCCCCACCCCCACCCC
CCCCGCCCCACCCCCACCCC
CCCCGCCCCGCCCCGCCCCG
CCCCGCCCCGCCCCCGCCCG
CCCCGCCCCACCCCCACACA

CCCCTACCCAGCCCCACCCC
CCCCTACCCAGCCCCACCCC
CCCCCTCCCAGCCCCACTTG
CCCCCTCCCAGCCCCACTTG
CCTGCTCCCGGCCCCACCCC

CCCCCACCCACCCTCACGCA
CCCCCACCCACCCTCACGCA
CCCCCACCCACCCTCACGCA
CCCCCACCCACCCTCACGCA
CCCCCACCCACCCTCACGCA

CCCCCACCCAACCCCGCTCC
CCCCCACCCAACCCCGCTCC
CCCCGACCCGCCCCGCCTTC
CCCCGACCCGCCCCGCCTTC
CCCCACCCCCAACCGCCGCC

CCCCACCCCACCCACCACTC
CCCCACCCCACCCACCACTC
CCCCGCCCCACTCACCACTC
CCCCACCCCACTCACTGCTC
CCCCACCCCACTTGCCACTC

CCCCGCACCACCCACAGCCG
CCCCGCACCACCCACAGCCG
CACCCCGCGGCCCACAGCCG
CACCCTGCTGCCCACAGCCG
CCCCGCTCCGCCCCCAGCCG

CCCCAAATCTCCCCCTTCCC
CCCCAAATCTCCCCCTTCCC
CCCCAGATCTCCCCCTTCCC
CCCCAGATCTCCCCCTTCCC
CCCCAAATCTCCCCCTTCCC

CCCCCACCCACCCCTACTCC
CCCCTACCCACCCCTACTCC
CCCCCACCCACTCGGGTCCC
CCCCCACCCACTCCGGTCCC
CCTCCCCCCACCCCTGCCCC

CCCCCCACCACCGCCCCTCC
CCCCCCACCACCGCCCCTCC
TCCACCACCATGGTCCCTCC
TCCGCTGCCATGGCCCCTCC
CCCATCACCACCACCCCTCT

CCCCGCACCACCCACAGCCG
CCCCGCACCACCCACAGCCG
CACCCCGCGGCCCACAGCCG
CACCCTGCTGCCCACAGCCG
CCCCGCTCCGCCCCCAGCCG

CCCCAGCACACCCCCTTCCC
CCCCAGCACACCCCCTTCCC
CCCCAGCACACCCCCTTCCC
CCCCAGCACACCCCCTTCCC
CCCTAGCACACCCCCTTCCC

CACCCAGACACCCCCCACCC
CACCCAGACACCCCCCATCC
CATCCAAGGGTCCCCCGCCT
CATCCAAGAGTCCCCCACCC
CACCCAGATGCTCCCCACCC

ACCCAAGCCAGCCCCACACC
ACCCAAGCCAGCCCCACACC
CCCCGAGCCAGCCCCACGCC
CCCCGAGCCAGCCCCACGCC
ACCCAAGCCAGCCCCACACC

CCCCAGCACACCCCCTTCCC
CCCCAGCACACCCCCTTCCC
CCCCAGCACACCCCCTTCCC
CCCCAGCACACCCCCTTCCC
CCCTAGCACACCCCCTTCCC

CCCCCCACCCCCCACCCCCC
CCCCCCACCCCCCACCCCCC
CCCCCCACCCCCCACCCCCC
CCCCCCACCCCCCACCCCCC
CCCCCCACCCCCCACCCCCC

CCCCCAAACAGACCCTCCCC
CCCCCAAACAGAACCTCCCT
CCCCCAAACAGACCCACCCC
CCCCCAAACAGATCCACCCC
CCCCCAAACAGACCCTCCCC

CCGCAAACCACACTCCACCC
CCGCAAACCACACTCCAGCC
CCACAAACCACAGCGCTGCC
CCACAAACCGCACCGCTGCC
CCACAAACCACACTCCTGTC

CCCCCAGCCACCCCCAAAAT
CCCCCAGCCACCCCCAAAAT
GCCCCAGTCCCTGGCAAAAT
GCCTCAGTCCACGGCAAAAT
CCACCAGCCATTACCAAAAT

CCCCTACCCAGCCCCGCCCC
CCCCTACCCAGCCCCGCCCC
CCGTCCGGCGGCCCCGCCCC
CAGTTCGGCAGCCCCTCCCC
CCCCTCCCCAGCCCCTCCCC

CCCCCACCCCACCCCCCACC
CCCCCACCCAACCCCCCACC
CCCCCACCCCACCCCCCACC
CCCCCACCCCACCCCCCACC
CCCCCACCCAACCCCCCACC

CCCCAAACCTCCCCACGCCG
CCCCAAACCTCCCCACGCCG
CCCCAAACACCCCAACCCCA
CCCCAAACACCCCAACACCA
CCCCCGATCTCCTAAAGCCG

CCCCCACCCCCCACCCCCCA
CCCCCACCCCCCACCCCCCA
CCCCCACCCCCCACCCCCCA
CCCCCACCCCCCACCCCCCA
CCCCCACCCCCCACCCCCCA

CCCCAAACCAGCATCACTCA
CCTCAAACCAGCATCACTCA
TTCAATACCAACTTTACTTA
CTCAATACCAACTTTACTCA
CCCAATACCAATATCAGTTA

CCCCCCCACAACCCCCGCCA
CCCCCCCACAACCCCCGCCA
CCCCCCCACAGCCCCCGCCA
CCCCCCCACAGCCCCCACCA
CCCCCCCACCACCCCCGCCA

CCCCCACCCACCCCCCATTT
CCCCCACCCACCCCCCATTT
CCTCGAGACACGTCCCGTTT
CCTTGAGACACGCCCCGTTT
CTTGTGCCCCCCTCCCGGTT

CCCCTACACACCAACACACA
CCCCTACACACCAACACACA
ACCGTTCACACTGACACGCA
ACCGTGCACACAGACACGCA
CCCACGCGCCCCGGCGCGCA

GCCCAAACCACCCACTTAGG
GCCCAAACCACCCACTTAGG
GCACAGACCACCACCTCCAC
GCCCAGACCACCCCCACCGC
GCCCAGACCACCCCCTTAGG

CCACACACCAACTCCAACCC
CCACACACCAACTCCAACCC
CCACATCCTTACTCCTCCCC
CCACATCCTTACCCCTACCC
CCACACGTCAGCTCCAGCCT

CAACCAAACAACCCCCAACA
CAACCAAACAACCCCCAACA
CAACCAAACAACCCCCAACA
CAACCAAACAACCCCCAACA
CAACCAAACAACCCCCAACA

CCCCCAACCACACACTGCGA
CCCCCAACCACACACTGCGA
CTCTCAGCAGAGGACTGCAG
CTCTCAGCAGACGACTGCAG
CCCCCAGCGGCCAACCGCCG

ACCCAAACCCACACCCACCC
ACCCAAACCCACACCCACCC
ACACACACACACACACACAC
ACACACACACACACACACAC
AGACACACAGACACATACAC

CCCACACCCACCCACAAACA
CCCACACCCACCCACAAACA
CACACACACACACACACACA
CACACACACACACACACACA
CAGACACATACACACACACG
