# Supplementary material for: Correlated Evolution of Positions within Mammalian cis Elements
Source: PLoS One. 2013 Feb 8;8(2):e55521. doi: 10.1371/journal.pone.0055521 (PMC3568137; doi:10.1371/journal.pone.0055521)
Supplement: Text Archive S1 — A compressed/ZIP file archive of all binding site data for the 64 PWMs used in our analysis. The individual files are named per PWM ID, so for instance, “MA0002.hits” corresponds to JASPAR PWM MA0002. This has 333 binding sites, each of length 9. Each binding site is grouped as a set of 5 aligned sequences corresponding to human, chimp, mouse, rat and dog (from first to last). A blank line separates binding sites from each other. (GZ) [file pone.0055521.s004.gz › Hits/MA0074.hits]

AGGTCAAGGTGTTCA
AGGTCAAGGTGTTCA
AGGTCAAGGTGTTTA
AGGTCAAGGTGTTTA
AGGTCAAGGTGTTCA

GGGTCGCAGGGTTCA
GGGTCGCAGGGTTCA
GGGTCGCAGGGTTCA
GGGTCGCAGGGTTCA
TGGTCGCAGGGCTCA

GAGTCACCGAGTTCA
GAGTCACCGAGTTCA
GAGCCACGGACCTCA
GAGCCACGGGCTTCA
CAGTCATTGAGTTCA

GGGTCAAAGGGCTCA
GGGTCAAAGGGCTCA
ATGCTAAAGGGCTCA
ATGCCAAAGGGCTCA
GGTCCGAAAGGCTCA

GGGTCAAAGGGCTCA
GGGTCAAAGGGCTCA
GGGCCAAAGGTCTCA
GGGCCAAAGGTCTCA
GGGCCAAAGGTCTCT

GGGTAACAGAGTTCA
GGGTAACAGAGTTCA
GGGTAAGGAAGTCCA
GGGTAGGGAAGTCCA
GGGTAAGAGAGTCCG

GGGTAACAGAGTTCA
GGGTAACAGAGTTCA
GGGTAAGGAAGTCCA
GGGTAGGGAAGTCCA
GGGTAAGAGAGTCCG

GGGTCACTGGCTTCA
GGGTCACTGGCTTCA
GGGTCACTGGCCCTA
GGGTCACTGGCCCTA
GGGTCACTGCCTCCG

GGTTCAGGGAGTTCA
GGTTCAGGGAGTTCA
AGCACAAGATGCCCG
AGCACAAGGTGCCCT
ACTGCACGGAGGTCA

GGTTCAGGGAGTTCA
GGTTCAGGGAGTTCA
AGCACAAGATGCCCG
AGCACAAGGTGCCCT
ACTGCACGGAGGTCA

GGTTCAGGGAGTTCA
GGTTCAGGGAGTTCA
AGCACAAGATGCCCG
AGCACAAGGTGCCCT
ACTGCACGGAGGTCA

GGGTCACTGACTTCA
GGGTCACTGACTTCA
GGTTCAGCAACTTTA
GCTTCAGTTACTTTA
GGGTCACGGGCTCCA

GGGTCACAGGGATCA
GGGTCACAGGGATCA
GGGTCCCTGGAATCA
GGGTCCCTGGAATCA
GGATCTCAGGGATCA

AGTTCATTGAGTTCA
AGTTCATTGAGTTCA
TGTTCACTGAACTCA
TGTCCACTGAACTCA
GGTTCAGTGAAATCA

GGTTCAGGGAGTTCA
GGTTCAGGGAGTTCA
AGCACAAGATGCCCG
AGCACAAGGTGCCCT
ACTGCACGGAGGTCA

GGGTTATTGTGTTCA
GGGTTATTGTGTTCA
GGTTTATTTTGATCA
AGTTTATTTTGATCA
GGGTTACCGGGATCA

GGGTTAAAGGGTTCG
GGGTTAAAGGGTTCG
GGATTAAATGGCTGA
GGATTAAGTGGCCAA
GGATTAAGTGGTTGG

GGGTCGCCGTGTTCA
GGGTCGCCGCGTTCA
GCGTCCCTGTGTTCA
GTGTCCCTGTACTCA
GGGTCTCTGCCTTCA

GGGTTAAAGGGTTCG
GGGTTAAAGGGTTCG
GGATTAAATGGCTGA
GGATTAAGTGGCCAA
GGATTAAGTGGTTGG

GGGTTAAAGGGTTCG
GGGTTAAAGGGTTCG
GGATTAAATGGCTGA
GGATTAAGTGGCCAA
GGATTAAGTGGTTGG

GGGTTAAAGGGTTCG
GGGTTAAAGGGTTCG
GGATTAAATGGCTGA
GGATTAAGTGGCCAA
GGATTAAGTGGTTGG

AGGTCAGGAAGTTCA
AGGTCAGGAAGTTCA
GGGCCAGGAAGTCCA
GGGTCAGGAAGTCCA
AAATCAGAAAGTCGA

GGTTCAAAAAGTTCA
GGTTCAAAAAGTTCA
GGCCCAAAAATTTCA
GGTTCAATAATTTCA
GGCTTAACAATTTCA

AGGTCAGTGGGTTCC
AGGTCAATGGGTTCC
CAGTCCGTAGGGTAT
GAGTCCGTGGGGTAT
AGGCCAGTGGCACCC

GCGTCAGTGAGTTCA
GCGTCAGTGAGTTCA
GCATTAATGAGATCA
GCATTAATGAGATCA
GCGTCAGTGAGTTCA

AGTTCACGGGGTTCA
AGTTCACGGGGTTCA
AGTTCACTGAGCCCA
AGTTCACTGAGCCCA
AGTTCGCGGCCCCGA

AGGTCAGGAAGTTCA
AGGTCAGGAAGTTCA
GGGCCAGGAAGTCCA
GGGTCAGGAAGTCCA
AAATCAGAAAGTCGA

GGGTCATCGACTTCT
GGGTCATCGACTTCT
CCGTCATCGACTTCT
CGGTCATCGACTTCT
CAGTCATTGACTTCT

GGGTCCACGGGTTTA
GGGTCCACGGGTTTA
GGCCCCACTGGTCCG
GGCCCCATTGGATCA
GGGCCCACCGGGGGG

GGGTCTTTGGGTTCC
GGGTCTTTGGGTTCC
GGGTCCTTAGCTTCC
GGGTCTTTAGGTTCC
GGGTCTTTGGGTATC

GGGTCACCGGGCTCG
GGGTCACCGGGCTCG
GTGTCTCCCAGCACT
GGGTCTCCTAGTATT
GGGTCCCCCAGACCG

AGATCAGCGAGTTCA
AGATCAGCGAGTTCA
AAGTTGCCGAGGGCA
AAGTTGCCGAGGGCA
GGTTTAGCCAGTGTT

GGGTCTTTGGGTTCC
GGGTCTTTGGGTTCC
GGGTCCTTAGCTTCC
GGGTCTTTAGGTTCC
GGGTCTTTGGGTATC

AGATCAGCGAGTTCA
AGATCAGCGAGTTCA
AAGTTGCCGAGGGCA
AAGTTGCCGAGGGCA
GGTTTAGCCAGTGTT

TGTTCATGGGGTTCA
TGTTCATGGGGTTCA
TGTTCATGGGATTCA
TGTTCATGGGGTTCA
TGTTCATAGGGTTCA

GCGTCAACCAGTTCA
GCGTCAACCAGTTCA
GCATCAACCAGTTCA
GCATCAACCAGTTCA
GCATCAACCAGTTCA

GGGTCTAGGGGTTCT
GGGTCTAGGGGTTCT
GCCTCCGGAGCATCT
GCCTCGGGAGCGTCT
TGGCCTGGGGGACCT

GGGACGACGAGTTCA
GGGACGACGAGTTCA
CCAGCTTGGAGCTGA
CTAGCTTGGAGCTGA
GGGGCGGCGAGGTCA

TGGTCATTGGGTCCA
TGGTCATTGGGTCCA
TGGTCGTTGAGCCAA
TGGTCTTTGAGCCCA
TGCTCATCGGGCCCA

TGGTCCAGGAGTTCA
TGGTCCAGGAGTTCA
TTGTATGGGTGGAAG
TGGTGTGGGAAGAAG
TGAGTCAGGAGGGTG

TGGTAAAGGAGTTCA
TGGTAAAGGAGTTCA
TGGTGGAAGAGTTCA
TGGTGGAAGAGTTCA
CGGTAAAGGAGTTCA

TGGTCTAGGAGTTCA
TGGTCTGGGAGTTCA
TGGTCGGGGCGTCCA
TGGTCGGGGCATCCA
TGGTCTGGGAGTTTG

GGGTCAGCGAGTCCC
GGGTCAGCGAGCCCC
GGGGCAGCAAGCCCC
GGGGCAGCAAGCCCC
GGGTCAGTGAGCACC

AGGTCGTCGAGTTCT
AGGTCGTCGAGTTCT
AGGTCGCCGCACTCT
AGGTCGCCGCGCTCT
CGGTCTCTGGCTTCT

AGATCAACAGGTTCA
AGATCAACAGGTTCA
AGATCAACAGGTTCA
AGATCAACAGGTTCG
AGATCAACAGGTTCA

GGGTCACTGGGTGCC
GGGTCACTGGGTGCC
GGGTCTCAGGAATCC
GGGTCTCAGGGATCC
GGGTCAGTGGCTGCC

GGGTCAGAGGGTACG
GGGTCAGAGGGTACG
GGGTCAGAGGGTACG
GGGTCAGAGGGTACG
GGGTCGGAGGGTGCG

GGGTCAATGGGATCT
GGGTCAATGGGATCT
GGTGCAAGAGGCCCT
GGTGCAGTAGGGCCT
GACGCTGCGGGATCT

GGGTCCAGCAGTTCA
GGGTCCAGGAGTTCA
GTCTCCTGAAAGTCA
GTCTCCAGGGAGCCA
AGGTTCAGGACTTCA

GGGTCAGCCGGTTCT
GGGTCAGCCGGTTCT
GGGTCAGCTGGTTCT
GGGTCAGCTGGTTCT
GGGTCAGTTGGTTTT

GGGTCATTTATTTCA
GGGTCATTTATTTCA
GGGTCGTTTATTCCA
GGGTCATTTATTCCA
GGGTCATTTATTTAG

GGGTAAGAGGGTTCG
GGGTAAGAGGGTTTG
AGGAAAAAGAGTTCC
AGGAGAAAGAGTTCC
AGGTAAGAGAGTTCT

GGGTCAGTGTGTTAA
GGGTCAGTGTGTTAA
GGGTCAATGTGTAAA
GGGTCAGTGTGTAAA
GGGTCACTGTATCAG

GGGTCAGGGTGTTGA
GGGCCAGGGTGTTGA
GGATCAGGGTGTTAG
GGATTAGGGTGTTAG
GGGTCAGGGTGTTGG

GGGTTATGGAATTCA
GGGTTATGGAATTCA
GGAGCACGGAATTCA
TGAACATGGAATTCA
GGGTCATGACATTCG

GGCTCCATGAGTTCA
GGCTCCATGAGTTCA
AGCTTGGCAGGCTCA
AGCTTGGCAGGCTTG
GGCTCCAGGAGTGTG

GGTTCAGGAGGTTCA
GGTTCAGGAGGTTCA
GGCCCCTTTGGATGG
GGCCCACTTGGATGG
GTCTAAGGAGGCTCA

GGGTGCCCGAGTTCA
GGGTGCCCGAGTTCA
GGCTACCCGGGGCCC
GGCTACCCAGGGCCC
TGAAGCCGCGGTCTC

GGGTAAGAGGGTTCG
GGGTAAGAGGGTTTG
AGGAAAAAGAGTTCC
AGGAGAAAGAGTTCC
AGGTAAGAGAGTTCT

GGGTAATTGGGTCCA
GGGTAATTGGGTCCA
GGGTAATTGGGTCCA
GGGTAATTGGGTCCA
GGGTAATTGGGTCCA

GGGTCGTGGGGATCA
GGGTCGTGGGGATCA
AGGATATGGGGATTA
AGGATATGGGGATTA
AGGATATGGGGATTA

GGGGCACTGGGTTCC
GGGGCACTGGGTTCC
ATGGTGCTGGATTGC
GTGGTGCTGGGTTGC
GGGGCACCGGGACCC

GGGTCAAAGGGCACA
GGGTCAAAGGGCACA
AGGTCAGAGGGCACA
AGGTCAGAGGGCACA
AGGTCGGAGGGCAAC

GGGTGCCCGAGTTCA
GGGTGCCCGAGTTCA
GGCTACCCGGGGCCC
GGCTACCCAGGGCCC
TGAAGCCGCGGTCTC

GGGTCACAGGGCTCC
GGGTCACAGGGCTCC
GGGTCACAGGGTCCC
GGGTCACAGGGTCCC
GGGTCACAGGGTCTG

GGCTCAAGGAGTCCA
GGCTCAAGGAGTCCA
GGAACTAGGAGTTTC
GGAACAAGGAGTTTC
GGCAGAAGTAGTTCT

GGGTCATAGAGGTGA
GGGTCATAGAGGTGA
AGGATCTAGAAGTGA
AGGCTTTAGAAGTGA
GGGTCGTAGAGGTGA

GGGTGACAGAGTTTA
GGGTGACAGAGTTTA
GGGTGACAGAGTCTA
GGGTGACAGAGTCTA
GGGTGATAGAGCTTA

GGATCATAGAGATCA
GGATCATAGAGATCA
GGATCAGCGAGATCT
GGATCAGAGAGATCT
GAACCATAGAGATCA

TGGGCACAGGGTTCA
TGGGCACAGGGTTCA
CCAGCATAGAGTTCA
CCAGCATAGGGTTCA
TGGGCACAGGGTTCA

GGGTCATAGAGGTGA
GGGTCATAGAGGTGA
AGGATCTAGAAGTGA
AGGCTTTAGAAGTGA
GGGTCGTAGAGGTGA

GGGCCTAGGAGTTCA
GGGCCTAGGAGTTCA
GCACCTAGAAGTTCC
GCACCAAGAAATTCC
AGGCCTAGGAGTTCA

GGGTCACTGGGCTCT
GGGTCACTGGGCTCT
TCCTCACTGGGCACT
TCCTCCCTGGGCACT
CCCTCCCTGGGCTCT

GGGTCATAGAGGTGA
GGGTCATAGAGGTGA
AGGATCTAGAAGTGA
AGGCTTTAGAAGTGA
GGGTCGTAGAGGTGA

GGGTCCAAGAGCTCA
GGGTCCAAGAGCTCA
GGGTCCCCGAGCCTA
GAATCCCTTAGCTCA
AGACCCAAGAGCCCA

CGGTCAGCGCGTTCG
CGGTCAGCGCGTTCG
CGGTCAGTGCCTTCG
CGGTCAGCGCCTTCG
CGGTCAGCGCGTTCG

GGGCCTAGGAGTTCA
GGGCCTAGGAGTTCA
GCACCTAGAAGTTCC
GCACCAAGAAATTCC
AGGCCTAGGAGTTCA

AGGTCTCCGGGTTCC
AGGTCTCCGGGTTCC
GAGTCTATCGGTTTC
GAGTCTCTCGGTTCC
GGCTCCCCGGGCCCC

GGGTCCAAGAGCTCA
GGGTCCAAGAGCTCA
GGGTCCCCGAGCCTA
GAATCCCTTAGCTCA
AGACCCAAGAGCCCA

TGGTCTACGTGTTCA
TGGTCAACGTGTTCA
TACTCTGCATGCTCA
TATTCTGCATGTTCT
TGGCCTACATGTTCA

GGGTCAGCGGGCTCT
GGGTCAGCGGGCGCT
GGGTCAGCGGGCGCT
GGGTCAGCGGGCGCT
GGGTCAGCGGGCGCT

GGGCCAGTGAGTTCG
GGGCCAGTGAGTTCG
GGGACGCTTGGTTCC
GGGCCGTTTGGTTCG
GGGCGGGATGGTTCG

CGGCCACAGAGTTCA
CGGCCACAGAGTTCA
GAGCCACACAGGTCG
AAGCCACACAGGTCG
CAGCCACACACCTCG

GGAACATGGGGTTCA
GGAACATGGGGTTCA
GGAACTTGAGGCTAG
AGAAAGAGAGGCTAG
GCAGCGTGAGGCTCA

GGGTCATGGAGGTAA
GGGTCATGGAGGTAA
GGCACAGGGAGGTGA
GGCACGGGGAGGTGA
GGGTCAGAGAAGTTG

GGGTCAACGTTTTCC
GGGTCAACGTTTTCC
GGGTCTCCGCTTTCC
GGGTCTCTGCTTTCC
GGGTCTACGTCTTCC

AGCTCATTGGGTTCC
AGCTCATTGGGTTCC
AGCTCATTGGGTTCC
AGCTCACTGGGTTCC
CGCTCATTGGGCTCC

GGGACAACAGGTTCG
GGGACAACAGGTTCG
GGAGCCCCAGGTTCA
GGAGCCTGAGGTTCG
GGAGCAACAGGCTCT

GGGTCCAGGAGCTCA
GGGTCCAGGAGCTCA
GGGCTCTAGAGTCCA
GGGCTCTAAAGCCCA
GGGTCCTGAAGTCCA

GGGTCACCGGGCCCA
GGGTCACCGGGCCCA
GGGTCACCCGGCTCA
GGCTCACCCGGCTCA
GGGTCCCCCGGCCCA

GGGTCATAGAGGTGA
GGGTCATAGAGGTGA
AGGATCTAGAAGTGA
AGGCTTTAGAAGTGA
GGGTCGTAGAGGTGA

GGGTCCCCGAGGTCA
GGGTCCCTGAGGTCA
AGGACTCTGATCTCA
AGGATTCTGATCGCA
GGTGCCCTAAAGGTG

GGGTGACGGAGTTAA
GGGTGACGGAGTTAA
GGGTGACGGAGTTAA
GTGTGACGAAGTTAA
CGGTGACGGAGTTAA

GGGTCAGTGGGATCC
GGGTCAATGGGATCC
GGGTCCCGGGGTCCC
GGGTCTCGGGGTCCC
GGGTCCGCGAGGGCC

GGGACAAAGGGATCA
GGGACAAAGGGATCA
GGGATCAAAGGATAG
GGGATCAAAGGATAA
GGGACAAAAAGATCG

GGGGCATAGGCTTCA
GGGGCATAGGCTTCA
AGAACACAGGCTCCA
AGAACACGGGCTCCA
GGAACAGAGACTCCA

GGGGCACCGGTTTCA
GGGGCACCGGTTTCA
GGGGCACCGCTTTCA
GGGGCACTGCTTTCA
GGGGCACCGGTTTCA

GGGTTGGGGGGTTCA
GGGTTGGGGGGTTCA
GGAATAGGGGCTTCA
AGAATAGGGGCTTCA
GGGGCTGGGGGTTCA

AGGTCATCGGGTCAA
AGGTCATCGGGTCAA
AGGTCATAGGGTCAA
AGATCAGGGGGTCGA
AGGTCAGCGGGTCGA

GGGTCAGAGGCTTCC
GGGTCAGAGGCTTCC
GTGTCCCAGGCTTCC
GTGTCCCAGGCTTCC
GGGTCCGAGGCTTCC

GGGGCAAGGGGCTCA
GGGGCAAGGGGCTCA
GGGGTAAGGGGCTCA
GGGGTAAGGGGCTCA
GGGGCAAGGGGCTCA

AGGTCACATAGTTCC
AGGTCACATAGTTCC
AAGTGGCACAGTTCC
GAGTCACATACTCTC
AGGTCGCACAGATCC

AGTTCATTTAGTTCA
AGTTCATTTAGTTCA
AGCACATGTAGTTCA
AGCACATTTAGTTCA
AGCCCATTTACTTTA

GGATAACAGAGTTCA
GGATAACAGAGTTCA
GGGTAACAGAGTCCA
GGGTAACAGAGTCCA
GGGTAACAGGGTTCA

AGGTCAAAGAGCTCC
AGGTCAAAGAGCTCC
AGGTCAAAGAGCTCC
AGGTCAAAGAGCTCC
AGGCCAAAGAGCTCC

GGGTAAGCGGGTTGA
GGGTAAGCGGGTTGA
GAGTGATCTGGGTAA
GAGTGATCTGGGTAA
AGGGAAGCGGGATGG

GGGTCAGTGGGCTCC
GGGTCAGTGGGCTCC
AGGTCAGTGGCCTCG
AGGTCAGCGGCCTGG
GGGTCAGTGGGCTCC

AGTTCAAATAGTTCA
AGTTCAAATAGTTCA
GGTGTAAATGCCACC
GGTGTAAACACCACC
GGTTTAAACCGTGCA

GGGTCAAGAGGTCCG
GGGTCAAGAGGTCCG
GGGTCAAGAGGTCCG
GGGTCAAGAGGTTCG
GGGTCAAGAGTTCCG

GGATAACAGAGTTCA
GGATAACAGAGTTCA
GGGTAACAGAGTCCA
GGGTAACAGAGTCCA
GGGTAACAGGGTTCA

AGGGCATTGAGTTCC
AGGGCATTGAGTTCC
AGTATCCTGAGTTCG
CGTATCTTGATTTCG
GGGATCTTAGGTTCG

AGTTCATTTAGTTCA
AGTTCATTTAGTTCA
AGCACATGTAGTTCA
AGCACATTTAGTTCA
AGCCCATTTACTTTA

GGGGCAGAAGGTTCA
GGGGCAGAAGGTTCA
GGGGTAGAAGGTTCA
GGGGTAGAAGGTTCA
GGGGCAGAAGGTTCG

GGGTCGAAAAGTTCC
GGGTCGAAAAGTTCC
GGATGGGGAAGTCCC
GGATGGGAAAGTTCC
AGGTGGAAAGGTTCC

GGATAACAGAGTTCA
GGATAACAGAGTTCA
GGGTAACAGAGTCCA
GGGTAACAGAGTCCA
GGGTAACAGGGTTCA

GGGGCATAGGTTTCA
GGGGCATAGGTTTCA
AGGATCTCCACTCCA
GGGATCTCGGTTCCA
GGAGCACAGGGCTCA

GGGTCTCTGAGTTGA
GGGTCTCTGAGTTGA
GGGTCTCCAGTTTGA
AGATCTCCAGTTTGA
CGGTCTCCGAGGCGA

GGGTCTTGGTGTTCC
GGGTCTTGGTGTTCC
GGGTCTTGGTGTTCC
CGGTCTCGGTGTTCC
GGGTCTTGGTGTTCC

GAGTCACTGAGTTTA
GAGTCACTGAGTTTA
TAGCTACTGGGCTCA
TAGCTACTGGGTTTA
GAGTTGTTGGGTCTG

GGGTCAAGAGGTCCG
GGGTCAAGAGGTCCG
GGGTCAAGAGGTCCG
GGGTCAAGAGGTTCG
GGGTCAAGAGTTCCG

AGGGCATCCAGTTCA
AGGGCATCCAGTTCA
AGGGCATCCAGTTCA
AGGGCATCCAGTTCA
AGGGCATCCAGTTCA

GGATCACAGGGCTCA
GGATCGCAGGGCTCA
GGGTCACAGGGCTCA
GGGTCACAGGGCTCA
GGATCACAGGGCTCA

GGGTCAACCTATTCA
GGGTCAACCTATTCA
GGGTCCAGCCATTCA
GGGTTCAGATATTTA
GGGTCAAGCTATTTG

GGGTCCCTGACTTCA
GGGTCCCTGACTTCA
TGATCTCTGGTTCCA
TGATTCCTGGATCCG
GGGTCCCTGACTTCT

GGGACAATGTGTTCC
GGGACAATGTGTTCC
AAGACAACGTGTTCC
AAGACAACGTGTTCC
GAGACAAAGTGCTCC

CGGTCATCAGGGTCA
CGGTCATCAGGGTCA
TAGTCATCAGTGCCA
CAGTCATCAATGCCA
CGGTCATCAGGGCCA

TGGTCACGGTGTTCT
TGGTCACGGTGTTCT
TGGCGTGGGTGGTCT
TGGTGCAGGTGGTCT
TGGTGCCGGTGGTCC

AGGTAGATGAGTTCA
TGGTACATAAGTTCA
ACGCAGATGAGTGCG
ATGCAGATGACTGCG
CCGCGGCTGAGAGCG

TGTTCAAAAAGTTCA
TGTTCAAAAAGTTCA
TGTTAAATAACTCCA
TGTTAAATAACTCCA
TGTTCAAAAACCTCA

TGGTCAGAGAGCTCA
TGGTCAGAGAGCTCA
TGGTCAGAGCGCTCA
TGGTCAGAGAGCTCA
TGGCCAGAGAGCTCA

AGGTCAATCAGTTGA
AGGTCAATCAGTTGA
AGGCCACTCTGCTGA
AGGCCATTCTGCTGA
AGGTCGGTCAGTTGA

GGGTCAAAGCCTTCC
GGGTCAAAGCCTTCC
GGCTCGGAGCAGAGC
GGGACGGAGCCGTGT
GGGTCGGAGCCTTCC

AGATCATTTGGTTCA
AGATCATTTGGTTCA
AGATCATTTGGTTCA
AGATCATTGGGCCCA
AGATCATTTGGTTCA

GGTTCTGGGAGTTCA
GGTTCTGGGAGTTCA
GGTTTTTGGAGTTCA
GGTTTTTGGAGTTCA
GGTTCTGTAAATTCA

GGGCCAGGGGGTTCT
GGGCCAGGGGGTTCT
TGGGCAGAGGCTTAA
AGGGCGGAGGGTTAA
GTAGGGTTGGGCACA

GGGTCTCCAGGTTCC
GGGTCTCCAGGTTCC
AGGCCTCCAGGATCC
AGGCCTCCAGGATCC
TGGTCTCCAGGTTCC

GGGTCTGTGGGTTTA
GTGTCTGTGGGTTTA
GGATATGTGGGTTTG
GGATCTGTGGGTTTG
GCGGCCCTGGGGTTG

CGGTCATCAGGGTCA
CGGTCATCAGGGTCA
TAGTCATCAGTGCCA
CAGTCATCAATGCCA
CGGTCATCAGGGCCA

ACGTCTTCGAGTTCA
ACGTCTTCGAGTTCA
ACGTTTTCGAGTTCA
ACGTCTTCGAATTCA
ACGTCTTCGAGTTCA

GGGTGATAAAGTTCC
GGGTGATAAAGTTCC
GGGTGAGCTGGTTCA
GGGTGAGTTGTTTCA
GCGTGATGAATTTCC

AGGTCAAAATGTTCC
AGGTCAAAATGTTCC
AGGTCAAAATGTTTA
AGGTCAAAATGATTT
AGGCCAAAATGTCTC

GTGTCAAAATGTTCA
GTGTCAAAATGTTCA
GGCTCAAGTTGATAG
GGCTCGAGTTGATGT
ATGTCAAAATGTTCT

TGGTCAGAGGCTTCA
TGGTCAGAGGCTTCA
TGGTCAGAAGTCTCA
TGGTCAGAAGTCTCA
TGGTCAGAGGCCTCT

AGCTCACTGAGTTCC
AGCTCACTGAGTTCC
CACTCACTGAGTTCC
CACGCACTGAATTCC
AGCTCATTGAGTTCC

GGGTCAGCGTGTGCG
GGGTCAGCGTGTGCG
GGGTCAGCGTGTGCG
GGGTCAGCGTGTGCA
GGGTCAGCGTGTGCA

GGGTCAGGACGTTCC
GGGTCAGGACGTTCC
GGGGAGGACCGTTTC
GGGGAGGACCATTCC
GGGGAGAGTTGTTCC

AGGTCACTGCGCTCA
AGGTCACTGCGCTCA
AGGTCACTGAGTTCT
AGGTCACTGAGTTCT
AGGTCACTGCGCTGA

GGGTCTCCAGGTTCC
GGGTCTCCAGGTTCC
AGGCCTCCAGGATCC
AGGCCTCCAGGATCC
TGGTCTCCAGGTTCC

AGGAGATCGGGTTCA
AGGAGATCGGGTTCA
AAGAGGTCGAGCTTG
AAGAGGTCGAGTTTG
AGCGGGGCCGGCTTC
