# Supplementary material for: Correlated Evolution of Positions within Mammalian cis Elements
Source: PLoS One. 2013 Feb 8;8(2):e55521. doi: 10.1371/journal.pone.0055521 (PMC3568137; doi:10.1371/journal.pone.0055521)
Supplement: Text Archive S1 — A compressed/ZIP file archive of all binding site data for the 64 PWMs used in our analysis. The individual files are named per PWM ID, so for instance, “MA0002.hits” corresponds to JASPAR PWM MA0002. This has 333 binding sites, each of length 9. Each binding site is grouped as a set of 5 aligned sequences corresponding to human, chimp, mouse, rat and dog (from first to last). A blank line separates binding sites from each other. (GZ) [file pone.0055521.s004.gz › Hits/MA0076.hits]

ACCGGAAGT
ACCGGAAGT
ACCGGAAGT
ACCGGAAGT
ACCGGAAGT

ACCGGAAGT
ACCGGAAGT
GCCGGAAGT
GCCGGAAGT
ACCGGAAGT

ACCGGAAGT
ACCGGAAGT
ACTTGAAGG
ACTTTAAGT
GCAGGAAGT

ACCGGAAGT
ACCGGAAAT
ACCGGAAGT
ACCGGAAGT
ACCGGAAGT

ACCGGAAGT
ACCGGAAGT
ACCGGAAGT
ACCGGAAGC
ACGGGAAGT

ACCGGAAGT
ACCGGAAGT
ACCGGAAGG
ACCGGAAGG
ACCGGAAGT

ACCGGAAGT
ACCGGAAGT
ACCGGAAGT
ACCGGAAGT
ACCGGAAGT

ACCGGAAGT
ACCGGAAGT
GCCGGAAGT
GCCGGAAGT
ACCGGAAGT

ACCGGAAGT
ACCGGAAGT
GCCGGAAGT
GCCGGAAGT
ACCGGAAGT

ACCGGAAGT
ACCGGAAGT
ACCGGAAGT
ACCGGAAGT
ACCGGAAGT

ACCGGAAGT
ACCGGAAGT
ACCGGAAGT
ACCGGAAGT
ACCGGAAGT

ACCGGAAGT
ACCGGAAGT
ACCGGAAGT
ACCGGAAGT
ACCGGAAGT

ACCGGAAGT
ACCGGAAGT
GCCGGAAGT
GCCGGAAGT
ACCGGAAGT

ACCGGAAGT
ACCGGAAGT
ACCGGAAGT
ACCGGAAGT
ACCGGAAGT

ACCGGAAGT
ACCGGAAGT
ACCGGAAGT
ACCGGAAAT
ACCGGAAGC

ACCGGAAGT
ACCGGAAGT
ACCGGAAGT
ACCGGAAGT
ACCGGAAGT

ACCGGAAGT
ACCGGAAGT
GCCGGAAGT
ACCGGAAGT
ACCGGAAGT

ACCGGAAGT
ACCGGAAGT
ACCGGAAGT
ACCGGAAGT
GCCGGAAGT

ACCGGAAGT
ACCGGAAGT
GCCGGAAAT
GCCGGAAAT
ACAGGAAAT

ACCGGAAGT
ACCGGAAGT
ACCGGAAGT
ACCGGAAGT
ACCGGAAGG

ACCGGAAGT
ACCGGAAGT
ACCGGAAGT
ACCGGAAGT
ACCGGAAGT

ACCGGAAGT
ACCGGAAGT
ACCGGAAGT
ACCGGAAGT
AGCGGAAGT

ACCGGAAGT
ACCGGAAGT
ACCGGAAGT
ACCGGAAGT
ACCGGAAGT

ACCGGAAGT
ACCGGAAGT
GACGGAAGT
GACGGAAGT
GCCGGTAGT

ACCGGAAGT
ACCGGAAGT
AACGGAAGT
AACGGAAGT
CCCGGAAGT

ACCGGAAGT
ACCGGAAGT
ACCAGACGT
ACCGGAAGT
CCCGGAAGT

ACCGGAAGT
ACCGGAAGT
GCCGGAAAT
GCCGGAAAT
ACAGGAAAT

ACCGGAAGT
ACCGGAAGT
ACCGGAAGG
ACCGGAAGG
ACCGGAAGT

ACCGGAAGT
ACCGGAAGT
ACCGGAAAC
ACCGGAAAT
ACCGGAAGT

ACCGGAAGT
ACCGGAAGT
GCCGGAAGT
GCCGGAAGT
GCCGGAAGT

ACCGGAAGT
ACCGGAAGT
ACCGGAAGT
ACCGGAAGT
ACCGGAAGT

ACCGGAAGT
ACCGGAAGT
CCCGGAAGC
CCCGGAAGC
GCCGGAAGC

ACCGGAAGT
ACCGGAAGT
ACAGGAAGT
GCAGGAAGT
GCCGGAAGT

ACCGGAAGT
ACCGGAAGT
ACCGGAAGT
ACCGGAAGT
ACCGGAAGC

ACCGGAAGT
ACCGGAAGT
GCCGGAAGT
GCCGGAAGT
ACCGGAAGT

ACCGGAAGT
ACCGGAAGT
ACCGGAAGT
ACCGGAAGT
ACCGGAAGT

ACCGGAAGT
ACCGGAAGT
ACCGGAAAC
ACCGGAAAC
ACCGGAAAC

ACCGGAAGT
ACCGGAAGT
GACGGAAGT
ACCGGAAGT
AGCGGAACT

ACCGGAAGT
ACCGGAAGT
ACAGGAAGT
ACAGGAAGT
ACCGGAAGC

ACCGGAAGT
ACCGGAAGT
AGCGGAAGT
AGCGGAAGT
ACCGGAAGT

ACCGGAAGT
ACCGGAAGT
ACCGGAAAC
ACCGGAAAT
ACCGGAAGT

ACCGGAAGT
ACCGGAAGT
ACTGGAAGT
ACTGGAAGT
ACCGGAAGT

ACCGGAAGT
ACCGGAAGT
GACGGAAGT
ACCGGAAGT
AGCGGAACT

ACCGGAAGT
GCCGGAAGT
CCCGGAAGT
CCCGGAAGT
GCCGGAAGT

ACCGGAAGT
ACCGGAAGT
ACCGGAAGT
ACCGGAAGT
ACCGGAAGT

ACCGGAAGT
ACCGGAAGT
CCCGGAAGT
TCCGGAAGT
GCCGGCGTG

ACCGGAAGT
ACCGGAAGT
ACCGGAAGT
ACCGGAAGT
ACCGGAAGC

ACCGGAAGT
ACCGGAAGT
CCTGGAAGT
CCTGGAAGT
ACCGGAAGC

ACCGGAAGT
ACCGGAAGT
ACAGGAAGT
ACAGGAAGT
GCCGGAAGT

ACCGGAAGT
ACCGGAAGT
AGCGGAAGT
AGCGGAAGT
ACCGGAAGT

ACCGGAAGT
ACCGGAAGT
ACCGGAAGT
ACCGGAAGT
GCCGGAAGT

ACCGGAAGT
ACCGGAAGT
ACCGGAAGG
ACCGGAAGG
ACCGGAAGT

ACCGGAAGT
ACCGGAAGT
ACCGGAAGT
ACCGGAAGT
AGCGGAAGT

ACCGGAAGT
ACCGGAAGT
ACCGGAACT
ACCGGAACT
GCCGGAAGC

ACCGGAAGT
ACCGGAAGT
ACCGGAAAC
ACCGGAAAC
ACCGGAAAC

ACCGGAAGT
ACCGGAAGT
GCCGGAAGT
ACCGGAAGT
CCCGGAAGT

ACCGGAAGT
GCCGGAAGT
CCCGGAAGT
CCCGGAAGT
GCCGGAAGT

ACCGGAAGT
ACCGGAAGT
ACCGGAAGT
ACCGGAAGT
ACCGGAAGT

ACCGGAAGT
ACCGGAAGT
ACCGGAAGT
ACCGGAAGT
ACCGGAAGT

ACCGGAAGT
ACCGGAAGT
ACCGGAAGT
ACCGGAAGT
GCCGGAAGT

ACCGGAAGT
ACCGGAAGT
ACCGGAAAC
ACCGGAAAC
ACCGGAAAC

ACCGGAAGT
ACCGGAAGT
ACCGGAAGT
ACCGGAAGT
ACCGGAAGT

ACCGGAAGT
ACCGGAAGT
CCTGGAAGT
CCTGGAAGT
ACCGGAAGC

ACCGGAAGT
ACCGGAAGT
ACCGGAAGG
ACCGGAAGT
ACCGGAAGT

ACCGGAAGT
ACCGGAAGT
ACCGGAAGC
ACCGGAAGC
ACCGGAAGT

ACCGGAAGT
ACCGGAAGT
ACCGGAAGT
ACCGGAAGT
ACCGGAAGT

ACCGGAAGT
ACCGGAAGT
GCCGGAAGG
GCCGGAAGG
TCCGGAAAT

ACCGGAAGT
ACCGGAAGT
ACCGGAAGT
ACCGGAAGT
ACCGGAAGT

ACCGGAAGT
ACCGGAAGT
ATCGGAAGT
ATCGGAAGT
ACCGGAAGT

ACCGGAAGT
ACCGGAAGT
ACCGGAAGT
ACCGGAAGT
ACCGGAAGT

ACCGGAAGT
ACCGGAAGT
ATCTATAAT
ATCGAGAAT
ACCGGGACT

ACCGGAAGT
ACCGGAAGT
CAAGGAAGC
CCAGGAAGT
GCCGGAAGC

ACCGGAAGT
ACCGGAAGT
ACCGGAAGT
ACCGGAAGT
ACCGGAAGT

ACCGGAAGT
ACCGGAAGT
ACCGGAAAC
ACCGGAAAT
ACCGGAAGT

ACCGGAAGT
ACCGGAAGT
ACAGGAAGT
ACAGGAAGT
GCCGGAAGT

ACCGGAAGT
ACCGGAAGT
GCCGGAAGT
GCCGGAAGT
GCCGGAAGT

ACCGGAAGT
ACCGGAAGT
ACCGGAAGT
ACCGGAAGT
AGCGGAAGT

ACCGGAAGT
ACCGGAAGT
ACCGGAAGT
GCCGGAAGT
ACCGGAAGT

ACCGGAAGT
ACCGGGAGT
GCCGGAAGT
GCCGGAAGT
ACCGGAAGT

ACCGGAAGT
ACCGGAAGT
CCCGGAAGC
CCCGGAAGC
GTCGGAAGT

ACCGGAAGT
ACCGGAAGT
ACCGGAAAC
ACCGGAAAT
ACCGGAAGT

ACCGGAAGT
ACCGGAAGT
ACCAGCAGT
ACCACCAGT
GCCGGAAGT

ACCGGAAGT
ACCGGAAGT
AGCGGAAGT
AGCGGAAGT
ACCGGAAGT

ACCGGAAGT
ACCGGAAGT
ACCGGAACT
ACCGGAACT
GCCGGAAGT

ACCGGAAGT
ACCGGAAGT
ACCGGAAGT
ACCGGAAGT
ACCGGAAGT

ACCGGAAGT
ACCGGAAGT
GGCGGAAAT
AGCGGAAAT
GGCGGAAGT

ACCGGAAGT
ACCGGAAGT
ACCGGAAAT
ACCGGAAAT
ACCGGAAGT

ACCGGAAGT
ACCGGAAGT
ACCGGAAAT
ACCGGAAAT
ACCGGAAGT

ACCGGAAGT
ACCGGAAGT
GCCGGAAGT
GCCGGAAGT
ACCGGAAGT

ACCGGAAGT
ACCGGAAGT
CCCGGAAGT
CCCGGAAGT
CCCGGAAGT

ACCGGAAGT
ACCGGAAGT
ACCGGAAGT
ACCGGAAGT
ACCGGAAGT

ACCGGAAGT
ACCGGAAAT
ACCGGAAGT
ACCGGAAGT
ACCGGAAGT

ACCGGAAGT
ACCGGCAGT
ACCGGAAGC
ACCGGAAGC
GCCGGAAGT

ACCGGAAGT
ACCGGAAGT
ACCGGAAGT
ACCGGAAGT
GCCGGAAGT

ACCGGAAGT
ACCGGAAGT
ACCAGCAGT
ACCACCAGT
GCCGGAAGT

ACCGGAAGT
ACCGGAAGT
ACCGGAAAC
ACCGGAAGC
ACCGGAAGC

ACCGGAAGT
ACCGGAAGT
AGTGGAAGG
AGTGGAAGT
ACCGGAAGT

ACCGGAAGT
ACCGGAAGT
ACCGGAAGT
ACCGGAAGT
ACCGGAAGT

ACCGGAAGT
ACCGGAAGT
ACCGGAAGT
ACCGGAAGT
GCCGGAAGT

ACCGGAAGT
ACCGGAAAT
ACCGGAAGT
ACCGGAAGT
ACCGGAAGT

ACCGGAAGT
ACCGGAAGT
GCCGGAAGT
ACCGGAAGT
ACCGGAAGT

ACCGGAAGT
ACCGGAAGT
CAAGGAAGC
CCAGGAAGT
GCCGGAAGC

ACCGGAAGT
ACCGGAAGT
GCCGGAAGT
CCCGGAAGT
GCCGGAAGT

ACCGGAAGT
ACCGGAAGT
GCCGGAAGT
GCCGGAAGT
GCCGGAAGT

ACCGGAAGT
ACCGGAAGT
ACCGGAAGT
ACCGGAAGT
ACCGGAAGT

ACCGGAAGT
ACCGGAAGT
GCCGGAAAT
GCCGGAAAT
ACAGGAAAT

ACCGGAAGT
ACCGGAAGT
CCCGGAAGC
CCCGGAAGC
GCCGGAAGC

ACCGGAAGT
ACCGGAAGT
ACCGGAAGT
ACCGGAAGT
ACCGGAAGT

ACCGGAAGT
ACCGGAAGT
ACCCGGAAG
GACCGGAAG
GAGCGGAAG

ACCGGAAGT
ACCGGAAGT
GCCGGAAGT
GCCGGAAAT
GCCGGAAGT

ACCGGAAGT
ACCGGAAGT
ACCGGAAGG
ACCGGAAGG
ACCGGAAGC

ACCGGAAGT
ACCGGAAGT
ACCGAAAGA
ACCGGAAGA
ACCGGAAGT

ACCGGAAGT
ACCGGAAGT
CCCCTGTCT
CCCTTGAGC
ACACTAAAT

ACCGGAAGT
ACCGGAAGT
ACCGGAAGT
ACCGGAAGT
GCCGGAAGT

ACCGGAAGT
ACCGGAAGT
ACAGGAAGT
ACCGGAAGT
AGCGGAAGT

ACCGGAAGT
ACCGGAAGT
ACCGGAAGT
ACCGGAAGC
ACGGGAAGT

ACCGGAAGT
ACCGGAAGT
ACCGGAAGT
ACCGGAAGT
ACCGGAAGT

ACCGGAAGT
ACCGGAAGT
ACCGGAAGT
ACCGGAAGT
ACCGGAAGT

ACCGGAAGT
ACCGGAAGT
ACCGGAAGT
ACCGGAAGT
ACCGGAAAT

ACCGGAAGT
ACCGGAAGT
AGCGGAAGT
AGCGGAAGT
ACCGGAAGT

ACCGGAAGT
ACCGGAAGT
ACCGGAAGT
ACCGGAAGT
ACCGGAAGT

ACCGGAAGT
ACCGGAAGT
TCCGGAAAT
TCCGGAAAT
TCCGGAAGT

ACCGGAAGT
ACCGGAAGT
ACCGGAAGT
ACCGGAAGT
ACCGGAAGT

ACCGGAAGT
ACCGGAAGT
ACTGAAAAG
ACTGAAAAG
CCGGAAGTG

ACCGGAAGT
ACCGGAAAT
ACCGGAAGT
ACCGGAAGT
ACCGGAAGT

ACCGGAAGT
ACCGGAAGT
ACCGGAAGT
ACCGGAAGT
ACCGGAAGT

ACCGGAAGT
ACCGGAAGT
ACCGGAAGT
ACCGGAAGT
GCCGGAAGT

ACCGGAAGT
ACCGGAAGT
ACCGGAAGT
ACCGGAAGT
ACCGGAAGT

ACCGGAAGT
GCCGGAAGT
CCCGGAAGT
CCCGGAAGT
GCCGGAAGT

ACCGGAAGT
ACCGGAAGT
ACCGGAAGT
ACCGGAAGT
AGCGGAAGT

ACCGGAAGT
ACCGGAAGT
ACAGGAAGT
ACAGGAAGT
ACGGGGAGG

ACCGGAAGT
ACCGGCAGT
ACCGGAAGC
ACCGGAAGC
GCCGGAAGT

ACCGGAAGT
ACCGGAAGT
ACCGGAAGT
ACCGGAAGT
ACCGGAAGT

ACCGGAAGT
ACCGGAAGT
ACAGGAAGT
ACAGGAAGT
GCCGGAAGT

ACCGGAAGT
ACCGGAAGT
ACCGGAAGT
ACCGGAAGT
ACCGGAAGT

ACCGGAAGT
ACCGGAAGT
ACCGGAAGT
ACCGGAAGT
ACCGGAAGT

ACCGGAAGT
ACCGGAAGT
ACCGGAAGT
ACCGGAAGT
ACCGGAAGT

ACCGGAAGT
ACCGGAAGT
ACCGGAAAC
ACCGGAAAC
ACCGGAAAC

ACCGGAAGT
ACCGGAAGT
GCCGGAAGT
GCCGGAAGT
GCCGGAAGT

ACCGGAAGT
ACCGGAAGT
ACCGGAAGT
ACCGGAAGT
ACCGGAAGT

ACCGGAAGT
ACCGGAAGT
GCCGGAAGT
ACCGGAAGT
GCCGGAAGT

ACCGGAAGT
ACCGGAAGT
ACAGGAAGT
ACAGGAAGT
GCCGGAAGC

ACCGGAAGT
ACCGGAAGT
ACAGGAAAT
ACAGGAAAT
TCCGGAAGT

ACCGGAAGT
ACCGGAAGT
ACCGGAAGT
ACCGGAAGT
ACCGGAAGT

ACCGGAAGT
ACCGGAAGT
ACCGGAAGT
ACCGGAAGT
ACCGGAAGG

ACCGGAAGT
ACCGGAAGT
ACAGGAAAT
ACAGGAAAT
TCCGGAAGT

ACCGGAAGT
ACCGGAAGT
ACCGGAAGT
ACCGGAAGT
ACCGGAAGT

ACCGGAAGT
ACCGGAAGT
GACGGAAGT
ACCGGAAGT
AGCGGAACT

ACCGGAAGT
ACCGGAAGT
AGTGGAAGG
AGTGGAAGT
ACCGGAAGT

ACCGGAAGT
ACCGGAAGT
GACGGAAGT
GACGGAAGT
ACCGGAAGT

ACCGGAAGT
ACCGGAAGT
ACCGGAAGT
ACCGGAAGT
ACCGGAAGT

ACCGGAAGT
ACCGGAAGT
ACCGGAAGT
ACCGGAAGT
ACCGGAAGT

ACCGGAAGT
ACCGGAAGT
ACCGGAAGT
ACCGGAAGT
ACCGGAAGT

ACCGGAAGT
ACCGGAAAT
ACCGGAAGT
ACCGGAAGT
ACCGGAAGT

ACCGGAAGT
ACCGGAAGT
ACCGGAAGT
ACCGGAAGT
GCCGGAAGT

ACCGGAAGT
ACCGGAAGT
ACCGGAAGC
ACCGGAAGG
ACCGGAAGT

ACCGGAAGT
ACCGGAAGT
GCCGGAAAT
GCCGGAAAT
ACAGGAAAT

ACCGGAAGT
ACCGGAAGT
ACTTGAAGG
ACTTTAAGT
GCAGGAAGT

ACCGGAAGT
ACCGGAAGT
ACCGGAAGT
ACCGGAAGT
ACCGGAAGT

ACCGGAAGT
ACCGGAAGT
ACCGGAAGT
ACCGGAAGT
ACCGGAAGT

ACCGGAAGT
ACCGGAAGT
ACTTGAAGG
ACTTTAAGT
GCAGGAAGT

ACCGGAAGT
GCCGGAAGT
CCCGGAAGT
CCCGGAAGT
GCCGGAAGT

ACCGGAAGT
ACCGGAAGT
ACCGGAAGT
ACCGGAAGT
ACCGGAAGT

ACCGGAAGT
ACCGGAAGT
GCCGGAAAT
GCCGGAAGT
AACGGAAGT

ACCGGAAGT
ACCGGAAGT
ACCGGAAGT
ACCGGAAGC
ACGGGAAGT

ACCGGAAGT
ACCGGAAGT
ACCGGAAGT
ACCGGAAGT
GCCGGAAGT

ACCGGAAGT
ACCGGAAGT
ACCGGAAGT
ACCGGAAGT
ACCGGAAGT

ACCGGAAGT
ACCGGAAGT
AGCGGAAGT
AGCGGAAGT
GCCGGAAGT

ACCGGAAGT
ACCGGAAGT
GCCGGAAGT
GCCGGAAGT
ACCGGAAGT

ACCGGAAGT
ACCGGAAGT
GCCGGAAGT
GCCGGAAGT
GCCGGAAGT

ACCGGAAGT
ACCGGAAGT
GCCGGAAGT
GCCGGAAGT
ACCGGAAGT

ACCGGAAGT
ACCGGAAGT
ACCGGAAGT
ACCGGAAGT
GCCGGAAGT

ACCGGAAGT
ACCGGAAGT
ACCGGAAGT
ACCGGAAGT
ACCGGAAGT

ACCGGAAGT
ACCGGAAGT
ACCGGAAGT
ACCGGAAGT
ACCGGAAGT

ACCGGAAGT
ACCGGAAGT
ACCGGAAGT
ACCGGAAGT
GCCGGAAGT

ACCGGAAGT
ACCGGAAGT
ACCGGAAGT
ACCGGAAGT
GCCGGAAGC

ACCGGAAGT
ACCGGAAGT
GCCGGAAGT
GCCGGAAGT
ACCGGAAGT

ACCGGAAGT
ACCGGAAGT
TCGGGAACT
TCCGGAACT
GCGGAAGGT

ACCGGAAGT
ACCGGAAGT
ACCAGACGT
ACCGGAAGT
CCCGGAAGT

ACCGGAAGT
ACCGGAAGT
GCCGGAAGT
GCCGGAAGT
GCCGGAAGT

ACCGGAAGT
ACCGGAAGT
GCCGGAAGT
GCCGGAAGT
CCCGGAAGT

ACCGGAAGT
ACCGGAAGT
ACCGGAAGT
ACCGGAAGT
ACCGGAAGT

ACCGGAAGT
ACCGGAAGT
ACCGGAAGT
ACCGGAAGT
ACCGGAAGT

ACCGGAAGT
ACCGGAAGT
GCGGGAAGT
GCAGGAAGT
GCCGGAAGT

ACCGGAAGT
ACCGGAAGT
AACGGAAGT
AACGGAAGT
GCCGGAAGT

ACCGGAAGT
ACCGGAAAT
ACCGGAAGT
ACCGGAAGT
ACCGGAAGT

ACCGGAAGT
ACCGGAAGT
GACGGAAGT
ACCGGAAGT
AGCGGAACT

ACCGGAAGT
ACCGGAAGT
GCCGGAAGT
GCCGGAAGT
GCCGGAAGT

ACCGGAAGT
ACCGGAAGT
GCCGGCGGG
TCGAGCACC
GCCGGAGCC

ACCGGAAGT
ACCGGAAGT
ACCGGAAGT
ACGGCAAGT
GCCGGAAGT

ACCGGAAGT
ACCGGAAGT
ACAGGAAGT
ACAGGAAGT
ACGGGGAGG

ACCGGAAGT
ACCGGAAGT
ACCGGAAGT
ACCGGAAGT
ACCGGAAGT

ACCGGAAGT
ACCGGAAGT
ACCGGAAGT
ACCGGAAGT
ACCGGAAGT

ACCGGAAGT
ACCGGAAGT
ACCGGAAGT
ACCGGAAGT
ACCGGAAGT

ACCGGAAGT
ACCGGAAGT
ACCGGAAGT
ACCGGAAGT
ACCGGAAGT

ACCGGAAGT
ACCGGAAGT
GCCGGAAGT
ACCGGAAGT
GCCGGAAGT

ACCGGAAGT
ACCGGAAGT
ACCGGAAGT
ACCGGAAGT
ACCGGAAGT

ACCGGAAGT
ACCGGAAGT
AGCGGAAGT
AGCGGAAGT
ACCGGAAGT

ACCGGAAGT
ACCGGAAGT
ACCGGAAGT
ACCGGAAGT
ACCGGAAGT

ACCGGAAGC
ACCGGAAGC
ACCGGAAGC
ACCGGAAGC
ACCGGAAGC

ACCGGAAGC
ACCGGAAGC
ACTGTGATC
ACTGTGATC
ACTGGAAGC

ACCGGAAGC
ACCGGAAGC
ACCGGAAGT
ACCGGAAGT
ACCGGAAGC

ACCGGAAGC
ACCGGAAGC
ACCGGAAGG
ACCGGAAGG
GCCGGAAGC

ACCGGAAGC
ACCGGAAGC
CCCGGAAGC
CCCGGAAGC
ACCGGAAGC

ACCGGAAGC
ACCGGAAGC
GCCGGAAGC
GCCGGAAGC
GCCGGAAGC

ACCGGAAGC
ACCGGAAGC
AGCGGAAAA
AGCGGAAAA
ACCGGAAGC

ACCGGAAGC
ACCGGAAGC
ACCGGAAGC
ACCGGAAGC
ACCGGAAGC

ACCGGAAGC
ACCGGAAGC
ACCGGAAAC
ACCGGAAAC
ACCGGAAAT

ACCGGAAGC
ACCGGAAGC
GCCGGAAGT
ACCGGAAGC
ACCGGAAGC

ACCGGAAGC
ACCGGAAGC
ACCGGAAAC
ACCGGAAAC
CCCGGAAAC

ACCGGAAGC
ACCGGAAGC
ACCGGAAAC
ACCGGAAAC
ACCGGAAGC

ACCGGAAGC
ACCGGAAGC
GCCAGAAAC
GCCAGAAAC
ACCGGAAGC

ACCGGAAGC
ACCGGAAGC
GCCAGAAAC
GCCAGAAAC
ACCGGAAGC

ACCGGAAGC
ACCGGAAGC
ACCGGAAGC
ACCGGAAGC
ACCGGAAGC

ACCGGAAGC
ACCGGAAGC
GCCGGAAAT
GCCGGAAAT
GCCGGAAGC

ACCGGAAGC
ACCGGAAGC
ACCGGAAAC
ACCGGAAAC
ACCGGAAGC

ACCGGAAGC
ACCGGAAGC
GCCAGAAAC
GCCAGAAAC
ACCGGAAGC

ACCGGAAGC
ACCGGAAGC
ACCGGAAGC
ACCGGAAGC
ACCGGAAGC

ACCGGAAGC
ACCGGAAGC
GCCAGAAAC
GCCAGAAAC
ACCGGAAGC

ACCGGAAGC
ACCGGAAGC
GCCGGAAGC
GCCGGAAGC
ACCGGAAGC

ACCGGAAGC
ACCGGAAGC
ACCGGAAGT
ACCGGAAGC
ACCGGAAAC

ACCGGAAGC
ACCGGAAGC
ACCGGAAGC
ACCGGAAGC
ACCGGAAGC

ACCGGAAGC
ACCGGAAGC
GCCAGAAAC
GCCAGAAAC
ACCGGAAGC

ACCGGAAGC
ACCGGAAGC
ACCGGAAGC
ACCGGAAGC
ACCGGAAGC

ACCGGAAGC
ACCGGAAGC
GCCGGAAGC
ACCGGAATC
TGCGGAAGC

ACCGGAAGC
ACCGGAAGC
ACCGGAAGC
ACCGGAAGC
ACCGGAAGC

ACCGGAAGC
ACCGGAAGC
GCCAGAAAC
GCCAGAAAC
ACCGGAAGC

ACCGGAAGC
ACCGGAAGC
GCCGGAAGC
ACCGGAAGC
ACCGGAAGC

ACCGGAAGC
ACCGGAAGC
ACCGGAAGT
ACCGGAAGT
GCCGGAAGC

ACCGGAAGC
ACCGGAAGC
GCCGGAAGT
GCCGGAAGT
GCCGGAAGC

ACCGGAAGC
ACCGGAAGC
GCCAGAAAC
GCCAGAAAC
ACCGGAAGC

ACCGGAAGC
ACCGGAAGC
ATCGCAAGC
ATCGCAAGC
AGCGGAAGC

ACCGGAAGC
ACCGGAAGC
ACCGGAAGT
AGTAGACAC
GCCGGAAGT

ACCGGAAGC
ACCGGAAGC
GCCAGAAAC
GCCAGAAAC
ACCGGAAGC

ACCGGAAGC
ACCGGAAGC
AGCGGAAGT
ACCGGAAGT
AGCGGAAGT

ACCGGAAGC
ACCGGAAGC
ACCGGAAGC
ACCGGAAGC
ACCGGAAGG

ACCGGAAGC
ACCGGAAGC
AGCGGAAGC
AACGGAAGC
AGCGGAAGC

ACCGGAAGC
ACCGGAAGC
AGTGAAAGC
AGTGGGAGC
ACCGGAAGC

ACCGGAAGC
ACCGGAAGC
ACCGGAAGC
ACCGGAAGC
ACCGGAAGC

ACCGGAAGC
ACCGGAAGC
ACCGGAAGC
ACCGGAAGC
ACCGGAAGC

ACCGGAAGC
ACCGGAAGC
GCCGGAAGC
GCCGGAAGC
GCCGGAAGC

ACCGGAAGC
ACCGGAAGC
GCCAGAAAC
GCCAGAAAC
ACCGGAAGC

ACCGGAAGC
ACCGGAAGC
ACCGGAAGC
ACCGGAAGC
ACCGGAAAC

ACCGGAAGC
ACCGGAAGC
GCCGGAAGC
GCCGGAAGC
ACCGGAATC

ACCGGAAGC
ACCGGAAGC
CCCGGAAAC
CCTGGAAAC
ACCGGAAGC

ACCGGAAGC
ACCGGAAGC
CCCGGAAGC
ACCGGAAGC
ACCGGAAGC

ACCGGAAGC
ACCGGAAGC
ACCGGAAGC
ACCGGAAGC
ACCGGAATC

ACCGGAAGC
ACCGGAAGC
ACCGGAAGC
ACCGGAAGC
ACCGGAATC

ACCGGAAGC
ACCGGAAGC
GCCGGAAGT
GCCGGAAAT
ACCGGAACT

ACCGGAAGC
ACCGGAAGC
ACCGGAAGC
ACCGGAAAC
ACCGGAAAC

ACCGGAAGC
ACCGGAAGC
ACCGGAAGC
ACCGGAAGC
ACCGGAAGC

ACCGGAAGC
ACCGGAAGC
ACAGGAAGT
ACCGGAAGT
ACCGGAAGC

ACCGGAAGC
ACCGGAAGC
GAAGGAAGC
GAAGGAAGC
GCCGGAAGC

ACCGGAAGC
ACCGGAAGC
ACAGGAAGT
ACCGGAAGT
ACCGGAAGC

ACCGGAAGC
ACCGGAAGC
AGTCGCAGC
AGTCGCAGC
GCGGGAAGC

ACCGGAAGC
ACCGGAAGC
GCCGGAAGC
GCCGGAAGC
GCCGGAAGC

ACCGGAAGC
ACCGGAAAC
ACCGGAAAC
ACCGGAAAC
CCCGGATAT

ACCGGAAGC
ACCGGAAGC
ACCGGAAGT
ACCGGAAGC
ACCGGAAAC

ACCGGAAGC
ACCGGAAGC
ACCGGAAGC
ACCGGAAGC
GCCGGAAGC

ACCGGAAGC
ACCGGAAGC
GCCAGAAAC
GCCAGAAAC
ACCGGAAGC

ACCGGAAGC
ACCGGAAGC
ACCGGAAGC
ACCGGAAGT
ACCGGAAGC

ACCGGAAGC
ACCGGAAGC
ACCGGAAGC
ACCGGAAGC
ACCGGAATC

ACCGGAAGC
ACCGGAAGC
ACCGGAAGC
ACCGGAAGC
GCCGGAAGC

ACCGGAAGC
ACCGGAAGC
ACCGGAAGT
ACCGGAAGT
ACCGGAAGC

ACCGGAAGC
ACCGGAAGC
ACCGGAAGC
ACCGGAAGC
ACCGGAAGC

ACCGGAAGC
ACCGGAAGC
ACCGGAAGC
ACCGGAAGC
GCCGGAAGC

ACCGGAAGC
ACCGGAAGC
GCCAGAAAC
GCCAGAAAC
ACCGGAAGC

ACCGGAAGC
ACCGGAAGC
ACCGGAAGC
ACCGGAAGC
ACCGGAAGC

ACCGGAAGC
ACCGGAAGC
GCCAGAAAC
GCCAGAAAC
ACCGGAAGC

ACCGGAAGC
ACCGGAAGC
GCAAGAGTC
TTAAGAGTC
GCAAGGAGC

ACCGGAAGC
ACCGGAAGC
ACCGGAAGT
ACCGGAAGT
ACCGGAAGT

ACCGGAAGC
ACCGGAAGC
ACCGGAAGC
ACCGGAAGC
ACCGGAAGG

ACCGGAAGC
ACCGGAAGC
GCCAGAAAC
GCCAGAAAC
ACCGGAAGC

ACCGGAAGC
ACCGGAAGC
ACCGGAAGT
ACCGGAAGT
ACCGGAAGT

ACCGGAAGC
ACCGGAAGC
GCCAGAAAC
GCCAGAAAC
ACCGGAAGC

ACCGGAAGC
ACCGGAAGC
ACCGGAAGC
ACCGGAAGC
ACCGGAAGC

ACCGGAAGC
ACCGGAAGC
GCCAGAAAC
GCCAGAAAC
ACCGGAAGC

ACCGGAAGC
ACCGGAAGC
ACCGGAAGT
ACCGGAAGT
ACCGGAAGT

ACCGGAAGC
ACCGGAAGC
ACCGGAAGC
ACCGGAAGC
ACCGGAAGT

ACCGGAAGC
ACCGGAAGC
ACCGGAAGC
ACCGGAAGC
ACCGGAAGC

ACCGGAAGC
ACCGGAAGC
GCCAGAAAC
GCCAGAAAC
ACCGGAAGC

ACCGGAAGC
ACCGGAAGC
ACCGGAAGG
ACCGGAAGG
ACCGGAAGG

ACCGGAAGC
ACCAGAAGC
ACCGGAAAC
ACCGGAAAC
ACCTGAACC

ACCGGAAGC
ACCGGAAGC
ACCGGAAGC
ACCGGAAGC
ACCGGAAGC

ACCGGAAGC
ACCGGAAGC
CCCGGAAGC
ACCGGAAGC
ACCGGAAGC

ACCGGAAGC
ACCGGAAGC
ACCGGAAGC
ACCGGAAGC
ACCGGAATC

ACCGGAAGC
ACCGGAAGC
ACAGGAAGC
ACAGGAAGC
GCCGGAAGC

ACCGGAAGC
ACCGGAAGC
ACCGGAAGC
ACCGGAAGC
GCCGGAAGC

ACCGGAAGC
ACCGGAAGC
ACCGGAAGT
ACCGGAAGT
GCCGGAAGC

ACCGGAAGC
ACCGGAAGC
ACCGGAAGC
ACCGGAAGC
ACCGGAAGT

ACCGGAAGC
ACCGGAAGC
GCCGGAAGC
GCCGGAAGC
GCCGGAAGC

ACCGGAAGC
ACCGGAAGC
ACCGGAAAT
ACCGGAAAC
ACCGGAAGC

ACCGGAAGC
ACCGGAAGC
GCCAGAAAC
GCCAGAAAC
ACCGGAAGC

ACCGGAAGC
ACCGGAAGC
GCCAGAAAC
GCCAGAAAC
ACCGGAAGC

ACCGGAAGC
ACCGGAAGC
ACCGGAAGC
ACCGGAAGC
ACCGGAAGT

ACCGGAAGC
ACCGGAAGC
GCCGGAAAC
ACCGGAAAC
GCCGGAAGC

ACCGGAAGC
ACCGGAAGC
ACCGGAAGT
ACCGGAAGC
ACCGGAAGC

ACCGGAAGC
ACCGGAAGC
ACCGGAAGC
ACCGGAAGC
GCCGGAACC

ACCGGAAGC
ACCGGAAGC
ACCGGAAGT
ACCGGAAGT
ACCGGAAGC

ACCGGAAGC
ACCGGAAGC
ACCGGAAAC
ACCGGAAAC
ACCGGAAGC

ACCGGAAGC
ACCGGAAGC
GCCTGCAAC
GTCTGCAAC
ACCGGAAGC

ACCGGAAGC
ACCGGAAGC
ACCGGAAGC
ACCGGAAGC
GCCGGAAGC

ACCGGAAGC
ACCGGAAGC
GCCAGAAAC
GCCAGAAAC
ACCGGAAGC

ACCGGAAGC
ACCGGAAGC
GCCAGAAAC
GCCAGAAAC
ACCGGAAGC

ACCGGAAGC
ACCGGAAGC
ACCGGAAGC
ACCGGAAGC
ACCGGAATC

ACCGGAAGC
ACCGGAAGC
ACCGGAAGC
ACCGGAAGC
ACCGCAAGC

ACCGGAAGC
ACCGGAAGC
ACAGGAACC
ACAGGAAGC
ACAGGAAGC

ACCGGAAGC
ACCGGAAGC
GCCAGAAAC
GCCAGAAAC
ACCGGAAGC

ACCGGAAGC
ACCGGAAGC
ACCGGAAGC
ACCGGAAAC
CCCGGAAGC

ACCGGAAGC
ACCGGAAGC
GCCGGAAGT
GCCGGAAGT
GCCGGAAGC

ACCGGAAGC
ACCGGAAGC
ACCGGAAGT
ACCGGAAGT
ACCGGAAGC

ACCGGAAGC
ACCGGAAGC
ATCGCAAGC
ATCGCAAGC
AGCGGAAGC

ACCGGAAGC
ACCGGAAGC
ACCCAAAGC
ATCCGAAGC
GGCGGAGGC

ACCGGAAGC
ACCGGAAGC
AGCGGAAGT
ACCGGAAGT
AGCGGAAGT

ACCGGAAGC
ACCGGAAGC
ACCGGAAGG
ACCGGAAGG
ACCGGAAGC

ACCGGAAGC
ACCGGAAGC
GCCAGAAAC
GCCAGAAAC
ACCGGAAGC

ACCGGAAGC
ACCGGAAGC
GCTAGGACC
GCTAGGACC
GCGGGGGGT

ACCGGAAGC
ACCGGAAGC
ACCGGAAAC
ACCGGAAAC
ACCGGAAGC

ACCGGAAGC
ACCGGAAGC
AGCGGAAGT
ACCGGAAGT
AGCGGAAGT

ACCGGAAGC
ACCGGAAGC
ACCGGAAGT
ACCGGAAGT
ACCGGAAGT

ACCGGAAGC
ACCGGAAGC
GCCGGAAGC
ACCGGAAGC
ACCGGAAGC

ACCGGAAGC
ACCGGAAGC
GCCAGAAAC
GCCAGAAAC
ACCGGAAGC

ACCGGAAGC
ACCGGAAGC
ACCGGAAGC
ACCGGAAGC
ACCGGAAAC

ACCGGAAGC
ACCGGAAGC
ACAAGAAGC
ACAAGAAGC
GGAGTGAGT

ACCGGAAGC
ACCGGAAGC
ACCGGAACC
ACCGGAACC
ACAGGAAGC

ACCGGAAGC
ACCGGAAGC
GCCGGAAGT
GCCGGAAGT
ACCGGAAGT

ACCGGAAAT
ACCGGAAAT
ACCGGAAAC
ACCGGAAAC
ACCGGAAAT

ACCGGAAAT
ACCGGAAAT
GCCGGGAGC
GCAGGAAGT
ACAGGAAAT

ACCGGAAAT
ACCGGAAAT
ACCGGAAGC
GCCGGAAGC
ACCGGAAAT

ACCGGAAAT
ACTGGAAAT
TTTAGAAAT
TTTAGAAAT
ATTGGAAAT

ACCGGAAAT
ACCGGAAAT
ACTGGAAAT
ACTGGAAAT
ACTGGAAAT

ACCGGAAAT
ACCGGAAAT
ACCGGAAAT
ACCGGACAT
GCCGGAAAT

ACCGGAAAT
ACCGGAAAT
ACCGGAAGT
ACCGGAAGT
ACCGGAAAT

ACCGGAAAT
ACCGGAAAT
ACCGGAAAT
ACCGGAAAT
ACCGGAAAT

ACCGGAAAT
ACCGGAAAT
ACCGGAAGT
ACCGGAAGT
ACCGGAAGT

ACCGGAAAT
ACCGGAAAT
TCTGGGCAT
TCTGGGCAG
TTCGGAAAT

ACCGGAAAT
ACCGGAAAT
AGCGGAAAT
AGTGGAAAT
GCCGGAAGT

ACCGGAAAT
ACCGGAAAT
ACCGGAAAT
ACCGGAAAT
ACCGGAAAC

ACCGGAAAT
ACCGGAAAT
AGCGGAAAT
AGTGGAAAT
GCCGGAAGT

ACCGGAAAT
ACCGGAAAT
ACCGGAAAT
ACCGGAAAT
GCCGGAAAT

ACCGGAAAT
ACCGGAAAT
ACCGGAAAC
ACCGGAAAC
GCCGGAAGT

ACCGGAAAT
ACCGGAAAT
ACCGGAAAT
ACCGGAAAT
ACCGGAAAT

ACCGGAAAT
ACCGGAAAT
ACCGGAAAT
ACCGGAAAT
ACCGGAAAT

ACCGGAAAT
ACCGGAAAT
ACCGGAAAT
ACCGGAAAT
ACCGGAAAT

ACCGGAAAT
ACCGGAAAT
TCCCTAAGT
GTCGCTAGT
ACTGGAAAT

ACCGGAAAT
GCCGGAAAT
ACCGGAAAT
ACCGGAAAT
ACCGGAAGT

ACCGGAAAT
ACCGGAAAT
ACCGGAAAC
ACCGGAAAC
ACCGGAAGT

ACCGGAAAT
ACCGGAAAT
ACCGGAAGT
AGTGGCGAT
GCCGGAAGT

ACCGGAAAT
ACCGGAAAT
ACCGGAAGC
ACCGGAAGC
CCCGGAAGT

ACCGGAAAT
ACCGGAAAT
CCCGAAAAT
CCCGAAAAT
TCCGGAAAT

ACCGGAAAT
ACCGGAAAT
ACCGGAAAT
ACCGGAAAT
GCCGGAAAT

ACCGGAAAT
ACCGGAAAT
AGCCAATAT
AGCCAATAT
AGCGGAAAT

ACCGGAAAT
ACCGGAAAT
TCCGGAGAT
TCCGGAGAT
TCCGGAAAT

ACCGGAAAT
ACCGGAAAT
ACCGGAAGC
ACCGGAAGC
ACCGGAAGT

ACCGGAAAT
ACCGGAAAT
ACTGGAAAT
ACTGGAAAT
GCTGGAAAT

ACCGGAAAT
ACCGGAAAT
ACCGGAACT
ACCGGAAAT
GCCGGATAT

ACCGGAAAT
ACCGGAAAT
ACCGGAAAT
ACCGGAAGT
ACCGGAAAT

ACCGGAAAT
ACCGGAAAT
ACCGGAAAT
ACCGGAAAT
ACCGGAAAT

ACCGGAAAT
ACCGGAAAT
ACCGGAAAT
ACCGGACAT
GCCGGAAAT

ACCGGAAGA
ACCGGAAGA
ACAGGAAGT
ACAGGAAGT
ACCGGAGGG

ACCGGAAGA
ACCGGAAGA
ACCGGAAGA
ACCGGAAGA
ACCGGAAGG

ACCGGATGT
ACCGGATGT
ACCGGATGT
ACCGGATGT
ACCGGATGT

ACCGGATGT
ACCGGATGT
ACCGGATGT
ACCGGATGT
ACCGGATGT

ACCGGAAGA
ACCGGAAGA
ACCGGAAGA
ACCGGAAGA
CCCGGAAGA

ACCGGAAGA
ACCGGAAGA
GCCGGAAAA
GCCGGAAAA
ACCGGAAAG

ACCGGAAGA
ACCGGAAGA
ACTCAGGCG
ACTCATGCG
ACGAGAAGG

ACCGGAAGA
ACCGGAAGA
ACCGGAAAA
ACCGGAAGA
ACCGGAAGA

ACCGGATGT
ACCGGATGT
GCCGGAAGT
ACCGGAAGT
ACCGGACGT

ACCGGAAGA
ACCGGAAGA
ACCGGAAGA
ACCGGAAGA
ACCGGAAGA

ACCGGATGT
ACCGGATGT
ATAAATTCT
ATAGATTCT
ATCAGCTCC

ACCGGAAGA
ACCGGAAGA
ACCGGAAGA
ACCGGAATA
ACCGGAAGG

ACCGGAAGA
ACTGGAAGA
ACTGGAAGA
ACGGGAAGA
ACTGGAAGA

ACCGGAAGA
ACCGGAAGA
ACCGGAAAA
ACCGGAAGA
ACCGGAAGA

ACCGGAAGA
ACGGGAAGA
CCACTAGGA
ATACTAGGA
ACACTAGGG

ACCGGAAGA
ACCGGAAGA
ACCGGAAGA
ACCGGAAGA
ACCGGAAGC

ACCGGATGT
ACCGGATGT
ACCGGAAGT
ACCGGAAGT
ACCGGATGT

ACCGGAAGA
ACCGGAAGA
ACCGGAAGA
ACCGGAAGA
ACCGGAAGC

ACCGGAAGA
ACCGGAAGA
ACCGGAAGA
ACCGGAAGA
ACCGGAAGG

ACCGGATGT
ACCGGATGT
ACTGTACGA
ACCGCAGGA
ACCGGATTA

ACCGGAAGA
ACCGGAAGA
GCCGGAAGG
GCCGGAAGG
ACCGGAAGA

ACCGGATGT
ACCGGATGT
ACCAGATGC
ACCAGAGGC
CCTGTCTAT

ACCGGAAGA
ACCGGAAGA
GCCTTGGGA
GCCTTGGAG
ACCGGAAAG

ACCGGAAGA
ACCGGAAGA
ACCGGAAAG
ACCGGAAAG
AGCGGAAGA

ACCGGAAGA
ACCGGAAGA
GACACAAGG
GACCAAGGA
GCGGGAAGC

ACCGGAAGA
ACCGGAAGA
ACCCAAAGA
ACCTAAAGA
ACCAGAGGG

ACCGGAAGA
ACCGGAAGA
ACCGGAAGA
ACCGGAAGA
ACCGGAAGA

ACCGGAAGA
ACCGGAAGA
ACCGGAAGA
ACCGGAAGA
ACCGGAATC

ACCGGAAGA
ACCGGAAAA
GCCGGAAGA
GCCGGAAGA
ACCGGAAGA

ACCGGATGT
ACCGGATGT
ACCGGAAGC
ACCGGAAGT
ACCGGAAGT

ACCGGAAGA
ACCGGAAGA
ACCGGAAGA
ACCGGAAGA
ACCGGAAGA

ACCGGAAGA
ACCGGAAAA
GCCGGAAGA
GCCGGAAGA
ACCGGAAGA

ACCGGAAGA
ACCGGAAGA
ATCGGAAGG
ACCGGAAGG
ACCCGAAGG

ACCGGAAGA
ACCGGAAGA
ACCGGAAGC
ACCGGAAAC
GCCGGAAGA

ACCGGATGT
ACCGGATGT
ACCGGAAGT
ACCGGATGT
GCCGGAAGT

ACCGGAAGA
ACCGGAAGA
GCCTTGGGA
GCCTTGGAG
ACCGGAAAG

ACCGGAAGA
ACCGGAAGA
ACCGGAAGA
ACCGGAAGA
ACCGGAAGG

ACCGGAAGA
ACCGGAAGA
CCCGGAAGA
CCTGGAAGA
GAGGGGAGA

ACCGGAAGA
ACCGGAAGA
ACCGGAAGA
ACCGGAAGA
ACCGGAAGG

ACCGGAAGA
ACCGGAAGA
GGCGGGAAG
GGCGGGAAG
TGGGTGCAA

ACCGGAAGA
ACCGGAAGA
ACCGGAAGA
ACCGGAAGA
ACCGGAAGA

ACCGGAAGA
ACCGGAAGA
TCCGGAAGC
TCCGGAAGC
GCCGGAAGC

ACCGGATGT
ACCGGATGT
ACCAAATGA
ACCAAATGA
AATAATTAC

ACCGGATGT
ACCGGATGT
ACCGGATGT
ACCGGATGT
ACCGGATGT

ACCGGATGT
ACCGGATGT
GCCGGATGT
ACCGGATGT
GCCGGACGT

ACCGGAAGA
ACCGGAAGA
AGCGGAAGT
AGCGGAAGT
AGCGGAAGA

ACCGGAAGA
ACCGGAAGA
ATCGGAAGG
ACCGGAAGG
ACCCGAAGG

ACCGGAAGA
ACCGCAAGA
ACCGGAAGT
ACCGGAAGT
ACAGGAAGT

ACCGGAAGA
ACCGGAAGA
TCCGGAAAA
TCCGGAAAA
CCCGGAAGA

ACCGGATGT
ACCGGATGT
ACCGGATGC
ACCGGATGC
ACCGGATAC

ACCGGAAGA
ACCGGAAGA
CCTCGTAGA
CCTCATAGA
ACAGGAAGA

ACCGGAAGG
ACCGGAAGG
ACCGGAAGG
ACCGGAAGG
ACCGGAAGG

ACCGGAAGG
ACCGGAAGG
ACCGGAAAG
ACCGGAAAG
ACCGGAAGG

ACCGGAAGG
ACCGGAAGG
ACCGGAAGA
ACCGGAAGA
ACCGGAAAG

ACCGGAAGG
ACCGGAAGG
ACCGGAAGC
ACCGGAAGC
ACCGGAAGA

ACCGGAAGG
ACCGGAAGG
ACCGGAAGG
ACCGGAAGG
ACCGGAAGG

ACCGGAAGG
ACCGGAAGG
TGTGGAAGG
TGCGGAAGG
CCCGGAAGG

ACCGGAAGG
ACCGGAAGG
AGTCGGGGG
AGTTGGGGG
ACGGTGGGG

ACCGGAAGG
ACCGGAAGG
ACCGGAACG
ACCAGAACG
ACCGGGAGG

ACCGGAAGG
ACCGGAAGG
ACCGGAAAA
ACCGGAAGG
ACCGGAAGG

ACCGGAAGG
ACCGGAAGG
ACCGGAAGG
ACCGGAAGG
ACCGGAAGG

ACCGGAAGG
ACCGGAAGG
GCCGGAAGG
GCCGGAAGG
GCCGGGAGG

ACCGGAAGG
ACCGGAAGG
ATCAAAATG
ATCAAAATG
GCCAGAAGG

ACCGGAAGG
ACCGGAAGG
TGTGGAAGG
TGCGGAAGG
CCCGGAAGG

ACCGGAAGG
ACCGGAAGG
GCCAGAGGG
GCCAGAAAG
ACCAGAAGA

ACCGGAAGG
ACCGGAAGG
CTGGAAAGG
CTGGAAAAG
ACCAGAACA

ACCGGAAGG
ACCGGAAGG
GACGGAAGG
AACGGAAGG
ACCGGAAGG

ACCGGAAGG
ACCGGAAGG
GACGGAAGG
AACGGAAGG
ACCGGAAGG

ACCGGAAGG
ACCGGAAGG
ACAGGAAGA
ACAGGAAGA
GCCGGAAGA

ACCGGAAGG
ACCGGAAGG
ACCGGAAAG
ACCGGAAAG
ACCGGAAGG

ACCGGAAGG
ACCGGAAGG
ACCGGAAGG
ACCGGAAGG
ACCAGAAGG

ACCGGAAGG
ACCGGAAGG
CTGGAAAGG
CTGGAAAAG
ACCAGAACA

ACCGGAAGG
ACCGGAAGG
AACGGAAAC
AACGGAAAC
AACTCGAGC

ACCGGAAGG
ACCGGAAGG
ACCGGAAGA
ACCGGAAGG
ACCGGAAGA

ACCGGAAGG
ACCGGAAGG
ACCGTAAGG
ACCTTAAGG
ACCGGAAGA

ACCGGAAGG
ACCGGAAGG
AACAGAAGA
AACAGAAGA
ACCGGAAGG

ACCGGAAGG
ACCGGAAGG
GCCGGAAGG
GCCGGAAGG
ACCGGAAGG

ACCGGAAGG
ACCGGAAGG
ACCGGAAGG
ACCGGAAGG
ACCGGAAGG

ACCGGAAGG
ACCGGAAGG
ACCGGAACG
ACCAGAACG
ACCGGGAGG

ACCGGAAGG
ACCGGAAGG
ACCGGAAGG
ACCGGAAGG
ACCGGAAGG

ACCGGAAGG
ACCGGAAGG
ACCAGAAGG
ACCAGAAGG
ACCAGAAGG

ACCGGAAGG
ACCGGAAGG
TGTGGAAGG
TGCGGAAGG
CCCGGAAGG

ACCGGAAGG
ACCGGAAGG
AACGGAAAC
AACGGAAAC
AACTCGAGC

ACCGGAAGG
ACCGGAAGG
ACCGGAAGG
ACCGGAAGG
TCCGGAAGG

GCCGGAAGT
GCCGGAAGT
GCCGGAAGC
GCCGGAAGT
GCCGGAAGT

GCCGGAAGT
GCCGGAAGT
TCCGGAAGT
TCCGGAAGT
GCCGGAAGT

GCCGGAAGT
GCCGGAAGT
GCCGGAAGT
GCGGGCTGC
GCCGGAAGT

GCCGGAAGT
GCCGGAAGT
GCGGGAAAT
GCGGGAAAT
GCCGGATGC

GCCGGAAGT
GCCGGAAGT
CGCGGAAGT
TGCGGAAGT
GGGGGAAGT

GCCGGAAGT
GCCGGAAGT
GCCGGAAGT
GCCGGAAGT
GCCGGAAGT

GCCGGAAGT
GCCGGAAGT
GCCGGAAAT
GCCGGAAAT
GCCGGAAGT

ACCGGAACT
ACCGGAACT
ACTGGAACC
ACTGGAACC
ACGGGAACT

GCCGGAAGT
GCCGGAAGT
GCCGGAAGT
GCCGGAAGT
ACCGGAAGT

GCCGGAAGT
GCCGGAAGT
GCCGGAAGT
GCCGGAAGT
GCCGGAAGT

GCCGGAAGT
GCCGGAAGT
GCCGGAAGC
GCCGGAAGC
GCCGGAAGC

GCCGGAAGT
GCCGGAAGT
GCCGGAAGT
GCCGGAAGT
ACCGGAAGT

GCCGGAAGT
GCCGGAAGT
GACAAAAGT
GAAAACAGT
ACCGGAAGT

ACCGGAACT
ATCGGAACT
CTCAGAACT
CTCAGAACT
GTTGGAACT

GCCGGAAGT
GCCGGAAGT
ACTAGAAGC
ACTAGAAGC
GCCGGGAGC

GCCGGAAGT
GCCGGAAGT
GCCGGAAGT
GCCGGAAGT
GCCGGAAGT

GCCGGAAGT
GCCGGAAGT
GCCGGAAGT
GCCGGAAGT
GCCGGAAGT

GCCGGAAGT
GCCGGAAGT
ACCGGAAGT
ACCGGAAGT
GCCGGAAGT

GCCGGAAGT
GCCGGAAGT
GCCGGAAAT
GCCGGAAAT
GCCGGAAGT

GCCGGAAGT
GCCGGAAGT
GCCGGAAGT
GCCGGAAGT
GCCGGAAGT

GCCGGAAGT
GCCGGAAGT
GACGGAAGT
GACGGAAGT
GCCGGAAGT

GCCGGAAGT
GCCGGAAGT
AGTGACTGC
AGCGATTGC
TCCGGAAGT

GCCGGAAGT
GCCGGAAGT
GCCGGAAGT
GCCGGAAGT
GCCGGAAGT
