# Supplementary material for: Correlated Evolution of Positions within Mammalian cis Elements
Source: PLoS One. 2013 Feb 8;8(2):e55521. doi: 10.1371/journal.pone.0055521 (PMC3568137; doi:10.1371/journal.pone.0055521)
Supplement: Text Archive S1 — A compressed/ZIP file archive of all binding site data for the 64 PWMs used in our analysis. The individual files are named per PWM ID, so for instance, “MA0002.hits” corresponds to JASPAR PWM MA0002. This has 333 binding sites, each of length 9. Each binding site is grouped as a set of 5 aligned sequences corresponding to human, chimp, mouse, rat and dog (from first to last). A blank line separates binding sites from each other. (GZ) [file pone.0055521.s004.gz › Hits/MA0077.hits]

GAACAATGG
GAACAATGG
GAACAATGG
GAACAATGG
GAACAATGG

GAACAATGG
GAACAATGG
GAACAATGG
GAACAATGG
GAACAGTAG

GAACAATGG
GAACAATGG
CGACAATGG
TGACCATGG
GGACGATGG

GAACAATGG
GAACAATGG
GGACAATGG
GAACAATGG
GAACAATGG

GAACAATGG
GAACAATGG
TAGCAATGG
TAACAATGG
TGACAATGA

GAACAATGG
GAACAATGG
GAACAATGA
GAACAATGA
GAGCCACAG

GAACAATGG
GAACAATGG
GAACAATGG
GAACAATGG
GAACAATGG

GAACAATGG
GAACAATGG
GAACAATGG
GAACAATGG
GAACAATGG

GAACAATGG
GAACAATGG
GGATGATGG
GGATGATGG
GGACGATGG

GAACAATGG
GAACAATGG
TAGCAATGG
TAACAATGG
TGACAATGA

GAACAATGG
GAACAATGG
GAACAATGG
GAACAATGG
GAACAATGG

GAACAATGG
GAACAATGG
GAATAATGG
GAATAATGG
GAATAATGG

GAACAATGG
GAACAATGG
GATCAACAC
GATCAACAC
AGACAACGG

GAACAATGG
GAACAATGG
GAACAATGA
GAACAATGA
GAGCCACAG

GAACAATGG
GAACAATGG
GAACAATGG
GAACAATGG
GAACAATGG

GAACAATGG
GAACAATGG
GATCACTGG
GAACAATGG
GAACGGAGG

GAACAATGG
GAACAATGG
GAACAATGG
GAACAATGG
GGACAATGG

GAACAATGG
GAACAATGG
GAATAATGG
GAATAATGG
GAATAATGG

GAACAATGG
GAACAATGG
TAGCAATGG
TAACAATGG
TGACAATGA

GAACAATGG
GAACAATGG
GAACAATGG
GAACAATGG
GAACAATGG

GAACAATGG
GAACAATGG
GAACAATGG
GAACAATGG
GAACAATGG

GAACAATGG
GAACAATGG
GAATGCCGG
GAACGCTGG
GAACAGTGG

GAACAATGG
GAACAATGG
GAACAATGG
GAACAATGG
GAACAATGG

GAACAATGG
AAACAATGG
GAACGATAG
GAACGATAG
GAACAGTGG

GAACAATGG
GAACAATGG
GAACACGGG
GAAGGATGG
GAATGATGG

GAACAATGG
GAACAATGG
GAACAATGG
GAACAATGG
GAACAATGG

GAACAATGG
GAACAATGG
GAACAATGG
GAACAATGG
GAACAATGG

GAACAATGG
GAACAATGG
GAACAATGC
GAACAATGC
GAACAATAG

GAACAATGG
GAACAATGG
GAATGATGG
GAACGATGG
GACTACTGG

GAACAATGG
GAACAATGG
GAACAATAA
GAACAATAA
GAACAATGG

GAACAATGG
GAACAATGG
GAACAATGG
GAACAATGG
GAACAATGG

GAACAATGG
GAACAATGG
GAACAATGG
GAACAATGG
GAACAGTAG

GAACAATGG
AAACAATGG
GAACGATAG
GAACGATAG
GAACAGTGG

GAACAATGG
GAACAATGG
GAACAATGG
GAACAATGG
GAACAATGG

GAACAATGG
GAACAATGG
AAGCAGTTG
AATCAATTG
GAACAGTAT

GAACAATGG
GAACAATGG
GAACAATGG
GAACAATGG
GAACAATGG

GAACAATGG
GACAAATGG
AAACAATGG
GAACAATGG
GAACAATGG

GAACAATGG
GAACAATGG
GAACAATGG
GAACAATGG
GAGCCCTGG

GAACAATGG
GAACAATGG
GAGCCCCAG
GAATGCCAG
GATGGAAAG

GAACAATGG
GAACAATGG
GAAAAATGG
AAAAAATGG
GAAAAATGG

GAACAATGG
GAACAATGG
TAGCAATGG
TAACAATGG
TGACAATGA

AAACAATGG
AAACAATGG
AAACAATGG
AAACAATGG
CAACACCGG

AAACAATGG
AAACAATGG
AAATAATTA
AAATAACCA
AAATAAAGG

AAACAATGG
AAACAATGG
ACACAATGG
ACACAATGG
AAACAATGG

AAACAATGG
AAACAATGG
AAATAATTA
AAATAACCA
AAATAAAGG

AAACAATGG
AAACAATGG
GAATAATGA
GAATAATGA
TAACAGTGT

AAACAATGG
AAACAATGG
AAACAATGG
AAACAATGG
AAACAACTG

AAACAATGG
AAACAATGG
CATCATTGG
CAACACTGG
AAAGGATGG

AAACAATGG
AAACAATGG
AAACAAAGG
AAACAAAGG
AAGGAGCAG

AAACAATGG
AAACAATGG
AAATAATTA
AAATAACCA
AAATAAAGG

AAACAATGG
AAACAATGG
GAAAACCTA
GAAAAACTA
GAACGATTG

AAACAATGG
AAACAATGG
AAAGAAGAA
AAAGAAGAA
AAAGGATGG

AAACAATGG
AAACAATGG
AAACAATGG
AAACAACGG
CCACAGTGG

AAACAATGG
AAACAATGG
AAACAATCG
AAACAATCG
GAACAATCG

AAACAATGG
AAACAATGG
AACCCACAG
AACCCACAG
AAATAATGG

AAACAATGG
AAACAATGG
AAACAATGG
AAACAATGG
AAACAATGA

AAACAATGG
AAACAATGG
ATCCAGTGA
ATACAATGT
AATCGATAG

AAACAATGG
AAAAAATGG
GGCAAAGGG
GGCAAAAGG
AAAAGATCA

AAACAATGG
AAACAATGG
AAACAAAAG
AAACAAAAG
AAACAATGC

AAACAATGG
AGACAATGG
AAACAGAGT
AAACAGAGT
AAACAATGC

AAACAATGG
AAACAATGG
GAACAACAG
AAACAAAAG
GAACTATGG

AAACAATGG
AAACAATGG
AAACAGGGA
AAACGGGGA
CAACAACGG

AAACAATGG
AAACAATGG
CAGCAGTTC
CAGCAGTTC
AAACAATTG

AAACAATGG
AAACAATGG
AAACAAAGG
AAACAAAGG
AAGGAGCAG

AAACAATGG
AAACAATGG
AAACATTTG
AATCATTTG
AAACATTGG

AAACAATGG
AAACAATGG
AAACAAGGG
AAACAAGGG
AAACAAGGG

AAACAATGG
AAACAATGG
AAACAATGG
AAACAATGG
AAACAATGG

AAACAATGG
AAACAATGG
AAACAACGG
CAACAGTGG
AAGAGAGGG

AAACAATGG
AAACAGTGG
AAACAGTGG
AAACAATGG
AAACACTGG

AAACAATGG
AAACAATGG
AAATCGAGG
AAATCGAGG
AAACTGCGG

AAACAATGG
AAACAATGG
AAACAATGA
AAACAAGGA
AAACAATGG

AAACAATGG
AAACACTGG
TCACCTTAG
TAACCTTAG
AAACAGTGG

AAACAATGG
AAACAATGG
AAACAATGG
AAACAATGG
AAACAATGA

AAACAATGG
AAACAATGG
AAACACCAG
AGACACTAA
AAACATTGG

AAACAATGG
AAACAATGG
CAACGACGG
CAACAATGG
AAACAATGG

AAACAATGG
AAACAATGG
AAATAATAA
AAATAATGC
AAATTATTA

AAACAATGG
AAACAATGG
AAACTGAGG
AAACTGGGG
GAGCAAGAG

AAACAATGG
AAACAATGG
AAACAATGG
AAACAATGG
AAACAATGG

AAACAATGG
AAACAATGG
AAAGAGGAG
AGCCACTGG
AACAAAAGG

AAACAATGG
AAACAATGG
AAACAGGGA
AAACGGGGA
CAACAACGG

AAACAATGG
AAACACTGG
TCACCTTAG
TAACCTTAG
AAACAGTGG

AAACAATGG
AGACAATGG
AAACAGAGT
AAACAGAGT
AAACAATGC

AAACAATGG
AAACAATGG
AGACCTTGG
AGACCATGG
AGACAATGG

AAACAATGG
AAACACTGG
TCACCTTAG
TAACCTTAG
AAACAGTGG

AAACAATGG
AAACAATGG
AACCAGTGG
AACCAGTGG
AAACCGTGG

AAACAATGG
AAACAATGG
CAACGACGG
CAACAATGG
AAACAATGG

AAACAATGG
AAACACTGG
TCACCTTAG
TAACCTTAG
AAACAGTGG

AAACAATGG
AAACAATGG
ACACAATGG
AAACAATGG
AAACAATGG

AAACAATGG
AAACAATGG
AAACTGAGG
AAACTGGGG
GAGCAAGAG

AAACAATGG
AAACAATGG
AAACTGAGG
AAACTGGGG
GAGCAAGAG

AAACAATGG
AAACAATGG
ATCCAGTGA
ATACAATGT
AATCGATAG

AAACAATGG
AAACAATGG
AAATAATTA
AAATAACCA
AAATAAAGG

AAACAATGG
AAACAATGG
ATACAATAG
ATACAATGG
ATACAATGG

AAACAATGG
AAACAATGG
AAACAATGG
AAACAATGG
AAACATTGG

AAACAATGG
AAACAATGG
AACCAGTTC
AACCAGTTC
AAACAATTC

GAACAATAG
GAACAATAG
GACTCACAG
GACTCACAG
GAAAAATAG

GAACAATAG
GAACAATAG
GAACAATAG
GAACAATAA
GAACAATAG

GAACAATAG
GAACAATAG
GAACAATGG
GAACAAAGG
GAACAATAG

GAACAATAG
GAACAATAG
GAACAATAG
GAACAATAG
GAACAATAG

GAACAATAG
GAACAATAC
GAACAATAG
GAACAATAG
AAACACTAG

GAACAATAG
GAACAATAG
AAAGTCCAA
AAAGTCCAA
ACACTACAG

GAACAATAG
GAACAATAG
AAACGATGG
AAACGATAG
GAACAACAG

GAACAATAG
GAACAATAG
GAACAACAG
GAACAGCAG
GAACACTAG

GAACAATAG
GAACAATAG
GAACAGGAG
CAACAGGAG
GAACAAGAG

GAACAATAG
GAACAATAG
GAACAATAG
GAACAATAG
GAACAATAG

GAACAATAG
GAACAATAG
GAACAATAG
GAACAATAA
GAACAATAG

GAACAATAG
GAACAATAG
GAACAATGG
GAACAATGG
GAACAATAG

GAACAATAG
GAACAATAG
GAAGCCTAG
GAAGCCTAT
GAACCATGA

GAACAATAG
GAACAATAG
AAACAATAA
AAACAATAA
GAACGGTAA

GAACAATAG
GAACAATAG
GAGTGCCAG
AAGTGACGG
GAACAATAG

GAACAATAG
GAACAATAG
GAAAAGTGG
GAAAAGTGG
GAACAATGG

GAACAATAG
GAAGAATAG
GAAGCATAG
GAATCATAG
GAAGGCCAA

GAACAATAG
GAACAATAG
GAACAATAT
GAACAATAG
GAACAATAG

GAACAATAG
GAACAATAG
GGACAATAT
GGACCATAA
GGACAATGG

GAACAATAG
GAACAATAG
GAACAACAG
GAACAGCAG
GAACACTAG

GAACAATAG
GAACAATAG
GAACAGTAG
GAACAGTAG
GAACTAAAT

GAACAATAG
GAACAATAG
AAGCAACAA
GGGAAGTAA
GAGCAATAG

GAACAATAG
GAACAATAC
GAACAATAG
GAACAATAG
AAACACTAG

GAACAATAG
GAACAATAC
GAACAATAG
GAACAATAG
AAACACTAG

GAACAATAG
GAACAATAC
GAACAATAG
GAACAATAG
AAACACTAG

GAACAATAG
GAACAATAG
GACTCACAG
GACTCACAG
GAAAAATAG

GAACAATAG
GAACAATAG
GAACAACAG
GAACAGCAG
GAACACTAG

GAACAATAG
GAACAATAG
GAACCTTAG
GAACCTTGG
GAACAATAG

TAACAATGG
GAACAATGG
GAACAATAT
GAACAATAT
GAACAATGG

TAACAATGG
TAACAATGG
TCATTAAAC
CGATTAAAA
TAACAGTGA

TAACAATGG
TAACAATGG
TGACGATAT
TGACAATAC
CAACAATGA

TAACAATGG
TAACAATGG
TCACAAAGG
TCACAAAGG
TCACAATGG

TAACAATGG
TAACAATGG
TGTCTACGG
TGTCCAGGG
TGACAACGG

TAACAATGG
TAACAATGG
GGACAATGT
GGACAATGT
TGACAATGT

TAACAATGG
TAACAATGG
TAACAATGG
TAACAATGG
TAACAATGG

TAACAATGG
TAACAATGG
TAACAATTG
CAACAATAG
CAGCAGTGG

TAACAATGG
TAACAATGG
TAACAATGG
TAATAATGG
TAACAATGG

TAACAATGG
TAACAATGG
TAATAGTTG
TAATAGTTG
TAACCGCAG

TAACAATGG
TAACAATGG
TAACAATGG
TAACAATGG
CAACAATGG

TAACAATGG
TAACAATGG
CAATGATGC
CAACGATGG
TGGCCGTGG

TAACAATGG
TAACAATGG
GGACAATGT
GGACAATGT
TGACAATGT

TAACAATGG
TAACAATGG
TAACAATGG
TAACAATGG
TAATAATGG

TAACAATGG
TAACAATGG
GAATGATGG
GAATGATAG
TCACAATGG

AAACAATAG
AAACAATAG
GAACAATAG
GAACAATAG
AAACAATAG

AAACAATAG
AAACAATAG
AGACAATGG
AGACAATGG
AAACAATAG

AAACAATAG
AAACAATAG
GAACAATAG
GAACAATAG
AAACAATAG

AAACAATAG
AAACAATAG
AAACAGTAT
AAACAGTAT
AAACAATAG

AAACAATAG
AAACAATAG
GAACAATAG
GAACAATAG
AAACAATAG

AAACAATAG
AAACAATAG
TAAAGATGA
TAAAGATGA
TTTTAATAG

AAACAATAG
AAACAATAG
GAACAATAG
GAACAATAG
GAACAATAG

AAACAATAG
AAACAATAG
AAACAATAG
AAACAATAG
AAACAATAG

AAACAATAG
AAACAATAG
AAACAATAG
AAACAATAG
CAATAATAG

AAACAATAG
AAACAATAG
AAACAATAG
AAACAATAG
GAACAATAG

AAACAATAG
AAACAACAG
AAAGCATAG
AAAGCATTG
AGATCTTAG

AAACAATAG
AAACAATAG
AAGCAGCTG
GAGCAACTG
AAACAATAG

AAACAATAG
AAACAATAG
AAATAACAG
AAATAACAA
AAATACTAA

AAACAATAG
AAACAATAG
AGACAATAG
AGACAATAG
AGACAATAG

AAACAATAG
AAACAATAG
GAACAATAG
GAACAATAG
AAACAATAG

AAACAATAG
AAACATTAG
AAAGGACAG
AAAGGACAG
AAAGGATAG

AAACAATAG
AAACAATAG
AAACAATAG
ACACAATAG
AAACAATAG

AAACAATAG
AAACAATAG
AAGTGTTCG
AAGTGTTCT
CAAAAGTGG

AAACAATAG
AAACAATAG
GAAGAAGTG
GAAGAAGTG
GAACAATAG

AAACAATAG
AAACAATAG
GAACAACAG
GAACAATGG
CAACAATAG

AAACAATAG
AAACAATAG
AAACAACTC
AAATAACCC
AATAAATAC

AAACAATAG
AAACAATAG
GAACAATAG
GAACAATAG
AAACAATAG

AAACAATAG
AAACAATAG
AGACAATAG
AGACAATAA
AAACAATAG

AAACAATAG
AAACAATAG
GAACAATAG
GAACAATAG
AAACAATAG

AAACAATAG
AAACAATAG
AAACAATAG
AAACAATAG
AAACAATAG

AAACAATAG
AAACAATAG
GAACAATAG
GAACAATAG
AAACAATAG

AAACAATAG
AAACAATAG
AAACTGTAA
AAACCGTAA
AAACAACAG

AAACAATAG
AAACAATAG
AAACTGTAA
AAACCGTAA
AAACAACAG

AAACAATAG
AAACAATAG
ATAAATTAA
AGCTCACGT
ATGAAATAA

AAACAATAG
AAACAATAG
AAACAATGG
AAACAATGG
AAACAACAG

AAACAATAG
AAACAATAG
AAACAATAG
AAACAATAG
AAACAATGG

AAACAATAG
AAACAATAG
AGATAGTCG
AGACAGTAG
AGACAATAG

AAACAATAG
AAACAATAG
GAACAATAG
GAACAATAG
AAACAATAG

AAACAATAG
AAACAATAG
AAACGAAAG
AAACAGAAG
AAGCAAGTG

AAACAATAG
AAACAATAG
AAGCGACAG
AAGCGACAG
CAACAACAG

AAACAATAG
AAACAATAG
AAACTGTAA
AAACCGTAA
AAACAACAG

AAACAATAG
AAACAATAG
AAACAATAG
AAACAATAG
AAACAATAG

AAACAATAG
AAACAATAG
GAACAATAG
GAACAATAG
AAACAATAG

AAACAATAG
AAACAATAG
AAACAATAG
AAACAATAG
AAACAATGG

AAACAATAG
AAACAATAG
AAACAATAG
AAACAATAG
CAATAATAG

AAACAATAG
AAACAATAG
ACACAATAG
ACACAATAG
AAACAATAG

AAACAATAG
AAACAATAG
AAACAATAG
AAACAATAG
AAACAATAG

AAACAATAG
AAACAATAC
AGACTGGAA
AAAAAAAAC
AGACAACAC

AAACAATAG
AAACAATAG
AAACAATAG
AAACAATAG
AAACAATAG

AAACAATAG
AAACAATAG
AAACTGTAA
AAACCGTAA
AAACAACAG

AAACAATAG
AAACAATAG
AAACAGTGG
AAACAATGG
AAACAATAG

AAACAATAG
AAATAATAG
ATGTAATAG
ATGTAATAG
ACTTAAGTG

AAACAATAG
AAACAATAG
GAACAATAG
GAACAATAG
AAACAATAG

AAACAATAG
AAACAATAG
ATACCATGG
AAACCACGG
CAACAATAG

AAACAATAG
AAACAATAG
AAACGATAG
AAAGAATAG
AAAGGAGAA

AAACAATAG
AAACAATAG
AGACAATAG
AGACAATAG
AGACAATAG

AAACAATAG
AAACAATAG
AAACAATAG
AAACAATAG
AGACAATAG

AAACAATAG
AAACAATAG
GAACAATAG
GAACAATAG
AAACAATAG

AAACAATAG
AAACAATAG
AAACAATAG
AAACAATAG
AAACAATAG

AAACAATAG
AAACAATAG
AAACAATAG
AAACAATAG
TAACAATAG

AAACAATAG
AAACAATAG
AAACAATAG
AAACAATAG
AAACAATGG

AAACAATAG
AAACAATAG
AAACAGTGG
AAACAATGG
AAACAATAG

AAACAATAG
AAACAATAG
GAACAATAG
GAACAATAG
AAACAATAG

AAACAATAG
AAACAATAG
GAACAATAG
GAACAATAG
AAACAATAG

AAACAATAG
AAACAATAG
GACTAGTAA
GACTAGTAA
AGCTAATAG

AAACAATAG
AAACAATAG
AAACAACAG
AAACAACAG
AAACAGTAG

CAACAATGG
CAACAATGG
AGCGGATTA
AGCGGATTA
CAGCAGTGA

CAACAATGG
CAACAATGG
CAACAATGG
GGACAATGG
CAAAAATGA

CAACAATGG
CAACAATGG
TTACAACAG
TTACAACAG
CCACAATGG

CAACAATGG
CAACAATGG
CCACGAAGG
CCACGAAGG
CAGCCGCGG

CAACAATGG
CGACAATGG
AGACAATGG
AGACAATGG
CGACAATGG

CAACAATGG
CAACAATGG
TAGCAACCG
TAGCAGCCA
CAGCAACGG

CAACAATGG
CAACAATGG
CAACAATGG
CAACAATGG
CAACAATGG

CAACAATGG
CAACAATGG
GGACGATGG
CGACAATGG
CGACAATGG

CAACAATGG
CAACAATGG
CAACAATGG
CAACAATGG
CAACAATTG

CAACAATGG
CAACAATGA
CAGTAATGA
CGGCAATGA
TAGGAACGG

CAACAATGG
CAACAATGG
CAGCAGTGG
CAGCAGTGG
CAACAGTGG

CAACAATGG
CAACAATGG
CAGCAAAAG
CAGTAACAG
TAGCAATGG

CAACAATGG
CAACAATGG
CAACAATGG
CAACAACGG
CAACAATGG

CAACAATGG
CAACAATGG
CAACAATGG
CAACAATGG
CAACAATGG

CAACAATGG
CAACAATGG
CTGCCACAC
CCTCCACAG
TTACAAGGG

CAACAATGG
CAACAATGG
CCACCTCAA
CCACCTCAG
TAATATCGG

CAACAATGG
CAACAATGG
CAGCCCAGG
CATCCCAGG
AAGCAATGG

CAACAATGG
CAACAATGG
CCACCTCAA
CCACCTCAG
TAATATCGG

CAACAATGG
CAACAATGG
TCAAAATGT
TTAAGATGT
GCACCAAAT

CAACAATGG
CAACAATGG
CAACAATGG
CAACAATGG
CAACAATGG

CAACAATGG
CAACAATGG
CGACAATGG
TGACAGTGG
CAAAAACAA

CAACAATGG
CAACAATGG
TTACAACAG
TTACAACAG
CCACAATGG

CAACAATGG
CAACAATGG
CGACAATGG
CGACAAAGG
CAACAAAGG

CAACAATGG
CAACAATGG
CCATGACAG
CAATGACAA
CAACAATGA

CAACAATGG
CAACAATGG
CGACAATGG
TGACAGTGG
CAAAAACAA

GAACAATTG
GAACAATTG
GAGCAATTC
AAGCAAATC
GAGCTCTTC

GAACAATTG
GAACAATTG
AAACAATTG
AAACGATTG
AAATAATTG

GAACAATTG
GAACAATTG
GATGAATTG
GATGAATTG
GAACAGTTG

GAACAATTG
GAACAATTG
GAACAACTG
GAACAACTG
GGACGCCTG

GAACAATTG
GAACAATTG
CAACAGTTA
CAACAATTA
GAAGGGTTA

GAACAATTG
GAACAATTG
GGATAATTG
GGATAATTG
GAACAATTG

GAACAATTG
GAACAATTG
GGACAACTG
GAACAACTG
GGACGGTTG

GAACAATTG
GAACAATTG
GAACAATTG
GGACAATTG
GAACAATTG

GAACAATTG
GAACAATTG
GAATAACTG
GAATAACTG
GAACAACTG

GAACAATTG
GAACAATTG
GAACTACTG
AAACTAATG
GAATGTTTG

GAACAATTG
GAATAATTG
GAAGAATCC
AAAGAATTC
GAAAAATTA

GAACAATTG
GAACAATTG
CAAAAGTGT
CAAAAGTGT
TAAAAAGGA

GAACAATTG
GAACAATTG
AAACAATTG
AAACAATGG
CAACAATTG

GAACAATTG
GAACAATTG
GAACAATTG
GAACAATTA
GAACAACTG

GAACAATTG
GAACAATTG
AAACAATGG
GAACAATCG
AAACCGCCG

TAACAATAG
TAACAATAG
TAAAAATAG
TAAAAGTAG
TAACAGTAG

TAACAATAG
TAACAATAG
TAACTATAG
TAACTGTAG
TAACAATAG

TAACAATAG
TAACAATAG
TAACAGGGA
TAACAGGGA
TAACAGTAG

TAACAATAG
TAACAACAG
TAACAGTAA
TAACAGTAA
TAACAATGG

TAACAATAG
TAACAACAG
TAACAGTAA
TAACAGTAA
TAACAATGG

TAACAATAG
TAACAATAG
TCACAATAG
TCACAATTG
TCACAATGG

TAACAATAG
TAACAATAG
TAAAAATAG
TAAAAGTAG
TAACAGTAG

TAACAATAG
TAACAAAAG
CCACCCTAG
CCACCGTAG
TAACAATGG

TAACAATAG
TAACAAGAG
TACTAAAAG
TACCAAGAG
TACCAAGAG

TAACAATAG
TAACAATAG
TAACAATAG
TAACAATAG
TAACAATAG

TAACAATAG
TAACAATAG
TCACTAACG
TCGCCAAAG
CGACAGCAG

TAACAATAG
TAACAATAG
TAACAATAG
TAACAATAG
TAACAATAG

TAACAATAG
TAACAATAG
TCTCCACAG
TACCAACAG
TAACAATAG

TAACAATAG
TAATAATAG
AAGCAATAG
AAACAATAA
TGGCAATAG

TAACAATAG
TAACAATAG
TCACAATAG
TCACAATTG
TCACAATGG

TAACAATAG
TAACAATAG
TAAGCATGG
TAAGCATAG
TACCAGTGG

TAACAATAG
TAACAATAG
TAGCAGCAG
TAACAGTGG
TAACTATGA

TAACAATAG
TAACAATAG
TATAAATAG
TATAAATAG
TACTAATAG

TAACAATAG
TAACAATAG
TTATAATAG
TTATAATAG
TGACAAGGG

TAACAATAG
TAACAATAA
TAACAGGGA
TAACAGCAT
TGACACTAG

TAACAATAG
TAACAATAG
TCTCCACAG
TACCAACAG
TAACAATAG

TAACAATAG
TAACAATAG
TAACAATAG
TAACAATAG
TAACAATAG

TAACAATAG
TAACAATAG
TAATAATAT
TAATAATAT
TCACAGTAG

TAACAATAG
TAACAATAG
CAACTATAG
CAACTATAG
TAACATGAA

TAACAATAG
TAACAATAG
TGACAAGAG
TGACAACAG
TGGCAATAG

TAACAATAG
TAACAATAG
TAACCATCG
TAACCATCG
TGACAGCAG

TAACAATAG
TAACAATAG
CAACAATGG
TAACATTGG
CCACAGTAG

TAACAATAG
TAACAATAG
CATCGAGAA
CATCGAGAG
TCACGATAG

TAACAATAG
TAACAATAG
TAACCATCG
TAACCATCG
TGACAGCAG

TAACAATAG
TAACAATAG
TAACCATCG
TAACCATCG
TGACAGCAG

GAACAATCG
GAACAATCG
GAACAATCC
GAACAATCC
GAACAATCG

GAACAATCG
GCACAATCG
CGGTTATCG
CCGTTATCA
TCACTCTCT

GAACAATCG
GAACAATCG
GAACAATCG
GAACAATCG
GAACAATCG

GAACAATCG
GAACAATCG
GAACAATCG
GAACAATCG
GAACAATCG

GAACAATCG
GAACAACCG
GAACAATCT
GAGCAATCT
GAACAATCA

GAACAATCG
GAACAATCG
GAACAATCC
GAACAATCC
TACGGTTCC

AAACAATTG
AAACAACTG
AGACAATAA
AGACAATAA
AGACGATAA

AAACAATTG
AAACAATTG
GAACAGTTG
GAACAGTTG
GAACAGCTG

AAACAATTG
AAACGATTG
AAGCTACTG
AAACTACTG
GAACGACTG

AAACAATTG
AAACAATGG
GAACAATTG
GAACAATGG
AAACAACTG

AAACAATTG
AAACAATTG
AAGCAGTTG
AGGCAGTTG
AAAAAATTG

AAACAATTG
AAACAATTG
AAACAATTG
AAACAATTG
AAACAATTG

AAACAATTG
AAACAATTG
AGACAACTG
AGACATCTG
CAGTAATTG

AAACAATTG
AAACAATTG
AAGAAATTG
AAGAAATTG
AAACAACTG

AAACAATTG
AAACAATTG
GAACCAGGG
GAACCAGGG
AAAGGGTCA

AAACAATTG
AAACAATTG
AATCAATTG
AATCAATTG
AACCAATTG

AAACAATTG
AAACAATTG
AAACAATTG
AAACAATTG
AAACAATTG
