# Supplementary material for: Correlated Evolution of Positions within Mammalian cis Elements
Source: PLoS One. 2013 Feb 8;8(2):e55521. doi: 10.1371/journal.pone.0055521 (PMC3568137; doi:10.1371/journal.pone.0055521)
Supplement: Text Archive S1 — A compressed/ZIP file archive of all binding site data for the 64 PWMs used in our analysis. The individual files are named per PWM ID, so for instance, “MA0002.hits” corresponds to JASPAR PWM MA0002. This has 333 binding sites, each of length 9. Each binding site is grouped as a set of 5 aligned sequences corresponding to human, chimp, mouse, rat and dog (from first to last). A blank line separates binding sites from each other. (GZ) [file pone.0055521.s004.gz › Hits/MA0078.hits]

CTCATTGTC
CTCATTGTC
TTCACTGTT
CTCACTGTT
CTCTTTGTC

CTCATTGTC
CTCATTGTC
ATAACTGCT
ATAACTGCT
ACCATTGTC

CTCATTGTC
CTCATTTTC
TTCATTTTC
TTCATTTTC
CTCATTGCC

CTCATTGTC
CTCATTGTC
CTCACTGTC
CTCACTGTC
CTCATTGTC

TTCATTGTC
TTCATTGTC
TGAATTGTT
TGCGTTGCT
TTCCCTATC

TTCATTGTC
TTCATTGTC
TGCATTGTC
TGCATTGTC
TATGTTGTC

TTCATTGTC
TTCATTGTC
TTCATTGTC
TTCATTGTC
TTCATTGTC

CTCATTGTC
CTCATTGTC
CTCATTGTA
CTCATAGGA
CCCATTGTA

CTCATTGTC
CTCATTGTC
CCCATTGTC
TCCATTGTC
CCCATTGTC

TTCATTGTC
TTCATTGTC
TTCATTGTC
TTCATTGTC
TTCATTGTC

TTCATTGTC
TTCATTGTC
TTCATTGTC
TTCATTGTC
TTCATTGTC

CTCATTGTC
CTCGTTGTC
AATGCTGTA
AATGCTGTA
GCCGCTGCA

CTCATTGTC
CTCATTGTC
TTCCTTGTT
CTCCTTGTT
CGCCCTGTC

TTCATTGTC
TTCATTGTC
TTCATTGTC
TTCATTGTC
TTCATTGTC

CTCATTGTC
CTCATTGTC
CTTATTGTC
CTTATTGTC
CTCATTGTC

TTCATTGTC
TTCATTGTC
TTCATTGTC
TTCATTGAC
TTGGCTGTC

TTCATTGTC
TTCATTGTC
TTTAGAGTC
TTTAGAGTT
TTTATAGTC

CTCATTGTC
CTCATTGTC
CGTTTTACA
TGTTTTACA
CTCCTTCCG

CTCATTGTC
CTCATTGTC
TTCACTGTT
CTCACTGTT
CTCTTTGTC

CTCATTGTC
CTCATTGTC
CTCACAGTT
CTCTCGGTT
CTCATTGTC

CTCATTGTC
CTCACTGTC
CTCACTGAA
CTCACTGAA
CTCGGTCTC

CTCATTGTC
CTCATTGTC
TTCATTGTC
TTCATTGTC
CTCATTGTT

CTCATTGTC
CTCATTGTC
TTAATTGTC
GTAATTGTC
CTCGGTGTG

TTCATTGTC
TTCATTGTC
TTCATTGTC
TTCATTGAC
TTGGCTGTC

CTCATTGTC
CTCATTGTC
CTCATCGTT
CTCATCGTA
CTCATCGTA

CTCATTGTC
CTCATTGTC
TTCACTGTT
CTCACTGTT
CTCTTTGTC

TTCATTGTC
TTCATTGTC
TGCCTTGTT
TGCCTCGTT
CTCACTGTC

CTCATTGTC
CTCATTGTC
TTCACTGTT
CTCACTGTT
CTCTTTGTC

CTCATTGTC
CTCATTGTC
CTCATTGTC
CTCATTGTC
CCTATTGTC

CTCATTGTC
CTCATTGTC
CCCAAGACT
CCCATGACT
CCCATTACT

TTCATTGTC
TTCATTGTC
CTCAATATT
TTCAGTATT
TTCGTCATT

TTCATTGTC
TTCATTGTC
TTCATTGTC
TTCATTGAC
TTGGCTGTC

TTCATTGTC
TTCATTGTC
TTCATTGCC
TTCAGTGCC
TTCATTGTC

TTCATTGTC
TTCATTGTC
CTCATCTTC
CACATCTTA
CTCATCTTC

CTCATTGTC
CTCGTTGTC
AATGCTGTA
AATGCTGTA
GCCGCTGCA

CTCATTGTC
CTCATTGTC
TTCACTGTT
CTCACTGTT
CTCTTTGTC

TTCATTGTC
TTCATTGTC
TTCATTGTC
TTCATTGTC
TTCATTGTC

CTCATTGTC
TTCATGGTC
TCCGTTGTC
TCCGTTGTC
TCCTTTGTC

TTCATTGTC
TTCATTGTC
TTCAGTGAC
TTCAGTGAC
TTCATTCGT

CTCATTGTC
CTCATTGTC
ATCTCAGTC
ATCTCAGTC
CTCTTAATG

TTCATTGTC
TTCATTGTC
TTTATTGTC
TTTATTGAC
TTTAATGTC

TTCATTGTC
TTCATTGTC
TTTTCTTTT
TTTTCTTTC
TTTAATTTC

CTCATTGTC
CTCATTGTC
TTCACTGTT
CTCACTGTT
CTCTTTGTC

CTCATTGTC
CTCATTGTC
TTCACTGTT
CTCACTGTT
CTCTTTGTC

CTCATTGTC
CTCATTGTC
CCCATTGTC
CCCATTGTC
CCCATTGTC

CTCATTGTC
CTCATTGTC
CTCATTGTC
CTCATTGTC
CCTATTGTC

CTCATTGTC
CTCATTGTC
TTCACTGTT
CTCACTGTT
CTCTTTGTC

TTCATTGTC
TTCATTGTC
TTTGCCACC
TTTGCTACC
TTCATTGTC

CTCATTGTC
CTCATTGTC
CTCATTGTT
CTCATTGTT
CTCATTGTT

CTCATTGTC
CTCATTGTC
CTCATCGTT
CTCATCGTA
CTCATCGTA

CTCATTGTC
CTCATTGTC
TTCACTGTT
CTCACTGTT
CTCTTTGTC

CTCATTGTC
CTCATTGTC
CTCTTGGTC
CTCTTGGTC
CTCATTGTC

CTCATTGTC
CTCATTGTC
CCCACTGAC
CCCACTGAA
CCCATGATC

CTCATTGTC
CTCATTGTC
CGCGGGGTT
CGCGGGGTT
TCCAGTGTC

CTCATTGTC
CTCATTGTC
CTCATTGTC
CTCATTGTC
CTTATTGTC

CTCATTGTC
CTCATTGTC
TTCATTGTT
TTCATTGTT
TCCACTGTC

CTCATTGTC
CTCATTGTC
TTCATTGTG
TTCATTGTG
CTCATTATT

TTCATTGTC
TTCATTGTC
TTCCTTGTC
TTCCTTGTC
ATCATTGTC

TTCATTGTC
TTCATTGTC
TTCATTGTC
TTCATTGAC
TTGGCTGTC

TTCATTGTC
TTCATTGTC
CTCATCTTC
CACATCTTA
CTCATCTTC

CTCATTGTC
CTCATTGTC
ATTATTGAC
TTTATTCTC
TGTATTGAC

CTCATTGTC
CTCATTGTC
TTCACTGTT
CTCACTGTT
CTCTTTGTC

TTCATTGTC
TTCATTGTC
TTCATTGTC
TTCATTGTC
TTCATTGTC

CTCATTGTC
CTCATTGTC
TTCACTGCC
TCCACTGCC
CACGTTGCC

TTCATTGTC
TTCATTGTC
CTGATTTTT
CTGATTTCT
TTGATTTTT

CTCATTGTC
CTCATTGTC
CTCATCGTT
CTCATCGTA
CTCATCGTA

TTCATTGTC
TTCATTGTC
CCTACAATT
CCAAGGATT
TCGATTATC

CTCATTGTC
CTCATTGTC
CTCATTGTC
CTTATTGTC
CTTATTGTC

TTCATTGTC
TTCATTGTC
TTCATTGTC
TTCATTGAC
TTGGCTGTC

TTCATTGTC
TTCATTGTC
ATCATCGAC
TCCATTTTC
TCTGCTGTT

TTCATTGTC
TTCATTGTC
TTCATTGTC
TTCATTGTC
TTCATTGTC

CTCATTGTC
CTCATTGTC
CTCCCCGTC
CTCCCAGTC
CTCATTGTC

TTCATTGTC
TTCATTGTC
GCCATTGCC
GCTATTGTC
TCCATTGTC

TTCATTGTC
TTCATTGTC
TCCTTTGTC
TCCTTTGTC
CCTATTGTC

ATCATTGTC
ATCATTGTC
GTCGCTGAC
GTCGCTGAC
ATCCCTGCC

ATCATTGTC
ATCATTGTC
ATCATCACC
ATCATCATC
ATCATCATC

ATCATTGTC
ATCATTGTC
ATCATTTTT
ATCACTATC
ATCATTGTC

ATCATTGTC
ATCATTGTC
ATCATTATC
ATCGTTATC
ATCATTGTC

ATCATTGTC
ATCATTGTC
TTCCGTGTC
TTCACTGTC
ATCACTGTC

ATCATTGTC
ATCATTGTC
ATCATTGTC
ATCATTGTC
ATCATTGTC

ATCATTGTC
ATCATTGTC
ATCATTGTC
ATCATTGTT
ATCATTATC

ATCATTGTC
ATCATTGTC
GTCATTGTC
GTCATTGTC
GTCATTGTC

ATCATTGTC
ATCATTGTC
GTCATTGTC
GTCATTGTC
ATCTTTGTC

ATCATTGTC
ATTATTGTC
ATTAGGGTC
ATTAGGGTC
AGAATTGTC

ATCATTGTC
ATCATTGTC
ATCATTGTC
ATCATTGTT
ATCATTATC

ATCATTGTC
ATCATTGTC
ATCATTCTC
GTCATTGTC
ATCACTGGC

ATCATTGTC
ATCATTGTC
ATCATTTTC
ATCATTTTC
ATCATCGCC

ATCATTGTC
ATCATTGTC
CTCACTATC
CTCCCTGTC
GTCATTGTC

ATCATTGTC
ATCATTGTC
ATCATTTTC
ATCATTTTC
ATCATCGCC

ATCATTGTC
ATCATTGTC
GTCATTGTT
GTCATTGTT
ATTGCTGTT

ATCATTGTC
ATCATTGTC
ATCATTATC
ATCGTTATC
ATCATTGTC

ATCATTGTC
ATCATTGTC
TTCGCTCTC
CTTGCTCCC
ACCCCTGCC

ATCATTGTC
ATCATTGTC
ATCATCTTC
ATCATCTTC
ATCATCTTC

ATCATTGTC
ATCATTGTC
GTCATTGTC
GTCATTGTC
GTCATTGTC

CACATTGTC
CACATTATC
TAAATTGCC
TAAATTGCC
CAAATTGTC

GTCATTGTC
GTCATTGTC
GTCATTATC
GTCATTATC
GTTATTATC

TCCATTGTC
TCCATTGTC
ATCAGCATC
ATCAGCATC
TACAGTGTT

CCCATTGTC
CCCATTGTC
CTCATTGTC
CTCATTGTC
CCCATTGTC

CACATTGTC
CACATTGTC
CACATTGTC
CACATTGTC
CACATTGTC

TCCATTGTC
TCCATTGTC
TCCATTGTC
TCCATTGTC
TCCATTGTC

CCCATTGTC
CCCATTGTC
CCCCTTTTC
CCCATTTTC
CCCTTTGTC

CCCATTGTC
CCCATTGTC
TAGACCATC
TAGGCCGTC
CCCGGCGGC

CCCATTGTC
CCCATTGTC
CCCATTGTT
CCCGTTGTG
CCCACTATC

CCCATTGTC
CCCATTGTT
GCCGTTCTC
TCCGTTCTC
CCCACTCTC

CCCATTGTC
CCCATTGTC
CCCATTGTC
CCCATTGTC
CCCATTGTC

CCCATTGTC
CCCATTGTC
TGCACTCTC
TGCTCTCTC
CCCCTTGTC

GTCATTGTC
GTCATTGTC
GTCGCTCTC
GTCGCCCTC
GTCCGGCTC

CCCATTGTC
CCCATTGTC
CCATCTGTT
CCAACCGTT
CCAATTGTT

TCCATTGTC
TCGATTGTC
TCAACTGTC
TCAATTGTC
TCAACTGTC

TCCATTGTC
TCCATTGTC
TCCAATGCC
TCCAATGCC
TCCAGAGCC

CCCATTGTC
CCCATTGTC
TCCATTGTC
TCCATTGTC
TCCATTGTC

CCCATTGTC
CCCATTGTC
CCCATTGTC
CCCATTGTC
CCCATTGTC

CCCATTGTC
CCCATTGTC
CCTATTGCC
TCGATTGCC
CCTATTGTC

CCCATTGTC
CCCATTGTC
CCCATTGTC
CCCATTGTC
CCTATTGTC

TCCATTGTC
TCCATTGTC
TCCACAGTT
TCCACAGTT
TCCACGGGC

TACATTGTC
TACATTGTC
TACATTGTT
TACATTGTC
CTCCTTGTC

CCCATTGTC
CCCATTGTC
CCCATTGTC
CCCATTGTC
CCCCTTGTC

GTCATTGTC
CTCATTGTC
CTCATTGTC
CTCATTGTC
CTCATTGTC

GTCATTGTC
GTCATTGTC
GCCATTGTC
GCCATTGTC
GTCACTGGC

TCCATTGTC
TCCATTGTC
TTCACCCAC
TCCACCCAC
TCCCGCCTC

TACATTGTC
TACATTGTC
TCCATTGTC
TCCATTATC
TCCATTATC

TCCATTGTC
TCCATTGTC
TCCACTGCC
CCCACTGCC
CCGGCTCTC

TCCATTGTC
TCCATTGTC
TCCCTGGGT
TCCCTGGGT
CCTCTGGTA

CCCATTGTC
CCCATTGTC
CCCTCTATC
CCCCCTAAC
GCCGTCGTC

CCCATTGTC
CCCATTGTC
CTCTTTGTC
CTCTTTGTC
CTCTTTGTC

TCCATTGTC
TCCATTGTC
ACCATTTAT
ACCATTGAC
TCTGTCCAC

CCCATTGTC
CCCATTGTC
CCCCTGGTC
CCCGGGGTC
CCCTGCATC

CCCATTGTC
CCCATTGTC
CTCATTGTC
CTCATTGTC
CCCATTGTC

GTCATTGTC
GTCATTGTC
GTCTCTGCT
ATCTCGGCT
GTCGTTGTC

TCCATTGTC
TCCATTGTC
TACTTTATC
TACTTTATC
ACCCCTGGC

CCCATTGTC
CCCATTGTC
TCCATTGTC
TCCATTGTC
TCCATTGTC

GTCATTGTC
GTCACTGTC
GATTTTGTG
GACATTGAC
ATCACTGTC

CACATTGTC
CACATTGTC
TACGTTGTA
CACGTTGTA
CAGGTTGTC

CACATTGTC
CACATTGTC
TGCTTTGCC
TGCATTGCC
TGCCTGGCC

TACATTGTC
TACATTGTC
TCCACAACC
TCCATGACC
TGCGTTATC

GTCATTGTC
GTCATTGTC
GCCTTTAAA
GCCTTTTTA
GCCACTGTC

TCCATTGTC
TCCATCGTC
TCAATTGTC
TCAATTGTC
TCAATTGTC

CACATTGTC
CACATTGTC
CATAATGTC
CACACTGTC
CACATGGTC

CCCATTGTC
CCCATTGTC
CCCTCTATC
CCCCCTAAC
GCCGTCGTC

TCCATTGTC
TCCATTGTC
TCCATTGTC
TCCATTGTC
TCCATTGTC

CACATTGTC
CACATTGTC
ACACGTGTC
CACATGACC
ACACGTTTC

CCCATTGTC
CCCATTGTC
CCCATTGTC
ACCATTGTC
CCCATTGTC

CCCATTGTC
CCCATTGTC
CCTATTGTC
TCCATTGTC
CCCATTGTC

TACATTGTC
TACATTGTC
CATTTGCGC
CACTTGCGG
TACATTGTC

TCCATTGTC
TCCATTGTC
TCTATTGTT
TCTATTGTT
TCTAGTGCC

CACATTGTC
CACATTGTC
CATGCCATC
CATACCGTC
CCCATTGTC

TACATTGTC
TACATTGTC
TATATTCTC
TATATTCTC
CACATCGGC

CCCATTGTC
CCCATTGTC
CCCTCTATC
CCCCCTAAC
GCCGTCGTC

CACATTGTC
CACATTGTC
TTTATACTC
TCTACATTT
TGCATTCTT

TCCATTGTC
TCCATTGTC
TGCATTGTT
TGCATTGTT
TCCATTGTC

GTCATTGTC
GTCATTGTC
ATCATTGTC
GTCATTGTC
GTCACTGTC

TACATTGTC
TACATTGTC
TATTTTGTC
TATTTTGTC
TGTATTATT

GTCATTGTC
GTCATTGTC
GCAGTTGTC
GCAATTGTC
GCCCCTGTC

CACATTGTC
CACATTGTC
AACATAGTT
AACATTGTT
AAGCCCGTC

TCCATTGTC
TCCATTGTC
TCCACTGAT
TCCACTGAC
TCCACTGTC

CCCATTGTC
CCCATTGTC
CTCACTGTC
CTCACCGTC
CCTATTATT

TCCATTGTC
TCCATTGTC
CCTGTTATC
CCTGTTATT
TTCGGGATC

CCCATTGTC
CCCATTGTC
CCCATTGTC
CCCATTGTC
CCCATTGTC

TCCATTGTC
TCCATTGTC
GCTATTGTC
GCTATTGTC
ACTATTGTC

GTCATTGTC
GTCATTGTC
ACCACTGCC
ACCACTGCC
GTGACTGTC

TCCATTGTC
TCCATTGTC
TCCATTTTC
TCTTTTTTC
TCCATCCTC

CACATTGTC
CACATTGTC
TACGTTGTA
CACGTTGTA
CAGGTTGTC

GTCATTGTC
GTCATTGTC
GTCTCTGCT
ATCTCGGCT
GTCGTTGTC

CCCATTGTC
CCCATTGTC
CCCATGGTC
CCCATGGTC
CCCATGGTC

GTCATTGTC
GTCATTGTC
GTCATGGTC
GTCATGGTC
GTCATTGTC

TCCATTGTC
TCCATTGTC
TCCATTGTC
TCCATTGTC
TCCATTGTC

TCCATTGTC
TCCATTGTC
TCCATTGTC
TCCATTGTC
TCCATTGTC

TACATTGTC
TACATTGTC
TGCCCTATA
TGCCCTGTA
TACACTGTG

CCCATTGTC
CCCATTGTC
CCCATTGTC
CCCATTGTC
CCCATTGTC

GTCATTGTC
GTCATTGTC
GTCATGGTC
GTCATGGTC
GTCATTGTC

CCCATTGTC
CACATTGTC
TAAAGAATC
TACAGAAAC
CACATTGCC

CCCATTGTC
CCCATTGTC
TCCATGTCT
CCCATGTCT
TCCATACCT

TACATTGTC
TACATTGTC
TACATTGTC
TACATTGTC
TACATTGTC

CACATTGTC
CACATTGTC
CATGCCATC
CATACCGTC
CCCATTGTC

CCCATTGTC
CCCACTGTC
GCAATTGTC
GTAACTGTC
CCCACTGCC

TCCATTGTC
TCCATTGTC
TCCATTGTC
TCCATTGTC
TCCATTGTC

GTCATTGTC
GTCATTGTC
GGCACAGTC
GTCACTGTC
GGCATTGTC

CACATTGTC
CACATTGTC
AACGTTTCC
AACGTCTCC
CACAGTCCC

CACATTGTC
CACATTGTC
CACGTTGTC
CACGTTGTC
CACTTTGTC

CCCATTGTC
CCCATTGTC
CGTATGCTC
CTTTTGCTC
CCCATTGTC

TCCATTGTC
TCCATTGTC
TGCATTGTG
TGCATTGTG
TGCATCATC

GTCATTGTC
GTCATTGTC
GTCACTAGC
GTCACCGGC
ATTATTGTT

CCCATTGTC
CCCATTGTC
CTCCTGATC
CTTCTGATC
CCTGTTGTT

CCCATTGTC
CCCATTGTT
GCCGTTCTC
TCCGTTCTC
CCCACTCTC

TCCATTGTC
TCCATTGTC
CTCGTTGCC
CTCATTGCC
TCCTTTGTT

GTCATTGTC
GTCATTGTC
GTCATTGTC
GTCATTGTC
GTCATTGTC

CACATTGTC
CACATTGTC
CATGCCATC
CATACCGTC
CCCATTGTC

CCCATTGTC
CCCATTGTC
CCCATTGTC
CCCATTGTC
CCCATTGTC

GTCATTGTC
GTCATTGTC
GTCATGGTC
GTCATGGTC
GTCATTGCC

GTCATTGTC
GTCATTGTC
GTCTCTGCT
ATCTCGGCT
GTCGTTGTC

TACATTGTC
TACATTGTC
TTCATTAGC
CACATTAGC
TACATTCTC

CCCATTGTC
CCCATTGTC
AACGCACAC
AACGCACAC
ACCATTGTC

TCCATTGTC
TCCATTGTC
TCCGATTTC
TCCGACTTC
TCTGCTGTC

TCCATTGTC
TCCATTGTC
TCAATTGTC
TCCTTAGTT
TCCATCGTC

TCCATTGTC
TCCATTGTC
TCCACTGTC
TTCACTGTC
TCCAATGTC

TCCATTGTC
TCCATTGTC
TTTCTCATT
TTTCTTGTT
TTCATCTTT

TCCATTGTC
TCCATTGTC
GCCATTGTC
GCCATTGTC
GCCATTGTC

CACATTGTC
CACATTGTC
CACTTGGTC
CACTTGGTC
CACATTGTT

GTCATTGTC
GTCATTGTC
GCTCGGATC
ACTCATATC
CTTAGTATC

TCCATTGTC
TCCATTGTC
TCCATTGTC
TCCATTGTC
TCCATTGTC

CCCATTGTC
CCCATTGTC
GCCCTTACC
TTTGTTCTT
TGCATTGTC

CACATTGTC
CACATTGTC
CATGCCATC
CATACCGTC
CCCATTGTC

GTCATTGTC
GTCATTGTC
CTTTGTGTC
CTTAGTGTC
GTCATTGTC

GTCATTGTC
GTCATTGTC
ATAGGAGTG
ATTGGAGTG
GTCAAGGTA

GTCATTGTC
GTCATTGTC
ATCTCTGTC
ATCTCTGTC
ATCTCTATC

TACATTGTC
TACATTGTC
AACCTTGTC
AGCCTTGTC
TACACTGTT

GTCATTGTC
GTCATTGTC
GCCATTGTC
GCCATTGTC
ATCTTTGTC

GTCATTGTC
GTCATTGTC
GTCATGGTC
GTCATGGTC
GTCATTGTC

CCCATTGTC
CCCATTGTC
TCCACTGCC
TCTACTACC
CTTACTGTC

AACATTGTC
AACATTGTC
AACACTAGC
AACACTAGC
AACATTGTC

AACATTGTC
AACATTGTC
AACATTGTC
AACATTGTC
AACATTGTC

AACATTGTC
AACATTGTC
AGCGTCGAC
AGCATCGAC
AACACTGCC

ACCATTGTC
ACCATTGTC
TACATTGTC
TACATTGTC
CACATGGTC

ACCATTGTC
ACCATTGTC
CCCATTGTC
TCCATTGTC
GCCATTGTC

ACCATTGTC
ACCATTGTC
ACTCTGGGG
ACCCTTGGA
ACTGCTGTC

ACCATTGTC
ACCATTGTC
ACCATTGTC
ACCATTGTC
ACCATTGTC

AACATTGTC
AACATTGTT
CTTTTTGCT
CTTTTTGCT
CTTTATATT

AACATTGTC
AACATTGTC
AACACTAGC
AACACTAGC
AACATTGTC

AACATTGTC
AACATTGTC
AACTTTGTC
AACTTTGTC
AACGTTGAC

ACCATTGTC
ACCATTGTC
ACTGCGATC
CCGGTGATC
ACCGCGGCC

ACCATTGTC
ACCATTGTC
ACCATTGTC
ACCATTGTC
ACCATTGTC

ACCATTGTC
ACCATTGTC
ACCATTGTC
ACCATTGTC
GTCCTTCCC

AACATTGTC
AACATTGTC
GACAATATC
GACACTATC
GAAATTGCC

ACCATTGTC
ACCATTGTC
ACCATTGTC
ACCATTGTC
GCCATTGTC

AACATTGTC
AACATTGTC
AACACTAGC
AACACTAGC
AACATTGTC

ACCATTGTC
ACCATTGTC
ATCGTTGTC
ATCATTGTT
ACTATCGTC

AACATTGTC
AACATTGTC
AAAGTTTTT
AAAGTTACC
AACATTCTC

AACATTGTC
AACATTGTC
AGCAATGAC
AACAATGAC
GGCAATGGT

ACCATTGTC
ACCATTGTC
ACCATAGTT
ACCATAGTT
ACCATAGTC

AACATTGTC
AACATTGTC
AACTTTGTC
AACTTTGTC
AACGTTGAC

AACATTGTC
AACATTGTC
AGCGTCGAC
AGCATCGAC
AACACTGCC

AACATTGTC
AACATTGTC
AACATTGTT
AACATTGTT
AACATTGTC

AACATTGTC
AACATTGTC
AACATTGTC
AACATTGTC
AACATTGTC

ACCATTGTC
ACCATTGTC
ACCATTGTC
ACCATTGTC
ACCATTGTC

ACCATTGTC
ACCGTTGTC
ATTATTGGC
CTTCTTGGC
ACCATTGTC

ACCATTGTC
ACCATTGTC
ACCGTGGTC
ACCGTGGTC
ACAGGTGTC

AACATTGTC
AACATTGTC
AACTTTGTC
AACTTTGTC
AACGTTGAC

ACCATTGTC
ACCATTGTC
TACACCGTC
TACATCGTC
TCCATTGCC

AACATTGTC
AACATTGTC
AACTTTGTC
AACTTTGTC
AACGTTGAC

ACCATTGTC
ACCATTGTC
ACCACTGTC
ACCACTGTC
ACCATTCTC

AACATTGTC
AACATTGTC
AACAACATG
AACAATGCC
AGCAGTGTC

AACATTGTC
AACATTGTC
AAGACGGGC
AAGATGGGC
AAGACTGTC

ACCATTGTC
ACCATTGTC
ACCATTGTC
ACCATTGTC
ACCATTGTC

AACATTGTC
AACATTGTC
AACATCGTC
AACATCGTT
AACATTGTC
