# Supplementary material for: Correlated Evolution of Positions within Mammalian cis Elements
Source: PLoS One. 2013 Feb 8;8(2):e55521. doi: 10.1371/journal.pone.0055521 (PMC3568137; doi:10.1371/journal.pone.0055521)
Supplement: Text Archive S1 — A compressed/ZIP file archive of all binding site data for the 64 PWMs used in our analysis. The individual files are named per PWM ID, so for instance, “MA0002.hits” corresponds to JASPAR PWM MA0002. This has 333 binding sites, each of length 9. Each binding site is grouped as a set of 5 aligned sequences corresponding to human, chimp, mouse, rat and dog (from first to last). A blank line separates binding sites from each other. (GZ) [file pone.0055521.s004.gz › Hits/MA0079.hits]

GGGGCGGGGT
GGGGCGGGGT
GGAATCAGGT
GGGGCGGGGT
GGGGCGGGGT

GGGGCGGGGT
GGGGCGGGGT
GGGGCGGGAC
GGGGCGGGAC
GGGGCGGGGC

GGGGCGGGGT
GGGGCGGGGT
GGGGCGGGGT
GGGGCGGGGT
TGGGCGGAGT

GGGGCGGGGT
GGGGCGGGGT
AGGGTGGGGT
AGGGTGGGGT
GGGGCGGGGT

GGGGCGGGGT
GGGGCGGGGT
GGGGCGGGGC
GGGGCGGGGC
GGGGCGGGGT

GGGGCGGGGT
GGGGCGGGGC
GGGGCGGAGC
GGGGAGGAGC
GGGGCGGGGC

GGGGCGGGGT
GGGGCGGGGT
GTGGCAGGAC
GTGGCAGGAC
TGGGCGGGGC

GGGGCGGGGT
GGGGCGGGGT
TGAGCTGGCT
GGGGTGGGGT
GGGGCGGTGG

GGGGCGGGGT
GGGGCGGGGT
GGGGCCGGGC
GGGGCTGGGC
GGGGCGGGGC

GGGGCGGGGT
GGGGCGGGGT
GTGGCAGGAC
GTGGCAGGAC
TGGGCGGGGC

GGGGCGGGGT
GGGGCGGGGT
GGGGCGGGGT
GGGGCGGGGT
GGGACGAAGT

GGGGCGGGGT
GGGGCGGGGT
AGGGCGGAGT
AGGGCGGAGT
GGGGTGGGGT

GGGGCGGGGT
GGGGCGGGGT
GGGGCGGGGT
GGGGCGGGGT
GGGGCGGAGT

GGGGCGGGGT
GGGGCGGGGT
GGGGTGGAGT
GGGGTGGAGC
GGGGTGGGGT

GGGGCGGGGT
GAGGCGGGGT
GGGGCGGGAC
GGGGCGGGAC
GGGGCGGGGC

GGGGCGGGGT
GGGGCGGGGT
AGGGCGGGGC
AGGGCGGGGC
GGGGCGGGGC

GGGGCGGGGT
GGGGCGGGGT
GGGGCGGGGT
GGGGCGGGGT
GGGGCGGGGT

GGGGCGGGGT
GGGGCGGGGT
GGGGCGGGGC
GGGGCGGGGC
GGGGCGGGGT

GGGGCGGGGT
GGGGCGGGGT
GGGACAGGGT
CAGACAGGAT
AGGGCAGTGT

GGGGCGGGGT
GGGGCGGGGT
GGGACAGGCA
GAAGGCGGGA
GGGGTGTGGT

GGGGCGGGGT
GGGGCGGGGT
AGGGCGGGGC
AGGGCGGGGC
GGGGCGGGGC

GGGGCGGGGT
GGGGCGGGGT
GGGCTGTGGT
GGGGTGTGGT
GAGGCGTGGC

GGGGCGGGGT
GGGGCGGGGT
GAGGCGGGGT
GAGGCGGGGT
GGGGCGGGCC

GGGGCGGGGT
GGGGCGGGGT
GAGGCGGGGT
GAGGCGGGGT
GAGGCGGGGT

GGGGCGGGGT
GGGGCGGGGT
GGGGCGGGGT
GGGGCGGGGT
GGGGCGGGGT

GGGGCGGGGT
GGGGCGGGGT
GAGGCGAGGA
AGGGCGAGGA
GGGGTGGGGG

GGGGCGGGGT
GGGGCGGGGT
GGGGCGGGGT
GGGGCGGGGT
CGGGCGGGGT

GGGGCGGGGT
GGGGCGGGGT
GGGGAGGTGC
CGGGCGGTGC
GGGGCGGGGC

GGGGCGGGGT
GGGGCGGGGT
GGGTTTGGGC
TGGCTTGGGC
AGGGCGGGGT

GGGGCGGGGT
GGGGCGGGGT
TGGGCGGGCC
TGGGCGGGCG
GAGGCGGGGC

GGGGCGGGGT
GGGGCGGGGT
GGGGCGGGGT
GGGGCGGGGT
GGGGCGGGGC

GGGGCGGGGT
GGGGCGGGGT
GGGGTGGGGT
GGGGCGGGGT
GGGGCGGGGT

GGGGCGGGGT
GGGGCGGGGT
GGGGCGGGGC
GGGGCGGGGC
GGGGCGTGGC

GGGGCGGGGT
GGGGCGGGGT
GGGGCGGGGC
GGGGCGGGGC
GGGGCGGGGC

GGGGCGGGGT
GGGGCGGGGT
GGGGCGGGGC
GGGGCGGAGC
GAGGCGGAGT

GGGGCGGGGT
GAGGCGGGGT
GGGGCGGTGC
GGGGCGGTGC
GGGGCGGGGC

GGGGCGGGGT
GGGGCGGGGT
GGAACAGAGC
GGGACAGGGC
GGGCGGGGGC

GGGGCGGGGT
GGGGCGGGGT
TGGGCGTGGT
TGGGCGTGGT
GGGGCGGGGT

GGGGCGGGGT
GGGGCGGGGT
GGAGCTGGGT
GGATCTGGGT
GGGGCGGGGC

GGGGCGGGGT
GGGGCGGGGT
GGATTGGGCT
GGGCTTAGCT
GGGACGGGGC

GGGGCGGGGT
GGGGCGGGGT
GGGGCGGAGT
GGGGCGGAGT
GGGGCAGGGT

GGGGCGGGGT
GGGGCGGGGT
GGGGCGGGGT
GGCGGGGGGT
GGGGCGGGGT

GGGGCGGGGT
GGGGCGGGGT
GGGGCGGGGT
GGGGCGGGGT
GGGGCAAGGT

GGGGCGGGGT
GGGGCGGGGT
GGGGCGGAGT
GGGGCGGAGT
GGGGCGGGGT

GGGGCGGGGT
GGGGCGGGGT
GGGGCGGGGG
GGGGCGGGGG
GGGGCGGGGT

GGGGCGGGGT
GGGGCGGGGT
ATGGCGGGAG
ACAGCGGGGG
GGGGCGGGAG

GGGGCGGGGT
GGGGCGGGGT
GTGGCAGGAC
GTGGCAGGAC
TGGGCGGGGC

GGGGCGGGGT
GGGGCGGGGT
GGGGCGGGGT
GGGGCGGGGT
GGGGCGGGGT

GGGGCGGGGT
GGGGCGGGGT
GGGGCGGGGT
GGGGCGGGGT
GGGGCGGGGT

GGGGCGGGGT
GGGGCGGGGT
GGGGCGGAGT
GGGGCGGAGT
GGGGCGGGGT

GGGGCGGGGT
GGGGCGGGGT
GGGGTGGGGC
GGGGTGGGGC
GGGGCGGGGC

GGGGCGGGGT
GGGGCGGGGT
GAGGCGGGGT
GAGGCGGGGT
GAGGCGGGGT

GGGGCGGGGT
GGGGCGGGGT
GGGATAGGGT
GGGATAGGGT
GGGGCGGGGT

GGGGCGGGGT
GGGGCGGGGC
GGGGCGGGGC
GGGGCGGGGC
GGGGGCGGGT

GGGGCGGGGT
GGGGGGGTGT
AAGGCTGGGT
AAGACTGGGT
GAATGAAGGT

GGGGCGGGGT
GGGGCGGGGT
GGATTGGGCT
GGGCTTAGCT
GGGACGGGGC

GGGGCGGGGT
GGGGCGGGGT
GGGGTGGAGT
GGGGTGGAGT
GGGGCGGGGC

GGGGCGGGGT
GGGGCGGGGT
TGGGCGGGGC
GGGGCGGGGC
CTGGCGGGGC

GGGGCGGGGT
GGGGCGGGGT
TGGGCGGAGT
GGGGCGGAGT
GGGGCGGGGC

GGGGCGGGGT
GGGGCGGGGT
GGGGCGGGGC
GGGGCGGAGC
GAGGCGGAGT

GGGGCGGGGT
GGGGCGGGGT
GGGGCGGGGC
GGGGCGGGGC
GGGGCGGGGC

GGGGCGGGGT
GGGGCGGGGT
GGGGCGTGGC
GGGGCGTGGT
GGGGCGGGGC

GGGGCGGGGT
GGGGCGGGGT
GGGGAGGGAG
GGGGAGGGAG
GAGCGGCGGG

GGGGCGGGGT
GGGGCGGGGT
GGGGCCGGGC
GGGGCTGGGC
GGGGCGGGGC

GGGGCGGGGT
GGGGCGGGGT
GAGGCGGGGT
GAGGCGGGGT
GAGGCGGGGT

GGGGCGGGGT
GGGGCGGGGT
GGGGCGGGGT
GGGGCGGGGT
GGGGCGGGGC

GGGGCGGGGT
GGGGCGGGGT
GGGGCGGGGT
GGGGCGGGGT
TTGGCAGGGA

GGGGCGGGGT
GGGGCGGGGT
GGGGCGGGGT
GGGGCGGGGT
GGGGCGGGGT

GGGGCGGGGT
GGGGCGGGGT
GGGGCGGGGT
GGGGCGGGGT
GGGGCGGGGT

GGGGCGGGGT
GGGGCGGGGT
GGGGCGTGGC
GGGGCGTGGT
GGGGCGGGGC

GGGGCGGGGT
GGGGCGGGGT
GGGGCAGAGG
GGGGCGGAGG
GGGGCGGGGT

GGGGCGGGGT
GGGGCGGGGT
GGGGCGTGGC
GGGGCGTGGT
GGGGCGGGGC

GGGGCGGGGT
GGGGCGGGGT
GGGGTGGAGT
GGGGTGGAGT
GGGGCGGGGC

GGGGCGGGGT
GGGGCGGGGT
GGGGCGGGGG
GGGGCGGGGG
GGGGCGGGGT

GGGGCGGGGT
GGGGCGGGGT
AGGGCGGGGT
AGGGCGGGGT
GGGGCGGGGT

GGGGCGGGGT
GGGGCGGGGT
CGGGCAAGGT
CGGGCAAGGT
GGTGGGAGGA

GGGGCGGGGT
GGGGCGGGGT
GGGGCGGAAC
AGGGCGGGAC
GGGGCGGGCC

GGGGCGGGGT
GGGGCGGGGT
GGGGCGATGC
GGGGCGGTGC
AGGGCGGGGC

GGGGCGGGGT
GGGGCGGGGT
CCTGAGAGAC
CCTGAGAGAC
GGGGCGAGAT

GGGGCGGGGT
GGGGCGGGGT
GGATTGGGCT
GGGCTTAGCT
GGGACGGGGC

GGGGCGGGGT
GGGGCGGGGT
AGGGCGGGGC
AGGGCGGGGC
GGGGCGGGGC

GGGGCGGGGT
GGGGCGGGGT
GGGGCGGGAT
GGGGCGGGAT
GGGGCGGGGT

GGGGCGGGGT
GGGGCGGGGC
GGGGCGGAGC
GGGGCGGGGT
GGGGCGGGGC

GGGGCGGGGT
GGGGCGGGGC
GGGGTGGGGC
GGGGTGGGGC
GGGGCGCGGG

GGGGCGGGGT
GGGGCGGGGT
GGGGCGGAAC
GGGGCGGGAC
GGGAAGGGGC

GGGGCGGGGT
GGGGCGGGGT
GGGGCGTGGC
GGGGCGTGGC
GGGGCGGGGC

GGGGCGGGGT
GGGGCGGGGT
GGGGCGGGAC
GGGGCGGGAC
GGGGCGGGGC

GGGGCGGGGT
GGGGCGGGGT
GGGGCGGGAT
GGGGCGGGAT
GGGGCGGGGT

GGGGCGGGGT
GGGGCGGGGT
AGGGCGGAGC
AGGGCGGAGC
AGGGCGGAGC

GGGGCGGGGT
GGGGCGGGGT
GGATTGGGCT
GGGCTTAGCT
GGGACGGGGC

GGGGCGGGGT
GGGGCGGGGT
GGGGCGGGGC
GGGGCGGGGC
GGGGCGTGGC

GGGGCGGGGT
GGGGCGGGGT
AGAGTGGGGT
ACAGCGGAGT
GGGGTGGAGG

GGGGCGGGGT
GGGGCGGGGT
GGGGCGGAGC
GGGGCGGGGC
GGGGGGGGTT

GGGGCGGGGT
GGGGCGGGGT
AGGGGGCGGG
AGGAGGCGGG
GAGGAGGGGC

GGGGCGGGGT
GGGGCGGGGT
GGGGCGGGGT
GGGGCGGGGT
GGGGCGGGGT

GGGGCGGGGT
GGGGCGGGGT
GGGGCGGGGT
GGGGCGGGGT
GGGGCGGGGT

GGGGCGGGGT
GGGGCGGGGT
GGGGCGGGGT
GGGGCGGGGT
GGGGCGGGGT

GGGGCGGGGT
GGGGCGGGGT
GGGGCGGGGT
GGGGCGGGGT
GGGGCGGGGT

GGGGCGGGGT
GGGGAGGGGT
GGGCAGAGTT
GGGCAGAGTT
GGGCAGCGTT

GGGGCGGGGT
GGGGCGGGGT
GGGGCGGAGC
GGGGCGGAGC
GGGGCGGGGC

GGGGCGGGGT
GGGGCGGGGT
AAGGCGGGCT
GAGGCGGGCT
GGGGCAGGCC

GGGGCGGGGT
GGGGCGGGTT
GGGGCGGGGT
GGGGCGGGGT
GGGGCGGGGT

GGGGCGGGGT
GGGGCGGGGT
GGGGCGGGGT
GGGGCGGGGT
GGGGCGGGGT

GGGGCGGGGT
GGGGCGGGGT
GGGGCGTGGC
GGGGCGTGGC
GGGGCGGGGC

GGGGCGGGGT
GGGGCGGGGT
GGGGCGGGGT
GGGGCGGGGT
GGGGCGGGGT

GGGGCGGGGT
GGGGCGGGGT
GAGGCGTGGC
GGGGCGTGGC
GGGGCGGGGC

GGGGCGGGGT
GGGGCGGGGC
GGGGCGGGGC
GGGGCGGAGC
GGAGGCGGGT

GGGGCGGGGT
GGGGCGGGGT
GGGGCGGAGC
GGGGCGGGGC
GGGGCGGGGC

GGGGCGGGGT
GGGGCGGGGT
ATGGCGGGAG
ACAGCGGGGG
GGGGCGGGAG

GGGGCGGGGT
GGGGCGGGGT
GAGGCGGGGC
GGGGCAGGGC
GCGGAGGGGC

GGGGCGGGGT
GGGGCGGGGT
CGGGTTGGGT
GGGGTTGGGT
GGGTTGAGGT

GGGGCGGGGT
GGGGCGGGGT
GGAGCCGGGC
GGAGCTAGGC
GGGGGCGGGG

GGGGCGGGGT
GGGGCGGGGT
GGGGCGGGGC
GAGGCGGGGC
GGGGCGGGGC

GGGGCGGGGT
GGGGCGGGGT
GGGGCGGGGT
GGGGCGGGGT
GGGGCGGGGT

GGGGCGGGGT
GGGGCGGGGT
GAGGCGGGGT
GAGGCGGGGT
GGGGCGGGGC

GGGGCGGGGT
GGGGCGGGGT
GGGGAGGTAT
GGGGCGGCAT
GGGGCGGCGC

GGGGCGGGGT
GGGGCGGGGT
GGGGCGTGGC
GGGGCGTGGT
GGGGCGGGGC

GGGGCGGGGT
GGGGCGGGGT
GGGGCGGGGT
GGGGCGGGGT
GGGGCGGGGT

GGGGCGGGGT
GGGGCGGGGT
GGGCCGGGGT
AGGCCGAGAT
GGGGCGGGCT

GGGGCGGGGT
GGGGCGGGGT
GGGGCGGGGT
GGGGCGGGGT
GGGGCGGGGT

GGGGCGGGGT
GGGGCGGGGT
GGGGCGGGGT
GGGGCGGGGT
GGGGCGGGGC

GGGGCGGGGT
GGGGCGGGGT
GGGCTGTGGT
GGGGTGTGGT
GAGGCGTGGC

GGGGCGGGGT
GGGGCGGGGT
GGGGCGGAGG
GGGGCGGAGA
GGGGCGGGGC

GGGGCGGGGT
GGGGCGGGAT
GGGGCGGAGC
GGGGCGGAGC
GGGGCGAGGC

GGGGCGGGGT
GGGGCGGGGT
GGGGCGGGGT
GGGGCGGGGT
GGGGCGGGGC

GGGGCGGGGT
GGGGCGGGGT
CGGGCAAGGT
CGGGCAAGGT
GGTGGGAGGA

GGGGCGGGGT
GGGGCGGGGT
GGAGCTGGGT
GGATCTGGGT
GGGGCGGGGC

GGGGCGGGGT
GGGGCGGGGT
GGGGCGGGGC
GGGGTGGGGC
AGGGCGGGGC

GGGGCGGGGT
GGGGCGGGGT
GGGGAGGGAG
GGGGAGGGAG
GAGCGGCGGG

GGGGCGGGGT
GGGGCGGGGT
GGGGCGGGGT
GGGGCGGGGT
GGGGCGGGGT

GGGGCGGGGT
GGGGCGGGGT
GGGGCGGGGT
GGGGCGGGGT
GGGGCGGGGC

GGGGCGGGGT
GGGGCGGGGT
GGGGCGGGGT
GGGGCGGGGT
GGGGCGGGGT

GGGGCGGGGT
GGGGCGGGGT
GGGGCGGGGC
GGGGCGGGGC
GGGGCGGGGT

GGGGCGGGGT
GGGGCGGGGT
GAAGCAGGAA
GGAGCGGGAA
GGAGCGGGGT

GGGGCGGGGT
GGGGCGGGGT
AAAGTGGTGT
GGAGTGGTGT
GGGGCGGGGT

GGGGCGGGGT
GGGGCGGGGT
GGAATCAGGT
GGGGCGGGGT
GGGGCGGGGT

GGGGCGGGGT
GGGGCGGGGT
AGGGCGGGCC
AGGGCGGGCC
GGGGCAGGGT

GGGGCGGGGT
GGGGCGGGGT
GGGGCGGGGT
GGGGCGGGGT
GGGGCGGGGT

GGGGCGGGGT
GGGGCGGGGT
GGGGCGGGGA
GGGGCGGGGA
AGGGCGGGGT

GGGGCGGGGT
GGGGCGGGGC
AGGGCGGGGT
AGGGCGGGGT
GGGGCGGGGC

GGGGCGGGGT
GGGGCGGGGT
GGAGCACGGC
GGAGCACGGG
GGGCCAGGGT

GGGGCGGGGT
GGGGCGGGGT
GGGGTGGAGT
GGGGTGGAGT
GGGGCGGGGC

GGGGCGGGGT
GGGGCGGGGT
GGGGCGGGGT
GGGGCGGGGT
GGGGCGGGGT

GGGGCGGGGT
GGGGCGGGGT
GGGGCGGGGC
GGGGCGGGGC
GGGGCGGGGT

GGGGCGGGGT
GGGGCGGGGT
GGGGCGGTAT
GGGGCCGTAT
GGGGCCGGAT

GGGGCGGGGT
GGGGTGGGGT
GGGGCGGGGT
GGGGCGGGGT
GCAGGGGGGC

GGGGCGGGGT
GGGGCGGGGT
GGGGAGGGAG
GGGGAGGGAG
GAGCGGCGGG

GGGGCGGGGT
GGGGCGGGGT
AGAATGGCAT
AGACAGGCAT
AGGTCCGGAA

GGGGCGGGGT
GGGGCGGGGT
GGGGTGGGTT
GGGGTGGGTT
TGGGCCGGCT

GGGGCGGGGT
GGGGCGGGGT
GACGTGAGAT
GAAGTGAGAT
GGGATGGGAC

GGGGCGGGGT
GGGGCGGGGT
GGGGCGGGGT
GGCGGGGGGT
GGGGCGGGGT

GGGGCGGGGT
GGGGCGGGGT
GGGGCGGGGT
GGGGCGGGGT
GGGGCGGGGC

GGGGCGGGGT
GGGGCGGGGT
GAGACCTGGA
GAGACCTAGG
GGGGCGGGGT

GGGGCGGGGT
GGGGCGGGGT
GGGGCGGGGA
GGGGCAGGGA
GGGGCGGGGT

GGGGCGGGGT
GGGGCGGGGT
GGGGCGGGGT
GGGGCGGGGT
GGGGCGGTGT

GGGGCGGGGT
GGGGCGGGGT
GGGGCGGGGT
GGGGCGGGGT
GAGGCGGGGT

GGGGCGGGGT
GGGGCGGGGT
AGGACGGGGC
CGGACGGGGC
GGGGCGGGGC

GGGGCGGGGT
GGGGCGGGGT
GGGCCAGCGT
GGGCTAGCGT
GGGGCGGGAG

GGGGCGGGGT
GGGGCGGGGT
GGGGCAGGGC
GAGGCAAGGT
GCTGCGAGGC

GGGGCGGGGT
GGGGCGGGGT
GCTGCGGGTT
GCTGCGGGTT
GGGGCGGGGT

GGGGCGGGGT
GGGGTGGGGT
AACAGGAGGG
AGCGGGAGGG
GGGGTGGGGT

GGGGCGGGGT
GGGGCGGGGT
GGAATCAGGT
GGGGCGGGGT
GGGGCGGGGT

GGGGCGGGGT
GGGGCGGGGT
GGGGTGGGTT
GGGGTGGGTT
TGGGCCGGCT

GGGGCGGGGT
GGGGCGGGGT
GGGGCGGGGG
GGGGCGGGGG
GGGGCGGGGT

GGGGCGGGGT
GGGGCGGGGT
GAGACTGGGC
GAGACTGGGT
GGGGCGGGGG

GGGGCGGGGT
GGGGCGGGGT
GGGACAGGCA
GAAGGCGGGA
GGGGTGTGGT

GGGGCGGGGT
GGGGCGGGGT
GGGGCGGGCC
GGGGCGGGCC
GGGGCGGGGT

GGGGCGGGGT
GGGGCGGGGT
GGAATCAGGT
GGGGCGGGGT
GGGGCGGGGT

GGGGCGGGGT
GGGGCGGGGT
TGGGCGCGGC
TGGGCATGGC
TCCTCCCTGC

GGGGCGGGGT
GGGGCGGGGT
GGGGAGAGGA
GGGGATAGGA
GGAGTAGGAA

GGGGCGGGGT
GGGGCGGGGT
GGGGCGGGGT
GGGGCGGGGT
GGGGCGGGGT

GGGGCGGGGT
GGGGCGGGGT
GGGGCGGGGC
GGGGCGGGGC
GGGGCGCGGT

GGGGCGGGGT
GGGGCGGGGT
TGGGCGGGGT
TGGGCGGGGT
GGGGCGGGGT

GGGGCGGGGT
GGGGCGGGGT
GGGGCGGGGC
GGGGCGGGGC
GCGGCGCGGC

GGGGCGGGGT
GGGGCGGGGC
AGGGTGGGGC
AGGGTGGGGC
GGACGTGGGC

GGGGCGGGGT
GGGGCGGGGT
GGGATAGGGT
GGGATAGGGT
GGGGCGGGGT

GGGGCGGGGT
GGGGCGGGGT
GAGGGCGGGC
GGGGCGGGCC
AGGGCGGGGC

GGGGCGGGGT
GGGGCGGGGT
GGGGCGGGGT
GGGGCGGGGT
GGGGCGGGGC

GGGGCGGGGT
GGGGCGGGGT
GGGCGGGAGC
GGGCGGGAGC
GGGCGGGGGC

GGGGCGGGGT
GGGGCGGGGT
GGGGCGTGGC
GGGGCGTGGC
GGGGCGGGGC

GGGGCGGGGT
GGGGCGGGGT
AGGGCGGGGT
AAGGCGGGGT
GGGGCGGGGC

GGGGCGGGGT
GGGGCGGGGT
GAGGCGGGGT
GAGGCGGGGT
GAGGCGGGGT

GGGGCGGGGT
GGGGCGGGGT
GGGCTGTGGT
GGGGTGTGGT
GAGGCGTGGC

GGGGCGGGGT
GGGGCGGGGT
GTGGCCTGGC
GGGGCGGGGT
GGAGCGAGGC

GGGGCGGGGT
GGGGCGGGGT
GGGGCGGGGT
GGGGCGGGGT
GGGGCGGGGT

GGGGCGGGGT
GGGGCGGGGC
AGGGCAGGGC
AGGGCAGGGC
GGGGCGGGGC

GGGGCGGGGT
GGGGCGGGGT
GGGGCGGGGC
GGGGCGGGGC
GGGGCGGGGC

GGGGCGGGGT
GGGGCGGGGT
GGGGCGGGGT
GGGGCGGGGT
GGGGCGGGGT

GGGGCGGGGT
GGGGCGGGGT
AGGGTGGAGT
AGGGGGAAGT
CGGGCGGGGC

GGGGCGGGGT
GGGGCGGGGT
GGGGCGGGGC
AGGGCGGAGC
GGGGCGGGGT

GAGGCGGGGT
GAGGCGGGGT
GACAAGGGGT
GAGAAGGGGT
GAGGCGGGGT

GGGGCTGGGT
GGGGCTGGGT
GGAGCTGGAA
GGAGCTGAAA
GAGGCTGGGT

GAGGCGGGGT
GAGGCTGGGT
GAGGCCGAGG
GAGGCCGAGT
GGGGGGGGGG

GGGGCTGGGT
GGGGCTGGGT
AGGACTGGAC
GGAACAGGAC
AGGGCTGGGC

GGGGCTGGGT
GGGGCTGGGT
GAGTCTGGGG
GAGTCTAGGG
GGGCCTGGGT

GGGGCAGGGT
GGGGCAGGGT
GGGGCGGGGC
GGGGCGGGGC
GGGGCGGGGC

GGGGCTGGGT
GGGGCTGGGT
GGGGCCGCCG
GGGGCTGCCG
GGGGCTGGGG

GAGGCGGGGT
GAGGCGGGGT
GAGGCGGGGT
GAGGCGGGGT
GAAGCCGGGG

GGGGCTGGGT
GGGGCTGGGT
GGGCTTCTGT
GTGCTTCTGT
GGGGCGGGAG

GAGGCGGGGT
GAGGCGGGGT
TGGGCGGGGT
TGGGCGGGGT
GGGGCGGGGC

GGGGCAGGGT
GGGGCAGGGT
GGGGCAGGGT
GGGGCAGGGT
GTTGCAGGGT

GAGGCGGGGT
GAGGCGGGGT
TAGGCGGGAC
TAGGCGGGAC
GAGGCGGGAC

GGGGCTGGGT
GGTGCTGGGT
GGTGCCAGGG
GGTGCGAGGG
GGTGGGGGTC

GAGGCGGGGT
GAGGCGGGGT
GAGGCGGGGC
GAGGCGGGGT
GAGGCGGGGT

TGGGCGGGGT
TGGGCGGGGT
GGGGTGGGGC
GGGGCGGGGC
GGGGCGGGGT

GGGGCAGGGT
GAGGCAGGGT
AAGGCAGGGC
AAGGCAGGGC
AAAGCAGGGT

GGGGCTGGGT
GGGGCTGGGT
CGAGCTGGGA
CGGGCTGGGA
GGGACTGGGA

TGGGCGGGGT
TGGGCGGGGT
TAGGCGGGGC
TAGGCGGGGC
TGGGCGGGGT

GGGGCAGGGT
GGGGCAGGGT
GGGGGCGGGG
GGGGGCGGGG
GGGGGTGGGG

TGGGCGGGGT
TGGGCGGGGT
TGGGAGGGGC
TGGGAGGGGC
TGGGAGGTGT

TGGGCGGGGT
TGGGCGGGGT
CAGGCAGTGT
CAGGCAGTGT
TGGGCAAGGT
