# Supplementary material for: Correlated Evolution of Positions within Mammalian cis Elements
Source: PLoS One. 2013 Feb 8;8(2):e55521. doi: 10.1371/journal.pone.0055521 (PMC3568137; doi:10.1371/journal.pone.0055521)
Supplement: Text Archive S1 — A compressed/ZIP file archive of all binding site data for the 64 PWMs used in our analysis. The individual files are named per PWM ID, so for instance, “MA0002.hits” corresponds to JASPAR PWM MA0002. This has 333 binding sites, each of length 9. Each binding site is grouped as a set of 5 aligned sequences corresponding to human, chimp, mouse, rat and dog (from first to last). A blank line separates binding sites from each other. (GZ) [file pone.0055521.s004.gz › Hits/MA0083.hits]

GCCCATATATGG
GCCCATATATGG
GCCCATATATGG
GCCCATATATGG
GCCCATATATGG

GCCCATATATGG
GCCCATATATGG
GCCCATATATGG
GCCCATATATGG
GCCCATATATGG

GCCCATATATGG
GCCCATATATGG
GCCCATATTTGG
GCCCATATTTGG
GCCCATATATGG

GGCCATATATGG
GGCCATATATGG
GGCCATATATGG
GGCCATATATGG
GGCCATATATGG

GTCCATATATGG
GTCCATATATGG
GTCCATATATGG
GTCCATATATGG
GTCCATATATGG

GGCCATATATGG
GGCCATATATGG
GGTCACGAAAGG
GGTCAGGCAAGG
GGCCATATATGG

GGCCATATATGG
GGCCATATATGG
GGTCACGAAAGG
GGTCAGGCAAGG
GGCCATATATGG

GTCCATATATGG
GTCCATATATGG
GTCCAAATATGG
GTCCAAATATGG
GTCCATATATGG

GTCCATATATGG
GTCCATATATGG
GTCCATATATGG
GTCCATATATGG
GTCCATATATGG

TCCCATATATGG
TCCCATATATGG
TCCCATATATGG
TCCCATATATGG
TCCCATATATGG

TCCCATATATGG
TCCCATATATGG
TCCCATATATGG
TCCCATATATGG
TCCCATATATGG

GCCCAAATATGG
GCCCAAATATGG
GCTCAAATATAG
GCTCAAATATAG
GCCCATATATGG

GCCCAAATATGG
GCCCAAATATGG
GCCCTAATATGG
GCCCTAATATGG
GTCCTAATATGG

GCCCAGATATGG
GCCCAGATATGG
GACTTGATATGA
GACTTGACATAG
GGCTGGAGATGG

GCCCATAAATGG
GCCCATAAATGG
GCCCATAAATGG
GCCCATAAATGG
GCCCATAAATGG

GCCCATACATGG
GCCCATACATGG
GCCCATACATGG
GCCCATACATGG
GCCCATACATGG

GGCCATATAAGG
GGCCATATAAGG
AGTCATCTAAGG
AGTCATGTAAGG
GGCCATGTAAGG

GTCCATATAAGG
GTCCATATAAGG
GTCCATATAAGG
GTCCATATAAGG
GTCCATATAAGG

ACCCATATAAGG
ACCCATATAAGG
ACCTATATAAGG
GCTCATATAAGG
GCCCATATAAGG

GCCCAAATAAGG
GCCCAAATAAGG
GCCCAAATAAGG
GCCCAAATAAGG
GCCCAAATAAGG

TCCCTTATATGG
TCCCTTATATGG
TCCTTTCCATTG
ACCCTTACATTG
TCCCTCACGCAG

GCCCAGATAAGG
GCCCAGATAAGG
CCCAAGATAAGG
CCCGAGATAAGG
CCCAAGATAAGG

GCCCATATAAAG
GCCCATATAAAG
GCCCATATAAAG
GCAGATATAAAG
GCTAATATAAAG

GCCCAGATAAGG
GCCCAGATAAGG
GCTCAAGGAGGC
GCTCAAAGAGGC
GAAAGACAAAGG

GACCTTATAAGG
GACCTTATAAGG
AACCTTATAGGG
CACCTTATAGGG
AGCCTTATAAGC

GCCCTAATATGG
GCCCTAATATGG
GCCCTAATATGG
GCCCTAATATGG
GCCCTAATATGG

GACCTTATAAGG
GACCTTATAAGG
AGCCTTATAAGG
ACCCTTATAAGG
AACCTTGTAAGG

GACCTTATAAGG
GACCTTATAAGG
TGCCCTATAAGG
TACCCTATAAGG
CGGCTTATAAGG

TACCATATATGG
TACCATATATGG
TACCATATATGG
TACCATATATGG
TACCATATATGG

GCCCATAAAAGG
GCCCATGAAAGG
GCCTGTACAAGG
GCCTGTACAAGG
ACCCAGAAAAGG

GCCTATATAAGG
GCCTATATAAGG
GTCTATAAAAGG
GTCTATAAAAGG
GCCTATATAAGG

GCCCATACAAGG
GCCCATACAAGG
GCCCATACAAGG
GCCCATACAAGG
GCCCATACAAGG

GCCCATTTAAGG
GCCCATTTAAGG
GTCCCTTTAGGC
GTCCCTTTTGGC
GCCCATTGAAGG

GCCCATGTAAGG
GCCCATGTAAGG
GACCAGGCAAAG
GACCAGGCAAAG
GGCCTGGAAAGA

GCCCTTATATAG
GCCCTTATATAG
GCCCTTTTATAG
GTCCTTTTATAG
CCCCTTATATAG

GCCCTTATATAG
GCCCTTATATAG
AGACTTATATGG
AGCCTTATATGG
GCACTTATATGG

GCCCTTATCTGG
GCCCTTATCTGG
GCCTTTATCTGG
GCTTTTATCTGG
GCCCATATCTGG

GCCCTTATATCG
GCCCTTATATCG
GTTCTCGTGTTG
GTCCTTGTGTTG
GCCCCCACATCT

GACCAAATATGG
GACCAAATATGG
GACCAAATATGG
GACCAAATATGG
GACCAAATATGG

GCCATTATATGG
GCCATTATATGG
GCTATTTTATGG
GCCATTTTATGG
GCCGTTTTATGA

GGCCGTATATGG
GGCCGTATATGG
GGCCGTATATGG
GGCCGTATATGG
GGCCGTATATGG

GCCCTTAAATGG
GCCCTTAAATGG
TCTCTTAAATGG
TCGCTTAAATGG
GTTATTAAATGG

GACCATATTTGG
GACCATATTTGG
GGCCATATTAGG
GGCCATATTAGG
GACCATATTAGG

GACCATATTTGG
GACCATATTTGG
GACCATATTTGG
GACCATATTTGG
GACCATATTTGG

GCCCTTGTATGG
GCCCTTGTATGG
ACCCTTGTATGG
ATCCTTGTATGG
GCCCTTGTATGG

GCCCTTTTATGG
GCCCTTTTATGG
GCCCTTTTATGG
GCCCTTTTATGG
GCCCTTTTATGG

GCCCTTTTATGG
GCCCTTTTATGG
CCCTCCTTACAG
TCCTCCTTACAG
TCCCATTTATGG

GGCCTTATAAGG
GGCCTTATAAGG
AGCCTTATAAGG
AGCCTTATAAGG
TGCCTTATAAGG

GACCATATCTGG
GACCATATCTGG
GGCCGTATCTGG
GGCCATATCTGG
GACCATATCTGG

CTCCATATATGG
CTCCATATATGG
CTCCTTTCGTGA
CTCCTTGCCTGA
CTCCATATATGG

GACTATATATGG
GACTATATATGG
TACTGTAAACGG
TACTGTAAATGG
GACCGTATATGG

GACCATAGATGG
GACCATAGATGG
GACCATAGATGG
GACCATAGATGG
GACCATAGATGG

GACCATAGATGG
TACCATAGATGG
TGTGATGTGCAG
TGTGATGTGCAG
TACTGTGTATGA

CTCCATATATGG
CTCCATATATGG
CTCCTTTCGTGA
CTCCTTGCCTGA
CTCCATATATGG

GACTATATATGG
GACTATATATGG
GACTATATATGG
GACTATATATGG
GACTATATATGG

GGCCAAATATGG
GGCCAAATATGG
GGCTAAATATGG
GGCTAAATATGG
GGCTAAATATGG

GACCATCTATGG
GACCATCTATGG
GACCATCTATGG
GACCATCTATGG
GACCATCTATGG

GCCCCAATATGG
GCCCCAATATGG
GCCCCAATATGG
GCCCCAATATGG
GCCCCAATATGG

GACCATGTATGG
GACCATGTATGG
GTCCATACTTAA
ATCCGTACTTAA
GGCCACACTAAC

GTCCATATTTGG
GTCCATATTTGG
GTCCATATTTAG
GTCCATATTTAG
GTCCATATTTAG

GCCCATATACGC
GCCCATATACGC
GCTCATATCTGC
GCTCATATCCGC
CCGTGCAACCGC

GCCCAGATACGG
GCCCAGATACGG
GCCCAGATACGG
GCCCAGATACGG
GCTGGGGTATCG

ACCCTTATAAGG
ACCCTTATAAGG
ACCCTTATAAGG
ACCCTTATAAGG
ACCCTTATAAGG

GGCCACATATGG
GGCCACATATGG
GCCCATACACTG
GGCCATACACTG
GGCCACATATGG

GCCCTAATAAGG
GCCCTAATAAGG
GTCCTAATAAGG
GTCCTAATAAGG
GCCCTAATAAGG

GCCCATATGGGG
GCCCATATGGGG
GCCCATATGGGG
GCCCATATGGGG
GCCCATATGGGG

GCCCCTATATGC
GCCCCTACATGC
AACCCCATATGC
AACCCCATATGC
GCCTCCCTATGC

GTCCATATCTGG
GTCCATATCTGG
GTTCATATCAAG
GTCTATGTCAAG
GCCCATCTCCAG

GCCCGTATATAG
GCCCGTATATAG
GTCCGTCTGTAG
GCCCACCTGTAC
GCCCGTGGACAG

TACCATATAAGG
TACCATATAAGG
TACCATATAAGG
TACCATATAAGG
TACCATATAAGG

GCTCATATACGG
GCTCATATACGG
ACTCATAACCAG
GCTCATACCCAG
GCTCATATGTGG

GCCTATATACGG
GCCTATATACGG
GACTACAGACGG
AAGTACAGGTGG
GACTGTCCACGG

TCCCAAATATGG
TCCCAAATATGG
TCCCAAACATTA
TCCCAAACATTA
TCCCCAGTATGG

GCCCCTATGTGG
GCCCCTATGTGG
GCCCTTACGTGG
GCCCCTACGTGG
GCCCCCACGTGG

TCCCATATTTGG
TCCCATATTTGG
TCCTATATTTGA
GCCTATATTTGA
TCCCATATATGG

GTCCATAAATGG
GTCCATAAATGG
GTCCATAAATGG
GTCCATAAATGG
GTCCATAAATGG

GCCCATAGAGGG
GCCCATAGAGGG
GCCCATAGAGGG
GCCCATAGAGGG
GCCCACAGGGGG

GGCCATATATTG
GGCCATATATTG
GGTCAGCCACTA
GGTCGTCCATTA
GGTGGTGGGTTA

ACCCAAATATGG
ACCCAAATATGG
ACCCAAATGTAA
ACCCAAATTTAA
ACCCAAATACAG

GCCCTTATAAAG
GCCCTTATAAAG
GCCCTTATAAAG
GCCCTTATAAAG
GCCCTTATAAAG

ACCCAAATATGG
ACCCAAATATGG
ACCCAAATGTAA
ACCCAAATTTAA
ACCCAAATACAG

GGACATATATGG
GGACATATATGG
GGACATATATGG
GGACATATATGG
GGACATATATGG

ACCCAAATATGG
ACCCAAATATGG
ACCCAAATATGG
ACCCAAATATGG
ACCCAAATATGG

ACCCAAATATGG
ACCCAAATATGG
ACCCAAATGTAA
ACCCAAATTTAA
ACCCAAATACAG

ACCCAAATATGG
ACCCAAATATGG
ACCCAAATGTAA
ACCCAAATTTAA
ACCCAAATACAG

ACCCAAATATGG
ACCCAAATATGG
ACCCAAATGTAA
ACCCAAATTTAA
ACCCAAATACAG

GTCCATAGATGG
GTCCATAGATGG
ATGAAGAAAATA
ATGAAGAATGGA
ATAGATGGACGG

ACCCAAATATGG
ACCCAAATATGG
ACCCAAATGTAA
ACCCAAATTTAA
ACCCAAATACAG

ACCCAAATATGG
ACCCAAATATGG
ACTCTAATTCAG
ACGCTAATTCAG
CCCCAAATGTGG

GCCCTTATAAGC
GCCCTTATAAGC
AACTTTATAAGC
AACTTTATGAGC
ATCTTGAAAAGC

GTCCATAGATGG
GTCCATAGATGG
ATGAAGAAAATA
ATGAAGAATGGA
ATAGATGGACGG

GGCCATACATGG
GGCCGTACATGG
GACCATACAAAG
GGCCATACAAAG
GGCTGTGGATGG

ACCCAAATATGG
ACCCAAATATGG
ACCCAAATGTAA
ACCCAAATTTAA
ACCCAAATACAG

GCCCCTGTATGG
GCCCCTGTCTGG
GCTTCTGGCTGC
GCTTCTGTCTGT
GACTGCGCGTAA

GTCCATTTATGG
GTCCATTTATGG
GTCCATTTATGG
GTCCATTTATGG
GCCCATTTATGG

CCCCAAATATGG
CCCCAAATATGG
CCCCAAATATGG
CCCCAAATATGG
CCCCAAATATGG

CACCATATAAGG
CACCATATAAGG
CGCCATATAAGG
CGCCATATAAGG
CACCATATAAGG

TCCCAGATATGG
TCCCAGATATGG
TCCCAGGCATGG
TCCCAGGCATGG
TCCCAGATATGG

GCCCTTATGAGG
GCCCTTATGAGG
GTCCATAGGAAG
GTACAAGTGAAG
GTCCTTTTGCGT

GGCCATTTATGG
GGCCATTTATGG
GGCTGATTAGAG
GGCTGATTAGAG
GGGCATTGAGAG

CCCCAAATATGG
CCCCAAATATGG
CCCCAAATATGG
CCCCAAATATGG
CCCCAAATATGG

GACCAAATAAGG
GACCAAATAAGG
GACCAAGTACGG
GACCAAGTACCG
GACCAAGTAAGC

CCCCATATTTGG
CCCCATATTTGG
CCCCATGCTTGG
CCCCATACTTGG
CCCCATATTTGG

GCCCGTCTATGG
GCCGGTCTATGG
GCTAATCTATTG
GCCCGTCTATTG
GCCAACCTGGTG

ACCCATATATGA
ACCCATATATGA
ACCCACACACGA
ACCCACACTGGA
ACACGTGCATGA

GCCCTTATAATG
GCCCTTATAATG
GCCTTCATGCTG
GCCTTCATGGTG
GCTCTTTCAACA

GGCCGTATAAGG
GGCCGTATAAGG
AGCAGTATAAGG
AGCAGTATAAGG
GGCCCTATAAGG

GCCATTATAAGG
GCCATTATAAGG
GACAACGTAACA
AACAACGTAACA
GCCAGTGTAAGG

GCCCTTAAAAGG
GCCCTTAAAAGG
GCCCTTAAAAGG
GCCCTTAAAAGG
GCCCTTAAAAGG

ACCCATATATGA
ACCCATATATGA
ACCCACACACGA
ACCCACACTGGA
ACACGTGCATGA

TCCCATATCTGG
TCCCATATCTGG
CCCCACATCTAG
CCCCATATCTAG
CCCCATGCCTGG

TCCCATATATTG
TCCCATATATTG
CCCCATATATTG
CCCCAAATATTG
TCCCAGATACTG

TCCCATAAATGG
TCCCATAAATGG
TCCCATAAATGG
TCCCATAAATGG
TCCCATAAATGG

GACCATATTAGG
GACCATATTAGG
GACCATGTTAGG
GACCATGTTAGG
TACCATATTAGG

GCTCTTATAAGG
GCTCTTATAAGG
AGTACCAAAAGG
AGTACCAAGAGG
ACCACCAGAAGG

TCCCATATATTG
TCCCATATATTG
ACTACCATATTG
ACCAACATATCC
CAGAGTAGTTTT

GCCCAAATTTGG
GCCCAAATTTGG
GACCAGATTTGG
GACCAGATTTGG
GACTAAATTTTT

TCCCATATATTG
TCCCATATATTG
TCCCGTATCTTG
TCCCGTATCTTG
TCCCGTATCTTC

GCCCTTGTAAGG
GCCCTTGTAAGG
GCCCATGTAAGG
ATCCATGTAAGG
GCCCTTGTAAGG

TCCCATAGATGG
TCCCATAGATGG
TCCCATAGATAG
TCCCATAGATAG
TTCCATAGATGG

CCCCATATATAG
CCCCATATATAG
CCCCATATATAG
CCCCATATATAG
CCCCATATATAG

TCACATATATGG
TCACATATATGG
TCAGGTGCATAG
TCAGGTGCACAG
CGGCACGGACGG

GCCCTTTTAAGG
GCCCTTTTAAGG
GCCCTTTGAAGA
ACCCTTTGGTGA
GCCCTTTTAAGG

ACCCATATATGT
ACCCATATATGT
ACCCATATATGT
ACCCATATATGT
ACCCATATATGT

GCCCTTTTAAGG
GCCCTTTTAAGG
ACCCTTTTAAGG
ACCCTTTTAAGG
ACCCTTTGAAGG

GCCCTTCTAAGG
GCGCTTCTAAGG
GTGCTTCCAAAT
GCGCTTCCAAAT
GCCCTTCAAAGA

TGCCATATAAGG
TGCCATATAAGG
GGCAATGGAAAG
GGCAATGTAAGG
TGCTGCGTGAGG

CCCCATATGTGG
CCCCATGTGTGG
CCTTCTGTGTAG
CCTCCTGTGTAG
CCCGGTGTGTAG

TCCCATTTATGG
TCCCATTTATGG
CAACCTCCCAGA
CTACCTTCCAGA
TGCAGTCCACGG

TGCCATATAAGG
TGCCATATAAGG
CGCCATATAAGG
CACCATATAAGG
CGCCATATAAGG

CACCTTATATGG
CACCTTATATGG
CACCTTATATGG
CACCTTATATGG
CACCTTATATGG

TCCCATCTATGG
TCCCATCTATGG
CGCTATCTATGG
CCCTATCTATGG
TCCCATCTATGG

GCCCACATTTGG
GCCCACATTTGG
GCCCACATTTGG
GCCCACATTTGG
GCCCACATTTGG

GCCCAAATATGC
GCCCAAATATGC
TCTCAGTCACCA
TCTCAGTCACCA
TCTTGCACAGGC

GCCCACATTTGG
GCCCACATTTGG
AGTGAGATGTGC
ATCGAGATGTGC
ACTTACATGTAG

GCCCAAATATGT
GCCCAAATATGT
GCCCACAAATGC
GCCCACATAGGC
GCCCAAATATGT

GCCCATATTTGC
GCCCATATTTGC
TCTCATATTTGA
TCTCATATTTGA
TCCCGTATTTGA

CCCAATATATGG
CCCAATATATGG
CGTAGTGGCTGA
CTTAATGGACGA
CTTAACCCACCA

GCCCAAATCTGG
GCCCAAATCTGG
GCCAAGATCTGA
GCCGAGATCTGA
GCCTGAATCTGG

GCCCAAATATGT
GCCCAAATATGT
GCCCACAAATGC
GCCCACATAGGC
GCCCAAATATGT

GCCCAAATCTGG
GCCCAAATCTGG
GCCAAGATCTGA
GCCGAGATCTGA
GCCTGAATCTGG

GCCCATATTTGC
GCCCATATTTGC
GCCCACACTTGC
GCCCACATTTGC
GCCCACAATTGC

GCCCAAATGTGG
GCCCAAATGTGG
AGTCAGGTTATG
AGCCAGGTGGCA
GCCTAAGTCGGG

GCCCAAATCTGG
GCCCAAATCTGG
TTGGATACTTGT
GTGGGTATTTGT
GCCCAAATCTTG

GACCATATGAGG
GACCATATGAGG
GACCATATGAAG
GACCATATGAAG
GACCATATGAAG

GACCATATAATG
GACCACATAATG
GGCCTCCTACCG
GACCTCCTACCG
GGACACATGTTG

GACAATATAAGG
GACAATATAAGG
AACAGTCTAAGA
AACAATCTAAGA
AATAATATAAGG

GCGCAAATATGG
GCGCAAATATGG
ACGCAAACATGG
ACGCAAAGATGG
GCGCAGAGGCGG

AGCCATATAAGG
AGCCATATAAGG
AGCCATATAAGG
AGCCATATAAGG
AGCCATATAAGG

GCCCATATATAA
GCCCATATATAA
ACCAGGATATAA
ACCAGCATATAA
GGCTATGCATAA

GCCCAAACATGG
GCCCAAACATGG
GACCAAACATGG
GCCCATATATGG
GCCCAAACATGG

GCCTAAATATGG
GCCTAAATATGG
GCCTAAACATGG
GCCTAAACATGG
GCCTAAATATGG

GATCATATAAGG
GATCATATAAGG
GATCATATAAGG
GATCATATAAGG
GATCATATAAGG

GCCCATATTTTG
GCCCATATTTTG
GCTAAAATTTGG
GCTAAAATTTGG
ACCGATTTGTTG

GAACATATAAGG
GAACATATAAGG
GAACACATCAGG
AAACACATCAGG
GAACGCATAAGG

GCCCATATTTTG
GCCCATATTTTG
GCTAAAATTTGG
GCTAAAATTTGG
ACCGATTTGTTG

TCCCTTATAGGG
TCCCTTATAGGG
TCTCTTATAGGG
TCTCTTATAGGG
TCCCTTATAGGG

GCCCATATGTGA
GCCCATATGTGA
GGCGGTATGTGA
GGCGGTATGTGA
GCCGGTATGTGA

GGCCAAATAAGG
GGCCAAATAAGG
GGCCTAATAAGG
AGCCTAATAAGG
GGCCAAATAAGG

CCCCGTATAAGG
CCCCGTATAAGG
CCCCTTACGAAG
CCCCTTACGAAG
TCCCTTACAAGG

GCCTATATTTGG
GCCTATATTTGG
TTCCGTATTCCA
GCTCATATTCTG
CCCTTGATCATG

GGCCAAATAAGG
GGCCAAATAAGG
GGCCTAATAAGG
AGCCTAATAAGG
GGCCAAATAAGG

GCCCATATATCA
GCCCATATATCA
ATCCATCTATCC
ATCTATCTATCA
GCCCATATGTCA

GCCCATATATCA
GCCCATATATCA
ACCTATATATCA
ACCTATATATCA
GCCCACATATCA

GGCCAAATAAGG
GGCCAAATAAGG
GGCCAAGTGAAG
GGTTAAGTGAAG
GGCCAAATGAGC

TTCCTTATATGG
TTCCTTATATGG
TTCCTTATATAG
TTCCTTATATGA
CTCCTTATATGG

GCCCATATCTAG
GCCCATATCTAG
GCCCACAAGTAG
GCCCACAAGTAG
GCCCACTTCCAG

GCCCATATATCA
GCCCATATATCA
ACCTATATATCA
ACCTATATATCA
GCCCACATATCA

GCCCAGATCTGG
GCCCAGATCTGG
GTCCAGCTCTAG
GTCCAGTTCTAG
GCCCAGATCTGG

GCCCAGATCTGG
GCCCAGATCTGG
GTCCAGACCGAG
GCCCAGACCCAG
TCTGAGACCCCA

CCCCGTATAAGG
CCCCGTATAAGG
CCCCTTACGAAG
CCCCTTACGAAG
TCCCTTACAAGG

GCCCAGATATTG
GCCCAGATATTG
GCAGAGATATTG
GCCCAGATATTG
GCCCAGATATTG

GTCCATATTAGG
GTCCATATTAGG
GTCCATATTAGG
GTCCATATTAGG
GTCCATATTAGG

GACCTTATCTGG
GACCTTATCTGG
GGTTTTATCTGG
GGTCTTATCTGT
GCCCTTACCCAG

GCCCATCTTTGG
GCCCATCTTTGG
ACCCATCTTTGC
ACACATCTTAGG
TCAAACCTTTGG

GCCCATTTTTGG
GCCCATTTTTGG
GTGCTGTTTTTA
ATGCTGTTTTTA
ACCCATTATTAG

GCCCACACATGG
GCCCACACATGG
GTCTACACGTGG
GTCTACACGTGG
GCCCACACTCGG

GCTCACATATGG
GCTCACATATGG
GCTCACATATGG
GCTCACATATGG
GCTCACATATGG

GTCCACATAAGG
GTCCACATAAGG
ATCCATGTAGGG
ATCCATGTAGAG
GCCCCTCCAAGG

GCCTATATATAG
GCCTATATATAG
ACCTATATAAAG
ACCTATATAAGG
ACCTACATATAG

GCCCATAAGTGG
GCCCATAAGTGG
ACCCATAGATGG
ACCCATAGATGG
GCCCACGGATGG

GCCCTAATACGG
GCCCTAATACGG
GCCCTAACACGA
GCCCTAACACGA
GCCCTAAAATGA

GCCCATCTATGA
GCCCATCTATGA
GCCCACCTATGA
GCCCACCTATGA
GCCCATCTATGA

GCCCATAAGTGG
GCCCATAAGTGG
ACCCATAGATGG
ACCCATAGATGG
GCCCACGGATGG

GGCCATATAAGA
GGCCATATAAGA
GGCCATATAAGA
GGCCATATAAGA
GGCCATATAAGA

GCCCATAAATGT
GCCCATAAATGT
GCCCATAAATGT
GTCCATAAATGT
GCCAATGGATGT

GCACAGATATGG
GCACAGATGTGG
TTGAAGATGTAG
TTGAAGATGTAG
TCACAGATGTGG

GCACATATATAG
GCACATATATAG
ATACAGAGTCAC
ATACAGACGCAC
GCCCAGATAACG

GCCCATAAGTGG
GCCCATAAGTGG
ACCCATAGATGG
ACCCATAGATGG
GCCCACGGATGG

GGCCATATAAGA
GGCCATATAAGA
GGCCATATAAGA
GGCCATATAAGA
GGCCATATAAGA

GCCGATATATGC
GCCGATATATGC
GCTGATACGTAC
GCCGATACGTAC
GCCGATCTCTGC

GCCCATAAATGT
GCCCATAAATGT
GCCCATAAATGT
GTCCATAAATGT
GCCAATGGATGT

GCCCATCTATGA
GCCCATCTATGA
GCCCACCTATGA
GCCCACCTATGA
GCCCATCTATGA

AGCCTTATATGG
AGCCTTATATGG
AGCCTTATATGG
AGCCTTATATGG
AGCCTTATATGG

GCCCATAAGTGG
GCCCATAAGTGG
ACCCATAGATGG
ACCCATAGATGG
GCCCACGGATGG

GCCCTAATACGG
GCCCTAATACGG
GCCCTAACACGA
GCCCTAACACGA
GCCCTAAAATGA

GCCCTAATACGG
GCCCTAATACGG
GCCCTAACACGA
GCCCTAACACGA
GCCCTAAAATGA

GCCTATATATAG
GCCTATATATAG
GCCTATATATAG
GCCTATATATAG
GCCTATATATAG

GCTCAGATATGG
GCTCAGATATGG
GGTCAGGAACGT
GGTCGGGAATGT
GCTCAGGTACAG

GCCCATCTATGA
GCCCATCTATGA
GCCCATCTGCGA
GCCCATCTGCGA
GCCCCTCTCAGA

GCCCATAAGTGG
GCCCATAAGTGG
ACCCATAGATGG
ACCCATAGATGG
GCCCACGGATGG

GCCCCTATAAAG
GCCCCTATAAAG
GCTCCTACACAG
GCTCCTACACAG
GCTCTCTCGGGG

CTCCTTATATGG
CTCCTTATATGG
CTCCTTATATGG
CTCCTTATATGG
CTCCTTATATGG

GACCTTACATGG
GACCTTACATGG
GACCTTACATGG
GACCTTACATGG
GACCTTACATGG

GACTTTATATGG
CACTTTATATGG
GGCTTTATATGG
GGCTTTATATGG
GGCTTTATATTG

GACCTTACATGG
GACCTTACATGG
GACCTGATCTGC
GACCTGGTCTGC
GACCTTGCGGGA

GTCCAGATAAGG
GTCCAGATAAGG
GTCTAGATAAGA
GTCTAGATAAGA
GTCTAGATAAGG

GGCCATATAAAG
GGCCATATAAAG
GACCATATAAAG
GACCATATAAAG
AGCAATATAAAG

GCCCATAAATCG
GCCCATAAATCG
GCCCATAAATCG
GCCCATAAATCG
GCCCATAAATCG

GCCCATAGGTGG
GCCCATAGGTGG
GTCCATAGGTGG
GTCCATAGGTGG
GCCCCTGGGCGG

GCCCATACCTGG
GCCCATACCTGG
GCCCATAGCTGG
GCCCATAGCTGA
ACCCATAGCTGT

CTCCTTATATGG
CTCCTTATATGG
CTCCTTATATGG
CTCCTTATATGG
CTCCTTATATGG

CTCCTTATATGG
CTCCTTATATGG
CTCCTTATATGG
CTCCTTATATGG
CTCCTTATATGG

CTCCTTATATGG
CTCCTTATATGG
CTCCTTATATGG
CTCCTTATATGG
CTCCTTATATGG

GTCCATATAAAG
GTCCATATAAAG
GTCCATACAAAG
GTCCATACAAAG
GTCCATACAAAA

GCCCATAGGTGG
GCCCATAGGTGG
GGCCGTAGGTGG
GACCGTAGGTGG
GACCATAGATGG

CTCCTTATATGG
CGCCTTATATGG
CTCCTTATATGG
CTCCTTATATGG
CTCCTTATATGG

GCGCATATATTG
GCGCATATATTG
GCGCAGATGTTC
GCGCATATGTTC
GCGCAGATATTG

CTCCTTATATGG
CTCCTTATATGG
TTCCTTAGATGA
TTCCTTACATGA
CTCCTTACATGG

GTCCTAATATGG
GTCCTAATATGG
GTCCTAATATGG
GTCCTAATATGG
GTCCTAATATGG

GCCCATCTCTGG
GCCCATCTCTGG
GCCTATGTATGG
GTCTATGTATGG
GCCTCTCTGTGA

GCCCATCTCTGG
GCCCATCTCTGG
GCCTATGTATGG
GTCTATGTATGG
GCCTCTCTGTGA

GCCCATCTCTGG
GCCCATCTCTGG
GCCCATCTGTGG
GCCCATCTGTGG
GCCCATCTCTGG

GTCCTAATATGG
GTCCTAATATGG
GTCCTAATATGG
GTCCTAATATGG
GTCCTAATATGG

GGCCATATCAGG
GGCCACATCAGG
GTCCACATCAGG
GTCCACATCAGG
GGCCACATGGGG

GACCTTTTATGG
GACCTTTTATGG
GGCCTTCTGTGG
GGCCTTCTGTTG
GATTTTTTGTGG

GCCCATGTGTGG
GCCCATGTGTGG
GCCCAGGTGTGG
GCCCAAGTGTGG
GCCCAGGTGTGG

GGCCTAATATGG
GGCCTAATATGG
AGCTCAAAAGGC
AGCTCAAAAAGG
TGCCTGGGACGT

GGCCATATCAGG
GGCCATATCAGG
GGCCGCATAGGA
GGCCGCCTAGGG
GGCCGCGTCCAG

GCCCATCTCTGG
GCCCATCTCTGG
GTCCGTCTCTGG
GTCCATCTCTTG
GCCCATCTCTGA

GCCCATCTGTGG
GCCCATCTGTGG
GTCCATATGCGG
GTCCATATGTGG
GTCCATATGTGC

GACCTTTTATGG
GACCTTTTATGG
GACCTTTTAAGG
GACCTTTTAAGG
GACCTTTTAAGG

GCCCATTTCTGG
GCCCACTTCTGG
GCTCATTTCTGG
GCTCATTTCTGG
GCTCTCTCCTGA

GCCCATTTGTGG
GCCCATTTGTGG
GACCACTTGTAG
GACCACCTGTAG
GCCTACCTGTGG

GCCCGGATAAGG
GCCCGGATAAGG
GTCCAGAGGGGT
GTCCAGGGGAGT
GGTCTGCAGGCG

GGCCATATCAGG
GGCCACATCAGG
GTCCACATCAGG
GTCCACATCAGG
GGCCACATGGGG

GCACATATATTG
GCACGTATATTG
GCCCATGCTTCC
GCCTGTGCTTCG
GCACAAGCATTC

TCCCAAATAAGG
TCCCAAATAAGG
TCCCAAATAAGG
TCCCAAATAAGG
TCCCAAATAAGG

GCCCATTTGTGG
GCCCATTTGTGG
GCCCATTGGCTG
GCCCATTGGCTG
GCCCATTTGTGC

GTCCATATAAGT
GTCCATATAAGT
TTACATACAAGC
GTCTATATAAGT
ATTCATATAAAT

GCCCATGTGTGG
GCCCATGTGTGG
GCCAATGGGCGG
GCTAATGGGCGG
GCCTATGGGCAG

GCTAATATATGG
GCTAATATATGG
GCTGGCAGCCTG
GCCAGCACAGTG
GCTAGTTTAGAG
