# Supplementary material for: Correlated Evolution of Positions within Mammalian cis Elements
Source: PLoS One. 2013 Feb 8;8(2):e55521. doi: 10.1371/journal.pone.0055521 (PMC3568137; doi:10.1371/journal.pone.0055521)
Supplement: Text Archive S1 — A compressed/ZIP file archive of all binding site data for the 64 PWMs used in our analysis. The individual files are named per PWM ID, so for instance, “MA0002.hits” corresponds to JASPAR PWM MA0002. This has 333 binding sites, each of length 9. Each binding site is grouped as a set of 5 aligned sequences corresponding to human, chimp, mouse, rat and dog (from first to last). A blank line separates binding sites from each other. (GZ) [file pone.0055521.s004.gz › Hits/MA0084.hits]

GTAAACAAT
GTAAACAAT
GTAAATAAT
GTAAATAAT
GTAAACAAT

GTAAACAAT
GTAAACAAT
GTAAACAGC
ATAAACAAT
ATGAACCGC

GTAAACAAT
GTAAACAAT
CTATACAAG
CTACACAAA
CACAACACC

GTAAACAAT
GTAAACAAT
GGAAACAAT
AGAAACAAC
GTAAACGAT

GTAAACAAT
GTAAACAAT
CTATACAAG
CTACACAAA
CACAACACC

GTAAACAAT
GTAAACAAT
ATGACTAGT
ATGACTAGT
ATAGCTAAT

GTAAACAAT
GTAAACAAT
CAGAACCAG
AGGAACCAG
AGAAAGGGT

GTAAACAAT
GTAAACAAT
GCAAACAAT
GCAAACAAT
GTAAACAAT

GTAAACAAT
GTAAACAAT
CTAAACTCC
CTAAACCAC
GTAAACTGC

GTAAACAAT
GTAAACAAT
GTAAACAAT
GTAAACAAT
GTAAACAAT

GTAAACAAT
GTAAACAAT
GTAAACAAT
GTAAACAAT
GTAAACATT

GTAAACAAT
GTAAACAAT
GGAAACAAT
AGAAACAAC
GTAAACGAT

GTAAACAAT
GTAAACAAT
TTGTGCAAT
TTGACTAAT
GTAAATAAT

GTAAACAAT
GTAAACAAT
GTAAACAAT
GTAAACAAT
GCAAACCAT

GTAAACAAT
GTAAACAAT
GCCAACAAT
ACCAACAAT
GTAAACAAT

GTAAACAAT
GTAAACAAC
GTAAAGAGT
GTAAAGAGT
GTAAACAGT

GTAAACAAT
GTAAACAAT
GTAAGCAAT
GTAAGCAGT
TTAAGTGAT

GTAAACAAT
GTAAACAAT
ACAAACAAT
ACAAGCAAT
GTAAACAGT

GTAAACAAT
GTAAACAAT
AAAAACAAA
AGAACAAAC
ATAAGCTTT

GTAAACAAT
ATACACAAT
GGAGGTGAT
GGAGGTGAT
GTAGACAAT

GTAAACAAT
GTAAACAAT
GTCAATGGT
GTCAATGGT
ATACACAAT

GTAAACAAT
GTAAACAAT
TTGTGCAAT
TTGACTAAT
GTAAATAAT

GTAAACAAT
GTAAACAAT
GTAAACAAT
GTAAACAAT
GTAAACAAT

GTAAACAAT
GTAAACAAT
GTAAACAAT
GTAAACAAT
GTAAACAAT

GTAAACAAT
GTAAACAAT
GTAAACAAT
GTAAACAAT
GTAAACAAT

TTAAACAAT
TTAAACAAT
TTAAATGAT
TTAAATGAT
TTAAGTGAT

TTAAACAAT
TTAAACAAT
TTAGACAGA
TTAGACAGG
CTTAATAAT

TTAAACAAT
TTAAACAAT
TTAAACAAT
TTAAACAAT
TTAAACAAT

TTAAACAAT
TTAAACAAT
TTAAACAGG
TTAAACGGG
CTCAACAAC

TTAAACAAT
TTAAACAAT
TTAAAACCC
TTAAAACCC
TTAAGCAAT

TTAAACAAT
TTAAACAAT
ATAAACAAA
ATAAACAAA
ACAAGGAGC

TTAAACAAT
TTAAACAAT
TTCAGCAAT
TTCAGCAAC
ACAAATAAT

TTAAACAAT
TTAAACAAT
TTAAGTAAA
TTAAGTAAA
TCAAATAAT

TTAAACAAT
TTAAACAAT
CTGAACAAC
CTGAACAAT
ATGAACAAT

TTAAACAAT
TTAAACAAT
CTAAACAGT
CTAAACAAT
CCAAACAAT

TTAAACAAT
TTAAACAAT
CTAAACAGT
CTAAACAAT
CCAAACAAT

TTAAACAAT
TTAAACAAT
TTGAGCAAC
TTGAGCAAC
TTGAACAAT

TTAAACAAT
TTAAACAAT
TCAAACAAC
TCCAACAAC
TTAAACAAT

TTAAACAAT
TTAAACAAT
TATAATAGT
TTTAATAGC
TTAAATGGT

TTAAACAAT
TTAAACAAT
TTAAACAAT
TTAAACAAT
TTAAACAAT

TTAAACAAT
TTAAACAAT
TTATAAATT
TGAGCTCAC
TGATGAAAT

TTAAACAAT
TTAAACAAT
CTGAGCAAG
CTAAGCAGG
CTGGGCAAT

TTAAACAAT
TTAAACAAT
TTAAGCAAT
TTAAGCAAT
TTAACCAAT

TTAAACAAT
TTAAACAAT
TTAAACAAT
TTAAACAAT
TTAAACAAT

TTAAACAAT
TTAAACAAT
TTTAACAAT
TTTAACAAT
TTCAATAAT

TTAAACAAT
TTAAACAAT
TTTGACCCC
TTTGACCCC
CTTTACCAT

TTAAACAAT
TTAAACAAT
TTAGACAAC
TTAAGCAAT
TTAAATAAT

TTAAACAAT
TTAAACAAT
TTAAACAGG
TTAAACGGG
CTCAACAAC

TTAAACAAT
TTAAACAAT
TTAAAACGT
TTAAAACGT
GGAAAGGAT

TTAAACAAT
TTAAACAAT
GAGAAAAAT
GAGAACAAT
GAGAACAAT

TTAAACAAT
TTAAACAAT
TCGGCCGAC
TTGACCGAC
TTAGCCAAT

TTAAACAAT
TTAAACAAT
CCAAAGGGT
CCAAAGCGT
CGAAATCCT

TTAAACAAT
CTAAACAAT
CTAAACTGT
CTGAACTGT
CTAAACTAT

TTAAACAAT
TTAAACAAT
TTAAACACT
TTAAACAAT
CGGGACAAT

TTAAACAAT
TTAAACAAT
TCAAACATT
TCAAACGCT
TTAAATAAT

TTAAACAAT
TTAAACAAT
ATAAACAAA
ATAAACAAA
ACAAGGAGC

TTAAACAAT
TTAAACAAT
TGAAGGAAT
TGAAAGAGT
TATAACAAT

TTAAACAAT
TTAAACAAT
TTAAAGACT
TTAAAGGCT
TTAAGGAAT

TTAAACAAT
TTAAACAAT
TTAAACAAT
TTAAACAAT
TTTAACAAT

TTAAACAAT
TTAAACAAT
TTAAGCATT
TTAAGCATT
TTAAACAGG

GAAAACAAT
GAAAACAAT
GAAGACAGT
GAAGACAGT
GAAGATAAT

ATAAACAAT
ATAAACAAT
ATAAACAAT
ATAAACAAG
ATAAACAAT

ATAAACAAT
ATAAACAAT
ATAACCAAT
ATAACCAAT
ATAAACCAT

GAAAACAAT
GAAAACAAT
GAAAACAAT
GAAAACAAT
GAAAACAAT

CTAAACAAT
CTAAACAAT
CTAAATAAT
CTAAATCAT
CTAAATATT

GAAAACAAT
GAAAACAAT
GAAAACAAT
GAAAACAAT
GAAAACAAT

GAAAACAAT
GAAAACAAT
GAAAGCAAT
GTAAGCAAT
GAAAACAAT

ATAAACAAT
ATAAACAAT
TTAGCCAAC
TTGGCCAAC
AGGAACCAG

GAAAACAAT
GAAAACAAT
GAATCCAGT
GAATCCAGT
GGAACCAAC

CTAAACAAT
CTAAACAAT
AGAAGCCAT
AGAAGCCAT
CGAAGACAT

CTAAACAAT
CTAAACAAT
CTAGATAGT
CTAGACAGT
CTAGACAAT

ATAAACAAT
ATAAACAGT
ATAAGCAAT
ATGAACAAT
ATAAATAAT

GAAAACAAT
GAAAACAAT
GAAAAGCAT
GAAAAGCAT
TGAAACTAT

ATAAACAAT
ATAAACAAT
ATAAGCTTT
ATAAGCTTT
ATAAACGTG

CTAAACAAT
CTAAACAAT
ATGAACAAT
ATGAACAAC
CTAAACGAT

ATAAACAAT
ATAAACAAT
ATACACAAC
ATGCACAAC
ATACACAAA

GAAAACAAT
GAAAACAAT
GAAAGTAAC
GAGAGTAAC
GAAAACAAT

GTTAACAAT
GTTAACAAT
ATTAAGGAT
GTTAAGAAT
CTTAGGAAT

GAAAACAAT
GAAAACAAT
GAAAACAGT
GAAAAGAGT
GAGATCAAT

ATAAACAAT
ATAAACAAT
ATAAACAAA
ATAAACAAA
ATAAACAAG

GTTAACAAT
GTTAACAAT
ATTAAGGAT
GTTAAGAAT
CTTAGGAAT

ATAAACAAT
ATAAACAAT
ATAAATGAT
ATAAATGAT
TTAAATAAC

ATAAACAAT
ATAAACAAT
GTAAACGAT
GTAAACGAA
GTAAACGAT

ATAAACAAT
ATAAACAAT
GTCAAAATT
GTCAAAAAT
ACAAACAAC

ATAAACAAT
ATAAACAAT
ATAAACACT
ATAAACACT
ATAAACAGA

GAAAACAAT
GAAAACAAT
GCAAACAAT
GCAAACCAT
GAGAAGAAT

ATAAACAAT
ATAAACAAT
CTAAACAAT
ATAAACAAT
CTCGCCCGC

ATAAACAAT
ATAAACAGT
GAAAACAGT
CAAAACAGT
ATGCACAGA

GAAAACAAT
GAAAACAAT
GGCAGCAAT
GACGGCAAT
GAAAACAAT

GTTAACAAT
GTTAACAAT
GTTAACTAT
GTTAACTAT
GTTAACAAT

ATAAACAAT
ATAAACAAT
TTACACAGC
TCAGACAGC
TTAAACAAT

GAAAACAAT
GAAAACAAT
GAGGACAGT
GAGGACAGT
GGGATCATT

GAAAACAAT
GAAAACAAT
GAAAGCAGG
GAGAGCGGT
AATGGCCGT

GAAAACAAT
GAAAACAAT
GAAAGTAAC
GAGAGTAAC
GAAAACAAT

ATAAACAAT
ATAAACAAT
GGAAACAGT
TGAAACAGT
GTAAACAGT

ATAAACAAT
ATAAGCAAT
ATAAGCAAC
ACAAGCAAC
ATAAGCAGT

GAAAACAAT
GAAAACAAT
GAAAGTAAC
GAGAGTAAC
GAAAACAAT

CTAAACAAT
CTAAACAAT
CTGAGCAAA
CTGACCAAA
CTAAGCAAT

GTTAACAAT
GTTAACAAT
TTTAACATT
TTTAACATT
GTTAACATT

GAAAACAAT
GAAAACAAT
GCAAACAAT
GCAAACAAT
GAAAACAAT

GAAAACAAT
GAAAACAAT
GAAAACAAT
GAAAACAAT
GGAAACAAT

ATAAACAAT
ATAAACAAT
CAAAGTATT
CAAAGTATT
AAAAGCAAT

CTAAACAAT
CTAAACAAT
TTCAACAAC
TTCAACAGC
CTAAACAAG

ATAAACAAT
ATAAACAAT
ATAAACAAC
ATAAACAAC
ATAAACAAT

ATAAACAAT
ATAAACAAT
GTAAGTAAC
GCGAGTGAC
ATAAACAAT

ATAAACAAT
ATAAACAAT
ATAAATGAT
ATAAATGAT
TTAAATAAC

CTAAACAAT
CTAAACAAT
CTGAGCAAA
CTGACCAAA
CTAAGCAAT

GAAAACAAT
GAAAATAAT
CAAGATGAA
GAAGATGAA
AGAGATGAA

GAAAACAAT
GAAAACAAT
GAAAGTAAC
GAGAGTAAC
GAAAACAAT

CTAAACAAT
CTAAACAAT
ATAGACTGT
ATAAACTGC
CTAAGCAAT

GAAAACAAT
GAAAACAAT
GAAAACAGT
GAAAAGAGT
GAGATCAAT

GAAAACAAT
GAAAACAAT
GAAAAGAAG
GAAAAGAAG
GGAAAAACA

GTTAACAAT
GTTAACAAT
GCTACTAGC
GCTACTAGC
GCCAGGGGC

CTAAACAAT
CTAAACAAT
TTGAACAAG
TTGAACAAG
CTGAACAAC

GTTAACAAT
GTTAACAAT
GTTAAGAAT
GTTAAGAAT
GTTAAGAAT

GAAAACAAT
GAAAACAAT
GAAAATGAC
GGAAATGAC
GAAAACAAT

CTAAACAAT
CTAAACAAT
CTAGACTAT
CCAGACAAT
CTAACGAGT

GAAAACAAT
GAAAACAAT
GAAAATAAT
GGAAATAAT
CAAAACAAT

ATAAACAAT
ATAAACAAT
GCAAACATC
GAAAACATC
GCAGACATC

GAAAACAAT
GAAAACAAT
GAAAGTAAC
GAGAGTAAC
GAAAACAAT

GAAAACAAT
GAAAACAAT
GAAAAAAAT
GAAAAAAAT
GGAAACAGT

ATAAACAAT
TTAAACAAT
ATAAACCAC
ATAAACCAC
ATAAACAAT

GAAAACAAT
GAAAACAAT
GAAAGCAAT
GTAAGCAAT
GAAAACAAT

GAAAACAAT
GAAAACAAT
GAAACAAAT
GAAACAAAC
AAAAATTAT

GAAAACAAT
GAAAACAAT
GAACGTTAT
GAACCTTGT
GGAAACAAT

GAAAACAAT
GAAAACAAT
GAAAAATAG
TAAAAACAG
TAGAGATAA

ATAAACAAT
ATAAACAAT
ATAAACAAC
GTAAACAAC
GTAAACAAT

CTAAACAAT
CTAAACAAT
CTAAGCAAT
TTACTCAAT
CCAAACAAT

ATAAACAAT
ATAAACAAT
ACATACCAT
ACAAACCAC
ACCAACAAT

CTAAACAAT
CTAAACAAT
CTACACAAC
CTGCACAAC
CTATACAAC

ATAAACAAT
ATAAACAAT
TTAAAGAGT
ATAAAGAGT
ATAAATAAT

GTTAACAAT
GTTAACAAT
ATTAAGGAT
GTTAAGAAT
CTTAGGAAT

GAAAACAAT
GAAAACAAT
GGAAACAAC
TATAACAAC
GGAAACAAC

GAAAACAAT
GAAAACAAT
GGATGGAAT
GGATGGAAT
GAAAGAAAG

GAAAACAAT
GAAAACAAT
GGAACTGGC
GGAACTGGC
GAAAACAGT

GAAAACAAT
GAAAACAAT
GAAAATGAC
GGAAATGAC
GAAAACAAT

CTAAACAAT
CTAAACAAT
CTGAGCACA
CTGAGCACA
CCAAACAAC

GAAAACAAT
GAAAACAAT
GAAAACAAT
GAAAACAAT
GAAAACAAT

GAAAACAAT
GAAAACAAT
GAAAGTAAC
GAGAGTAAC
GAAAACAAT

CTAAACAAT
CTAAACAAT
CTGAGCAAA
CTGACCAAA
CTAAGCAAT

GAAAACAAT
GAAAACAAT
GAAAATCGA
GAAAATCGA
CAAAACTGC

GAAAACAAT
GAAAACAAT
GAAGGCAGT
GAAGGCAAT
AAAAGCAAT

GTTAACAAT
GTTAACAAT
GTTAAGAAT
GTTAAGAAT
GTTAAGAAT

ATAAACAAT
ATAAACAAT
TTAAACAAC
TTAAACAGT
ATAGACAGT

GAAAACAAT
GAAAACAAT
GAAAACAGT
GAAAAGAGT
GAGATCAAT

ATAAACAAT
ATAAACAAT
ATAAATGAT
ATAAATGAT
TTAAATAAC

GAAAACAAT
GAAAACAAT
GAAAAGGAA
GAAAACATA
GAAAACATT

GTTAACAAT
GTTAACAAT
GTTAACAAT
TTAAAAAAT
GTTACAAAT

ATAAACAAT
ATAAACAAT
TTAAGTTCT
TTAAGCACT
ATATATATT

GAAAACAAT
GAAAACAAT
TAGAACAGT
TAGAACAAT
GAAAATAAC

CTAAACAAT
CCAAACAAT
TCAAACAAT
TCAGACAAC
CCAAACAAT

ATAAACAAT
ATAAACAAT
ACAAACGAT
ACAAACGAT
AGGAACAAT

ATAAACAAT
ATAAACAAT
ATATATAGT
ATATACAGT
ACAGACAAC

ATAAACAAT
ATAAACGAT
GTAAACACT
GTGAACACT
ATAAACAAT

ATAAACAAT
ATCAACAAT
GTCAATACT
ATCAATATC
ATTGATTAT

CTAAACAAT
CTAAACAAT
TTTAGTAAC
TTTAATAAC
CCAAATCAT

ATAAACAAT
ATAAACAAT
ATAAATGAT
ATAAATGAT
TTAAATAAC

ATAAACAAT
ATAAACAAT
CCGTAGAAT
CCTAAAACT
GGTAATTGG

GAAAACAAT
GAAAACAAT
AGAAACAAT
GGAAACATT
GCAAATAGT

GAAAACAAT
GAAAACAAT
GAACACTCT
GAACGCTCT
GAAAAATGC

GAAAACAAT
GAAAACAAT
GATGACTAT
GATGACTAT
GAAAACTAT

GAAAACAAT
AAAAACAAT
AAACCCAAT
AAACCCAAT
AAAGACAAC

GAAAACAAT
GAAAACCAT
GAAAACCAT
GAAAACCAT
GAAAACCAT

ATAAACAAT
ATAAACAAT
GCAAATTAA
GCAAATTAA
ATAAACCAT

ATAAACAAT
ATAAACAAT
CCGTAGAAT
CCTAAAACT
GGTAATTGG

GAAAACAAT
GAAAACAAT
AAACACAAA
AAACACAAA
GAACACAAA

GAAAACAAT
GAAAACAAT
AGAAACAAT
GGAAACATT
GCAAATAGT

ATAAACAAT
ATAAACAAT
ATAAATCTT
ATAAATCTT
ATAAATAAT

GAAAACAAT
GAAAAAAAT
GGGGCAAAG
GGGGCAAAA
GGAAAAGAT

CTAAACAAT
CTAAACAAT
CTAAGAAAC
CTAAGAAAC
CTAAGCAAT

GAAAACAAT
GAAAACAAT
GAAAGTAAC
GAGAGTAAC
GAAAACAAT

ATAAACAAT
ATAAACAAT
ATGAACAGT
ATGAACAGT
AGGAACAGC

GAAAACAAT
GAAAACAAT
GAAAACAAT
GAAAACAAT
GAAAACAAT

ATAAACAAT
ATAAACAGT
ATAAACAGT
ATAAACAAT
ATAAACACT

ATAAACAAT
ATAAACAAT
ATGCACAGT
ATACACAGT
ATAAATGGT

ATAAACAAT
ATAAACAAT
CCGTAGAAT
CCTAAAACT
GGTAATTGG

GAAAACAAT
GAAAACAAT
AGAAACAAT
GGAAACATT
GCAAATAGT

GAAAACAAT
GAAAACAAT
GAAAGTAAC
GAGAGTAAC
GAAAACAAT

GAAAACAAT
GAAAACAAT
AGAAACAAT
GGAAACATT
GCAAATAGT

GTTAACAAT
GTTAACAAT
CCTAATAAT
CCTAATAAT
GTTAATAAT

ATAAACAAT
ATAAACAAT
ATAAACAAT
ATAAACAAT
ATAAACAAT

ATAAACAAT
ATAAACAAT
AAGAAAACC
AAGAAAAAC
ATGAACGAT

ATAAACAAT
ATAAACAAT
ATGAACAGT
ATGAACAGT
AGGAACAGC

ATAAACAAT
ATAAACAAT
CCGTAGAAT
CCTAAAACT
GGTAATTGG

CTAAACAAT
CTAAACAAT
CTAAATAAT
CTAAATCAT
CTAAATATT

GAAAACAAT
GAAAACAAT
CAGAATAAT
GAGAATAAT
CATAACAGT

ATAAACAAT
ATAAACAAT
AAAGATGAT
AGAGATGAT
AGAAACAGT

GAAAACAAT
GAAAACAAT
CAGAGCTGT
CAGAGCTGT
GGAGTCACC

CTAAACAAT
CTAAACAAT
CTAAACAAT
CTAAACACT
CTAAACAAT

ATAAACAAT
ATAAACAAT
ATGAGCAAT
GTTAGTAAT
ATAAACAAT

CTAAACAAT
CTAAACAAT
ATGAACAAT
ATGAACAAC
CTAAACGAT

GAAAACAAT
GAAAACAAT
GGAACTGGC
GGAACTGGC
GAAAACAGT

ATAAACAAT
ATAAACAAT
ATGAACAGT
ATGAACAGT
AGGAACAGC

GAAAACAAT
GAAAACAAT
GAAACAAAG
GAAACAAAG
GAAAAAGAT

CTAAACAAT
CTAAACAAT
CTGAACAAC
CTGAACAAT
CTCAACAAT

ATAAACAAT
ATAAACAAT
ACCAGGAAG
AAACACAAG
ACCAATGAC

GAAAACAAT
GAAAACAAT
GAAAGTAAC
GAGAGTAAC
GAAAACAAT

GAAAACAAT
GAAAACAAT
GCAAACAAT
GCCAACAAT
GAAAACAAT

GAAAACAAT
GAAAACAAT
GGAACTGGC
GGAACTGGC
GAAAACAGT

ATAAACAAT
ATAAACAAT
ATAAGTAAA
ATAAGTAAA
ATAAATGCT

CTAAACAAT
CTAAACAAT
CCCAACAAT
CCCAACAAG
CTAAAAAAT

ATAAACAAT
ATAAATAAT
AGAAACAAT
AAAAACAGT
ACAAATATT

ATAAACAAT
ATAAACAAT
ATGAACAGT
ATGAACAGT
AGGAACAGC

GAAAACAAT
GAAAACAAT
CAAAACAAC
AAAACCAGC
GAAAACAAT

GAAAACAAT
GAAAACAAT
TAAAACAAT
TAAGACAAT
GAAAACAAT

GAAAACAAT
GGAAACAAT
TGATCCAGT
TAATACAAT
CTAATCGAT

CTAAACAAT
CTAAACAAT
CTAGAAAGT
CTAGATAGT
CCCAGGAGT

GAAAACAAT
GGAAACAAT
TGATCCAGT
TAATACAAT
CTAATCGAT

GAAAACAAT
GAAAACAAT
TAAAACAAC
TAAAACAAC
CAAAACAAT

ATAAACAAT
ATAAACAAT
ATAAACAGC
ATAAACAAC
ATAAACATT

GAAAACAAT
GAAAACAAT
GAAAGTAAC
GAGAGTAAC
GAAAACAAT

GAAAACAAT
GAAAACAAT
GAAAACAAT
GAAAACAAT
GAAAACAAT

ATAAACAAT
ATAAACAAT
CCGTAGAAT
CCTAAAACT
GGTAATTGG

GAAAACAAT
GAAAACAAT
GGAACTGGC
GGAACTGGC
GAAAACAGT

CTAAACAAT
CTAAACAAT
TTAAATGCT
TCAAATGCT
CCGAACAAA

GAAAACAAT
GAAAACAAT
AGAAACAAT
GGAAACATT
GCAAATAGT

GAAAACAAT
GAAAACAAT
GAAGATCAG
GAAAATTAT
AAAAAACAA

GAAAACAAT
GAAAACAAT
GAAAAAAAA
AAAAAAAAA
AAAGACAAT

ATAAACAAT
TTAAACAAT
ATAAACCAC
ATAAACCAC
ATAAACAAT

GAAAACAAT
GAAAACAAT
GAAGAGGAT
GAGGAGGAT
GCGGAGGAT

GAAAACAAT
GAAAACAAT
ATGAACAAC
GCAAACAAA
AAGAACTAT

GAAAACAAT
GAAAACAAT
AGAAACAAC
AGAAACAAT
TAAAACATT

GTTAACAAT
GTTAACAAT
GTTGTCAGC
GCTGACAGC
GTTGACAAT

CTAAACAAT
CTAAACAAT
CTGAACAAT
CTAAACAAT
CTAAACAAT

ATAAACAAT
ATAAACAAT
GTAGACACT
GGAAACACT
ATAAACAAC

TAAAACAAT
TAAAACAAT
TAAAACAAT
TAAAACAAT
TAAAACAAT

TAAAACAAT
TAAAACAAT
TAAAACAAT
TAAAACAAT
TAAAACAAT

TAAAACAAT
TAAAACAAT
GAAAACAGC
GAAAACAAC
GGGAGCAGA

TTTAACAAT
TTTAACAAT
TTTAACAAT
TTTAACAAT
TTTAACAAT
