# Supplementary material for: Correlated Evolution of Positions within Mammalian cis Elements
Source: PLoS One. 2013 Feb 8;8(2):e55521. doi: 10.1371/journal.pone.0055521 (PMC3568137; doi:10.1371/journal.pone.0055521)
Supplement: Text Archive S1 — A compressed/ZIP file archive of all binding site data for the 64 PWMs used in our analysis. The individual files are named per PWM ID, so for instance, “MA0002.hits” corresponds to JASPAR PWM MA0002. This has 333 binding sites, each of length 9. Each binding site is grouped as a set of 5 aligned sequences corresponding to human, chimp, mouse, rat and dog (from first to last). A blank line separates binding sites from each other. (GZ) [file pone.0055521.s004.gz › Hits/MA0088.hits]

CATTTCCCAGAATGCCCCGC
CATTTCCCAGAATGCCCCGC
CAACTCCCAGAGTGCCTCGC
CAACTCCCAGAGTGCCGCGC
CATTTCCCAGAGCGCCCCGC

CATTTCCCAGAATGCCCCGC
CATTTCCCAGAATGCCCCGC
CAACTCCCAGAGTGCCTCGC
CAACTCCCAGAGTGCCGCGC
CATTTCCCAGAGCGCCCCGC

CATTTCCCAGGATGCTTTGC
CATTTCCCAGGATGCTTTGC
CATTTCCCAGAATGCTTTGC
CATTTCCCAGAATGCTTTGC
CATTTCCCAGGATGCTTTGC

CATTTCCCAGAATGCCCCGC
CATTTCCCAGAATGCCCCGC
CAACTCCCAGAGTGCCTCGC
CAACTCCCAGAGTGCCGCGC
CATTTCCCAGAGCGCCCCGC

CAATTCCCAGAATGCGTTGC
CAATTCCCAGAATGCGTTGC
CAAATCCCGACAGACCATGC
CAAATCCCGGCAGACCATGC
CAATTCCCGTGATGCCCTGC

CATCTCCCAGAATGCACTGC
CATCTCCCAGAATGCACTGC
CAAGTCCCACAATGCACCGC
CAAGTCCCAGAATGCATCGC
CGACTCCCAGAAGACACCAC

CAACTCCCATCATGCCTGGC
CAACTCCCATCATGCCTGGC
CAATTCCCATCATGCCCGGC
CAATTCCCATCATGCCCGGC
CAAGTCCCATCATGCCAGGC

GATGTCCCACCATTCCTTGC
GATGTCCCACCATTCCTTGC
GATGTCCCACCATCCCTTGC
GATGTCCCACCATCCCTTGC
GATGTCCCGCCATCCCTTGC

CAACTCCCAGAATGCCGTGC
CAACTCCCAGAATGCCGTGC
CAACTCCCAGAATGCTCGGT
CAACTCCCAGAATGCTCCGC
CATCTCCCAGGATGCCGCGC

GCCTTCCCAGCATGCCGTGC
GCCTTCCCAGCATGCCGTGC
ACCTTCCCAGCATGCCGTGC
ACCTTCCCAGCATGCCGTGC
GCCTTCCCAGCATGCCGTGC

CAACTCCCATCATGCCTGGC
CAACTCCCATCATGCCTGGC
CAATTCCCATCATGCCCGGC
CAATTCCCATCATGCCCGGC
CAAGTCCCATCATGCCAGGC

CAACTCCCAGCATGCCACGC
CAACTCCCAGCATGCCAAGC
CAACTCCCAGCATGCCGCGC
CAACTCCCAGCATGCCGCGC
CAACTCCCAGCAGGCCTTGC

GATGTCCCACCATTCCTTGC
GATGTCCCACCATTCCTTGC
GATGTCCCACCATCCCTTGC
GATGTCCCACCATCCCTTGC
GATGTCCCGCCATCCCTTGC

CATTTCCCAGAATGCCATAC
CATTTCCCAGAATGCCACAC
CAACTCCCAGCATGCAGCAT
CAACTCCCAGCATGCAGAGT
CATTTCCCAGCGCGCCGCCC

CATTTCCCAGAAAGCCTTGC
CATTTCCCAGAAAGCCTTGC
CACTTCCCAGAAAACCTTGC
CATTTCCCAGAAATCCTTGC
CACTTCCCAGAAAGCCTTGC

CACTTCCCAGAGTGCCGTGC
CACTTCCCAGAGTGCCGTGC
CATTTCCCAGAGTGCGGCGC
CATTTCCCAGAGTGCCGCGC
CGCCGGCCAACGCGCACCGA

AATGTCCCACAATGCCTTGC
AATGTCCCACAATGCCTTGC
CGCTACCCACAAGGCTTCGC
CGCTACCCACAAGGCTTCGC
AGCGTCCCATAATGCATTGG

CATTTCCCAGAAAGCCTTGC
CATTTCCCAGAAAGCCTTGC
CACTTCCCAGAAAACCTTGC
CATTTCCCAGAAATCCTTGC
CACTTCCCAGAAAGCCTTGC

TAATTCCCAGGGTGCCTCGC
TAGTTCCCAGGGTGCCTCGC
TGGTTCCCAGAATTCCTTGA
TAGTTCCCAGAATTCCTTGA
CACTTCCCGGGGTGCGCCGC

GCTTTCCCACAGTGCCTTGC
GCTTTCCCACAGTGCCTTGC
ACTCTCCCACAGCGTCTTGC
GCTCTCCCACAGCGTCTTGC
GCTTTCCCACAGCGTCTTGC

CAAGTCCCAGCATGCAACGC
CAAGTCCCAGCATGCAACGC
CTTGTTCCAGAATGCAACGC
CATGTCCCAGAATGCAACGC
CAGCTCCCGGCATGCAACGC

CAACTCCCATCATGCCAGGC
CAACTCCCAGCATGCCAGGC
CAACTCCCAGCGTGCCCCGC
CAACTCCCAGCATGCCCCGC
CAATTCCCAGCATGCCACGC

GTTTTCCCAGGATGCTTTGC
GTTTTCCCAGGATGCTTTGC
GTTTTCCCAGCTTGCTTTGC
GTTTTCCCAGGTTGCTTTGC
GTTTTCCCAGGGTGCTTTGC

CAGTTCCCAGCATGCAGCGC
CAGTTCCCAGCATGCAGCGT
CAGTTCCCAGCATGCAGCAC
CAGTTCCCAGCATGCAGCAC
CAGTTCCCAGCGTGCAGCGC

CATCTCCCACAATGCCTTGG
CATCTCCCACAATGCCTTGG
CATTTCCCGCAATGCATCGG
CATTTCACACAATGCATCGG
CAACTCCCAGGATCCCCTCG

CATCTCCCACAATGCCTTGG
CATCTCCCACAATGCCTTGG
CATTTCCCGCAATGCATCGG
CATTTCACACAATGCATCGG
CAACTCCCAGGATCCCCTCG

TAATTCCCAGGGTGCCTCGC
TAGTTCCCAGGGTGCCTCGC
TGGTTCCCAGAATTCCTTGA
TAGTTCCCAGAATTCCTTGA
CACTTCCCGGGGTGCGCCGC

CAATTCCCACAATGCCTGGC
CAATTCCCACAATGCCTGGC
CAATCCCCATAATGCCGGGC
CAATCCCCATAATGCCTGGC
CAGTTCCCACAATGCCGAGC

CAACTCCCATCATGCCAGGC
CAACTCCCAGCATGCCAGGC
CAACTCCCAGCGTGCCCCGC
CAACTCCCAGCATGCCCCGC
CAATTCCCAGCATGCCACGC

CATTCCCCAGAATGCACTGC
CATTCCCCAGAATGCACTGC
CACTTCCCAGAACGCACTGC
CACTTCCCAGAACGCACGGG
CATTCCCCAGAATGCACTGC

CAATTCCCAAAATGCACTGC
CAATTCCCAAAATGCACTGC
CAATTCCCAAAATGCTCTGC
CAATTCCCAAAATGCTCTGC
CAATTCCCAAAATGCTCTGC

CATTTCCCAGCATCCCGCGC
CATTTCCCAGCATCCCGCGC
CATTTCCCAGCACGCCTTGC
CATTTCCCAGCACGCCTTGC
CATTTCCCAGCATGCCGCGC

CATTCCCCAGAATGCACTGC
CATTCCCCAGAATGCACTGC
CACTTCCCAGAACGCACTGC
CACTTCCCAGAACGCACGGG
CATTCCCCAGAATGCACTGC

CAACTCCCACAATGCTTTGC
CAACTCCCACAATGCTTTGC
CAATTCCCAACGTGCCTAGC
CATTCCCCAGCGTCCTTAGC
CAACCTCCAGCATACTTTGC

CAACTCCCACAATGCTTTGC
CAACTCCCACAATGCTTTGC
CAATTCCCAACGTGCCTAGC
CATTCCCCAGCGTCCTTAGC
CAACCTCCAGCATACTTTGC

CATTTCCCAGCATCCCGCGC
CATTTCCCAGCATCCCGCGC
CATTTCCCAGCACGCCTTGC
CATTTCCCAGCACGCCTTGC
CATTTCCCAGCATGCCGCGC

CACTTCCCAGCAGGCCTCGC
CACTTCCCAGCAGGCCTCGC
CATATCCCAGGTAGCTTCAT
CATATCCCAGGTAGCCTCAA
CAGCTCCCGGCGGCCCCCGC

CAAATCCCAGCATGCCGTGC
CAAATCCCAGCATGCTGTGC
CAAATCCCAGTGTGCTGTGC
CAAATCCCAGTATGCTGTGC
CAAATCCCGGCATGCTGTGG

TTTCTCCCATCATGCAACGC
TTTCTCCCATCATGCAACGC
CTCATCCCATCACGCACCAT
TGTATCCCATCATGCACCAG
CATCTCCCATCATGCAACAC

CAACTCCCAGAATGCAGCGC
CAACTCCCAGAATGCAGCGC
TAGTCCCCAGAATGCAGCGC
TAGCCCCCAGAATGCAGCGC
CAACTCCCAGAATGCAGCGC

CATTTCCCAGAGTGCACCGC
CATTTCCCAGAGTGCACCGC
CATTTCCCAGAGTGCCTCGC
CATTTCCCAGAGGGCTTCGC
CACTTCCCAGAGTGCACCGC

CAAGTCCCAGCATGCCTTTC
CAAGTCCCAGCATGCCTTTC
CAAGTCCCAGAATGCATTTC
CAAGTCCCAGAATGCATCTC
CAAGTCCCAAAATGCCTTTC

CATTTCCCAAGATGCCTGGC
CATTTCCCAAGATGCCTGGC
CATTTTCCAAGATGCTTGTC
CATTTTTCAAGATGCCTGGC
CATTTTTCAACACACCCGGC

CATTTCCCAAGATGCCTGGC
CATTTCCCAAGATGCCTGGC
CATTTTCCAAGATGCTTGTC
CATTTTTCAAGATGCCTGGC
CATTTTTCAACACACCCGGC

CATTTCCCAGAAGGCCTAGC
CATTTCCCAGAAGGCCTAGC
CATTTCCCAGAAGGCATGGC
CATTTCCCAGAAGGCATGGC
CATTTCCCCTAAGGCTTGGC

CAACTCCCAGAATGCAGCGC
CAACTCCCAGAATGCAGCGC
TAGTCCCCAGAATGCAGCGC
TAGCCCCCAGAATGCAGCGC
CAACTCCCAGAATGCAGCGC

CATTTCCCAGAAGGCCTAGC
CATTTCCCAGAAGGCCTAGC
CATTTCCCAGAAGGCATGGC
CATTTCCCAGAAGGCATGGC
CATTTCCCCTAAGGCTTGGC

CACTTCCCAGCAGGCCTCGC
CACTTCCCAGCAGGCCTCGC
CATATCCCAGGTAGCTTCAT
CATATCCCAGGTAGCCTCAA
CAGCTCCCGGCGGCCCCCGC

CATTTCCCAGAGTGCACCGC
CATTTCCCAGAGTGCACCGC
CATTTCCCAGAGTGCCTCGC
CATTTCCCAGAGGGCTTCGC
CACTTCCCAGAGTGCACCGC

CACCTCCCACAATGCCCCGC
CACCTCCCACAATGCCCCGC
CACCTCCCACAATGCCTCGC
CACCTCCCACAATGCCCCGC
CACCTCCCACAATGCTCCGC

CAAATCCCAGAATGCAGTGC
CAAATCCCAGAATGCAGTGC
CATATCCCAGAATGCACTGC
CATATCCCAGAATGCACTGC
GGATTCCCAGGATCCAGTGC

CAACTCCCAGGATGCCCCGC
CAACTCCCAGGATGCCCCGC
CAACTCCCAGCATGCAGTCT
CAACTCCCAGCCTGCATTCT
CAACTCCCAAGATGCCCCGA

GCCTTCCCAGCTTGCCTCGC
GCCTTCCCAGCTTGCCTCGC
CCTTTCCCGGCTTGCCGCGC
GCTTTCCCGGCTCCCCGCGC
GCCTTCCCAGCTTGCCGCGC

CAATTCCCATTATGCACCGC
CAATTCCCATTATGCACCGC
CAACTCCCATTGTGCATTGC
CAACTCCCATTATGCACCGC
CAACTCCCATTATGCATCAC

CCCTTCCCACAATGCCCTGC
CCCTTCCCACAATGCCCTGC
CCCTTCCCACAATGCCCCGC
CCCTTCCCACAATGCCCCGC
CCCTCCCCACAATGCCCCGC

CAACTCCCAGCAGGCCTTGC
CAACTCCCAGCAGGCCTTGC
CATCTCCCGGCAGCCTTTGC
CATCTCCCGACAGCCTTTGC
CAACTCCCGGCAGACTTTGC

CACTTCCCATGATGCCAAGG
CACTTCCCATGATGCCAACG
CATTTCCCAGGATGCTCAGC
CATTTCCCAGAATGCTCAGT
CATTTCCCAGGATGCCCAGG

CAGTTCCCATGATGCCTGGA
CAGTTCCCATGATGCCTGGA
CAGTGCCCATGATACCTGCA
CAGTGCCCATGATATCTACT
CAGTTCCCAAGATGCACCCA

GGCTTCCCATGATGCCCCGC
GGCTTCCCATGATGCCCCGC
AGCTTCCCATGATTCTTTGC
AGCTTCCCATGATCCTTTGC
AGCTTCCCATGATGCCCCGC

CAGATCCCATAATGCAGTGC
CAGATCCCATAATGCAGTGC
CAGATCCCACAATACAACGG
CATATCCCACAATACAACGG
CAGATCCCATCATGCAATGG

CAGATCCCATAATGCAGTGC
CAGATCCCATAATGCAGTGC
CAGATCCCACAATACAACGG
CATATCCCACAATACAACGG
CAGATCCCATCATGCAATGG

CAATTCCCAGCCTGCCCCGC
CAATTCCCAGCCTGCCCCGC
CAATTCCCAGCGTGCCCCAC
CAATTCCCAGCGTGCCCCAC
CAATTCCCAGCCTGCCCCGC

CAGTTCCCATGATGCCTGGA
CAGTTCCCATGATGCCTGGA
CAGTGCCCATGATACCTGCA
CAGTGCCCATGATATCTACT
CAGTTCCCAAGATGCACCCA

CAAATCCCAGCATGCAACGC
CAAATCCCAGCATGCAACGC
CAATTCCCAGCATGCAATGC
CAATTCCCAGCATGCAATGC
CAACTCCCGGCATGCAACGC

CAACTCCCAGAAGGCCTTGC
CAACTCCCAGAAGGCCTTGC
CAACTCCCAGAAGGTCTTGC
CAACTCCCAGAAGGTCTTGC
CAACTCCCAGGAGGCCTTGC

CAACTCCCAGAATGCTCTGC
CAACTCCCAGAACGCTCTGC
CAGCTCCCAGAACTCTGTGC
CAACTCCCAGAACTCTGTGC
CAACTCCCACAGTGCTCTGC

CAACTCCCAGCAGGCCTTGC
CAACTCCCAGCAGGCCTTGC
CATCTCCCGGCAGCCTTTGC
CATCTCCCGACAGCCTTTGC
CAACTCCCGGCAGACTTTGC

CAACTCCCAGCAGGCCTTGC
CAACTCCCAGCAGGCCTTGC
CATCTCCCGGCAGCCTTTGC
CATCTCCCGACAGCCTTTGC
CAACTCCCGGCAGACTTTGC

CGCTTCCCAGAATGCAAAGC
CGCTTCCCAGAATGCAAAGC
CAGTTCCCACAATACAACGC
CAGCTCCCACAGTACAATGC
CACTTCCCAGAATGCAGAGC

CATTTCCCAGAGTGCACTGA
CATTTCCCAGAGTGCACTGA
CATTTCCCAGAGTGCATTGA
CATTTCCCAGAGTGCGTTGA
CATTTCCCAGGGTGCATGGA

CATTTCCCAGACAGCCTTGC
CATTTCCCAGACAGCCTTGC
CATTTCCCAGAAAGAATTGC
CATTTCCCAGAAGGAATTGC
CATTTCCCAGGCAGCCTTGC

CAATTCCCAGAATGCCGCGG
CAATTCCCAGAATGCCGCGG
CAATTCCCAAAATGCCACTG
CAATTCCCAAAATGCCACTG
CAATCCCCAGAATGCCGTCG

GAATGCCCACAATGCCATGC
GAATGCCCACAATGCCATGC
GAGTGGCCGCAGTGCTGTGC
GAGTGGCCTCAGTGCTGTGC
GGGGGCCCACAACGCCCCCC

GTTTTCCCAGTCTGCATTGC
GTTTTCCCAGTTTGCATTGC
ATTTTCCCACTGTGCACTGC
ATTTTCCCACTGTGCACTGC
ATTTTTGTGCTTAGCACAGC

CAACTCCCATGATGCTACGC
CAACTCCCATGATGCTACGC
CAGCTCCCTTGCGTCCCAGC
CAGCTCCCACGCGTCCCAGC
CAGCTGCCGTCAGGCGCCGT

CAAATCCCAGAGTGCCTCGC
CAAATCCCAGAGTGCCTCGC
CAAATCCCAGCGTCCCTTGT
CAGATCCCAGAGTGCCTTGT
CAAATCCCAGAGTACATCGC

CATTTCCCAGACAGCCTTGC
CATTTCCCAGACAGCCTTGC
CATTTCCCAGAAAGAATTGC
CATTTCCCAGAAGGAATTGC
CATTTCCCAGGCAGCCTTGC

TCGCTCCCAGCATGCCGTGC
TCGCTCCCAGCATGCCGTGC
TCGCTCCCAGCATGCCGTGC
TCGCTCCCAGCATGCCGTGC
TCGCTCCCAGCATGCCGTGC

CACTTCCCAGGAGGCCTCGC
CACTTCCCAGGAGGCCTCGC
CATTTCCCAGACGCCCCAGC
CATTTCCCAGACGCCCTAGC
CATTTCCCAGGGGGCCGCGG

CATTTCCCAGACAGCCTTGC
CATTTCCCAGACAGCCTTGC
CATTTCCCAGAAAGAATTGC
CATTTCCCAGAAGGAATTGC
CATTTCCCAGGCAGCCTTGC

CAACTCCCATGATGCTACGC
CAACTCCCATGATGCTACGC
CAGCTCCCTTGCGTCCCAGC
CAGCTCCCACGCGTCCCAGC
CAGCTGCCGTCAGGCGCCGT

CATTTCCCAGACAGCCTTGC
CATTTCCCAGACAGCCTTGC
CATTTCCCAGAAAGAATTGC
CATTTCCCAGAAGGAATTGC
CATTTCCCAGGCAGCCTTGC

CACCTCCCAGGGTGCCCTGC
CACCTCCCAGGGTGCCCTGC
CAAATCCCAGTGTGCGCTGT
CAAATCCCAGAGTACGCTGT
CATATCCCGGAGGGCTCTGC

CATCTCCCAGCATGCTGTGA
CATCTCCCAGCATGCTGTGA
CATCTCCCAGCATGCTTTGG
CATCTCCCAGCATGCTTTGA
CATCTCCCAGCATGCTCTAA

GTTTTCCCAGAATTCCTTCC
GTTTTCCCAGAATTCCTTCC
GTTTTCCCAGAATTCCTTCT
GTTTTCCCAGAATTCCTACT
GTTTTCCCAGAATCCCTTCC

CACCTCCCAGGGTGCCCTGC
CACCTCCCAGGGTGCCCTGC
CAAATCCCAGTGTGCGCTGT
CAAATCCCAGAGTACGCTGT
CATATCCCGGAGGGCTCTGC

CATTTCCCAGACAGCCTTGC
CATTTCCCAGACAGCCTTGC
CATTTCCCAGAAAGAATTGC
CATTTCCCAGAAGGAATTGC
CATTTCCCAGGCAGCCTTGC

CAAATCCCAGAGTGCCTCGC
CAAATCCCAGAGTGCCTCGC
CAAATCCCAGCGTCCCTTGT
CAGATCCCAGAGTGCCTTGT
CAAATCCCAGAGTACATCGC

CATTTCCCAGACAGCCTTGC
CATTTCCCAGACAGCCTTGC
CATTTCCCAGAAAGAATTGC
CATTTCCCAGAAGGAATTGC
CATTTCCCAGGCAGCCTTGC

CAAGTCCCAGAGTTCCTCGC
CAAGTCCCAGAGTGCCTCGC
CAAATCCCAGAGTGCCTCGC
CAAATCCCAGAGTGCCTCGC
CGAGTCCCAGAGTGCCTCGC

CTCTTCCCAGCCTGCCCTGC
CTCTTCCCAGCCTGCCCTGC
CTCTTCCTCATCTTCCCAGG
CTCCTCCTCAGCTTCCCGGG
GGCTGCCCTGCCTGGCCTGC

CCTCTTCCATTATGCCTTGC
CCTCTTCCATTATGCCTTGC
CCTCCTGTAGTATTTGTGAC
CCTCCTGTAGCATGTGTGAC
GTTCTTCTGTTACTTTTGGC

CAGCTCCCAGAATGCTTGGC
CAGCTCCCAGAATGCTTGGC
CAGCTCCCAGGATGCTTCGC
CAGCTCCCAGGATGCTTCGC
CAACTCCCAAAATGCTTCGC

CAACTCCCAGCATGCCCTGT
CAACTCCCAGCATGCCCTGT
CAACTCCCAGCATGCCCCGC
CAACTCCCAGCACGCCCCGC
CAGGTCCCAGCAAGTCCTAA

CAACTCCCAGCGTGCCGCGC
CAACTCCCAGCGTGCCGCGC
CCACTCCCAGCGGGCCGGGC
CAACTCCCAGCATGTCGTGC
CAACTCCCAGCGTGCCGCGC

CACATCCCAGGATGCAAAGC
CACATCCCAGGATGCAAAGC
CATAACCCAGGATGCAAAGG
CTTAACCCAGGATGCAAAGA
CACGTCCCAGAACGCAGAGC

GCCGTCCCAGCATTCCCTGC
GCCGTCCCAGCATTCCCTGC
GCCGTCCCAGCATTCCCTGC
GCCGTCCCAGCATTCCCTGC
GACATCCCAGCATTCCCTGC

CCTTTCCCAGCTTGCCCTGC
CCTTTCCCAGCTTGCCCTGC
CTCTTCCCAGGGTGCTCAGC
CCCTTCCCAGGGTGCTCAGC
CGTGTCCCAGGGTGCCGCGC

CCTCTTCCATTATGCCTTGC
CCTCTTCCATTATGCCTTGC
CCTCCTGTAGTATTTGTGAC
CCTCCTGTAGCATGTGTGAC
GTTCTTCTGTTACTTTTGGC

CATTTCCCAGAATACCTCAC
CATTTCCCAGAATACCTCAC
CACTTCCCAGAATGCACCAC
CACATCCCAGAATGCATCGC
CATTTCCCAGAGGGCGTCAC

GTTTACCCAGAATGCAGTGC
GTTTACCCAGAATGCAGTGC
CGCTACCCAGAATACAACGC
CTTTACCCAGAATACAACGC
GTTTACCCAGAATGCAATGC

CAATTCCCAGCCTGCCTCTC
CAATTCCCAGCCTGCCTCTC
CAATTCCCAGCCTGCTCCTC
CAATTCCCAGCCTGCTCCTC
CAACTCCCAGCCCGCCTTTC

CACATCCCAGGATGCAAAGC
CACATCCCAGGATGCAAAGC
CATAACCCAGGATGCAAAGG
CTTAACCCAGGATGCAAAGA
CACGTCCCAGAACGCAGAGC

CAGCTCCCAGAATGCTTGGC
CAGCTCCCAGAATGCTTGGC
CAGCTCCCAGGATGCTTCGC
CAGCTCCCAGGATGCTTCGC
CAACTCCCAAAATGCTTCGC

CAGCTCCCAGAATGCTTGGC
CAGCTCCCAGAATGCTTGGC
CAGCTCCCAGGATGCTTCGC
CAGCTCCCAGGATGCTTCGC
CAACTCCCAAAATGCTTCGC

CGTCTCCCAGCATGCAGCGC
CGTCTCCCAGCATGCAGCGC
CATTTCCCAGGATGCAGGGC
CATTTCCCAGAATGCAGGGC
CTCCTCCCGGCATGCAACGC

CACGTCCCAGCATGCCGTCC
CACGTCCCAGCATGCCGTCC
CATATCCCAGAATGCCACGC
CATATCCCAGGATGCCACGC
TGTGTCCCAGCATGCCCTGC

CAACCCCCAGCATGCACTGC
CAACCCCCAGCATGCACTGC
CATTCTCCAGCATGCATTGC
CATTCTCCAGTATGCATTGC
CATTCCCCAGCATGCAATGC

GGCATCCCAGCATGCGTTGC
GGCATCCCAGCATGCGTTGC
ACCACCACAGGATGCGCTGC
AACACCCCAGGATGCGCTGC
GGCATCCCAGCAGGCACCGC

CATCTCCCATCGTGCCAGGA
CATCTCCCATCGTGCCAGGA
CTTGTCCCATCATGCCTGGA
CTTTTCCCATCACGTCTGGA
CTTCTCCCGTCATGCCAGGG

GGCGGCCCATAATGCATTGC
GGCGGCCCATAATGCATTGC
CGCGGCCCATAGTGCCTTGC
GGTGGCCCATAGTGCATTGC
GGGGGCCCAAAATGCATAGC

CATTTCCCGGCGTGCCTCGC
CATTTCCCGGCTTGCCTCGC
CATTTCCCGACGTGCCTTGC
CATTTCCCTATATACCTTGC
CATTTCCCGGCGAGCGTCGC

CAATTTCCAGAATGCCATTC
CAATTTCCAGAATGCCATTC
CAACTCCCAGAATGCCACTC
CAACTCCCAGAATGCCACTC
CAACTACCAGAATGCCATTC

CATTTCCCAGGATTCCAAGG
CATTTCCCAGGATTCCAAGG
CATTTCCCATGATGCCAAGC
CATTTCCCATGAGGCCAAGC
CATTTCCCAGAGTTCCCAGG

CAGTTCCCAGAAGGCCACGC
CAGTTCCCAGAAGGCCACGC
CAGTTCCCAGAAGGCTTCGC
CAGTTCCCAGAAGGCTTCGC
CAGTTCCCAGAAGGCCGTGC

CAACCCCCAGCATGCACTGC
CAACCCCCAGCATGCACTGC
CATTCTCCAGCATGCATTGC
CATTCTCCAGTATGCATTGC
CATTCCCCAGCATGCAATGC

CAGTTCCCAGAATGCCGCAC
CAGTTCCCAGAATGCCGCGC
CAATTCCCATCGGGCCGTGC
CAATTCCCATCGGACCCTGC
CAACTCCCAGAATGCCGAGC

CATTTCCCAGCGTGCAAAGG
CATTTCCCAGCGTGCAAAGG
CATTTCCCGGAATGCATAGG
CATTTCCCGGAGTGCACAGG
CATTTCCCGGCGTGCAAACG

CAATTCCCAGAGTGCATCTC
CAATTCCCAGAGTGCATCTC
CATTTCCCAGAGTGCATCTT
CAATTCCCAGAGTGCATCTT
CAATTCCCAGAGTGCATCTC

CGTTTCCCAGCGTGCCGCGC
CGTTTCCCAGCGTGCCGCGC
CATTTCCCAGAGGCTCCCAC
TATTTCCCAGAGGCACCAGC
CGCTTCCCAGCGTGCCGCGC

CATTTCCCAGCGTGCAAAGG
CATTTCCCAGCGTGCAAAGG
CATTTCCCGGAATGCATAGG
CATTTCCCGGAGTGCACAGG
CATTTCCCGGCGTGCAAACG

CATCTCCCATCGTGCCAGGA
CATCTCCCATCGTGCCAGGA
CTTGTCCCATCATGCCTGGA
CTTTTCCCATCACGTCTGGA
CTTCTCCCGTCATGCCAGGG

CATTTCCCAGCGTGCAAAGG
CATTTCCCAGCGTGCAAAGG
CATTTCCCGGAATGCATAGG
CATTTCCCGGAGTGCACAGG
CATTTCCCGGCGTGCAAACG

CAAGTCCCAGCGTGCCGCGC
CAAGTCCCAGCGTGCCGCGC
CCACTCCCAGAATGCAACGC
CCACTCCCAGAATGCAACGC
CAAGTCCCAGCATGCCGCGC

TGTTACCCATCATGCCCCGC
TGTTACCCATCATGCCCCGC
GGTTACCCATCACGCCCCGT
GGTTACCCATCACGCCCCGT
TGTTACCCATCGCACGCTGC

CAATTCCCAGCAGGCAACGC
CAATTCCCAGCAGGCAACGC
CAATTCCCAGCAGGCAGTGG
CAATTCCCAGCAGGCCGTGG
CAATTCCCAGAAGGCCATGC

TTGCTCCCAGGATGCAATGC
TTGCTCCCAGGATGCAATGC
TAACTACCAGAGTGCAAAGC
TTACTCCCAGAGTGCAATGT
TTGATCCCAGGGTGCAATAC

CAGTTCCCAGAATGCCGCAC
CAGTTCCCAGAATGCCGCGC
CAATTCCCATCGGGCCGTGC
CAATTCCCATCGGACCCTGC
CAACTCCCAGAATGCCGAGC

GTTGTCCCAGCGTGCCCTGC
GTTGTCCCAGCGTGCCCTGC
ATTGTCCCAGTGTGCCCTGC
ATTGTCCCAGTGTACCCTGC
GTTGTCCCAGAGTGCCTTGT

CATCTCCCATCGTGCCAGGA
CATCTCCCATCGTGCCAGGA
CTTGTCCCATCATGCCTGGA
CTTTTCCCATCACGTCTGGA
CTTCTCCCGTCATGCCAGGG

GGTATCCCAGCATGCCTCGG
GGTATCCCAGCATGCCTCGG
CGTATCCCGGCATGCCTGGA
CGTTTCCCGGCATGCCTGGA
GGTATCCCAGCATGCTTCGC

CCCTTCCCAGAGTGCACCGC
CCCTTCCCAGAGTGCACCGC
CCCTTCCCAGAAAGCACCAC
CCCTTCCCAGAAAGCACCGC
CCTTTCCCAGAGTGCCCCGC

CAACTCCCAGCAGGCCACGC
CAACTCCCAGCAGGCCACGC
CAACTCCCAGGAGGCCACAC
TAACTCCCAGAAGGCCACAC
CAAGTCCCAGCAGGCCCCGC

GACTTCCCAGTGTGCATCGG
GACTTCCCAGTGTGCATCGG
GATTTCTAAACGTGCCTCAG
GATTTCTAAACATGCCTCAG
GACTTCCCGGTGCGCCTCGG

TAATTCCAATAATGCCATGA
TAATTCCAATAATGCCATGA
GTACCCCATCAAGGTTGTGG
GTACCCCATCAATGTTGTGG
TATTCCCACTCGTGCTGTGA

CAACTCCCAGCAGGCCACGC
CAACTCCCAGCAGGCCACGC
CAACTCCCAGGAGGCCACAC
TAACTCCCAGAAGGCCACAC
CAAGTCCCAGCAGGCCCCGC

CATCTCCCACAATTCAAGGC
CATCTCCCACAATTCAAGGC
CATCTCCCACAATGCCACGC
CATCTCCCATAATGCCATGC
CAACTCCCACAGTGCAAGGC

CATCTCCCAGGAGGCCGTGC
CATCTCCCAGGAGGCCGTGC
CATCTCCCAGACTGCCGTGC
CATCTCCCAGGCTGCTGTGT
CATTTCCCAAGATGCCCTGC

CAATTCCCAGAATGCTGTTC
CAATTCCCAGAATGCTGTTC
CAATTCCCAGCATGCCTTTC
CAATTCCCAGCATGCTTTTC
CAATTCCCAGCATGCAATTC

CAAATCCCAGCATCCCCTGC
CAAATCCCAGCATCCCCTGC
CAAGTCCCAGCATACTATGC
CAAATCCCAGCATACTATGC
CAAATCCCAGCATTCCCTGC

CACTTCCCAGGACGCCCTGC
CACTTCCCAGGACGCCCTGC
CAACTCCCATGCCGCCTCGC
CAACTCCCATGCCGCCTCGC
CATTTCCCAGGCCGCCCTGC

CATCTCCCATCAGGCGATGC
CATCTCCCATCAGGCGATGC
CATTTACCATCAGACCAAGC
CATTTCCCATCAGACCAAGC
CATCTCCCATCAGGGCATGC

CAGCTCCCAGCATGCCCCGG
CAGCTCCCAGCATGCCCCGG
CAGCTCCCACCATGCATCGA
CAGCTCCCACCATGCATCGA
CATCTCCCAGCATGCGCTGG

CAGCTCCCAGCATGCCCCGG
CAGCTCCCAGCATGCCCCGG
CAGCTCCCACCATGCATCGA
CAGCTCCCACCATGCATCGA
CATCTCCCAGCATGCGCTGG

CATCTCCCACAATTCAAGGC
CATCTCCCACAATTCAAGGC
CATCTCCCACAATGCCACGC
CATCTCCCATAATGCCATGC
CAACTCCCACAGTGCAAGGC

CATATCCCAGCATGCCGCGG
CATATCCCAGCATGCCGCGG
CACATCCCAGCATGCTTCGC
CACATCCCAGCATGCTTCGC
CATCTCCCAGCATGCCCCCG

CGCCTCCCAGCGTGCTTTGC
CGCCTCCCAGCGTGCTTTGC
CACTTCCCGCCAGGCTTTAC
CACTTCCCGCCAGGCCTTGC
CGACTCCCGCCACTCCTTGC

CAATTCCCAGAACGCACTGC
CAATTCCCAGAACGCACTGC
CAACTCCCACAGAGCTTCGC
CAACTCCCACAGAACTCCGC
CAATTCCCAGAATGCATTGC

TGCATCCCATGGTGCCTTGC
TGCATCCCATGGTGCCTTGC
GGCGTCCCATGATGCCTCGC
GGGGTCCCATGATGCCTTGC
AGCGTCCCATGGTGCCTCGC

CATCTCCCATCAGGCGATGC
CATCTCCCATCAGGCGATGC
CATTTACCATCAGACCAAGC
CATTTCCCATCAGACCAAGC
CATCTCCCATCAGGGCATGC

CATCTCCCATCAGGCGATGC
CATCTCCCATCAGGCGATGC
CATTTACCATCAGACCAAGC
CATTTCCCATCAGACCAAGC
CATCTCCCATCAGGGCATGC

GTTCTCCCACAATGCACCGC
GTTCTCCCACAATGCACCGC
GTCTTCCCACAAGGTACCGC
GTCTTCCCACAAAGTACCGC
GCCCTCCCACAGTGCACCGC

CAGTTTCCAGAGTGCCCTGC
CAGTTTCCAGAGTGCCCTGC
CAGTCTCCAGAGTGCCCCGC
CAGTCTCCAGAGTGCCCCGC
CAGTTTCCAGAGTGCCCTGC

CAAGCCCCAGAATGCCTTGG
CAAGCCCCAGAATGCCTTGG
CAATCCCCAGAATGCTTTGG
CAATCCCCAGAATGCTTTGG
CAAGCCCCAGAATGCCTTGG

CAACTCCCAGAACGCAATGC
CAACTCCCAGAACGCAACGC
CAACTCCCAGAATGCAGTGC
CAACTCCCAGAATGCAGTGC
CGACTCCCAGAATGCAGCGC

CCAATCCCAGGATGCAATGC
CCAATCCCAGGATGCAATGC
GCAATCCCAGTGTGCAACGC
TCAATCCCAGTGTGCAATGC
ACAATCCCACTATGCAATGC

GTTCTCCCACAATGCACCGC
GTTCTCCCACAATGCACCGC
GTCTTCCCACAAGGTACCGC
GTCTTCCCACAAAGTACCGC
GCCCTCCCACAGTGCACCGC

CAACTCCCAGAAGGCCAAGC
CAACTCCCAGAAGGCCAAGC
CAACTCCCAGAAGGCCAAGC
CAACTCCCAGAAGGCCAAGC
CAACTCCCAGAAGGCCATGC

TTATTTCCAGCATGCGTTGC
TTATTTCCAGCCTGCGTTGC
CCAATTCCAGCATGCATTGC
CCAATTCCAGCATGCATTGC
CGATTTCCAGCATGCATTGC

CGCCTCCCATGCTGCCCTGC
CGCCTCCCATGCTGCCCTGC
CGCCTCCCATGCTGCCCTGC
CGCCTCCCATGCTGCCCTGC
CGCCTCCCATGCTGCCCTGC

CATCCCCCACAATGCCGCGC
CATCCCCCACAATGCCGCGC
CATTCCCCACAATGCCGCGC
CATCCCCCACAATGCCGCGC
CATCCCCCATAATGCCGCGC

CATCTCCCAGAATTCCGCTC
CAGCTCCCAGAATTCCGCTC
CAGTTCCCAGAATTCCGCTC
CAGCTCCCAGAATTCCGCTC
CATCTCCCAGAATTCCGCCC

GGCGTCCCATCGTGCCCCGC
GGCGTCCCATCGTGCCCCGC
GGCGTCCCGTCGTGCTCCGC
GGCGTCCCGTCGTGCTCTGC
GGCGTCCCATCGTGCCCCGC

TAAGTCCCATCATTCCCTTC
TAAGTCCCATCATTCCCTTC
CTACTCCCATCAGCCCTTTC
CCACTCCCATCAGCCCTTTC
CAAATCCCATGACCCCATTC

CAACTCCCAGGAGGCATCGC
CAACTCCCAGGAGGCATCGC
CAATTCCCAAGAGGCATCGC
CAATTCCCAAGAGTCATCGC
CAATTCCCAGGAGGCATTGC

CATTTCCCAGGATGCGCTAC
CATTTCCCAGGATGCGCTAC
CATATTGGAGAACGCACTGC
CATATTGGAGAACGCACTGC
AATTTAGGAGGACGTACTAT

TTATTTCCAGCATGCGTTGC
TTATTTCCAGCCTGCGTTGC
CCAATTCCAGCATGCATTGC
CCAATTCCAGCATGCATTGC
CGATTTCCAGCATGCATTGC

CAACTCCCAGGAGGCATCGC
CAACTCCCAGGAGGCATCGC
CAATTCCCAAGAGGCATCGC
CAATTCCCAAGAGTCATCGC
CAATTCCCAGGAGGCATTGC

TTATTTCCAGCATGCGTTGC
TTATTTCCAGCCTGCGTTGC
CCAATTCCAGCATGCATTGC
CCAATTCCAGCATGCATTGC
CGATTTCCAGCATGCATTGC

CATTTCCCAGCAGGCCCTGG
CATTTCCCAGCAGGCCCTGG
CATTTCCCAGTGAGCACTGG
CGTTTCTCGGGAGGTTCTAG
CATTTCCCAGCAGGCGATGG

CATTTCCCAGGAGGCACCGC
CATTTCCCAGGAGGCACCGC
CATTACCCACGAGGCACCGC
CATTACCCACGAGGCACCGC
CATTTCCCAGGAGACATCGC

CATTTCCCAGCAGGCCCTGG
CATTTCCCAGCAGGCCCTGG
CATTTCCCAGTGAGCACTGG
CGTTTCTCGGGAGGTTCTAG
CATTTCCCAGCAGGCGATGG

TTATTTCCAGCATGCGTTGC
TTATTTCCAGCCTGCGTTGC
CCAATTCCAGCATGCATTGC
CCAATTCCAGCATGCATTGC
CGATTTCCAGCATGCATTGC

GCCTTCCCAGGATCCCGCGC
GCCTTCCCAGGCTCCCGCGC
GCCTACTCACGCTCCCTGCC
GATGCTCTAGGTGCCTACGC
GCCTTCCCGAGTTCCCGCGC

CAAGTTCCAGCATGCACCGC
CAAGTTCCAGCATGCACAGC
CAAGCCCCAGCATGCATCGC
CAAGCCCCAGCATGCATCGC
CAAGTTCCGGCATGCACCGC

CACCTCCCAGGATTCCGCGA
CACCTCCCAGGATTCCGCGA
CAATTCCCAGGATTCTGTGA
CAATTCCCAGGATTCTGTGA
CAATTCCCAGAATCCCGCTA

TTATTTCCAGCATGCGTTGC
TTATTTCCAGCCTGCGTTGC
CCAATTCCAGCATGCATTGC
CCAATTCCAGCATGCATTGC
CGATTTCCAGCATGCATTGC

CGAGTCCCACAGTGCCTTGC
CGAGTCCCACAGTGCCTTGC
CAAGTCCCATAGGGCTTTGT
CAAATCCCAAAGGGCTTTGC
CAAGTCCCGCGATGCCTTGC

CATTTCCCAGGAGGCACCGC
CATTTCCCAGGAGGCACCGC
CATTACCCACGAGGCACCGC
CATTACCCACGAGGCACCGC
CATTTCCCAGGAGACATCGC

TTATTTCCAGCATGCGTTGC
TTATTTCCAGCCTGCGTTGC
CCAATTCCAGCATGCATTGC
CCAATTCCAGCATGCATTGC
CGATTTCCAGCATGCATTGC

CATTTCCCAGCAGGCCCTGG
CATTTCCCAGCAGGCCCTGG
CATTTCCCAGTGAGCACTGG
CGTTTCTCGGGAGGTTCTAG
CATTTCCCAGCAGGCGATGG

TTATTTCCAGCATGCGTTGC
TTATTTCCAGCCTGCGTTGC
CCAATTCCAGCATGCATTGC
CCAATTCCAGCATGCATTGC
CGATTTCCAGCATGCATTGC

GGTCTCCCAGAATCCATGGC
GGTCTCCCAGAATCCATGGC
AGTGTTCCAGAGTCCATTGC
AGTCTTCCAGAGTCCATTGC
GGTCTCCCAGAATCCATTGC

CGTTTCCCAGAAGGCTTTGC
CGTTTCCCAGAAGGCTTTGC
CATTTCCCAGAAGGCTTTGC
CATTTCCCAGAAGGCTTTGC
CGTTTCCCAGAAGGCTTTGC

CATCTCCCAGAATGCCCTTG
CATCTCCCAGAATGCCCTTG
CGTCTCCCAGAGTGCCCTCG
CGTCCCCCAGAATGCCCTTA
CATCTCCCAGGATGCCTTTT

CAAGTCCCAGCATCCACCGC
CAAGTCCCAGCATCCACCGC
CAACTCCCAGCATCCTCCCG
CAACTCCCAGCATCCTCCTG
CGGCTCCCAGCATCCTCCGC

GCATTCCCACAATCCTTTGC
ACATTCCCACAATCCTTTGC
ACAATCCCACAATCCTCTGC
CCAATCCCACAATCCTCTGC
ATGTTCCCATAATCCTTTGC

CAACTCCCAAAATGCCCTGG
CAACTCCCAAAATGCCCTGG
CAACTCCCAGAAAGCACTGG
CAACTCCCAGAAGGCACTGG
CGACTCCCAGGAAGCCCTGG

CAATTCCCAGGGTACATCGC
CAATTCCCAGGGTACATCGC
CAATTCCCAGGGTACACCGC
CAATTCCCAGGGTACACTGC
CAATTCCCAGGGTACACCTC

TTTTCCCCATAATGCCCAGC
TTCTCCCCATAATGCCCAGC
TCCTGCCCAGGATGCCCAGC
TCCTCCCTAGGATGCCCAGC
TCCTCCCCATAATGCCCAGC

CCCCTCCCAGGATTCCTGGC
CCCCTCCCAGGATTCCTGGC
CCCCACCCAGGGTTTCCAGC
CCCCTCCCAGGGTTCCCCGT
CCCCTCCTCGGGTTCCCGGG

TTATTTCCAGCATGCGTTGC
TTATTTCCAGCCTGCGTTGC
CCAATTCCAGCATGCATTGC
CCAATTCCAGCATGCATTGC
CGATTTCCAGCATGCATTGC

CATTTCCCATGAAGCCATGG
CATTTCCCATGAAGCCATGG
CATTTCCCATGAAGACACAT
CATTTCCCATGAGGACACAC
CATTTCCCATGAGGACAAGA

CAATTCCCAGAATCCACTGG
CAATTCCCAGAATCCACTGG
CAGTTCCTAGCATCCATCGG
CAGTTCCCAGCATCCATCGG
CAATTCCCAGAATCCACTGG

TTATTTCCAGCATGCGTTGC
TTATTTCCAGCCTGCGTTGC
CCAATTCCAGCATGCATTGC
CCAATTCCAGCATGCATTGC
CGATTTCCAGCATGCATTGC

CATTTCCCATGAAGCCATGG
CATTTCCCATGAAGCCATGG
CATTTCCCATGAAGACACAT
CATTTCCCATGAGGACACAC
CATTTCCCATGAGGACAAGA

CACCTCCCAGCAGGCCCCGC
CACCTCCCAGCAGGCCCCGC
GTGCTCCCAGAAGGACCCGC
GTGCTCCCAGAAGGACCCGC
CACCTCCCAGAAGGCTTCGC

GCTCTCCCAGGGTGCCCCGC
GCTCTCCCAGGGTGCCCCGC
GCTCTCCCAGGCTGCCCCGC
GCTCTCCCAGGCTGCTCCGC
GCTCTCCCAGACTCCCCCGC

CATTTCCCAGGAGGCACCGC
CATTTCCCAGGAGGCACCGC
CATTACCCACGAGGCACCGC
CATTACCCACGAGGCACCGC
CATTTCCCAGGAGACATCGC

TTATTTCCAGCATGCGTTGC
TTATTTCCAGCCTGCGTTGC
CCAATTCCAGCATGCATTGC
CCAATTCCAGCATGCATTGC
CGATTTCCAGCATGCATTGC

CATTTCCCAGAAGGCCCTGG
CATTTCCCAGAAGGCCCTGG
CATTTCCCAGTAGGCTGTGG
CATTTCCCAGTAGGCTCTGG
CATTTCCCAGCAGCCCCCGG

CAATTCCCAGCATCCTGCGC
CAATTCCCAGCAACCTGCGC
CGACTCCCAGAATCCCTCGC
CAACTCCCAGAATCCCTAGC
CAACTCCCAGCTTCCCGCGC

CATTTCCCAGCGTGCCTCAG
CATTTCCCAGCGTGCCTCAG
CGTTTCCTAGCGAGCCTCCT
CGTTCCCTAACGAGCCTCCT
CATTTCCCAGAGTGCCTCAG

TTATTTCCAGCATGCGTTGC
TTATTTCCAGCCTGCGTTGC
CCAATTCCAGCATGCATTGC
CCAATTCCAGCATGCATTGC
CGATTTCCAGCATGCATTGC

TTATTTCCAGCATGCGTTGC
TTATTTCCAGCCTGCGTTGC
CCAATTCCAGCATGCATTGC
CCAATTCCAGCATGCATTGC
CGATTTCCAGCATGCATTGC

CAATTCCCAGAATGCGCTTC
CAATTCCCAGAATGCGCTTC
CAACTCCCACCATGCACCGC
CAACTCCCACAATGCACCGC
CAGTTCCCAGCATGCACTTC

CATTTCCCAGGAGGCACCGC
CATTTCCCAGGAGGCACCGC
CATTACCCACGAGGCACCGC
CATTACCCACGAGGCACCGC
CATTTCCCAGGAGACATCGC

TATCTCCCGCCATGCAATGC
TATCTCCCGCCATGCAATGC
AATCTCCCACCATGCAATGC
TAGCTCCCACCGTGCAATGC
TGTTTCCCGCCGTGCAATGC

CATCTCCCAGAATGCCCTTG
CATCTCCCAGAATGCCCTTG
CGTCTCCCAGAGTGCCCTCG
CGTCCCCCAGAATGCCCTTA
CATCTCCCAGGATGCCTTTT

CAAGTCCCATGGTGCACCGC
CAAGTCCCGTGGTGCACCGC
CAAATCCCATGACGCTTCAC
CAAGTCCCAAGATGCATCAC
CAAGTCCCAGGGCGCACCGC

CGAGTCCCACAGTGCCTTGC
CGAGTCCCACAGTGCCTTGC
CAAGTCCCATAGGGCTTTGT
CAAATCCCAAAGGGCTTTGC
CAAGTCCCGCGATGCCTTGC

CACTTCCCAGACTGCTTGGA
CACTTCCCAGACTGCTTGGA
CACCTCCCAGGCTGCTCTGC
CACTTCCCAAGTTGCTCTGC
CACTTCCCAGACTGCTCTGC

CAATTCCCAGGGTACATCGC
CAATTCCCAGGGTACATCGC
CAATTCCCAGGGTACACCGC
CAATTCCCAGGGTACACTGC
CAATTCCCAGGGTACACCTC

TTATTTCCAGCATGCGTTGC
TTATTTCCAGCCTGCGTTGC
CCAATTCCAGCATGCATTGC
CCAATTCCAGCATGCATTGC
CGATTTCCAGCATGCATTGC

CAGTTCCCATAGTCCCCAGC
CACTTCCCATAGTCCCCAGC
CAGTGCTAATAGTTCCTGAT
CAGTGCTAACAGTTCCTGGT
CAGCCCCCACAGTCCCACAC

CATCTCCCAGCAGGCTGTGC
CATCTCCCAGCAGGCTGTGC
CAACTCCCAGGAGGCTGTGC
CATCTCCCATGAGGCTATGC
CATCTCCCAGCAGGCTGTGC

CGCGTCCCAGCATTCCCCGC
CGCGTCCCAGCATTCCCTGC
TGCGTCCCAGCATCCCCTGC
TGCGTCCCAGCATTCCCTGC
CGCGTCCCAGCATTCCCTGC

CAACTCCCAGAAGGCCGCGC
CAACTCCCAGAAGGCCGCGC
CAGTTCCCAGAAGGCAGCCC
CAGTTCCCAGAAGGCAGAGC
CAACTCCCAGAATGCCGCGC

CAGGACCCAGAATGCACCGC
CAGGACCCAGAATGCACCGC
CAAGGCCCAGCATGCACCGC
CAAGGCCCAGCATGCACCGC
CGCGGCCCAGCATGCACCGC

GAATTCCCCCACTGCCATGC
GAATTCCCCCACTGCCATGC
GAACTCCCCTTCCTCCATGC
AGAACAAGCCTCCTCCACAC
GAACTCCCCTTCCTCCATGC

TCTTTCCTAGCATGCATTGA
TCTTTCCTAGCATGCATTGA
GCTTCCCTGACATACATTGT
GCTTCCCTGACATACATTGT
CCCTCTCTGATAGGCAGTGG

TGTTTCCCACCGTGCCCCGC
TGTTTCCCACCGTGCCCCGC
TGCTTCCCATAGTGCTCCTT
TGTTTCCCATAGTGCCCTGC
CATCTCCCGCCGTGCCTCGC

CAAGTCCCATGATGCAAAGT
CAAGTCCCATGATGCAAAGT
CAAGTCCCATGATGCAAAGC
CAAGTCCCATGATGCAAAGC
CAAGTCCCATGATGCAAAGC

GATGTCCCATAATTTATTGA
GATGTCCCATAATTTATTGA
ACTGTCCTATAATTTATTTA
GATGTCCCATAGTTGATTTA
GATGGCCCATAATTTATTTA

CATTTCCCGTGAGGCCTTGC
CATTTCCCGTGAGGCCTTGC
CATCTCCCGTGATGCCTTGC
CATCTCCCGTAATGCCTTGC
CATCTCCCACAAGGTCGCGC

CAAGTTCCAGCGTGCTTTGC
CAAGTTCCAGCGTGCTTTGC
CATGTCCCAAGATGCTCTGC
CATGTCCCAAGATGCTTTGC
CAAGCCCCAGCATGCTTTGC

CACTTCCCAGAATTCCTAAG
CACTTCCCAGAATTCCTAAG
CAATTCCCAGAATGCGTCAG
CAATTCCCAGAATGCCTCAG
CACTTCCCAGAATGCCCAAG

AGTATCCCAGCATTCCTCGC
AGTATCCCAGCATTCCTCGC
GCTGTCCCAGCATTCCTCGC
GGTGTCCCAGCATTCCTCGC
AGCATCCCAGCATTCCCCGC

CATTTCCCATGACGCAGTGA
CATTTCCCATGACGCAGTGA
CATTTCCCATGAGGCTGCGG
CATTTCCCATGAGGCTGCGG
CATTTCCCATGATGCAGCGC

AAGCTCCCACAATGCAGCGC
AAGCTCCCACAATGCAGCGC
CGCCTCCCACAAAGCCGCAC
CGCCTCCCAGAAGGCCGCAC
AAGCTCCCACAATGCAGCGC

TCTTACCCACAATGCCCCGC
TCTTACCCACAATGCCCCGC
TCTTACCCACAATGCCCCGC
TCTTACCCACAATGCCCCGC
TTTTACCCACAATGCCCCGC

GCGCTCCCAGCCTGCCCCGC
GCGCTCCCAGCCTGCCCCGC
ACGCTCCCAGCATGCCCCGC
ACGCTCCCAGCATGCCCCGC
GCGCTCCCGGCCTGCCCCGC

CACGGACCAGCATGCATTGC
CACGGACCAGCATGCATTGC
CATTGACCGGAATGCACTGC
CATTGACCAGGATGCACTGC
CATTGACCAGTGTGCACTGC

CCCTTCCCAGAATGCAGCAC
CCCTTCCCAGAATGCAGCAC
GCCTTCCCAGAATGCAGCGC
GCCTTCCCAGAATGCAGCGC
CCCTTCCCAGAATGCAGCGG

GCGCTCCCAGCCTGCCCCGC
GCGCTCCCAGCCTGCCCCGC
ACGCTCCCAGCATGCCCCGC
ACGCTCCCAGCATGCCCCGC
GCGCTCCCGGCCTGCCCCGC

CCCTTCCCAGAGTGCCCGGC
CCCTTCCCAGCGTGCCCGGC
CTCTTCCCAGCGTGCCCGGC
CTCTTCCCAGCGTGCCCGGC
CCCTTCCCAGCGTGCTCGGC

GCGCTCCCAGCCTGCCCCGC
GCGCTCCCAGCCTGCCCCGC
ACGCTCCCAGCATGCCCCGC
ACGCTCCCAGCATGCCCCGC
GCGCTCCCGGCCTGCCCCGC

CATTTCCCATCTTTCTTTTC
CATTTCCCATCTTTCTTTTC
TAACTCCCATCTTCCCTTTC
TAGTTCCCATCTTCCCTTTC
CGCTTCCCATCTTCCCCTTC

CACGGACCAGCATGCATTGC
CACGGACCAGCATGCATTGC
CATTGACCGGAATGCACTGC
CATTGACCAGGATGCACTGC
CATTGACCAGTGTGCACTGC

GAACACCCACAATCCCTCGC
GAACACCCACAATCCCTCGC
GAGTACCCAGAAGCCTCCGC
GAATACCCAGAAACCCTCGC
GAGTACCCACAAGCCTCCGC

TTCCTCCCACAATGCCTCGG
TTCCTCCCACAATGCCTCGG
TTCGTCCCACAATGCCTCGG
TTCCTCCCACAATGCCTCGG
TTCCTCCCACAATGCCTCGG

CCAATCCCAGAATGCCGAGC
CCAATCCCAGAATGCCGACC
CCAATCCCAGAATGCTGAGC
CCAATCCCAGAATGCAGAGC
CCAATCCCAGAATGCCGTGC

CAACTCCCAGAAGGCCGCGC
CAACTCCCAGAAGGCCGCGC
CAGTTCCCAGAAGGCAGCCC
CAGTTCCCAGAAGGCAGAGC
CAACTCCCAGAATGCCGCGC

AATTTCCCATGACTCCTCGC
AATTTCCCATGACTCCTCGC
AATCTCCCATGACTCCTCGC
AATTTCCCATGACTCCTCGC
AATTTCCCATGACTCCCCGC

CACCTCCCAGAGTTCTACGC
CAACTCCCAGAGTTCTACGC
CAATTCCCAGGTTTCCTAGC
CAATTCCCAGGTTTCCTGAC
CAATCCCCAGAGTGGCAGGC

AATTTCCCATGACTCCTCGC
AATTTCCCATGACTCCTCGC
AATCTCCCATGACTCCTCGC
AATTTCCCATGACTCCTCGC
AATTTCCCATGACTCCCCGC

GCACTCCCAGCGTGCAGCGC
GCACTCCCAGCGTGCAGCGC
TCACTCCCGGCGTACAGTGC
TCACTCCCGGCGTACAGCGC
ACACTCCCGGCGGGCAGCGC

CATACCCCACAGTGCCTTGC
CATACCCCACAGTGCCTTGC
CAGGCCCCATGGTGCCGTGC
CACGCCCCATGGTGCTGTGC
CATACCCCATAGTGCCGTGC

CAAGTCCCAGGGTGCAGCGC
CAAGTCCCAGGGTGCAGCGC
CAAGTCCCAGAACGCAGGGC
CAAGTCCCAGAATGCAGGGC
CACGTCCCAGGGTGCAGCGC

GATTTCCCAGAACACATAGC
GATTTCCCAGAACACATAGC
GATTTCCCACAAAGCACAGC
GACTTCCCACAAAGCACAGC
GACTTCCCATAACACACAGC

CAGCACCCATAATTCAAAGC
CAGCACCCATAATTCAAAGC
CAGCACCCACGGTTCACAGC
CAGCACCCACGATTCACAGC
CAGCGCCCATCATTCGTGTC

CACCTCCCAGGATGCTCGGC
CACCTCCCAGGATGCTCGGC
TGCTTCCCAGCATGCCCCGC
TACCTTCCAGCATGCCCCGC
CCCCTCCCAGGATGCTCCAC

TCTTTCCTAGCATGCATTGA
TCTTTCCTAGCATGCATTGA
GCTTCCCTGACATACATTGT
GCTTCCCTGACATACATTGT
CCCTCTCTGATAGGCAGTGG

CCCTTCCCAGAATGCAGCAC
CCCTTCCCAGAATGCAGCAC
GCCTTCCCAGAATGCAGCGC
GCCTTCCCAGAATGCAGCGC
CCCTTCCCAGAATGCAGCGG

CAACTCCCAGGAGGCATTGA
CAACTCCCAGGAGGCATTGA
CAACTCCCAGCAAGCCTTGA
CAACTCCCAGAAAACCTAGA
CAACTCCCAGCAAGCATTGA

CAAGTCCCATGATGCAAAGT
CAAGTCCCATGATGCAAAGT
CAAGTCCCATGATGCAAAGC
CAAGTCCCATGATGCAAAGC
CAAGTCCCATGATGCAAAGC

CATTTCCCTACATGCACTGC
CATTTCCCTACATGCACTGC
CTCTGCGCCTCAAGCTCTGC
CTCTGCGCCTCAAGCTCTGC
CGTTTCCCAGCATGTAATAG

CAAAACCCAGAATGCAGCGC
CAAAACCCAGAATGCAGCGC
CAAAACCCAGAATACAGCGC
CAAAACCCAGAATACAGCGC
CAAAACCCAGAATAAACCGC

CGAATCCCAGAATGCACCGC
CGAATCCCAGAATGCACCGC
CAAATCCCAGAATGCACCGC
CAAATCCCAGAATGCACTTC
CAAATCCCAGAAGCCACCGC

AATTTCCCAGCAAGCAGCGC
AATTTCCCAGCAAGCAGCGC
AACTTCCCAGCAAGCGGAGC
AACTTCCCAGCAGGCAGAGC
AACTTCCCGGCAAGCGGCGC

AATTTCCCAGCGGGCTTTGC
AATTTCCCAGCGGGCTTTGC
AACTTCCCAGCAGCCTTTGC
AACTTCCCAGCAGCCTTTGT
AATTTCCCAGGAGGCCTTGC

GCCCTCCCAGCCTTCCGCGC
GCCCTCCCAGCCTTCTGCGC
GGCTGCTGAGCCTTCTGCGC
GGCTGATTACCTTTCTGCGC
GCCCGTCGAGCCCTGCGCCC

CAACTTCCAGCGTGCCCCGC
CAACTTCCAGCGTGCCCCGC
CATTTCCCAGAATTCCTCAC
CATTTCCTAGCACTCCCCAC
CAATTCCCAGCGTGCCCCGC

CAAAACCCAGAATGCAGCGC
CAAAACCCAGAATGCAGCGC
CAAAACCCAGAATACAGCGC
CAAAACCCAGAATACAGCGC
CAAAACCCAGAATAAACCGC

CAACTCCCAGAAGCCCTCGC
CAACTCCCAGAAGCCCTCGC
CAAGTCCCGAAAGCCCCTTA
CAACTCCCGAAAGCCCCTTG
CAGCACCCAGAAGGCCTCGC

CAACTCCCAGCAGGCACCGC
CAACTCCCAGCAGGCACCGC
CAGTTCCCAGGAGGCCTCGC
CAGTTCCCAGCAGGCCTCGC
CAACTCCCGGCAGGCACCGC

TATTTCCCACCACCCCTCGC
TATTTCCCACCACCCCTCGC
TAGTTCCCATCAAGCCTCGC
TAGATCCCATCAAGCCTCGC
TACTTCCCATCACCCCTCGC

TATTTCCCACCACCCCTCGC
TATTTCCCACCACCCCTCGC
TAGTTCCCATCAAGCCTCGC
TAGATCCCATCAAGCCTCGC
TACTTCCCATCACCCCTCGC

ATCATCCCAGAGTGCATTGC
ATCATCCCAGAGTGCATTGC
ACAAGCCCAGGGTGCTTTGC
ACAACCCCAGGGTGCTTTGC
ACCATCCCAGCATGCTTCGC

GCGCTCCCATGGTGCCGCGC
GCGCTCCCATGGTGCCGCGC
GCACTCCCATGGTGCCGCGC
GCACTCCCATGGTGCCGCGC
GCGCTCCCATCGTGCCGCGC

CAAGTCCCAGAATCCTATGA
CAAGTCCCAGAATCCCATGA
CAAGTCCCAGAATCCCACCG
CAAATCCCAGAATCCCACCG
CCAGGCCCGGCCTCCCACCG

GACATCCCAGACTCCCTGGC
GACATCCCAGACTCCCTGGC
GACATCCCAGACTCCCTGCC
GACACCCCAGACTCCCTGCC
GACATCCCAGACTCCCTGGC

CATCTCCCAGAATTCTCTAC
CATCTCCCAGAATTCTCTAC
CATCTTCCGAAGTTCTCCAG
CATCTTCCGAAGTTCTTCAG
CATCTCCCAAAGTTCCTTAC

GCTACCCCATCATGCCCCGC
GCTACCCCATCATGCCCCGC
CCTCCCCCATCATGCCCCGC
CCTCCCCCATCATGCCCCGC
AATCCCCCATCATGCCCCGC

TATTTCCCAATATGCCCCGG
TATTTCCCAATATGCCTCGG
CATTTCCCAACATTCTTCCA
CATTTCCCAACATTCTTCCA
CACTTCCCAACATGCACCAG

CGACTCCCAGGGTGCCCTGC
CGACTCCCAGGGTGCTCTGC
CGACTCCCAGCGTGCTCCGC
CAATTCCCAGCGTGCTCCGC
CGACTCCCAGCGTGCCCCGC

CAGCTCCCATGACGCTTTGC
CAGCTCCCATGACGCTTTGC
CAACTCCCGCAAGGCCTTGC
CAACTCCCGCAAGGCTTTGC
CAGCTCCCGTGAGACTCAGC

CATGTTCCAGGATGCTTTGG
CATGTTCCAGGATGCTTTGG
TAAGACCCAGAAGTCCTTGC
TAAGGCCCAGAAGTCCTTGC
CATATTCCAGAATGCTCTAT

CAACTTCCAGCGTGCCCCGC
CAACTTCCAGCGTGCCCCGC
CATTTCCCAGAATTCCTCAC
CATTTCCTAGCACTCCCCAC
CAATTCCCAGCGTGCCCCGC

CATCTCCCAGAATTCTCTAC
CATCTCCCAGAATTCTCTAC
CATCTTCCGAAGTTCTCCAG
CATCTTCCGAAGTTCTTCAG
CATCTCCCAAAGTTCCTTAC

GTGTTCCCACAATGCCCTGG
GTGTTCCCACAATGCCCTGG
GAGTTCCCACAATCCCTTGG
GTGTTCCCAAAATCCCTTGG
ACACTCCCACAATCCCCTGA

CAAGCCCCACAATGCACTGC
CAAGCCCCACAATGCACTGC
CAAGCCCCACAATGCACTGC
CAAGCCCCACAATGCATCGC
CAAGCCCCACAATGCACCGC

CCATTCCCATGATGCATCAA
CCATTCCCATGATGCATCAA
CCTTTCCCATGATGCATCAT
CCTTTCCCATGATGCATCAG
CCTTTCCCATGGTGCATCAC

CATTTTCCAGCAGTCCTTGA
CATTTTCCAGCAGTCCTTGA
CTTTTTCTAGCACTCACTTA
TTTTTTCCAGCACTCAATTA
CATTTTACCGCAGCCCCTGA

CTACTCCCAACATGCAAAGC
CTACTCCCAACATGCAAAGC
CAATTCCCAAGATGCAAAGC
CAACTCCCAAAATGCAAAGC
CCACTCCCAGCGTGCACAGC

CAACTCCCAGAAGCCCTCGC
CAACTCCCAGAAGCCCTCGC
CAAGTCCCGAAAGCCCCTTA
CAACTCCCGAAAGCCCCTTG
CAGCACCCAGAAGGCCTCGC

CCTTTTCCAGACTGCCTTCC
CCTTTTCCAGACTGCCTTCC
CCTCTTTCAAACTGCCTTTC
CCTCTTTCAAACTGCTTTCC
CCTCTTCCAGACCGCCTTCC

CAAGTCCCGGCATGCCTGGC
CAAGTCCCGGCATGCCTGGC
CAAGTCCCAGTATGCCCGGC
CAAGTCCCAGTGTGCCCGGC
CAAGTCCCGGCTTGCCTGGC

CATGCCCCAGCCTGCCCCGC
CATGCCCCAGTCTGCCCCGC
CTGGCCCCAGTCGGCCTGGC
CAGGCCCCAGTCAGCCTGGC
CATGCCCCAGGATGCCCCGC

CAACTCCCAGCAGGCGTCGC
CAACTCCCAGCAGGCGTCGC
CAATTCCCAGCAGGCGCTGC
CAATTCCCAGCAGGCGCCGC
CAATTCCCAGCAGGCGTAGC

CAAGTCCCAGAGTGCTCCGC
CAAGTCCCAGAGTGCTCCGC
CAAGTCCCAGAGGGCTCTAC
CAAGTCCCAGAAGGCTCTAC
CAAATCCCAGAGTGCTCAGC

CACTTACCAGAATGCTATAC
CACTTACCAGAATGCTATAC
TACTTATCAGAATGCTGTAC
TACTTATCAGAATGCTGTAC
CACTTACCAGAATGCTACAC

CATTTCCCAGAATGCTCTAG
CATTTCCCAGAATGCTCTAG
CATTTCCCAGAAGCCTTCGT
CATTTCCCAGAAGCCTCCGT
CATTTCCCAGAAGCCTCTGC

AATATCCCAGCGTGCACCGC
AATATCCCAGCGTGCACCGC
AATATCCCAGGGTACACCGC
AATATCCCAGGATACACCGC
AATATCCCAGCGTGCACCGC

GCGTTCCCAGCACGCTTTGC
ACGTTCCCAGCACGCTTTGC
AAGCTCCCAACAAGCCTTGC
AAGCTCCCAGCAAGCCTTGC
AAGTTCCCAGCAAGCCTTGC

CAAGTCCCAGAGTGCTCCGC
CAAGTCCCAGAGTGCTCCGC
CGAGTCCCAGGCTGCCCCGC
CGAGTCCCAGGCTGCCCCGC
CAACTCCCAAGCTGCTCCGC

CCCCTCCCACACTGCAGTGC
CCCCTCCCACACTGCAGTGC
CCCCTCTCAGGCTGCAGTAC
CCCCTCTCAGGCTGCAGTAC
CCCCTTGCAGCCTGCTGTCC

CAACTTCCAGCGTGCCCCGC
CAACTTCCAGCGTGCCCCGC
CATTTCCCAGAATTCCTCAC
CATTTCCTAGCACTCCCCAC
CAATTCCCAGCGTGCCCCGC

ATCATCCCAGAGTGCATTGC
ATCATCCCAGAGTGCATTGC
ACAAGCCCAGGGTGCTTTGC
ACAACCCCAGGGTGCTTTGC
ACCATCCCAGCATGCTTCGC

AAACTCCCAGGATGCCCTTC
AAACTCCCAGGATGCCCTTC
CAACTCCCACGATCAATCTC
CAACTCCCACGATCAATCAC
AAACTCCCCGAAAGCCCTCC

CAACTCCCAGAAGCCCTCGC
CAACTCCCAGAAGCCCTCGC
CAAGTCCCGAAAGCCCCTTA
CAACTCCCGAAAGCCCCTTG
CAGCACCCAGAAGGCCTCGC

CACTTCCAATGCTGCCTTGA
CACTTCCAATGCTGCCTTGA
TCCTTCCAACATCACCCTAA
CACTTCCAATGCTGCCTTGA
CACTTCCAATGCTGCCTTGA

AATATCCCAGCGTGCACCGC
AATATCCCAGCGTGCACCGC
AATATCCCAGGGTACACCGC
AATATCCCAGGATACACCGC
AATATCCCAGCGTGCACCGC

CAACTCCCACAGTTCACTGC
CAACTCCCACAGTTCACTGC
CAACTCCCACGGGTCACTGC
CAACTCCCACGGGTCACTGC
CAATTCCCGCGGTTCACTGC

CATTTCCCAGAATGCTCTAG
CATTTCCCAGAATGCTCTAG
CATTTCCCAGAAGCCTTCGT
CATTTCCCAGAAGCCTCCGT
CATTTCCCAGAAGCCTCTGC

CGACTCCCAGGATGCAACGA
CGACTCCCAGGATGCAACGA
CAACTCCCAGAAAGCAACGG
CAGTTCCCAGAGAGCAACGG
CGACTCCCAGAAGGCAATGA

CATGTTCCAGGATGCTTTGG
CATGTTCCAGGATGCTTTGG
TAAGACCCAGAAGTCCTTGC
TAAGGCCCAGAAGTCCTTGC
CATATTCCAGAATGCTCTAT

CGACTCCCAGGGTGCCCTGC
CGACTCCCAGGGTGCTCTGC
CGACTCCCAGCGTGCTCCGC
CAATTCCCAGCGTGCTCCGC
CGACTCCCAGCGTGCCCCGC

CATTTCCCAGAAGGCAGTTC
CATTTCCCAGAAGGCAGTTC
CACTTCCCAGAAGAGACGTG
CATTTCCCAGAAAAGATGTG
CATTTCCCAGAAGGCATCCC

CAAGTCCCAGAGTGCTCCGC
CAAGTCCCAGAGTGCTCCGC
CAAGTCCCAGAGGGCTCTAC
CAAGTCCCAGAAGGCTCTAC
CAAATCCCAGAGTGCTCAGC

TATTTCCCACCACCCCTCGC
TATTTCCCACCACCCCTCGC
TAGTTCCCATCAAGCCTCGC
TAGATCCCATCAAGCCTCGC
TACTTCCCATCACCCCTCGC

CGAATCCCAGAATGCACCGC
CGAATCCCAGAATGCACCGC
CAAATCCCAGAATGCACCGC
CAAATCCCAGAATGCACTTC
CAAATCCCAGAAGCCACCGC

CGCTTCCCAGCGGGCATTGC
CGCTTCCCAGCGGGCATTGC
CACTTCCCAGGGGGCCTTGT
CACTTCCCAGCGGGCCTTGC
CGTTTCCCAGAGAGCGTTGC

CCCCTCCCACACTGCAGTGC
CCCCTCCCACACTGCAGTGC
CCCCTCTCAGGCTGCATTAC
CCCCTCTCAGGCTGCAGTAC
CCCCTTGCAGCCTGCTGTCC

CAACTCCCGGCCTGCCTCGC
CAACTCCCGGCCTGCCTCGA
CAATTCCCGGCGTGCCTTGA
CAACTCCCGGCGTGCCTTGA
CGACTCCCGGTTCGCACCGC

CGAATCCCAGAATGCACCGC
CGAATCCCAGAATGCACCGC
CAAATCCCAGAATGCACCGC
CAAATCCCAGAATGCACTTC
CAAATCCCAGAAGCCACCGC

CACTTACCAGAATGCTATAC
CACTTACCAGAATGCTATAC
TACTTATCAGAATGCTGTAC
TACTTATCAGAATGCTGTAC
CACTTACCAGAATGCTACAC

CAAGTCCCAGAGTGCTCCGC
CAAGTCCCAGAGTGCTCCGC
CAAGTCCCAGAGGGCTCTAC
CAAGTCCCAGAAGGCTCTAC
CAAATCCCAGAGTGCTCAGC

TATTTCCCACCACCCCTCGC
TATTTCCCACCACCCCTCGC
TAGTTCCCATCAAGCCTCGC
TAGATCCCATCAAGCCTCGC
TACTTCCCATCACCCCTCGC

CAATTCCCTGCATGCAATGG
CAATTCCCTGCATGCAATGG
CAATTCCCGACATGCAATGG
CAATTCCCGACGTGCAACGG
CAATTCCCTGCGTTCGCGGG

CATGCCCCAGCCTGCCCCGC
CATGCCCCAGTCTGCCCCGC
CTGGCCCCAGTCGGCCTGGC
CAGGCCCCAGTCAGCCTGGC
CATGCCCCAGGATGCCCCGC

CATGTTCCAGGATGCTTTGG
CATGTTCCAGGATGCTTTGG
TAAGACCCAGAAGTCCTTGC
TAAGGCCCAGAAGTCCTTGC
CATATTCCAGAATGCTCTAT

CCTCTCCCAGTCTGCAACGC
CCTCTCCCAGTCTGCAACGC
CCTCTCTCAGTCTGCTGCGA
CCTGTCTCAATCTGCAGCGA
CCGTGCCCAGTGTGCCGAGC

CAAGTCCCAGAATCCCCTGG
CAAGTCCCAGAATCCCCTGG
CAAGTCCCAGAATCCCCTGG
CAAGTCCCAGAATGCCCTGG
CGAGTCCCAGAATCCCCTGG

TTTTACCCAGGATCCCTCGC
TTTTACCCAGGATCCCTCGC
TTTTACCCAGGATGCCCCGC
TTTTACCCAGGATGCCGCGC
TTTTACCCAGGATCCCTCGC

TCGTTCCCAGCAGGCCCTGC
TCGTTCCCAGCAGGCCCTGC
TGGCTCCCAGCAGTCCCTGC
TCGCTCCCAGCAGGCCCTGC
TCGCTCCCAGCAGGCCTTGC

CCAATCCCAGCATGCCATTC
CTAATCCCAGCATGCCATTC
CCAATTCCGGCATGCTATTC
CCAATTCCGGCCTGCTGTTC
CTAATCCCGGCATGCCATTC

CAAGCCCCAGCAGGCCTTGC
CAAGCCCCAGCAGGCCTTGC
CAGGCCCCAGCAGGCCTTGC
CAAGCCCCAACAGGCTTTGC
CAAGCCCCAGAAAGCCTTGC

CATTTCCCAGAAGGCAGTTC
CATTTCCCAGAAGGCAGTTC
CACTTCCCAGAAGAGACGTG
CATTTCCCAGAAAAGATGTG
CATTTCCCAGAAGGCATCCC

CACTTACCAGAATGCTATAC
CACTTACCAGAATGCTATAC
TACTTATCAGAATGCTGTAC
TACTTATCAGAATGCTGTAC
CACTTACCAGAATGCTACAC

AAAGTCCCACAATACCTCGC
AAAGTCCCACAATACCTCGC
GGGCTCCCATGAGTCCTTGC
GGGCTCCCATGATTCCTTGC
AAAGTCCCACAATGCTTCGG

GCCTTCCCAGACTTCCATGT
GCCTTCCCAGACTTCAATGT
GTCTTCTTGGACTTGAGTTT
GTCTTCTTAGACTTGAGGTT
GTCTTCCCCGACGTGAATAT

CAGTTCCCAGAAAGCACCGC
CAGTTCCCAGAAAGCACCGC
CAGATCCCAGAGTGCACAGC
CAAATCCCAGAGTGCACAGT
CGATTCCCAGAGTGCACCGC

CAACTCCCACAGTTCACTGC
CAACTCCCACAGTTCACTGC
CAACTCCCACGGGTCACTGC
CAACTCCCACGGGTCACTGC
CAATTCCCGCGGTTCACTGC

GCTTTCCCAGCGGGCCCTGC
GCTTTCCCAGCGGGCCCTGC
GTTCTCCCAGCAGGCTCCGC
GTTCTCCCAGCAGTCTCCGC
GCGCTCCCAGCAGGCTCCGC

CAACTCCCAGAAGCCCTCGC
CAACTCCCAGAAGCCCTCGC
CAAGTCCCGAAAGCCCCTTA
CAACTCCCGAAAGCCCCTTG
CAGCACCCAGAAGGCCTCGC

ACGTTCCCAGAATACCACGC
ACGTTCCCAGAATACCATGC
ACGTTCCCAGAATCCTCGGC
GCGTTCCCAGAATCCTCGGC
GCGTTCCCAGAATGCTCTGC

CAAATCCCAGCATGCATTAT
CAAATCCCAGCATGCAATAT
CACCTCCCAGCGTGCATTAA
CACCTCCCAGCATGCATTAA
CAAATCCCAACATGCATTAT

AGGCTCCCAGCATGCCTCGG
AGGCTCCCAGCATGCCTCGG
AGGCTCCCAGCATGCCTCGG
AGGCTCCCAGCATGCCTCGG
AGGCTCCCAGCATGCCTCGG

CACTTCCCGGCAGGCCATGC
CACTTCCCGGCAGGCCATGC
CATTTCCCAGAAGGCTGTGC
CATTTCCCAGAAGGACGTGC
CGACTCCCGGCAGGCCGTGC

CGGCTCCCACAATGCACCGC
CGGCTCCCACAATGCACCGC
CGGCTCCCACAATGCACCGC
CGGCTCCCACAATGCACCGC
CGGCTCCCACAATGCACCGC

CGGCTCCCACAATGCACCGC
CGGCTCCCACAATGCACCGC
CGGCTCCCACAATGCACCGC
CGGCTCCCACAATGCACCGC
CGGCTCCCACAATGCACCGC

CAGTTCCCAGAAGGCCTTTA
CAGTTCCCAGAAGGCCTTTA
CAGTTCCCATAAGATGCCGA
CAGTTCCCAGAAGACGCCGA
CAGTTCCCAGAAGGCCTTGA

CATCTCCCGTCCTGCTTCGC
CATCTCCCGTCCTGCTTCGC
CATCTCCCGTCCTACCTTGC
CATCTCCCGTCCTACCTTGC
CATTTCCCGTCCTACTTGGC

CAATTCCCACAATCCAGGGC
CAATTCCCACAATCCAGGGC
CAAAGCCCACAAACCTCAGA
CAAATCCCACAATCCTCGGA
CGATTCCCACAATCCTCGGA

CAACTCCCAGCAGGCTGTGC
CAACTCCCAGCAGGCTGTGC
CAACTCCCATTAGGCCTTGC
CAACTCCCATTAGGCCTTGC
CAACTCCCAGCAGGCCATGC

GGCTTCCCAGAGTTCCTGGA
GGCTTCCCAGAGTTCCTGGA
GGTTTCCCAAGGCTGCTGAA
GATTTCCCAAGGCTGCTGGA
GGCTTCCCAGGGCTCCTGGA

CCTTTCCCGGCATGCCAGGC
CCTTTCCCGGCATGCCAGGC
TCTTTCCCAGCGTGCCCCGC
TCTTTCCCAGCGTGCCCCGC
TCTTTCCCGGCGTGCCGCGC

CGCTTCCCAGCATGCGACGG
CGCTTCCCAGCATGCGACGG
CACTACCCAGCATGCAACTG
CACTACCCAGCATGCAACTG
CGCTCCCCAGCATGCAACGC

GACTTCCCAGACTTCCCAGT
GACTTCCCAGACTTCCCAGT
TGTGTGCCAGGCCTCTCCGT
AGCCTCTCCGTCTGCGCAGG
AGCTTTTACGACCTCCCCGT

CGCTTCCCAGCATGCGACGG
CGCTTCCCAGCATGCGACGG
CACTACCCAGCATGCAACTG
CACTACCCAGCATGCAACTG
CGCTCCCCAGCATGCAACGC

TATTATCAATAATGCATTGC
TATTATCAATAATGCATTGC
TATTATCAATAATGCATTGC
GCCCGTCAGCCCGGTAGGGC
TATTATCAATAATGCATTGC

CGATTCCCAGGATGCTCAGC
CGATTCCCAGGATGCTCAGC
CAATTCCCAGGATGCTCAGC
CAATTCCCAGGATGCTCAAC
CAATTCCCAGGATGCTCGGC

CGGCTCCCACAATGCACCGC
CGGCTCCCACAATGCACCGC
CGGCTCCCACAATGCACCGC
CGGCTCCCACAATGCACCGC
CGGCTCCCACAATGCACCGC

CAGCTCCCAGCAGGCACCGC
CAGCTCCCAGCAGGCACCGC
CAGCTCCCGGCAGGCACCGC
CAGCTCCCGGCAGGCACCGC
CAGCTCCCGGCAGGCACCGC

CTACTCCCAGAATGCAGTAC
CTACTCCCAGAATGCAGTAC
CTACTCCCAGAGTGCAGTAC
CAACTCCCAGCGTTCAGTGC
CCACTCCCAGAATGCAGTGC

CAAGTCCCAGCACGCTTCGC
CAAGTCCAAGCACGCTTCGC
CAAATCCCGGCAGGCTGTGT
CAAGTCCCGGCAGGCTGTGT
CAAGTCCCGGCCGGCAGCGC

CAACTCCCGCCGTGCCTTGC
CAACTCCCGCCGTGCCTTGC
CAATTCCCGCCATGCTTTGC
CAATTCCCGCAATGCTTTGC
TAACTCCCGCCGTGCCTTGC

CAGTTCCCAGAAGGCCTTTA
CAGTTCCCAGAAGGCCTTTA
CAGTTCCCATAAGATGCCGA
CAGTTCCCAGAAGACGCCGA
CAGTTCCCAGAAGGCCTTGA

CAAGCCCCACAATGCCGCGC
CAAGCCCCACAATGCCGCGC
CCCGCCCCACAATGCCGCGC
CCCGCCCCATAATGCCGCGC
CAAGCCCCACAATGCCGCGC

CATTTCCCAGGAGGCTCCGC
CATTTCCCAGGAGGCTCCGC
CATTTCCCAGGAGCCTTCGC
CACTTCCCAGAAGCCTTCGC
CATCTCCCAGCAGTCTCGGC

CATTTCCCAGTAGGCAATGG
CATTTCCCAGTAGGCAATGG
CATTTCCCATTAGGCAATTG
CATTTCCCACTAGGCAATTG
CCCCTCCCGGCGGCCCGGCA

AGGCTCCCAGCATGCCTCGG
AGGCTCCCAGCATGCCTCGG
AGGCTCCCAGCATGCCTCGG
AGGCTCCCAGCATGCCTCGG
AGGCTCCCAGCATGCCTCGG

CAATTCCCAGGACGCACCGC
CAATTCCCAGGACGCACCGC
CAACTCCCAGCGTGCACTGC
CAACTCCCAGCGTGCACCGC
CAATTCCCAGGATGCGTGGC

CAGTACCCAGAAGTCATTGC
CAGTACCCAGAAGTCATTGC
CAATGCCCAGATGTCATTGC
CAATGCCCAGAAGTCATTGA
CAGCCCCCAGAAGGCATCGC

TCCGTCCCAACATGCAACGA
TCCGTCCCAACATGCAACGA
TGTATCCCAAAATGCACTGG
TGTATCCCGAAATGCACTGG
TGCATCCCAACATGCAACGG

GACTTCCCAGACTTCCCAGT
GACTTCCCAGACTTCCCAGT
TGTGTGCCAGGCCTCTCCGT
AGCCTCTCCGTCTGCGCAGG
AGCTTTTACGACCTCCCCGT

GACTTCCCAGACTTCCCAGT
GACTTCCCAGACTTCCCAGT
TGTGTGCCAGGCCTCTCCGT
AGCCTCTCCGTCTGCGCAGG
AGCTTTTACGACCTCCCCGT

CAATTCCCAGCAGGTCTTGC
CAATTCCCAGCAGGTCTTGC
CAGTTCCCAGAAGGCTTTGC
CAGTTCCCAGAGGGCTGTGC
CACTTCCCGGCAGGTAGTGC

CAATTTCCATAGTGCTCCGC
CAATTTCCATAGTGCTCCGC
CAATTCCCGTAGTGCTCCAC
CAATTCCCGTAGTGCTCCAC
CAAAGACCGTAGTGCTTCAC

CAACTCCCGCCGTGCCTTGC
CAACTCCCGCCGTGCCTTGC
CAATTCCCGCCATGCTTTGC
CAATTCCCGCAATGCTTTGC
TAACTCCCGCCGTGCCTTGC

AAGCTGCCAGCATCCCTTGC
AAGCCGCCAGCATCCCTTGC
ATGATGCCAGCATCTCCTTC
ATGATGCCAGCATCTCCTCC
AAGCCACCGTCAGCTCCCCC

CATTTCCCAGGAGGCTGCGC
CATTTCCCAGCAGGCTGCGC
CATTTCCCCGATGGCTGCGC
CATTTCCCCGATGGCTGTGT
CATTTCCCAGAAGGCTTTGC
