# Supplementary material for: Correlated Evolution of Positions within Mammalian cis Elements
Source: PLoS One. 2013 Feb 8;8(2):e55521. doi: 10.1371/journal.pone.0055521 (PMC3568137; doi:10.1371/journal.pone.0055521)
Supplement: Text Archive S1 — A compressed/ZIP file archive of all binding site data for the 64 PWMs used in our analysis. The individual files are named per PWM ID, so for instance, “MA0002.hits” corresponds to JASPAR PWM MA0002. This has 333 binding sites, each of length 9. Each binding site is grouped as a set of 5 aligned sequences corresponding to human, chimp, mouse, rat and dog (from first to last). A blank line separates binding sites from each other. (GZ) [file pone.0055521.s004.gz › Hits/MA0090.hits]

CACATTCCTCCG
CACATTCCTCCG
CACATTCCTCAG
CACATTCCTCCG
CACATTCCTCCG

CACATTCCTCGG
CACATTCCTCAG
CCCATTTTGGGG
CCCATTTTGGGG
CACAGTCCTCGG

CACATTCCTCAG
CACATTCCTCAG
CACATTCCTCAA
CACATTCCTCAG
CACATTCCTCAG

CACATTCCACTG
CACATTCCACTG
CCTTCTCCACTG
CCTTCTCCACCG
CTCCTCTCGCCA

TACATTCCTCTG
TACATTCCTCTG
TACATTCCTGTG
TACATTCCTGTG
CACATTCCTCTG

CACATTCCACTG
CACATTCCACTG
CATATCCCATCA
CATATTCCGTTA
CACTTTCCATCA

CACATTCCACTG
CACATTCCACTG
CATATCCCATCA
CATATTCCGTTA
CACTTTCCATCA

CACATTCCACTG
CACATTCCACTG
CATATCCCATCA
CATATTCCGTTA
CACTTTCCATCA

TACATTCCTCAG
TACATTCCTCAG
GACGTTCCTCAG
GACATTCCTCAG
TACATTCCTCAG

CACATTCCTGGG
CACATTCCTGGG
CAAGTTCTTTGG
CAAGTTCTTTGG
CAGGGTCCGCGG

CACATTCCTGGG
CACATTCCTGGG
CACATTCCCAGG
CACATTCTCAGG
CACATTCTTGCA

CACATTCCACAG
CACATTCCACAG
CACATTCCATAG
CACATTCCATAG
CACATTCCACAG

CACATTCCTGGG
CACATTCCTGGG
CACATTCCTGGG
CACATTCCTGGG
CGCATTCCTGGG

CACATTCCACAG
CACATTCCACAG
CACACTCCAAGG
CACACTGCACGG
CACATTCCGAGG

TACATTCCTCAG
TACATTCCTCAG
TACATTCCTCAA
TACATTCCTCAA
TACATTCCTCAG

TACATTCCTCAG
TACATTCCTCAG
TACATTCCTCAA
TACATTCCTCAA
TACATTCCTCAG

TACATTCCTCAG
TACATTCCTGAG
TACATTCCTGAG
TACATCCCTGAG
CAAATTCCTGGG

CACATTCCTGGG
CACATTCCTGGG
CACATTCCCAGG
CACATTCTCAGG
CACATTCTTGCA

CACATTCCACAG
CACATTCCACAG
CACACTCCGTAG
CACATTCCATAG
TACATTCCCCCA

CACATTCCTGAG
CACATTCCTGAG
CACATTCCTGAG
CACATTCCTGAG
CACATGCCGGGG

AACATTCCTCCG
AACATTCCTCCG
AACCTTCCAGGG
AACCTTCCAAGG
AACCTTCCTCCG

CACATTCCTGAG
CACATTCCTGAG
CACATTCCAGCA
CACAGTCCAGTG
TACATTCCTGAG

TACATTCCACTG
TACATTCCACTG
TACGTCCCACCG
TACGTTCCATCG
TACATCCCGTCG

AACATTCCTCCG
AACATTCCTCCG
AACCTTCCAGGG
AACCTTCCAAGG
AACCTTCCTCCG

CACATTCCAGGG
CACATTCCAAGG
CGCATTCCAGAG
CGCATTCCAGAG
CACATTCCAGGG

CACATTCCAGTG
CACATTCCAGTG
CACATTCGAGTG
CACATTCCAGTG
CACATTCCAGTG

CACATTCCTCCC
CACATTCCTCCC
CACGTTCCTCAT
CACATTCCTCGC
CACATTCCTCGC

CACATTCCTCCC
CACATTCCTCCC
CACATTCCTCCC
CACATTCCTCCC
CACATTCCTCCC

GACATTCCTCGG
GACATTCCTCGG
GACATTCCTCGG
GACATTCCTCGG
GACATTCCTCAG

CACATTCCAGGG
CACATTCCAGGG
CACTCTTCAAGG
CACTCTTCGGGG
CCGACTCGAGGG

CACATTCCTCCC
CACATTCCTCCC
CACATTCCTCCT
CACATTCCTCCT
TACATTCCTCCC

CACATTCCTCCC
CACATTCCTCCC
CACATTCCTCCC
CACATTCCTCCC
CACATTCCTCCC

CACATTCCTCCC
CACATTCCTCCC
CCTACTCTTCTA
CCCATTCTTCTC
CACACTCCCTAC

CACATTCCTCCT
CACATTCCTCCT
CACAGTGACCCT
CACAGTGACCTT
CATATTGCCCCT

CACATTCCTCCC
CACATTCCTCCC
CACCATCCTCAC
CACAATTCTCAC
CAACTGGCCCTC

CACATTCCTCCT
CACATTCCTCCT
CACATTGCCCCT
CAGATTCCTCCC
TAGTTTCCTTCT

CACATTCCTCCC
CACATTCCTCCC
CACATTCCTCCC
CACATTCCTCCC
CACATTCCTCCC

CACATTCCTCCT
CACATTCCTCCT
CACAGTGACCCT
CACAGTGACCTT
CATATTGCCCCT

CACATTCCTCCC
CACATTCCTCCC
CACATTCCTCCC
CACATTCCTCCC
CACATTCCTCCC

CACATTCCAGAG
CACATTCCAGAG
CACATTCCATAG
CACATTCCCTAG
CACATTCCAGAG

TACATTCCTGAG
TACATTCCTGAG
TACATTCCTGAG
TACATTCCTGAG
CACATTCCTGAG

CACATTCCTCGC
CACATTCCTCGC
CACATTCCTCTC
CACATTCCTCTC
CACATTCCTCAC

GACATTCCTCAG
GACATTCCTCAG
GACATTCCTCAG
GACATTCCTCAG
GACATTCCTCAG

CACATTCCTCTT
CACATTCCTCTT
AATATTCCTCTT
AACATTCCTCTT
AACATTCCTATT

CGCATTCCTCTG
CGCATTCCTCTA
TGCATTCCTCTG
TGCGTTCCTCTG
CGCATTCCTCTG

GACATTCCACCG
GACATTCCACCG
GACATTCTTCTG
GACATTCTTCTG
GACATTCCACTG

TACATTCCTGAG
TACATTCCTGAG
TACATTCCTGAG
TACATTCCTGAG
CACATTCCTGAG

CACATTCCTCTT
CACATTCCTCTT
AATATTCCTCTT
AACATTCCTCTT
AACATTCCTATT

AACATTCCTCAG
AACATTCCTCAG
TGAATTTCTCAA
TGAATTTCTCAA
ATTATTCCTTGA

CACATTCCTATG
CGCATTCCTACG
CACAATCCTCCT
CACAGTCCTCCT
CACATTCCTACT

GACATTCCTCAG
GACATTCCTCAG
GGCATTCCTCTG
GGCATTCCTCTG
GACATTCTTCAG

TACATTCCTGAG
TACATTCCTGAG
TGCTTTCTTTGA
TGCTTTCTTTGA
TAAATTTCTTAG

GACATTCCTCAG
GACATTCCTCAG
GACATTCCTCAG
GACATTCCTCAG
GACATTCCTCAG

CACATTCCTCTT
CACATTCCTCTT
AATATTCCTCTT
AACATTCCTCTT
AACATTCCTATT

CACATTCCTCGT
CACATTCCTCAT
TGCGTTGCTCAT
CGCGTTGCTCAC
CACATTCCTCGT

AACATTCCTCAG
AACATTCCTCAG
TGAATTTCTCAA
TGAATTTCTCAA
ATTATTCCTTGA

AACATTCCTCAG
AACATTCCTCAG
AACATTCCTTAG
AACATTCCTTAG
AACATTCCTTAG

CACATTCCTCTC
CACATTCCTCTC
CACATTCCTCGC
CACATTCCTCAC
CACATTCCTCTC

TACATTCCTCCC
TACATTCCTCCC
GGCATTCCTCTT
AGCATTCCTCTT
GACATTCCTCTC

CACATTCCCCTG
CACATTCCCCTG
CACCTTCTGTTA
CACTTTCTGTTA
CACATTCCTGTG

CACATTCCTTTG
CACATTCCTTTG
CACATTCCTTTG
CTCATTCCTTTG
TACATTCCTTTG

CACATTCCACCT
CACATTCCACCT
TTCATTCCGCCT
TTCATTCCTCCT
CTCATTCCACCT

CACATTCCCCGG
CACATTCCCCGG
CACGTTTGCCGG
CACGTTTGCCGG
CACATTCCCCGG

CACATTCCACCT
CACATTCCACCT
CACATTCCACCT
CACATTCCACCT
CACATTCCACCT

CACATTCCTCAT
CAGATTCCTCAT
CTGAGTCCCCTT
CTGAGTCTCCAT
CTGATTCCCTAT

CACATTCCTTTG
CACATTCCTTCG
CGCATTCCTTGG
CGCATTCCTTGG
CACACTCCTTCG

TACATTCCTCCC
TACATTCCTCCC
TCTGTTCATTGG
TCTGATCCTCAG
CCTGTTCCTCTG

GACATTCCTGCG
GACATTCCTGCG
AACATTCCTTCG
AACATTCCTTCG
GACATTCCTGCG

CACATTCCTCAT
CAGATTCCTCAT
CTGAGTCCCCTT
CTGAGTCTCCAT
CTGATTCCCTAT

CACATTCCTTGG
CACATTCCTTGG
CACATTCCTTGG
CACATTCCTTGG
GAGGTTCTTTGG

CACATTCCACCC
CACATTCCACCC
CACATTCCGCCT
CACATTCCGCCT
CACATTCCGCCT

CACATTCCTTGG
CACATTCCTTGG
CACACGCCTTGG
CACACGCCTTGG
TACATGCATTGG

CACATTCCTCAT
CACATTCCTCAT
CACTTTCCCTGT
CACTTTCCCTGT
CCCATTCCCTAC

CACATTCCACCT
CACATTCCACCT
CACATTCCACCT
CACATTCCACCT
CACATTCCACCT

GACATTCCACAG
GACATTCCACAG
GATATCCCACCG
GGCATCACACCG
GACATTGCACAG

GACATTCCACAG
GAAATTCCACAG
GACATTCCACAG
GACATTCCACAG
GACATTCCACAG

CACATTCCTGCC
CACATTCCTGCC
CACATTCCTGCC
CACATTCCTGCC
CACATTCCTGCC

GACATTCCTGGG
GACATTCCTGGG
ACCATTCCTGGG
ACCCTTCCTGGG
AACATTCCTAGG

CACATTCCACTC
CACATTCCACTC
CTGAGTCTGATC
CTGAGTCTGATT
CTGATGCTGGGC

CGCATTCCTGCG
CGCATTCCTGCG
TTCACAAACGAG
CACACACCAGCG
GTTGTTCCCACG

CACATTCCTGCT
CACATTCCTGCT
TCCCTGTTTGTT
TCCATGTTTGTA
CGCATTGTGCTC

CACATTCCTCTA
CACATTCCTCTA
GAGTGTTCCCCA
GAGTATTCCCTA
GAAATGCCCCTA

CACATTCCCCAG
CACATTCCCCAG
CACTTTCCCAAT
CATTTCCCCACT
CACAGTCCCCGG

CACATTCCACTC
CACATTCCACTC
CACATTTCATTC
CACATTTCATTC
CACATTCCGCCC

AACATTCCTGGG
AACATTCCTGGG
AACATTTCTGGG
AACACTTCTGGG
AACATTCCTGGG

AACATTCCTGGG
AACATTCCTGGG
GAAACTCCACGG
GAAACTCCACGG
GAAACTCCTAAG

CACATTCCCCAG
CACATTCCCCAG
TACACTTCCCAG
TACACTTCCCAG
CACATTCCCCAG

CACATTCCACGC
CACATTCCACGC
CACATTCCACAT
CACATTCCACAC
CACATTCCACAC

CACATTCCCCAG
CACATTCCCCAG
TACACTTCCCAG
TACACTTCCCAG
CACATTCCCCAG

CACATTCCCCAG
CACATTCCCCAG
CACTTTCCTCAG
CACTTTCCTCAG
CACGTTCCCCGG

GACATTCCACAG
GACATTCCACAG
AACATTCCACAG
AACATTCCACAG
GACATTCCACAG

GACATTCCACAG
GACATTCCACAG
GATATCCCACCG
GGCATCACACCG
GACATTGCACAG

AACATTCCTGGG
AACATTCCTGGG
GACATTCCTGGG
AACATTCCTGGG
AACATTCCTGGG

CACATTCCTGCC
CACATTCCTGCC
CACATTCCTGTC
CACATTCCTGTC
GGCAGCCCGAGC

CACATTCCCCAG
CACATTCCCCAG
TACAATGCCCAG
TACAATGCCCAA
CACATCCCCCAG

AACATTCCTGGG
AACATTCCTGGG
GACATTCCTGGG
AACATTCCTGGG
AACATTCCTGGG

AACATTCCTGGG
AACATTCCTGGG
GACATTCCTGGG
AACATTCCTGGG
AACATTCCTGGG

AACATTCCTGGG
AACATTCCTGGG
GACATTCCTGGG
AACATTCCTGGG
AACATTCCTGGG

AACATTCCTGGG
AACATTCCTGGG
AACATTTCTGGA
AACATTTCTGGG
AACCTCTCCGGG

TACATTCCTCTC
TACATTCCTCTC
TACATTCCTCTC
TACATTCCTCTC
TACATTCCTCTC

CGCATTCCTGCG
CGCATTCCTGCG
TTCACAAACGAG
CACACACCAGCG
GTTGTTCCCACG

CACATTCCAATG
CACATTCCAATG
TACATCTGTACA
TTCATCTGCACA
CACATCCCAGTG

AACATTCCTGGG
AACATTCCTGGG
GACATTCCTGGG
AACATTCCTGGG
AACATTCCTGGG

CACATTCCCCAG
CACATTCCCCAG
TACAATGCCCAG
TACAATGCCCAA
CACATCCCCCAG

AACATTCCTGGG
AACATTCCTGGG
GAAACTCCACGG
GAAACTCCACGG
GAAACTCCTAAG

CACATTCCTGCC
CACATTCCTGCC
CACATCCCTACC
CACATCCCTGCC
CGCATTCCTGTT

TACATTCCAGAG
TACATTCCAGAG
TACATTCCAGAG
TACATTCCAGAG
TACATTCCAGAG

CACATTCCCCAG
CACATTCCCCAG
TACAATGCCCAG
TACAATGCCCAA
CACATCCCCCAG

GACATTCCACAG
GACATTCCACAG
AACATTCCACAG
AACATTCCACAG
GACATTCCACAG

CACATTCCCCAG
CACATTCCCCAG
TACAATGCCCAG
TACAATGCCCAA
CACATCCCCCAG

GACATTCCACAG
GACATTCCACAG
GATATCCCACCG
GGCATCACACCG
GACATTGCACAG

AACATTCCTGGG
AACATTCCTGGG
GACATTCCTGGG
AACATTCCTGGG
AACATTCCTGGG

TACATTCCAGAG
TACATTCCAGAG
TACATCCCTGAG
TACATCCCCGAG
TATATCCCAGAG

TACATTCCTAAG
TACATTCCTAAG
CACATTCCTAAT
TACATTCCTAAT
TGCATTCCTAAA

CGCATTCCTGTG
CGCATTCCTGTG
CACATTCCTGTG
TACATTCCTGTG
CGCATTCCTGTG

TACATTCCACCC
TACTTTCCACCC
TACCTTCTAGCA
TACCGTCTATCC
TACTTTTCATCC

TGCATTCCACCG
TCCATTCCGCCG
TTGTCCCCACCC
TTCATCCCGCCA
TTTATTCCATCA

CACATTCCCGCG
CACATTCCCGCG
CGTAAGTTCGTT
CGTATGTTCGTA
CAAGTCCCAGCA

CCCATTCCTCTG
CCCATTCCTCTG
CCTGTTCCCGCT
CCCTATCGGCTG
CCTATTCCTAAG

CACATTCCACAC
CACATTCCACAC
TACATTCTACAC
AACATTCCACAC
CACATTCCACAC

CACATTCCTGTC
CACATTCCTGTC
CACACTCCTGTC
AACAATTCTGTC
CACGCTCCTGTC

TGCATTCCACCG
TCCATTCCGCCG
TTGTCCCCACCC
TTCATCCCGCCA
TTTATTCCATCA

CACATTCCAAAG
CGCATTCCAAAG
TACATTCCAAAG
TACATTCCAAAG
CACATTCCAAAG

TGCATTCCACCG
TCCATTCCGCCG
TTGTCCCCACCC
TTCATCCCGCCA
TTTATTCCATCA

CCCATTCCTCTG
CCCATTCCTCTG
CCTGTTCCCGCT
CCCTATCGGCTG
CCTATTCCTAAG

CACATTCCAAAG
CACATTCCAAAG
TAGACTCTAAGG
TAGACTCCCAGG
CACATTTCAACA

CACATTCCACCA
CACATTCCACCA
CACAGTCTGCTG
CGTTTCCCACCA
CTCAGCCCACCA

TGCATTCCACCG
TCCATTCCGCCG
TTGTCCCCACCC
TTCATCCCGCCA
TTTATTCCATCA

GACATTCCTGAG
GACATTCCTGAG
AGCGTGCCTGAG
GACTATTCTAAG
GGCATTCCTGAG

TACATTCCTTGG
TACATTCCTTGG
TGCATTCCTTGG
TGCATTCCTTGA
TACATTCCTTGG

CTCATTCCTCTG
CTCATTCCTCTG
CTGGTTCCTTTG
TAGGTTCCTTTG
CTGGCTCCCCTG

GACATTCCTGAG
GACATTCCTGAG
AGCGTGCCTGAG
GACTATTCTAAG
GGCATTCCTGAG

CACATTCCACAT
CACATTCCACAT
CACAGTCCACGT
CATATTCTACCT
CATATTCCACAT

CACATTCCTCAA
CACATTCCTCAA
AACGATTCTAAA
AGCTATCCTAAA
AACGACCCTAAG

CCCATTCCTCTG
CCCATTCCTCTG
ACCACCCTTCTG
GACACTCTTCTG
CCCATCTTTCTG

TGCATTCCTCAG
TGCATTCCTCAG
CTTACTCCCCAG
TGCATTCCCCAG
TGCATTCCTCAG

GACATTCCTGAG
GACATTCCTGAG
GACATTCCTGAG
GACATTCCTGAG
GACATTCCTGAG

CACATTCCTGGC
CACATTCCTGGC
CACATTCCTGGC
CACATTCCTGGC
CACATTCCTGGC

CTCATTCCTCTG
CTCATTCCTCTG
CTCATTCCTCTG
CTCATTCCTCTG
CTCATTCCTCTG

TGCATTCCACCG
TCCATTCCGCCG
TTGTCCCCACCC
TTCATCCCGCCA
TTTATTCCATCA

CACATTCCACAC
CACATTCCACAC
TACATTCTACAC
AACATTCCACAC
CACATTCCACAC

CACATTCCCGCG
CACATTCCCGCG
CGTAAGTTCGTT
CGTATGTTCGTA
CAAGTCCCAGCA

CACATTCCTGCA
CACATTCCTGCA
TACATTCCTGCA
TGCATCCCCGAG
CGCGTTCCTGCA

CTCATTCCACCG
CTCATTCCACCG
TTCATTCCACAG
CTCATTCCACAG
CCCCCTCCCCCG

GACATTCCAGTG
GACATTCCAGTG
GACATTCCAGGG
GACATTCCAGGG
GACATTCCAGGG

CTCATTCCTCAG
CTCATTCCTCAG
CTCATTCCTCAG
CTCATTCCTCAG
CTCATTCCTCAG

TACATTCCAAGG
TACATTCCAAGG
CACATTCCGAGG
CACATTCCGAGG
CACATTCCAAAG

CACATTCCAGCT
CACATTCCAGCT
CACATTCCAACC
CACATTCCAACC
CACATTCCAGCC

CTCATTCCTCAG
CTCATTCCTCAG
CTCCTTCCTGAA
CTCCTTCCTGAA
CTCTTTTCTTAG

AACATTCCAGTG
AACATTCCAGTG
AATATTGCAGTG
ACTATTCCAGTG
AATATGTTAGTT

CACATTCCTGCA
CACATTCCTGCA
TGCATTCTCGTA
TGCATTCTCGTA
TGCATTCCTGTA

CACATTCCAGCC
CACATTCCAGCC
CACACTGCAGTC
CACACTGCAGTC
CATATTGGAGCC

TACATTCCACTC
TACATTCCACTC
CACGTCCTGCTC
CACGTCCTACTC
CACGCCTCGCTC

AACATTCCAGGG
AACATTCCAGGG
AACATTCCATGG
AACATTCCATGG
AATATTCTGTGG

CACATTCTTCTG
CACATTCTTCTG
CGCATTCTTCTG
CACATTCTTCTG
CGCATTCTTCTG

CGCATTCCTGAG
CGCATTCCTGAG
CGCATTCCTCAG
CGCATTCCTCAG
CGCATTCCTGAG

CGCATTCCAGCG
CGCATTCCAGCG
CGCATTCCGATG
CGCATTCTGATG
CGCATTCCTATG

GACATTCCTCCT
GACATTCCTCCT
GAGGGTCTCCTT
GAGGGTCCCCTT
GACGGTCGTCCT

GACATTCCAGGG
GACATTCCAGGG
GACATTCCAGGG
GACATTCCAGGG
GACATTCCAGGG

GACATTCCTCCT
GACATTCCTCCT
CACATTACCTCT
CATATTACCTCT
GGCCATCCTTCT

GACATTCCAGTG
GACATTCCAGTG
GACATTCCAGAG
GGCATTCCAGAG
GATGTTCCAGCA

CTCATTCCTCAG
CTCATTCCTCAG
CTCATTCCTCAG
CTCATTCCTCAG
CTCATTCCTCAG

CGCATTCCTGAG
CGCATTCCTGAG
AGATCTCCTGAG
AGAGCTCCTGAG
CACATTCTTGAG

TACATTCCACTT
TACATTCCACTT
CACATTCCACTT
CACATTCCGCTT
CACATCCCATTT

CACATTCCCGGG
CACATTCCCGGG
CACATTCCTGGG
CACATTCCTGGG
CACATTCCTGGG

CACATTCTTCTG
CACATTCTTCTG
CGCATTCTTCTG
CACATTCTTCTG
CGCATTCTTCTG

TACATTCCTGCT
TACATTCCTGCT
CACGATCCTGCT
CACGATCCTGCT
CGCGTTCCTGCT

CACATTCCGGTG
CACATTCCGGTG
CGCGTTCCACCG
CAAGTTCCACGG
CACGTTCCGGAG

AACATTCCAGAG
AACATTCCAGAG
AACGCTCCAGAG
AACGCTCTGGAG
AGCATTCCAGAG

TTCATTCCTCTG
TTCATTCCTCTG
CTCATTCCGCTG
CTCATTCCGCTG
CTCATTCCGCTG

CACAATCCTCCG
CACAATCCTCCG
CACAATCCTCCG
CACAATCCTTCG
CACAATCCTCCG

CACACTCCTCCG
CACACTCCTCCG
CTCGCTCCTGCG
CACACTCCTGCG
CACACTCCTCCG

AACATTCCTCGT
AACATTCCTCGT
AACACTCCTGGT
AACACTCCTCGT
ATCGTTCCTCGT

AACATTCCTCTT
AACATTCCTCTT
AACATTCCTCCT
AGCATTCCTCCT
AAGAATGTTCTT

AACATTCCTCTC
AACATTCCTCTC
AACATTCCTCTT
AACATTCCTCTT
AGCATTCCTCCC

CACATTCTTCAG
CACATTCTTCTG
CCCGTGCTCTGG
CCCGTGCTCTGG
CACATTCTCCTG

CACAATCCTCCG
CACAATCCTCCG
CACAATCCTCCG
CACAATCCTTCG
CACAATCCTCCG

CACAATCCTCCG
CACAATCCTCCG
CACAGTGCTCCG
CACAGTGCTCCG
CACAATCCTCCA

CGCATTCCTCCC
CGCATTCCTCCC
CGCATTCCACCC
CGCATTCCACCC
CGCATTCCTCCC

CACATTCTTCAG
CACATTCTTCTG
CCCGTGCTCTGG
CCCGTGCTCTGG
CACATTCTCCTG

TACATTCCTGTC
TACATTCCTGTC
TGGGTTCCTGTC
CCGGTTCCTGCC
TATATTCCTGCC

CTCATTCCACTG
CTCATTCCACTG
CTCATTCCACTA
CTCATTCCACTA
CTCATTCCGTTG

CTCATTCCACGG
CTCATTCCACGG
CTCATTCCGGGG
CTCATTCCGGGG
CTCATTCCGGGG

CACATTCGTCGG
CACATTCGTCGG
CCTGTTTATTGA
CCTATTGGTCTT
CATGTTCCTCGG

CGCATTCCTCCC
CGCATTCCTCCC
CACATTCCTCCC
CGCATTCCTCCC
TGCATTCCTCCC

TCCATTCCTCTG
TCCATTCCTCTG
TCCATTTATTTC
TCCATTTATTTC
TTCATTCATTTC

AACATTCCAGAG
AACATTCCAGAG
AACGCTCCAGAG
AACGCTCTGGAG
AGCATTCCAGAG

CAAATTCCTCCG
CAAATTCCTCTG
CAAATTCCTCCG
CAAATTCCTCCG
CAAATTCCTCCG

CTCATTCCACGG
CTCATTCCACGG
CTCATTCCGGGG
CTCATTCCGGGG
CTCATTCCGGGG

GACATTCCTCTT
GACATTCCTCTT
GACCGCATTCAT
GAAAGCATTAAT
GGAGGCCTCCCC

CACATTCCTACT
CACATTCCTACT
CACACTACTGCT
CACACTACTGCT
TACATCCTCACT

GACATTCCTCGC
GACATTCCTCGC
GACATTCCTCAC
GACATTCCTCGC
GACATTCCTTGC

CACCTTCCTCCG
CACCTTCCTCCG
CATCTTTCTCTA
CATCTTTCTCTA
CGCCTTTCTCAA

AACATTCCAGAG
AACATTCCAGAG
AACGCTCCAGAG
AACGCTCTGGAG
AGCATTCCAGAG

CACATTCCAGGC
CACATTCCAGGC
GACATTCCAGGC
GACATTCCAGGC
GACATTCCAGGG

CACACTCCTCCG
CACACTCCTCGG
GGTGCATCTCTG
AGTGCCTCTCTG
CGTATCCCTCGG

GACATTCCTCTC
GACATTCCTCTC
GACATTCCTCTC
GACATTCCTCTC
GACATTCCTCCC

CACATTCTTCAG
CACATTCTTCTG
CCCGTGCTCTGG
CCCGTGCTCTGG
CACATTCTCCTG

CACAATCCTCCG
CACAATCCTCCG
CACAGTGCTCCG
CACAGTGCTCCG
CACAATCCTCCA

CACATTCATCTG
CACATTCATCTG
CACATTCACCTG
CACATTCACCTG
CACACCGGCCCG

CACATTCGTCGG
CACATTCGTCGG
CCTGTTTATTGA
CCTATTGGTCTT
CATGTTCCTCGG

CACAATCCTCCG
CACAATCCTCCG
CAGAATCCTACG
CAGAACCCTACG
CACAATCCTCTG

AGCATTCCTCTG
AGCATTCCTCCG
TGCGTTCCTCTG
TGCATTCCTCTG
AGCATCTCTCGA

CACATTCCTACT
CACATTCCTACT
CACGTTCCTTCC
CACGTTCCTTCC
CACATTCCTCCC

GACATTCCTCTC
GACATTCCTCTC
GACATTTCTCTC
GACATTTCTCTC
GACATTCCTCTT

TACATTCCTGTC
TACATTCCTGTC
TGGGTTCCTGTC
CCGGTTCCTGCC
TATATTCCTGCC

AACATTCCAGAG
AACATTCCAGAG
AACGCTCCAGAG
AACGCTCTGGAG
AGCATTCCAGAG

CGCATTCCTCCC
CGCATTCCTCCC
CGCATTCCTTCC
CGCATTCCTTCC
CGCATTCCTACC

CTCATTCCACGG
CTCATTCCACGG
CTCATTCCGGGG
CTCATTCCGGGG
CTCATTCCGGGG

CTCATTCCACGG
CTCATTCCACGG
CTCATTCCGGGG
CTCATTCCGGGG
CTCATTCCGGGG

AGCATTCCTCTG
AGCATTCCTCCG
TGCGTTCCTCTG
TGCATTCCTCTG
AGCATCTCTCGA

CACATTCCAGGC
CACATTCCAGGC
CACATTCCGGGC
CACATTCCGGGC
CACATTCGGGGC

TGCATTCCTGTG
TGCATTCCTGTG
TTTATTCCTGCA
TCTATTCCTATA
TTAATTCTTCTA

TACATTCCAAAG
TACATTCCAGAG
TACATCCTCACT
TCCATCCTAACT
TACATTCTAGTA

TTCATTCCTCTG
TTCATTCCTCTG
TCCATTCCTCTG
TCCATTCCTCTG
TCCATTCCTTTG

TCCATTCCTCTG
TCCATTCCTCTG
TCCATTTATTTC
TCCATTTATTTC
TTCATTCATTTC

GACATTCCTAGG
GACATTCCTAGG
AGCAGGCTCAGG
AGCAGGTTCAGG
CCCAGCCTCAGG

TGCATTCCTGGG
TGCATTCCTGGG
AGCATTCCTGAG
AGCATTCCTGAG
GGCATCCCTGGG

TGCATTCCACAG
TGCATTCCACAG
TGTCTTACATTG
TGTGTTATATTA
TACATCCCATTG

CACATTCCAGTC
CACATTCCAGTC
CACATTCCAGTC
CACATTCCAGTC
CACATTCCAGTC

GACATTCCAGAG
GACATTCCAGAG
AAAATGCCAGAG
AAAATGCCAGAA
GTAATTTCAGAG

AACATTCCAGAG
AACATTCCAGAG
AACGCTCCAGAG
AACGCTCTGGAG
AGCATTCCAGAG

CACAATCCTCCG
CACAATCCTCCG
CACAATCCTCCG
CACAATCCTTCG
CACAATCCTCCG

AACATTCCAGAG
AACATTCCAGAG
AGCATTCCAGAG
AGCATTCCAGAG
AGCATTCCAGAG

CTCATTCCACGG
CTCATTCCACGG
CTCATTCCGGGG
CTCATTCCGGGG
CTCATTCCGGGG

TGCATTCCACAG
TGCATTCCACAG
TGCAGGGTGCAG
TGCAGGGTGCAG
TGCATGCCACAG

AACATTCCTCTT
AACATTCCTCTT
AACATTCCTCCT
AGCATTCCTCCT
AAGAATGTTCTT

CACATTCCACAA
CACATTCCACAA
CATGCCCCACGT
CATGCCCCACGT
CGCCTCTGACAG

CAAATTCCTCCG
CAAATTCCTCTG
CAAATTCCTCCG
CAAATTCCTCCG
CAAATTCCTCCG

GACATTCCAGAG
GACATTCCAGAG
AAAATGCCAGAG
AAAATGCCAGAA
GTAATTTCAGAG

TGCATTCCTGTG
TGCATTCCTGTG
TGCATTCCTGTG
TGCATTCCTGTG
TGCATTCCTGCG

TCCATTCCTCTG
TCCATTCCTCTG
TCCATTCTTGTG
TCCATTCTTCTG
CCCGCTGCTCGG

TACATTCCTGTT
TACATTCCTGTT
TACATTTCTGAT
TAAATTTCTGAT
TACATTCCTGTT

CACAGTCCTCCG
CACAGTCCTCCG
CACAGCCCTGCG
CACAGCCCTGCG
CACAGTCCTCCG

GACATTCCAGAG
GACATTCCAGAG
AAAATGCCAGAG
AAAATGCCAGAA
GTAATTTCAGAG

TCCATTCCTCTG
TCCATTCCTCTG
TCCATTTATTTC
TCCATTTATTTC
TTCATTCATTTC

TACATTCCTGTT
TACATTCCTGTT
TATATCTCCATT
TATATTCCTGTT
TACATTCTCATT

AACATTCCAGAG
AACATTCCAGAG
AACGCTCCAGAG
AACGCTCTGGAG
AGCATTCCAGAG

CACATTCGTCGG
CACATTCGTCGG
CCTGTTTATTGA
CCTATTGGTCTT
CATGTTCCTCGG

CACTTTCCTCTG
CACTTTCCTCTG
TGGTTTCCTCTG
TGGTTCCCTCTG
TGCTTTCCTCTG

CGCATTCCTTCG
CGCATTCCTTCG
CACATTCCTTTG
CACATTCCTTTG
TGCATTCCTTCG

AACATTCCTTTG
AACATTCCTTTG
AACTTTCCTTTG
AGCCTTCCCTTG
AATTTTCCTTTG

CACATTCTACTG
CACATTCTACTG
TTTCTACTACTG
TTTCTACTACTG
TACATCCAACTG

AACATTCCAACG
AACATTCCAACG
AACCAACCAATG
AACCAACCAATG
AACCAACAACTG

CACATTCCTAGC
CACATTCCTAGC
CACATTCCTGGT
CACATTCCTAGT
CACATTCCTAGC

CAGATTCCTCTG
CAGATTCCTCTG
CAGATTATTTTG
CAGATTATTTTG
TTCATTCTTTTG

AACATTCCCCGG
AACATTCCCGGG
AGTTTCAGCCGG
AGTTTCAGCGGG
AATTTCCGCGAG

CGCATTCCTAGG
CGCATTCCTAGG
CGCACTGCGCCC
CGCACTAGGCCC
CGCATTCCGACA

CACATTCCTTCC
CACATTCCTTCC
CACATTCCTTCT
CACATTCCTTCT
CACATTCCTTCT

CACAGTCCTCTG
CACAGTCCTCTG
CACAATCCTCTG
CACAATCCTCTG
TGAGGTCCTTTG

CCCATTCCACAG
CCCATTCCACAG
TCCACTCTGTAA
CGCTTCCTGCAT
CCTATTTTGTAG

CAGATTCCTCTG
CAGATTCCTCTG
CACATTCCCCTT
CAGGGTCTCCTT
TAAATTCTCCTA

CAGATTCCTCTG
CAGATTCCTCTG
CAGATTTCTCCA
GAGATTTCTCCA
CAGATTCTTCTG

CACATTCCAGCA
CACATTCCAGCA
CACATTCCAGCG
CACATTCCAGCA
CACATTCCAGCC

CCCATTCCACAG
CCCATTCCACAG
CTAAGGCCATAG
CTACTACTAAGG
CCTATTGTACAG

CACATTCCAGAT
CACATTCCAGAT
TACACTCCAGGT
TACACTCCAGGT
CACATTCCAGAT

CACATTCCTTCC
CACATTCCTTCC
CACATTCCTTCT
CACATTCCTTCT
CACATTCCTTCT

CACATTCCTAGC
CACATTCCTAGC
CACATTCCTAAT
CACATTCCTAAT
CACATTCCTAGT

CCCATTCCACAG
CCCATTCCACAG
CTAAGGCCATAG
CTACTACTAAGG
CCTATTGTACAG

CACCTTCCTCTG
CACCTTCCTCTG
CACCTTCCTCCT
CACCTTCCCCTT
TGTCTTCCTCAG

CAGATTCCTCGG
CAGATTCCTCGG
CAGATTCCTAGA
CAGATTCCTAGG
CGTCTTCCTGGG

CACATTCCGCCC
CACATTCCGCCC
CAGATTCCACCC
CAGATTCCACCC
CAGATTCCTCCC

CGCATTCCTAGG
CGCATTCCTAGG
CGCACTGCGCCC
CGCACTAGGCCC
CGCATTCCGACA

CTCATTCCTGGG
CTCATTCCTGGG
CTCATGCACAGG
TTCATCCACAGG
CTTATCCCTTGG

CACATTCCGCCT
CACATTCCGCCT
CACATTCCGCTT
CACATTCCGCTT
CACATTCCGCCT

CGCATTCCAGAG
CGCATTCCAGAG
TGCATCCGACAG
TGCATCCGACAG
GGCCTTCCAGAA

CCCATTCCACAG
CCCATTCCACAG
TCCAGGCCACAG
TCCAGGCCACAG
TCCATTCCACAG

CACATTCATCAG
CACATTGATCAG
CCCACACACCAA
CTCATACATCAA
GACGTTTTTTAA

CGCATTCCTCTC
CGCATTCCTTTC
CGCGTTCCCTTC
CGCGTTCCCTTC
CGCGTTCTTCTC

CACTTTCCTCGG
CACTTTCCTCGG
CGCCTTTCTGGA
CGCCTTTCTGGG
CACTTTACTGGG

AGCATTCCACCG
AGCATTCCACCG
AACATTCCTCCA
AACATTCCTCCA
GGCTTCCTACCA

CACATGCCTCTG
CACATGCCTCTG
CACATGCCTCTG
CACATGCCTCTG
CACATGCCTCTG

CCCATTCCACAG
CCCATTCCACAG
TCCAGGCCACAG
TCCAGGCCACAG
TCCATTCCACAG

CACATTGCTCTG
CACATTGCTCTG
CAGTTTGCTTCG
CAGTTTGCTTCG
CAGGTTGCTCTG

GGCATTCCTCAG
GGCATTCCTCAG
AGCATCCATCGG
CGCATCCATCGG
GGCATTCCTCAG

TGCATTCCTGAG
TGCATTCCTGGG
TGTGTTTCTGGG
TGTGTTTCTGGG
CGCATTTCTGGG

CGCATTCCCCCG
CGCATTCCCCCG
CGCATTCCCCCG
CGCATTCCCCCG
CGCATTCCCCCG

CGCATTCCTCGT
CGCATTCCTCGT
TGCATTCCTCAC
TGCATTCCTCAC
CGCATTCCTCGC

CACAATCCTCGG
CACAATCCTCGG
CACAGGAGCCTG
CACAGGAGCCTG
CGCAATCCCGGG

CGCATTCCTAGG
CGCATTCCTAGG
CGCACTGCGCCC
CGCACTAGGCCC
CGCATTCCGACA

CACTTTCCTCTG
CACTTTCCTCTG
CACTCTCCGCTA
CACTTTCCGCTG
CACATTCCCCTG

CCCATTCCACAG
CCCATTCCACAG
CTAAGGCCATAG
CTACTACTAAGG
CCTATTGTACAG
