# Supplementary material for: Correlated Evolution of Positions within Mammalian cis Elements
Source: PLoS One. 2013 Feb 8;8(2):e55521. doi: 10.1371/journal.pone.0055521 (PMC3568137; doi:10.1371/journal.pone.0055521)
Supplement: Text Archive S1 — A compressed/ZIP file archive of all binding site data for the 64 PWMs used in our analysis. The individual files are named per PWM ID, so for instance, “MA0002.hits” corresponds to JASPAR PWM MA0002. This has 333 binding sites, each of length 9. Each binding site is grouped as a set of 5 aligned sequences corresponding to human, chimp, mouse, rat and dog (from first to last). A blank line separates binding sites from each other. (GZ) [file pone.0055521.s004.gz › Hits/MA0091.hits]

AGACCATCTGGT
AGACCATCTGGT
AGACCATCTGGT
AGACCATCTGGT
AGACCATCTGGT

TGACCATCTGGT
TGACCATCTGGT
GAGCCTTCTGCC
GAGCCTTCTGCC
TGACCTTCTGCT

TGACCATCTGGT
TGGCCATCTGGT
TGACCATCTAGT
TGACCATCTAGA
TGTCTGTCTGGT

AGAACATCTGGT
AGAACATCTGGT
AGATCATCTGGT
AGACCATCTGGT
GGAACCTCTGGT

GGACCATCTGGT
GGACCATCTGGT
GAGGAATCCATT
GAGGAATCCGTT
GGGGGGCTCTGG

GGACCATCTGGT
GGACCATCTGGT
GGACCATTTGGT
GGACCATCTGGT
GGACCATCTGGT

TGAACATCTGTT
TGAACATCTGTT
AGAGCTCCAGCT
AGAGCTCCAGTT
GGAACATCTGTG

GGAACATCTGTT
GGAACATCTGTT
GGATCATCTGTT
GGATCATCTGTT
GGACCATCTGTT

CCACCATCTGTT
CCACCATCTGTT
CCACCATCTGTT
CCACCATCTGTT
CCACCATCTGTT

CCACCATCTGTT
CCACCATCTGTT
CCACCATGTGTT
CCACCATGTGTC
CCACCCTGTGGT

ACACCATCTGTT
ACACCATCTGTT
CCTCCATCTGTT
ACGTCATCTGTT
ACTCCATCTGTT

AAACCATCTGTT
AAACCATCTGTT
AAACCATCTATT
AAACCATCTATT
AGACCATCTATT

CTACCATCTGTT
CTACCATCTGTT
CTACCATCTGGT
CCACCATCTGGT
CTACCATCTGCT

CTACCATCTGTT
CTACCATCTGTT
CTACCATCTGGT
CCACCATCTGGT
CTACCATCTGCT

ACAACATCTGTT
ACAACATCTGTT
ACACGATCTCTT
ACACGATCTGTT
ACACCATATGTT

ACAACATCTGTT
ACAACATCTGTT
ACACGATCTCTT
ACACGATCTGTT
ACACCATATGTT

ACAACATCTGTT
ACAACATCTGTT
ACAACATCTGTC
ACAACATCTGTC
ACCACCTCCGTC

ATACCATCTGTT
ATACCATCTGTT
AGGCCATCTGTC
AGGCTATCTGTC
ATACCATCTGTT

AAAACATCTGTT
AAAACATCTGTT
AAAACATCTGTT
AAAACATCTGTT
AAAACATCTGTT

GCACCATCTGTT
GCACCATCTGTT
GCACTATACATG
CCACTATACATT
GCACCATCTATA

CTAACATCTGTT
CTAACATCTGTT
GCAACAGTTGCT
GCAACAGTTGCT
GCAAAATTCGTA

CTAACATCTGTT
CTAACATCTGTT
GCAACAGTTGCT
GCAACAGTTGCT
GCAAAATTCGTA

AGACCATCTGCT
AGACCATCTGCT
AGATCATCTGCT
AAATCATTTGCT
GGCCCATCCGCT

CTAACATCTGTT
CTAACATCTGTT
GCAACAGTTGCT
GCAACAGTTGCT
GCAAAATTCGTA

GCAACATCTGTT
GCAACGTCTGTT
GTAGCATCTGCT
GTAGTGTCTGCT
GCAGCATCTGTT

ATAACATCTGTT
ATAACATCTGTT
ATAACATCTGTT
ATACCATCTGTT
ATAACATCTGTT

TTACCATCTGTT
TTACCATCTGTT
TCATCACTCATG
TCAGCACGCGTT
TTACTATTTGTT

GAAACATCTGTT
GAAATGTCTGTT
GAAAAATCCGTA
GAAAAGTCCATA
GAAAAATTTCTA

GTACCATCTGTT
ATACCATCTGTT
ACATGATCCGTT
ACATGATCCCTT
GTAATATCTGTT

AGACCATATGGT
AGACCATATGGT
AGACTAGCCAGT
AGACCAGCCAGT
AGACTAGACAAA

AGACCAGCTGGT
AGACCAGCTGGT
AGACCAGCTGGT
AGACCAGCTGGT
AGACCAGCTGGT

AGAACATCTGCT
AGAACATCTGCT
AGAACATCTGCT
AGAACATCTGCT
AGAACATCTGCT

AGACCAGCTGGT
AGACCAGCTGGT
GGACCGGCTGGT
GGACCGGCTGGT
AGACCGGCTGGT

AGACCAGCTGGT
AGACCAGCTGGT
AGACCAGCTGGT
AGACCAGCTGGT
AGACCAGCTGGT

TTAACATCTGTT
TTAACATCTGTT
CCAACATCTGTT
CCAACATCTGTT
TTAACATCTGTT

GGACCATCTGCT
GGACCATCTGCT
GATGCATCTGCT
GATGCATTTGCT
GGCCCAACCGCT

GTAACATCTGTT
GTAACATCTGTT
AGGACATTGCTT
GGGACATTGTTT
GCAACATCTGTT

AGAGCATCTGTT
AGAGCATCTGTT
AGAGCATCTGTT
AGAGCATCTGTT
AGAGGATCTGCT

TTAACATCTGGT
TTAACATCTGGT
TTAGTACCCAGT
TTAATACCTAGA
TTGACACCTTGT

AGAGCATCTGTT
AGAGCATCTGTT
AGGCATCCTTTC
GGGGCATCCTTT
AGAGCATCTTCT

AGATCATCTGTT
AGATCATCTGTT
ACGTCCCATCTC
ACATCCCATTTC
TGATCATCTGTT

GTAACATCTGTT
GTAACATCTGTT
AGGACATTGCTT
GGGACATTGTTT
GCAACATCTGTT

CGAACATCTGAT
CTAACATCTGAT
AGAGTGCCTGAT
GGAATGCCTGAT
CAAACATCTGAT

AGATCATCTGGT
AGATCATCTGGT
GGGTGGTCTGGT
GGGTAATCTGGC
AGGTCATCTGGT

AGATCATCTGGT
AGATCATCTGGT
AGATCATCTGGC
GGATTATCTGAC
AGATCGCTGGGT

AGATCATCTGGT
AGATCATCTGGT
AGACCATGTGGC
AGACCATCTGGC
AGATCATCTGGT

AGAGCATCTGGT
AGAGCATCTGGT
GGAGCATCTGGC
GGAGCATCTGGC
AGAGCATCTGGT

AGATCATCTGGT
AGATCATCTGGT
AGATCATCTGGT
AGATCATCTGGT
AGATCATCTGGT

AGAACAGCTGTT
AGAACAGCTGTT
CAGACAGCTGTT
CAGACAGCTGTT
TGAACAGCTGTT

AGAACAGCTGTT
AGAACAGCTGTT
AGAACAGCTGTC
AGAACAGCTGTC
AGAACAGCTGTT

AGAACAGCTGGT
AGAACAGCTGGT
AGAACAGCTGGT
AGAACAGCTGGT
GGAGCGGCTCGA

TGACCAGCTGGT
TGACCAGCTGGT
TGACGAGTTGGT
TGACGAGGTGGT
TGGCCAGCTGGT

GGACCAGCTGGT
GGACCAGCTGGT
TGATCTGCGGGT
TGATCAGCGGGT
GGACTAGCGGGT

GGACCAGCTGGT
GGACCAGCTGGT
GCACCAGCCGGT
GCACCAGCCGGT
GGACCAGCCGGT

GGACCAGCTGGT
GGACCAGCTGGT
TGATCTGCGGGT
TGATCAGCGGGT
GGACTAGCGGGT

CCACCATCTGCT
CCACCATCTGCT
CCACCATCTGCT
CCACCATCTGCT
CCACCATCTGCT

GGACCAGCTGGT
GGACCAGCTGGT
TGATCTGCGGGT
TGATCAGCGGGT
GGACTAGCGGGT

CCACCATCTGCT
CCACCATCTGCT
GCATCATTCACT
GCGCCATCCACT
GCACCATCTCCT

GGACCAGCTGGT
GGACCAGCTGGT
TGATCTGCGGGT
TGATCAGCGGGT
GGACTAGCGGGT

GGACCAGCTGGT
GGACCAGCTGGT
TGATCTGCGGGT
TGATCAGCGGGT
GGACTAGCGGGT

GGACCAGCTGGT
GGACCAGCTGGT
TGATCTGCGGGT
TGATCAGCGGGT
GGACTAGCGGGT

CAACCATCTGCT
CAACCATCTGCT
CTACCATCTGGA
CCACCATCTGGA
CAACCATCTGGA

TGAGCATCTGGT
TGAGCATCTGGT
AAACGGTCTGAT
AAACGTTCTGGT
AAACGGTCTGAT

GGAGCATCTGTT
GGAGCATCTGTT
GGAGCATCTGTT
GGAGCATCTGTT
GGAGCATCTGTT

AAACCATCTGCT
AAGCCATCTGCT
AACCCATCCTCT
AACCCATCCTCT
AAGCCATCGGCT

AAACCATCTGCT
AAACCATCTGCT
AAACCATCTGCT
AAACCATCTGCT
GAACCATCTGCC

AAACCATCTGCT
AAGCCATCTGCT
AACCCATCCTCT
AACCCATCCTCT
AAGCCATCGGCT

AAACCATCTGCT
AAACCATCTGCT
AAACCATCTGCT
AAACCATCTGCT
AAACCATCTGCT

AAACCATCTGCT
AAACCATCTGCT
AAACCATTTTCT
AAACCATTTTCT
AACCCATCTGTT

GGAACAGCTGTT
GGAACAGCTGTT
GGAAAAACTGTT
GGAAAAGCTGTT
AGGACAGCTGTT

GGAGCATCTGGT
GGAGCATCTGGT
GGAGCACCTGGT
GGAGCATCTGGT
GGAGCATCCGGT

GGAACATATGGT
GGAACATATGGT
AGAACATATGGC
AGAGCATGTGGC
AGAACATATGGC

CCACCATCTGAT
CCACCATCTGAT
CCACCAACCAAT
CCACCATCCTAT
CCCCCATCCGAT

AGACCATCTGTA
AGACCATCTGTA
AGGCCACCAGGA
AGGCCACCAGGA
AGACCATCTATA

CCACCAGCTGTT
CCACCAGCTGTT
CCACCAGCTGTT
CCACCAGCTGTT
TCTCGAGCCGCT

CAACCATATGTT
CAACCATATGTT
CAACTGCATGTT
CAACTGTGTGTT
TAACCATATATT

TGAACAGCTGGT
TGAACAGCTGGT
TGACCATCCTGG
TGACCATCCTCG
TGAACAGGTGGT

AAACCATATGTT
AAACCATATGTT
AAGCCATATGTT
AAGCCACATGCT
GAGCCATATGTT

AGACCATCTGGA
AGACCATCTGGA
GGCCCATCCAAG
GACCCACCCGAG
AAGTCACCTGGG

GGAACAGCTGGT
GGAACAGCTGGT
GGAAGAGCTGGT
GGAAGAGCTGGT
GGAACAGCTGGT

AAACCATATGTT
AAACCATATGTT
AACCCACATGTC
AACCCATGTGTT
AACCCATATATT

CAACCAGCTGTT
CAACCAGCTGTT
CAACCCGCCGCT
CAACCCGCCACC
CAACCCGGCGGC

CGACCAACTGTT
CGACCAACTGTT
GGACCAACTGTT
CGACCAACTGTT
CGACCAACTGTT

CCACCAGCTGGT
CCACCAGCTGGT
CCACCCGCTGGT
CCACCCGCCGGT
CCACCGGCCGGC

CCACCAGCTGGT
CCACCAGCTGGT
CCACCCGCTGGT
CCACCCGCCGGT
CCACCGGCCGGC

AGACCATCTGGC
AGACCATCTGGC
AGAGCATCTGCC
AGAGCATCTTCC
AGACCAACTAGC

CCACCAGCTGGT
CCACCAGCTGGT
CCACCCGCTGGT
CCACCCGCCGGT
CCACCGGCCGGC

CCAACATCTGCT
CCAACATCTGCT
CCAACATCTGCT
CCAACATCTGCT
CCAACATCTGCT

AGACCATCTGGA
AGACCATCTGGA
GGCCCATCCAAG
GACCCACCCGAG
AAGTCACCTGGG

AGACCATCTGGA
AGACCATCTGGA
GGCCCATCCAAG
GACCCACCCGAG
AAGTCACCTGGG

CGACCAACTGTT
CGACCAACTGTT
GGACCAACTGTT
CGACCAACTGTT
CGACCAACTGTT

AAACCATCTGAT
AAACCATCTGAT
GGAGCTTCTGAT
GGAGCTTCTGAT
AAACCATCTGAT

CGACCATGTGGT
TGACCATGTGGT
TGGCCACATGGA
TGGCCACATGGA
TGACCACATGGA

ACAACATCTGCT
ACAACATCTGCT
AAAGCATCGGCT
ACAGCATCAGCT
GCAGCGGCTGAC

AAACCATCTGAT
AAACCATCTGAT
AAACCATCTGAT
AAACCTTCTGAT
GAACCATCTGAT

AGACCATGTGGT
AGACCATGTGGT
AGGCCATGTGCT
AGACTGTGTGCT
AGTATATATGGT

AGACCATCTGGG
GGACCATCTGGG
AGATCATGCAGG
AGAGCATCCGGG
AGATTTTCCAGG

AAACCAGCTGGT
AAACCAGCTGGT
AAACCAGCTGGT
AAACCAGCTGGT
GAACCAGCTGGT

AGACCATGTGGT
AGACCATGTGGT
AGGCCATGTGCT
AGACTGTGTGCT
AGTATATATGGT

TGACCATCTGTA
TGACCATCTGTA
TGACCATCTGTT
TGACCATCTGTT
TGATCATCTGTT

AGAACATCTGTA
AGAACATCTGTA
GGAACATCTGTA
GGAACATCTGTA
GCAACATCTGTA

GAACCATCTGCT
GAACCATCTGCT
CAACTATTTCTT
CAACTATTTCTT
GAACCATCCGGT

TGACCATCTGTC
TGACCATCTGTT
TGGTCATCTGTC
TGATCATCTGTC
TGACCATCTGTC

GAACCATCTGCT
GAACCATCTGCT
AAACTACGTGGG
AAACTATGGGCG
GAACCATCGGCC

CCAACAGCTGTT
CCAACAGCTGTT
CCAACAGCTGTT
CCAACAGCTGTT
CTAACAGCTGTT

CCATCATCTGGT
CCATCATCTGGT
TCATCATTTGCT
TGGTCAGCTGGG
GCATCATCTAAT

GAACCATCTGCT
GAACCATCTGCT
AAACTACGTGGG
AAACTATGGGCG
GAACCATCGGCC

TCACCATATGTT
TCACCATATGTT
CCACCCTATGCT
CTACACTATGCT
TCCCCATATGCT

CAATCATCTGTT
CAATCATCTGTT
CAATCCGACACC
CAATCCGACACT
CAATCAGCTGTT

GAACCATCTGCT
GAACCATCTGCT
AAACTACGTGGG
AAACTATGGGCG
GAACCATCGGCC

CCATCATCTGGT
CCATCATCTGGT
TTGTTTCCTGGT
TTATCATCTGCT
GGGCCGTGGGAT

GAACCATCTGCT
GAACCATCTGCT
CAACTATTTCTT
CAACTATTTCTT
GAACCATCCGGT

ACAGCATCTGGT
ACAGCATCTGGT
ACAGCATCTGGC
ACAGCATCTGGC
ACAGCATCTGGT

AAAGCATCTGTT
AAAGCATCTGTT
GAACCATCTGTG
GAACCATCTGTG
AAAGCATCCGTG

CGAACATTTGTT
CGAACATTTGTT
TGACCGCTTGTA
TGACCACTTAAT
TGAACATTTGAT

ACAGCATCTGGT
ACAGCATCTGGT
GCAACACATGGT
GCAACACATGTA
ATAGCATCTGGC

ACATCATCTGGT
ACATCATCTGGT
AAATATTCTTGT
AAATATTCTTGT
AAATCGTCTAGT

AAAACATATGTT
AAAACATATGTT
AAACCACCTGTT
AAACCACCTGTT
CAAACAGATGTT

GGACCATCTGTC
GGACCATCTGTC
GGACCATCTGTC
GGACCATCTGTC
GGACCATCTGTC

AAATCATCTGTT
AAATCATCTGTT
GAATAATCCCTA
GAATAATCCGTA
AAATAATCCGTT

ACATCATCTGGT
ACATCATCTGGT
AAATATTCTTGT
AAATATTCTTGT
AAATCGTCTAGT

AAATCATCTGTT
AAATCATCTGTT
AGATTACCTGCC
AAATTACCTGCC
AATTTACCTGTT

TCACCATATGGT
TCACCATATGGT
TCACTGGCTAGT
TCACTGGCTGGT
TCTTTGTCTAGT

ACAGCATCTGGT
ACAGCATCTGGT
ACAGCATCTGGC
ACAGCATCTGGC
ACAGCATCTGGT

CAAACAGCTGTT
CAAACAGCTGTT
CAAACAGCTGTT
CAAACAGCTGTT
CAAACAGCTGTT

AGAACATCTGGA
AGAACATCTGGA
GAAGCTTTTGGA
CAAGCTTCTGGA
AAGCCGTCTGGA

ACAACATATGGT
ACAACATATGGT
ATAGCATAGGGT
ATAGCATAGTGT
ATAGCATATGGG

CAAACATCTGAT
CAAACATCTGAT
CCTAGGCCTGAT
CCAAGGCCCGAT
CAGAGGTCTGAT

AAAACATATGTT
AAAAGATATGTT
AAAAGGCAGATT
AAAAGGCATATG
GGAAGATTACTT

CGAACAACTGTT
CGAACAACTGTT
CGAACAACTGCT
CGAACAACTGCT
CGAACAACTGTT

CTACCAGCTGTT
CTACCAGCTGTT
TTCCAGGATGGT
TTCGAGGATGGT
CTACCACCTGTT

TGACCACCTGTT
TGACCACCTGTT
TGGCCACCTGTT
TGGCCACCTGTT
CGCCCACCTGTT

CAAACAGCTGTT
CAAACAGCTGTT
CAAATGATTGTC
CAAATGACTGTC
CAAATTGCTGTC

GGACCATCTGTC
GCACCATCTGTC
GGACCATCTTTC
GGACCATCTTTC
GTCTCCTCCCTT

TCACCAGCTGTT
TCACCAGCTGTT
TCACCGCCCCTT
TCACCGGTCCCT
TCACTTGCTGTT

CGAACACCTGGT
CGAACACCTGGT
TGAACACCTGGT
TGAACACCTGGT
CGAACACCTGGT

TCACCATCTGAT
TCACCATCTGAT
TCACCATCTGAT
TCACCATCTGAT
TCACCCTCTGAT

TCACCAGCTGTT
TCACCAGCTGTT
TCACCAGCTCTT
TCACCAGCTCTT
TCACCAGCTGTT

ATACCATCTGAT
ATACCATCTGAT
CTGCCTCCTGAC
CTGCCACCTGAC
TAATTGTCTGAC

GCACCAGCTGTT
GCACCAGCTGTT
GCATCAGCTATT
GCATTGGCTATT
GAACCTGCTATT

AGAACATGTGTT
AGAACATGTCTT
AGAATATCCCTC
AGAATATTTCTC
CAAACATTTCTT

TGACCATCTGTG
TGACCATCTGTG
TGGCCAACAGAG
TGGCCAACAGAG
TGACCATCTGTG

AAAGCATCTGGT
AAAGCATCTGGT
ACCGCATCTGGT
CCCGCATCTGGT
AAAGCATCTGGT

CGGCCATCTGGT
CGGCCATCTGGT
AGGCCATCTGTT
AGGCCGTCTGTT
AGGGCGCCGGGC

CGTCCATCTGTT
CGTCCATCTGTT
CCTCCATCTGTT
CCTCCATCTGTT
CGTCCATCTGTT

GGACCATCTGGA
GGACCATCTGGA
GAACCAGCTGGA
GAACCAGCTAGA
AAACCATCTGGA

AGAACATGTGTT
AGAACATGTGTT
GATACGTGGATT
GATATGTGAATT
CGTGTATGTGCT

GGACCATCTGGC
GGACCATCTGGC
GAACAATCTCCC
GAACAATCTCTC
GGGCTATCTCTC

TCAACATCTGCT
TCAACATCTGCT
AAAACATCTGCT
AAAACATCTGTT
GGAACATCTGTT

AAAACATATGGT
AAAACATATGGT
GAGACATGTGGG
GAAACACATGGG
AAAATATATGGG

AAAACAGCTGTT
AAAACAGCTGTT
AAGACAATCATT
AAGACAGTCATT
AAGACAGCAATT

GCACCAGCTGGT
GCACCAGCTGGT
GCACCAGCGGGT
GCACCGGCGGGT
GCGCCGGCCGGT

AGAACATTTGGT
AGAACATTTGGT
AAAAACTTTGGT
AAAAACTTTGGT
GGATAACTTGGC

AAAACAGCTGGT
AAAACAGCTGGT
AAAACAGCTGGC
CAAACAGCTGGC
AAAACAGCTGGC

AGAACATGTGGT
AGAAGACATGGT
ACATAATATGGT
ACATGATATGGT
ACGTGGTGTGGT

GCACCAGCTGGT
GCACCAGCTGGT
GCACCAGCGGGT
GCACCGGCGGGT
GCGCCGGCCGGT

AGAACATCTGGG
AGAACATCTGGG
AGAACATTTTAG
AGAGCATTTTGG
AGAACATTTGGG

TAACCAGCTGGT
TAACCAGCTGGT
TAACCAACTCGT
TAACCACCTCGT
TAACCAGCTGGC

GGACCATCTGTG
GGACCATCTGTG
GAGCAATCTATA
GAACAGTCTCTA
GGACCGTCTGTG

AAAACAGCTGGT
AAAACAGCTGGT
AAAATAGCTGAT
AAAATAGCCAAT
AAAATAGCAGGT

GAACCATCTGAT
GAACCATCTGAT
GAACCATCTGAT
GAACCATCTGAT
GAACCATCTGAT

GCACCAGCTGGT
GCACCAGCTGGT
GCACCAGCGGGT
GCACCGGCGGGT
GCGCCGGCCGGT

AGAACATCTGGG
AGAACATCTGGG
AAAGTATCTGGG
AAAATATCTGGG
AGAACATCTGGG

TAAACATCTGCT
TAAACATCTGCT
TAAACATGTCTT
TAAACATGTCTT
TAAACATCTGCC

CTATCATCTGTT
CTATCATCTGTT
CTCTCATCTGTT
CTCTCATCTGTT
CTATCATCTGTT

AGTCCATCTGGT
AGTCCATCTGGT
AATCCATCTGAT
AATCCACCCGAT
ACTGCATCTGGT

TCAACATATGTT
TCAACATATGTT
TCAACATATATT
TCAACATATATT
TCAACTTATGTT

GAAACATCTGCT
GAAACATCTGCT
GAAACATTTGCT
GAAACATCTGCT
GAAACATCTGCT

GAAACATCTGCT
GAAACATCTGCT
GAAACATTTGCT
GAAACATCTGCT
GAAACATCTGCT

CGACCAGCTGCT
CGAACAGCTGCT
AGACCAGCTGCT
AGACCAGCTGCT
CGACCGGCTGCG

TGAACATCTGTC
TGAACATCTGTC
TCAACATCTTTC
TCAACATCTTTC
CGAACATCTTCC

CTAACATATGTT
CTAACATATGTT
CTAATAGTAGTT
CTAACAGGAGTT
CTAACAAAAGCT

CTATCATCTGTT
CTATCATCTGTT
CTCTCATCTGTT
CTCTCATCTGTT
CTATCATCTGTT

CGACCAGCTGCT
CGACCAGCTGCT
CGACCAGCTGCT
CGACCAGCTGCT
TGACCAGCTGCT

CGACCAGCTGCT
CGACCAGCTGCT
CGACCAGCTGCT
CGACCAGCTGCT
TGACCAGCTGCT

CCACCATCTGTA
CCACCATCTGTA
TCACTGCCTGGA
TTGCTGTCTGGA
CTGTCATCTGGA

CGGACATCTGTT
CGGACATCTGTT
TGGGCTCCCACT
TGGGCTCCCACA
TGGACACCTGTC

CTAACAGCTGTT
CTAACAGCTGTT
CGAACAGCTGTT
CGAACAGCTGTT
CAAACAGCTGTT

TCAGCATCTGGT
TCAGCATCTGGT
ACAGCTTCAGGA
ACAGCTTCAGGA
TTAACGTTTGGG

TCAGCATCTGGT
TCAGCATCTGGT
ACAGCTTCAGGA
ACAGCTTCAGGA
TTAACGTTTGGG

TCATCATCTGGT
TCATCATCTGGT
CCATCATCCGGT
CCATCATCCGGT
TCATCATCCAGG

AGACCAGCTGCT
AGACCAGCTGCT
GGACCAGCTAGT
GGACCAGCTAGT
AGACCAACTACT

TGAACACCTGTT
TGAACACCTGTT
TAAACACCTGTT
TAAACACCTGTT
TGAACACCTGTT

TCATCATCTGGT
TCATCATCTGGT
CCATCATCCGGT
CCATCATCCGGT
TCATCATCCAGG

TCATCATCTGGT
TCATCATCTGGT
TCATCATCTGGT
TCATCATCTGGT
TCATCATCTGGT

TAAACATATGTT
TAAACATATCTT
TAAATCTGCCTT
TACATATGCCTT
TCAAGTAATCTT

CGGACATCTGTT
CCGACATCTGTT
CTGGCTCCTGGC
CTGGCTCCTGGC
GTGGCACCTGTC

TCATCATCTGGT
TCATCATCTGGT
TCATCATCTGGT
TCATCATCTGGT
TCATCATCTGGT

TCATCATCTGGT
TCATCATCTGGT
CTTTCTTTGGGT
CTTCCTTTGGGT
CCATCCTCGGGT

TGAACATCTGGC
TGAACATCTGGC
TGAACATCTGGC
TGAACATCTGGC
TGAACATCTGGC

CTAACATCTGAT
CTAACATCTGAT
CTCCCACCTCCT
CTCCCACCTCCT
ACAATATCTGAG

GGAACATCTGTC
GGAACATCTGTC
GGAACATCTATG
GGAACATCTATG
GGAACACTGATG

TCATCATCTGGT
TCATCATCTGGT
TCATCATCTGGT
TCATCATCTGGT
TCATCATCTGGT

TCATCATCTGGT
TCATCATCTGGT
TCATCATCTGGT
TCATCATCTGGT
TCATCATCTGGT

TAAGCATCTGTT
TAAGCATCTGTT
TAAACACCTGGT
TAAACATTGGGC
TAAGCATTTACT

AGACCAGCTGCT
AGACCAGCTGCT
AAACCGCTGGCT
AAACTGCTGGCT
AGGGCCGCGGCC

CCACCACCTGTT
CCACCACCTGTT
CCACCACCTGTT
CCACCACCTGTT
CTGCCACCTGTT

TAAACAGCTGTT
TAAACAGCTGTT
TACCCAGCTGTT
TACCCAGCTGTT
CGCACAGCTGTC

TAAACAGCTGTT
TAAACAGCTGTT
TACCCAGCTGTT
TACCCAGCTGTT
CGCACAGCTGTC

AGGACATCTGTT
AGGACATCTGTT
ACTCTGTTTGCC
TCTCTGTCTGCC
AGCGTGTCTGTC

GCAGCATCTGGT
GCAGCATCTGGT
GCAGCATCTGGA
TCAGCATCTGGA
GCAGTAGCTGGG

AGCCCATCTGGT
AGCCCATCTGGT
AGCCCATCTGGC
AGCCCATCTGAC
AGCCCATCTGGC

TGGCCATCTGTT
TGGCCATCTGTT
TAGCCATCTGTT
TAGCCATCTGTT
TGGCCATCTGTT

TCAACAGCTGGT
TCAACAGCTGGT
TCAAGGGGCGGT
TCAGGGACCGGT
TCAACAGCAAGT

TAAACAGCTGTT
TAAACAGCTGTT
TACCCAGCTGTT
TACCCAGCTGTT
CGCACAGCTGTC

TAAACAGCTGTT
TAAACAGCTGTT
TACCCAGCTGTT
TACCCAGCTGTT
CGCACAGCTGTC

TAAACAGCTGTT
TAAACAGCTGTT
TACCCAGCTGTT
TACCCAGCTGTT
CGCACAGCTGTC

AGCCCATCTGGT
AGCCCATCTGGT
AACCCATCTGGT
CGCCCATCTGGT
AGCCCATCTGGT

GGAACATCTGGC
GGAACATCTGGA
GGAACATTCCAC
GGAACATTCCGC
GGCACATCTGGT

TAAACAGCTGTT
TAAACAGCTGTT
TACCCAGCTGTT
TACCCAGCTGTT
CGCACAGCTGTC

AGCCCATCTGGT
AGCCCATCTGGT
AGCCCACCTAGT
AGCCCACCTAGT
AGCCCACCGGGT

CCACCACCTGTT
CCACCACCTGTT
CTGCCACCTGTT
CCGCCACCTGTT
CCACCACCTGTT

GAAACATATGTT
GAAACATATGTT
ATAACTACTATT
ATAACTCCTGTT
TAAGCTTTTGTT

TGAACAACTGTT
TGAACAACTGTT
TGAACAAGTGAT
TGAACAGATGAT
TAAGCAGCTAAT

TAATCATCTGGT
TAATCATCTGGT
AAATCTTTCGGA
AAATCTTTCGGA
TTGTCCTTTGAG

AGCCCATCTGGT
AGCCCATCTGGT
AACCCATCTGGT
CGCCCATCTGGT
AGCCCATCTGGT

GAATCATCTGTT
GAATCATCTGTT
GAACCATCTGTT
GAATCATCTGTT
GAATTGTCTGCT

GGAACATCTGGA
GGAACATCTGGA
GGAACATCTGGA
GGAACATCTGGA
GGAACATCTGGA

CCACCACCTGTT
CCACCACCTGTT
CTACCACCTGTT
CCGCCACCTGTT
CCACCACCTGTT

TAAACAGCTGTT
TAAACAGCTGTT
TAAACAGCTGTT
TAAACAGCTGTT
TAAACAGCTGTT

GAATCATCTGTT
GAATCATCTGTT
GAACCATCTGTT
GAATCATCTGTT
GAATTGTCTGCT

CCACCACCTGTT
CCACCACCTGTT
CCACCACCTGTT
GCACCACCTGTT
CCACCACCTGTT

TTACCAGCTGTT
TTACCAGCTGTT
GTGACAGCTGTT
GTGACAGCTGTT
ATATCATCTGCT

GGAACATCTGGA
GGAACATCTGGA
GGAACATCTGGA
GGAACATCTGGA
GGAATATCTTGA

ATATCATCTGGT
ATATCATCTGGT
AGACCGTCCGGT
AGATCACCCGGT
AGATCATCTGGT

GTACCAGCTGTT
GTACCAGCTGTT
GTGCCAGCTGTT
GTGCCAGCTGTT
GTGCCAGCTGTT

CCACCATGTGTT
CCACCATGTGTT
CCAGCGTGTGTT
CCAGCGTATGTT
CCAGCATGTGTT

GGAACATCTGTG
GGAACATCTGTG
GGAGCATCTGAG
GGAGCATCTGGG
GGAACATCTGTG

GGAACATTTGTT
GGAACATTTGTT
AAAACACTTGAG
AGAACACTAGAA
GGAAAATTTTAT

CCACCACCTGGT
CCACCACCTGGG
CCGCCACTAGGT
CCGCCACAAGGT
CCACCGCCTGGT

CCACCATTTGTT
CCACCATTTGTT
CTACCCTTCTTT
CTACCCTTCTTT
CCACTGTTCGTT

GCAACAGCTGGT
GCAACAGCTGGT
GCAGCGGCGGGT
GCGGTGGCGGGT
GCGCCGCCGGGT

TTAACATCTGCT
TTAACATCTGCT
TTAACATCTGTC
TTAGCATCTGTC
TTAACACCCACC

TGAACAACTGGT
TGAACAACTGGT
TGAACAACTGGT
TGAACAACTGGT
AGAACAACTGGT

CCACCATTTGTT
CCACCATTTGTT
CTACCCTTCTTT
CTACCCTTCTTT
CCACTGTTCGTT

CCACCATGTGTT
CCACCATGTGTT
CTGCCATATATC
CTGCCATTTATC
CTGGCATCCATT

CCACCATTTGTT
CCACCATTTGTT
CTACCCTTCTTT
CTACCCTTCTTT
CCACTGTTCGTT

ACACCACCTGTT
ACACCACCTGTT
ACATCACCTGTG
ACATCACCTGTG
ACACCACCTGTT

CGAACATATGCT
CGAACATATGCT
AGAACCGATGCT
CAAATCTATACT
GGAACGTAAGCT

TGAACAACTGGT
TGAACAACTGGT
TGAACAACTGGT
TGAACAACTGGT
TGAACAACTGGT

TTAACATCTGCT
TTAACATCTGCT
TTAACAGCTGCT
TTAACATCTGCT
TTAACATCTGCT

TTAACATCTGCT
TTAACATCTGCT
TTAACAGCTGCT
TTAACATCTGCT
TTAACATCTGCT

TTAACATCTGCT
TTAACATCTGCT
TTAACAGCTGCT
TTAACATCTGCT
TTAACATCTGCT

GAATCATCTGGT
GAATCATCTGGT
TAATGGTGTGGT
TGGTGGTGTGGT
GAATGGTCTGGT

ACACCATCTGGA
ACACCATCTGGA
ACACCATCTGGA
ACACCATCTGGA
ACACCATCTGGA

CCACCATTTGTT
CCACCATTTGTT
CCGTCATTTTCT
CAGTCACTTTCT
CCTCCGCTTCCT

TTAACATCTGCT
TTAACATCTGCT
TTAACATCTACT
TTAACATCTTCT
TTAACATTGGCT

CCACCATGTGTT
CCACCATGTGTT
CCAGCGTGTGTT
CCAGCGTATGTT
CCAGCATGTGTT
