# Supplementary material for: Correlated Evolution of Positions within Mammalian cis Elements
Source: PLoS One. 2013 Feb 8;8(2):e55521. doi: 10.1371/journal.pone.0055521 (PMC3568137; doi:10.1371/journal.pone.0055521)
Supplement: Text Archive S1 — A compressed/ZIP file archive of all binding site data for the 64 PWMs used in our analysis. The individual files are named per PWM ID, so for instance, “MA0002.hits” corresponds to JASPAR PWM MA0002. This has 333 binding sites, each of length 9. Each binding site is grouped as a set of 5 aligned sequences corresponding to human, chimp, mouse, rat and dog (from first to last). A blank line separates binding sites from each other. (GZ) [file pone.0055521.s004.gz › Hits/MA0092.hits]

GGTCTGGCAT
GGTCTGGCAT
GGTCTGGATA
GGTCTGGATA
GGTCTGCGGA

GGTCTGGCAT
GGTCTGGCAT
GGCCTGGCAT
GGCGTGGCAT
GCTCTGTGGT

GGTCTGGCAT
GGTCTGGCAT
GGTCTGGAAT
GGTCTGGTAT
AGTCTGGCAT

GGTCTGGCAT
GGTCTGGCAT
GATCAGGCAT
GATCCGGCAT
GATCAGGCAT

GGTCTGGCAT
GGTCTGGCAT
TGTGTAGAAT
TGTTTGGAAA
CCTGTGGCAC

GGTCTGGCAT
GGTCTGGCAT
GATGGGGCCT
GATCGGGCCT
GGTCTGGCAT

CGTCTGGCAT
CGTCTGGCAT
TACCTGGAAA
TACTTGGAAA
CTCATGGTAT

CGTCTGGCAT
CGTCTGGCAT
TTTCTGGCAT
TTTCTGGCAC
CGTCTGACAC

CGTCTGGCAT
CGTCTGGCAT
TACCTGGAAA
TACTTGGAAA
CTCATGGTAT

CGTCTGGCAT
CGTCTGGCAT
CGTCTGGCAT
CGTCTGGCTT
CGTCTGGCAT

CGTCTGGCAT
CGTCTGGCAT
CAGCTGGCAT
CAGCTGGCAT
CATCTGACAC

CGTCTGGCAT
CGTCTGGCAT
TACCTAGTGC
TACCTAGTGC
CGTCTGGCGC

TGTCTGGCAT
TGTCTGGCAT
CATCTAATGT
CATCTAATGT
TGTCTGGTAT

TGTCTGGCAT
TGTCTGGCAT
CTTCTGGCAC
CTTCTGCCAC
CATCTGGAAT

TGTCTGGCAT
TGTCTGGCAT
GGCCTCGCAT
GGACCAGCCT
TGCCTGGCAT

TGTCTGGCAT
TGTCTGGCAT
TGCCTGCCAG
TGCCTGCCAG
TTTCTGGCTT

TGTCTGGCAT
TGTCTGGCAT
TGCCTGCCAG
TGCCTGCCAG
TTTCTGGCTT

TGTCTGGCAT
TGTCTGGCAT
TGTCCGGCAT
TGTCCCGCAT
CGCCCGGCAT

TGTCTGGCAT
TGTCTGGCAT
TGCCTGCCAG
TGCCTGCCAG
TTTCTGGCTT

TGTCTGGCAT
TGTCTGGCAT
TGCCTGCCAG
TGCCTGCCAG
TTTCTGGCTT

TGTCTGGCAT
TGTCTGGCAT
TGCCTGCCAG
TGCCTGCCAG
TTTCTGGCTT

TGTCTGGCAT
TGTCTGGCAT
TGTCTGGCAT
TGTCTGGCAT
TGTCTGGCAT

GGTCTGGAAT
GGTCTGGAAT
CGTCTGGAAT
CGTCCGGAAT
GGTGTGGACT

GGTCTGGAAT
GGTCTGGAAT
GTTCTGGCAC
GGTCTGGTAA
GGCCTGGAGA

GATCTGGCAT
GATCTGGCAT
CCCTTGGGTC
CCCTTGGATT
TGCCTGTTGT

GATCTGGCAT
GATCTGGCAT
GATCCACTCT
GATCCACTCT
GACTTGCCGT

GGTCTGGAAT
GGTCTGGAAT
AGTTTGGACT
AGTCTGGACT
GGTCTGGAAC

GGTCTGGAAT
GGTCTGGAAT
TGTTTGGAAT
CGTCTGGAAT
CTCCTGGAAT

GGTCTGGAAT
GGTCTGGAAT
ACGCTTGAAT
GTACTTGGAT
AGGCCAGACT

GATCTGGCAT
GATCTGGCAT
GATTTGGCAT
GATTTGGCAT
AATTTGTCAT

GATCTGGCAT
GATCTGGCAT
AACATCATGT
AACATCATGT
GGCTTAGCCT

GGTCTGGAAT
GGTCTGGAAT
GGTCTAAATT
GGTCTGAATT
GGTCTGGGTT

GATCTGGCAT
GATCTGGCAT
GTCATAGCAT
GTCATAGCTT
GTTCTGGAAT

GGTCTGGAAT
GGTCTGGAAT
CGTCTGGAAT
CGTCCGGAAT
GGTGTGGACT

GATCTGGCAT
GATCTGGCAT
GATCCACTCT
GATCCACTCT
GACTTGCCGT

GATCTGGCAT
GATCTGGCAT
GGTTTAGCAT
GATTTAGCAT
GACCCAGCGT

GGTCTGGAAT
GGTCTGGAAT
GGTGTCGAAT
GGTGTCGAGT
GGGCCCGAGT

GATCTGGCAT
GATCTGGCAG
GAGCCGGCAT
GATCAGGCAT
AATCTGGCAT

GATCTGGCAT
GATCTGGCAT
TATCTGGCAC
CTTCTGGATT
GATCTGGCAT

AGTCTGGCAT
AGTCTGGCAT
AAGCTGGCCT
AAGCTGCCCT
CGTCTGGCGG

GGTCTGGCTT
GGTCTGGCTT
AGGACAGCTT
AGTGCAGCTT
GGTCTGGCTT

AGTCTGGCAT
AGTCTGGCAT
AACCTAACCT
AACCTAACCT
GGTGTGGCTT

GGTCTGGCTT
GGTCTGGCTT
AGTCTGGCTT
AGTCTGGCTC
GACCTGGCAG

GGTCTGGCTT
GGTCTGGCTT
GGCCTGGCTC
GGCCTGGATC
GGCCTGGCTG

GGTCTGGCTT
GGTCTGGCTT
AGTCTGGCTT
AGTCTGGCTT
GGTCTGGTTT

AGTCTGGCAT
AGTCTGGCAT
AGACTGGCTT
AGACTGGCTT
ATACTGGCTT

GGTCTGGCTT
GGTCTGGCTT
GGTCTGGATG
GGTCTGGGTG
GGTCGGGGTC

AGTCTGGCAT
AGTCTGGCAT
AATCTGGCAT
AATCTGGCAT
AGCCTGGCAT

GGTCTGGCTT
GGTCTGGCTT
GAACTGGCTG
GCTCTGGAAT
GGTCACGCCT

AGTCTGGCAT
AGTCTGGCAT
AGTGTGACCT
AGTGTGACCT
ACCACGACAT

AGTCTGGCAT
AGTCTGGCAT
AGACTGGCTT
AGACTGGCTT
ATACTGGCTT

AGTCTGGCAT
AGTCTGGCAT
AGTCAGGCAT
AGTCTGGCAT
AGTCTGGCAT

GGTCTGGCTT
GGTCTGGCTT
GTTCTTTCTT
GTTCTTTCTT
GCTCCGGCTT

GGTCTGGCTT
GGTCTGGCTT
AATATAGCTT
AATATGGCTT
GGTCTGGCCG

AGTCTGGCAT
AGTCTGGCAT
AGACTGGCTT
AGACTGGCTT
ATACTGGCTT

AGTCTGGCAT
AGTCTGGCGT
AATCTGCTTT
AATTTGCTTT
AGTTTGGTGT

GGTCTGGCTT
GGTCTGGCTT
GGTCTTGCCT
GGTCTTGCTT
AGTCCCCACT

AGTCTGGCAT
AGTCTGGCAT
AGACTGGCTT
AGACTGGCTT
ATACTGGCTT

GGTCTGGCTT
GGTCTGGCTT
AATATAGCTT
AATATGGCTT
GGTCTGGCCG

CGTCTGGAAT
CGTCTGGAAT
CATTTGGAAT
CATCTGGAAC
TATCTGGAAT

CGTCTGGAAT
CGTCTGGAAT
GGTCTAGAAT
GGCCTAGAAT
AGTATGGAAT

CATCTGGCAT
CATCTGGCAT
CCATTTATAT
CCATTTACAT
CACCTCACAT

CGTCTGGAAT
CGTCTGGAAT
CATCTGGAAT
CATCTGGAAT
CATCTGGAAT

CGTCTGGAAT
CGTCTGGAAT
CGGCTGGAAT
CGGCTGGAAT
CGGCTGCAAT

CATCTGGCAT
CATCTGGCAT
CACACGGCAT
CACCCGGCAT
CGTCAGGCAC

CATCTGGCAT
CATCTGGCAT
CATCTGGCAA
CATCTGGCAT
AGCCTGGCAG

CATCTGGCAT
CATCTGGCAT
CACCTAGCAC
CACCTAGCAC
CATCAAGTAT

CATCTGGCAT
CATCTGGCAT
CACACGGCAT
CACCCGGCAT
CGTCAGGCAC

CATCTGGCAT
CATCTGGCAT
TATTTAGTAT
TATTTAGTAC
CATACATTAT

CATCTGGCAT
CATCTGGCAT
CATCTGATAA
CATCTGATAC
CATTCAGTTG

CATCTGGCAT
CATCTGGCAT
CATCTGGCAT
CATCTGGCAT
CATCTGGAAT

CGTCTGGAAT
CGTCTGGAAT
TATCTAGAGT
TATCTAGAGT
CGTCTAGCAT

CATCTGGCAT
CATCTGGCAT
TATTTGACAA
TATTTGGTAT
CATCTGGGAT

CATCTGGCAT
CATCTGGCAT
CATCTGGCCT
CATCTGGCCT
TGTCTGGCAT

CGTCTGGCTT
CGTCTGGCTT
CGCTCCCCCC
CGCTCCCCTT
CGTCCCCCCG

CGTCTGGCTT
CGTCTGGCTT
TGTCTGGCTT
AGGCTGGCTT
TGTCTGGTTT

TGTCTGGAAT
TGTCTGGAAT
AGTTTTGCTG
AGTTTTGCTG
CCTATTGCAC

TATCTGGCAT
TATCTGGCAT
CATCTGGCAT
CATCTGGCAC
CATCTGACAT

TGTCTGGAAT
TGTCTGGAAT
TGTCAGGTAT
TGTCAGGTAT
TGCCTGGCGT

TGTCTGGAAT
TGTCTGGAAT
TATCTGGAAT
TATCTGGAAT
TATTTGGAAT

CGTCTGGCTT
CGTCTGGCTT
TGCTTCGTTT
TGCTTCGTTT
CGACTCGCTT

TATCTGGCAT
TATCTGGCAT
TGCCTGACCT
TGCCTGACCT
TATCTGGTAT

TATCTGGCAT
TATCTGGCAT
CATCTGGCAT
CATCTGGCAC
CATCTGACAT

TGTCTGGAAT
TGTCTGGAAT
AGTCTGGGAT
AATCTGGGAT
GGGCTGGAAC

TATCTGGCAT
TATCTGGCAT
TATCCGACAT
TATCTGACAT
TACCCGGCAC

TATCTGGCAT
TATCTGGCAT
TATTTGACAT
TATTCGACAT
TATATGGCAT

TGTCTGGAAT
TGTCTGGAAT
GGTCTGGCTG
GGTCTGGCTC
ACCCTGGAAT

TGTCTGGAAT
TGTCTGGAAT
TTACTGGGAT
TTACTGGAAT
TTGCTGGAAT

TGTCTGGAAT
TGTCTGGAAT
TGCCTAGGAT
TGCCTAGGAT
GGTCTCGCGT

TGTCTGGAAT
TGTCTGGAAT
AGTCTGGAAC
GGTCTGGAAT
TGTCTGGAAT

CGTCTGGCTT
CGTCTGGCTT
CGCTCCCCCC
CGCTCCCCTT
CGTCCCCCCG

CGTCTGGCTT
CATCTGGCTT
CACATGGACT
CACATGGATT
CTTCTGGCTT

CGTCTGGCTT
CGTCTGGCTT
CGCTCCCCCC
CGCTCCCCTT
CGTCCCCCCG

TATCTGGCAT
TATCTGGCAT
CAACTGGCTT
TCACTGGCCT
TAACTTGTTA

CGTCTGGCTT
CGTCTGGCTT
CAGCTGGCTT
CAGCTGACTT
TAACCGGTGT

TGTCTGGAAT
TGTCCGGAAT
TGTTCTGCAT
TGTTCTGCCT
AGTTTGGAAT

TGTCTGGAAT
TGTCTGGAAT
ATGCTCAAAT
ATGCTCAACT
ACACTCAGAC

GGTCTGGTAT
GGTCTGGTAT
GGTCTGGTGT
GGTCTGGTGT
GGCCTGATAT

TGTCTGGCTT
TGTCTGGCTT
TGTTTGGCTT
TGTCTGGCTT
TATCTGGCTT

TGTCTGGCTT
TGTCTGGCCT
TGCTTGTCTT
TGTTTGACTT
TGTTGGGCCA

TGTCTGGCTT
TGTCTGGCTT
TGCCTGTCTT
TGTCTGACTT
TGTCAGGCTT

TGTCTGGCTT
TGTCTGGCTT
GGTCAGGCCT
GGGCTGGCTT
AATCTGGCAT

TGTCTGGCTT
TGTCTGGCTT
TGCCGGGCTT
TGCCCGGCTT
TGCCCGGCTT

TGTCTGGCTT
TGTCTGGCTT
AGTCTAGCTT
AGTCTGGCTT
TCTCCGGCTC

TGTCTGGCTT
TGTCTGGCTT
TGTCTGGCTT
TGTCTGGTTT
TGTCTGATAC

GGTCTGGTAT
GGTCTGGTAT
GGTCTGGTGT
GGTCTGGTGT
GGCCTGATAT

GGTCTGGTAT
GGTCTGGTAT
CATCTGCTAT
CCTTTGCTAT
TGTCTGATTT

TGTCTGGCTT
TGTCTGGCTT
TGTCTAGCTT
TGTCAAGCTT
TGTCTGGCTT

TGTCTGGCTT
TGTCTGGCTT
TGTCTGCTCT
TGTCTGTTCT
TTTCTGGCCT

TGTCTGGCTT
TGTCTGGCTT
TGCCGGGCTT
TGCCCGGCTT
TGCCCGGCTT

TGTCTGGCTT
TGTCTGGCTT
TGTTTGGCTT
TGTCTGGCTT
TATCTGGCTT

TGTCTGGCTT
TGTCTGGCTT
TCTCTGCTTG
TCTCTGCTCG
AGTCTGGGCT

TGTCTGGCTT
TGTCTGGCTG
TGCCTGGCAG
TGCCTGAAAG
TGCCTGACCT

TGTCTGGCTT
TGTCTGGCTT
TCTCTGGCTG
TCTCTGGCTG
TCTCCGGCTC

TGTCTGGCTT
TGTCTGGCTT
TGCCTAGGTT
TGCCTAGCTT
AGTCTGGCTT

GGTCTGGTAT
GGTCTGGTAT
GATTTTATGT
GATTTTGTGT
GATTTGGTTG

TGTCTGGCTT
TGTCTGGCTT
TGTTTGGCTT
TGTCTGGCTT
TATCTGGCTT

GGTCTGGTAT
GGTCTGGTAT
GCTCTGGTTT
GCTCCGGTTT
GCTCTGGTGT

TGTCTGGCTT
TGTCTGGCTT
TAGCTGGATT
CAGCTGACTT
TGCCTTGCTT

TGTCTGGCTT
TGTCTGGCTT
CATCTGGTTT
CATCTGGTTT
TGTCTTGTTT

GATCTGGAAT
GATCTGGAAT
GGTCTAGAAT
GGTCTAGAAT
GGCCGGGAAT

GATCTGGAAT
GATCTGGAAT
GGCCTGATGG
GGTCTGATGG
GGTCAGCAAT

GATCTGGAAT
GATCTGGAAT
GATCTGAGAG
GAGCTGGCCC
GATCTGGGAC

GATCTGGAAT
GATCTGGAAT
GATCTGGAAT
AATCTGGAAT
GGTCTGGAAT

GATCTGGAAT
GATCTGGAAT
GCCCAGTAAC
TTCACTTAAA
GGTCTAGAAT

GATCTGGAAT
GATCTGGAAT
GAGTTGGAAT
GAGTTGGAAT
TACTTGGAAT

GATCTGGAAT
GATCTGGAAT
GACCTGAAGG
GACCTGAAGT
AACCTGAAGT

GATCTGGAAT
GATCTGGAAT
GGCCTGATGG
GGTCTGATGG
GGTCAGCAAT

GATCTGGAAT
GATCTGGAAT
GATCTGGAGT
GATCTGGAGT
GATCTGGAGT

GATCTGGAAT
GATCTGGAAT
GAACTGGGAC
GAACTGGTAC
GGGCTATAAT

AATCTGGCAT
AATCTGGCAT
TTTTTTTTTT
ACCCAGCCAT
AGTTTGTCAG

GGTCTGGCAA
GGTCTGGCAA
ATTCCAGCAA
ACTCCAGCAA
GCTCTGGCAA

GGTCTGGATT
GGTCTGGATT
GGTCTCGATT
GGTCTCGATT
GGCCGGGATT

AGTCTGGAAT
AGTCTGGAAT
AATGCAGAAT
AATGCAGAAT
AGTTTGGAAT

GATCTGGCTT
GATCTGGCTT
CATCTGAATT
CATCTGAATT
GATCTGACTT

AGTCTGGAAT
AGTCTGGAAT
AATGCAGAAT
AATGCAGAAT
AGTTTGGAAT

GATCTGGCTT
GATCTGGCTT
AACCTGACTT
AACCTGGCGT
AATCTGGCTC

AATCTGGCAT
AATCTGGCAT
AATCTGGCAT
AATCTGGCAT
AATCTGGCAT

AGTCTGGAAT
AGTCTGGAAT
AGTCTGCAGT
AGTCTGTGGT
TGTCTAGAAT

GTTCTGGCAT
ATTCTGGCAT
ATTCAGGCAA
AACCTGGCAG
ATTGTTGCAC

GGTCTGGATT
GGTCTGGATT
GGTCTGGATT
GGTCTGGATT
GGTCTGGATT

GATCTGGCTT
GATCTGGCTT
TCTCTAGCTT
CCTCTAGCTT
GTCCTGGTTT

GGTCTGGATT
GGTCTGGATC
AGTCTGGGTT
ACTCTGGGTT
TGCCCGGATG

AGTCTGGAAT
AGTCTGGAAT
TATCTGCAGT
TATCTGCAAT
AGTCTGGAGT

AGTCTGGAAT
AGTCTGGAAT
AATGCAGAAT
AATGCAGAAT
AGTTTGGAAT

CGTCTGGTAT
CGTTTGGTGT
CGTCTGGTAT
CGTCTGGTAT
CGTCTGGTAC

GATCTGGCTT
GATCTGGCTT
CATCCGGCTC
CATCCGGCTC
CATCCGGCTC

GATCTGGCTT
GATCTGGCTT
CATCTGAATT
CATCTGAATT
GATCTGACTT

GGTCTGGATT
GGTCTGGATT
GGTCTAGATT
GGTCCAGATT
GCCCTGAACC

GTTCTGGCAT
GTTCTGGCAT
GTCCTGGCAG
ATCCTGGCAG
GCGCGGGCCG

GGTCTGGATT
GGTCTGGATT
GGTCTGGATT
AGTCTGGATT
GGTCAGGATT

GGTCTGGATT
AGTCTGGATT
TGTCTGGATT
GGTCTGGATC
AGTCTGGACT

GGTCTGGATT
GGTCTGGATT
GAGCTGGGTT
GAGCTGGATC
GATCTGGATT

GGTCTGGCAA
GGTCTGGCAA
TGTCCAAGGA
TGTCCAAGGA
CATCTAGGGA

AGTCTGGAAT
AGTCTGGAAT
AGTATGTAAT
AGTCTGGAAA
ACTCTGGATC

GGTCTGGATT
GGTCTGGATC
AGTCTGGGTT
ACTCTGGGTT
TGCCCGGATG

AGTCTGGAAT
AGTCTGGAAT
TATCTGCAGT
TATCTGCAAT
AGTCTGGAGT

GGTCTGGATT
GGTCTGGATT
GGCCTACGTA
GGCTTAAGTA
GGCCGGGGTT

GGTCTGGATT
GGTCTGGATT
TGTCTGAATT
TGTCTGAATT
GACACAGAAT

GGTCTGGATT
GGTCTGGATT
GGCTTACATT
GGCTTACATT
GGGTTGGATC

GGTCTGGATT
GGTCTGGATT
GGCTTACATT
GGCTTACATT
GGGTTGGATC

GATCTGGCTT
GATCTGGCTT
GATCTATTCT
GATCTACTCT
TGTCTGCCTT

AATCTGGCAT
AATCTGGCAT
TTTTTTTTTT
ACCCAGCCAT
AGTTTGTCAG

AATCTGGCAT
AATCTGGCAT
TTTTTTTTTT
ACCCAGCCAT
AGTTTGTCAG

GATCTGGCTT
GATCTGGCTT
CTTCTGACAT
CCTCTGGCAT
GATCTGGCTT

AGTCTGGAAT
AGTCTGGAAT
TGAGCTCAGC
TGAGCTCAGC
GTGGAGCACC

AATCTGGCAT
AATCTGGCAT
AACCTGGTAG
GACCTGGTAG
TACCCGGCAT

AGTCTGGAAT
AGTCTGGAAT
AATGCAGAAT
AATGCAGAAT
AGTTTGGAAT

GGTCTGGATT
GGTCTGAATT
GGTCTGTGTT
GGTCTAGATT
CATCTGGATT

GGTCTGGCAA
GGTCTGGCAA
GGACCGACAA
GGACGGACAA
GGACTGGCAA

GATCTGGCTT
GATCTGGCTT
GGGCGTGCTT
GGGCGTGCTT
GGGCGGCCCC

GGTCTGGATT
GGTCTGGATT
GGTCGCACTT
GGTCCCAGGT
GGTCTGGCTT

AGTCTGGAAT
AGTCTGGAAT
AGTCTGAGGT
AGTCTGAGGT
AGGCTGGGAT

GATCTGGCTT
GATCTGGCTT
GATCTGACTT
GATCTGGCTT
TATCTGGCTT

AATCTGGCAT
AATCTGGCAT
AACCTGGTAG
GACCTGGTAG
TACCCGGCAT

AGTCTGGAAT
AGTCTGGAAT
TGTCTGAAAA
TGTCTGAAAG
AGTGTGAGAT

AATCTGGCAT
AATCTGGCAT
TTTTTTTTTT
ACCCAGCCAT
AGTTTGTCAG

GGTCTGGCAA
GGTCTGGCAA
GATCTGGCTA
GATCTGGCTT
GATCTGGCAA

GGTCTGGCAA
GGTCTGGCAA
GGTCTGGCAA
GGACTGGCAA
GGGTTGGCAA

GGTCTGGATT
GGTCTGGATT
GGTCTGCATT
GGTCTGGACT
GACCTGTGTT

GGTCTGGATT
GGTCTGGATT
GGTCTGCATT
GGTCTGGACT
GACCTGTGTT

GGTCTGGATT
GGTCTGGATT
GGTCTGGATT
GGTCTAGATT
GGCTTGGAGT

AATCTGGCAT
AATCTGGCAT
AATGTGGCAT
AACGTAGCAC
AATCCAGTGG

AGTCTGGAAT
AGTCTGGAAT
AGTCCGGAAA
AGTCCGGAAC
AGTCTGGAAT

AGTCTGGAAT
AGTCTGAAAC
AATCTCAGAT
AATCTCAGAT
AGTCCACGGC

GGTCTGGCAG
GGTCTGGCAG
GGTCTGTGGG
GGTCTATGGA
AGTCTGTCAG

GGTCTGGCAG
GGTTTGGCAG
GGTTTGGCAG
GGTTTGGCAG
GGTTTGGCAA

GGTCTGGCAC
GGTCTGGCAC
AACCCAGCAC
AGCCCAGCAC
AGCCTGGCAC

AGTCTGGCTT
AGTCTGGCTT
ACTCTGGCTT
CCTCTGGCTT
GGTCCAGCAT

GGTCTGGCAG
GGTCTGGCAG
GCTCTGGCAG
GCTCTGGCAA
GGTGTGTGGG

GGTCTGGCAG
GGTCTGGCAG
GATCTGGTAG
GATCTGGTAG
GGCCTGGCAG

TGTCTGGTAT
TGTCTGGTAT
TGTCTAGTCT
TGTCTAGTGT
TGTCTAGCCT

AGTCTGGCTT
AGTCTGGCTC
AAATTGGTTC
AATCCGGTTC
GATCTGACCA

GGTCTGGCAC
GGTCTGGCAC
GATCTGGGTT
GGTCTGGGTT
GGGCGGGCCG

TGTCTGGTAT
TGGCTGGTAT
TGTCTGGTAG
TGTCTGGTAG
TGTCTGGTAG

GGTCTGGCAG
GGTTTGGCAG
GGTTTGGCAG
GGTTTGGCAG
GGTTTGGCAA

CATCTGGAAT
CATCTGGAAT
CATCGGTAAA
CATTGGTAAA
CATCTGAAAA

TGTCTGGTAT
TGTCTGGTAT
TGTCTGGTAT
TGTCTGGTAT
TGTCTGGTAT

GGTCTGGCAG
GGTCTGGCAG
GATCCAGCAG
GATCCAGCAG
GGTCTGGCAG

CATCTGGAAT
CATCTGGAAT
CATCTGGTCT
CATCTGGTCT
TATCTGGAGT

GGTCTGGCAG
GGCCTGGCAG
GGCCCGGCAG
GGCCTGGCAG
GGCCTGGAAG

GGTCTGGCAG
GGTCTGGCAG
GGTCTGGCAG
GGTCTGGCAG
GGTCTGGCAG

AGTCTGGCTT
AGTCTGGCTT
CGTCTGGCGT
CGTCTGGCGT
GGTCGGCCTC

AGTCTGGCTT
AGTCTGGCTT
AGTCTGGATT
AGTCTGGATT
AGTCTGACTT

TGTCTGGTAT
TGCCTGGTAT
TGCCCGTGAC
TGCCTGGGAC
TGCCTGTTAT

CATCTGGAAT
CATCTGGAAT
GATCTGAGAG
CATCTGAGAG
CATCTGGAAT

GGTCTGGCAG
GGTTTGGCAG
GGTTTGGCAG
GGTTTGGCAG
GGTTTGGCAA

GGTCTGGCAC
GGTCTGGCAC
GTTCTGTCAC
GTTCTGTCAC
GGTCCGGCGC

CATCTGGAAT
CATCTGGAAT
CATCTGGAAT
CATCTGGAAT
CATCTGGAAT

AGTCTGGCTT
AGTCTGGCTT
AAGCTGGCTT
AAGCTGTCTT
AGCGTGGCTT

GGTCTGGCAC
GGCCTGGCAC
GGCCTGGCGT
GGCCTGGCGT
GGACTGGCAC

TGTCTGGTAT
TGCCTGGTAT
TGCCCGTGAC
TGCCTGGGAC
TGCCTGTTAT

CATCTGGAAT
CATCTGGAAT
CATCTGGAAT
CATCTGGAAT
CATCTGGAAT

GGTCTGGCAG
GGTCTGGCAG
GGTCTGGCAG
GGTCTGGCAG
GGTCTGGCAG

TGTCTGGTAT
TGTCTGGTAT
TGTCTAGTCT
TGTCTAGTGT
TGTCTAGCCT

GGTCTGGCAG
GGTCTGGCAG
AGTTTGACAA
AGTCTGGCAA
GGTCTAGCAG

AGTCTGGCTT
AGTCTGGCTT
GACGAGGCTG
GAGGAGGCTT
GTGGAGCTGT

GGTCTGGCAG
GGTCTGGCAG
GATCCGGCAG
GATCCGGCAG
GGTCCGGCAG

CATCTGGAAT
CATCTGGAAT
CATGTGGAAT
CATATGGAAT
CACCTGGAAT

CATCTGGAAT
CATCTGGAAT
TATCTGGAAT
TATCTGGAAT
TATCTGGAAT

TGTCTGGTAT
TGTCTGGCAT
TGCTCGGTCT
TCCTTGGTCT
GGCCTGGTGT

GGTCTGGCAG
GGTCTGGCAG
GGCCTGGCAG
GGTCTGGCAG
GGTTTGGCCG

TGTCTGGTAT
TGTCTGGTAT
TGTCTGGTAT
TGTCTGGTAT
TGTCTGGTAT

CATCTGGAAT
CATCTGGAAT
CAGCTGGAAT
CATCTGGAAT
CATCTGGAAT

GGTCTGGCAG
GGTTTGGCAG
GGTTTGGCAG
GGTTTGGCAG
GGTTTGGCAA

GGTCTGGCAG
GGTTTGGCAG
GGTTTGGCAG
GGTTTGGCAG
GGTTTGGCAA

TGTCTGGTAT
TGTCTGGTAT
TGTTAAGTAT
TGTGAAGTAT
CGTCGAGTAC

AGTCTGGCTT
AGTCTGGCTT
GGTCTGGCTT
GGTCTGGCTT
AGTCCGGCCT

CATCTGGAAT
CATCTGGAAT
CATCTGGGAT
CATCTGGGAT
CATCTGGGAT

TGTCTGGTAT
TGTCTGGTAT
TGTTAAGTAT
TGTGAAGTAT
CGTCGAGTAC

CATCTGGAAT
CATCTGGAAT
AATCTAAAAA
CATCTAAAAG
CATCTGGAAG

GGTCTGGCAG
GGTCTGGCAG
GATCCGGCAG
GATCTAGCAG
GATCTATCAG

CATCTGGAAT
CATCTGGAAT
GATCTGAGAG
CATCTGAGAG
CATCTGGAAT

GGTCTGGCAG
GGTCTGGCAG
GATCTGGCCA
AATCTGGACA
GGTCCTTAGG

AGTCTGGCTT
AGTCTGGCTT
AATTTGGTCT
CATTGCGTTT
AGTCTAGCTC

AGTCTGGCTT
AGTCTGGCTT
AGTCTGTCTT
AGTCTGTCTT
AGTGAGTCTT

GGTCTGGCAG
GGTCTGGCAG
GGTCTGGCAG
GGTCTGGCAG
GGTCTGGCAG

AGTCTGGCTT
AGTCTGGCTT
AGCCTGGAAT
ACCTTGGAAT
AGTCTGGATC

CATCTGGAAT
CATCTGGAAT
TAGTAGGGAT
TACCTGGGAT
CATCTGGAAT

AGTCTGGCTT
AGTCTGGCTT
GACGAGGCTG
GAGGAGGCTT
GTGGAGCTGT

GGTCTGGCAG
GGTCTGGCAG
GATCTGGCCA
AATCTGGACA
GGTCCTTAGG

CATCTGGAAT
CATCTGGAAT
CATCTGGTCT
CATCTGGTCT
TATCTGGAGT

GGTCTGGCAG
GGTCTGGCAG
GGCCTAGAAG
GGCCTAGAAG
GGCCTGGTGG

GGTCTGGCAG
GGTTTGGCAG
GGTTTGGCAG
GGTTTGGCAG
GGTTTGGCAA

GGTCTGGCAG
GGTCTGGCAG
GATCCGGCAG
GATCCGGCAG
GGTCCGGCAG

AGTCTGGCTT
AGTCTGGCTT
GACGAGGCTG
GAGGAGGCTT
GTGGAGCTGT

TGTCTGGTAT
TGTCTGGTAT
TGTTAAGTAT
TGTGAAGTAT
CGTCGAGTAC

GGTCTGGCAG
GGTCTGGCAG
GATCCGGCAG
GATCTAGCAG
GATCTATCAG

AGTCTGGCTT
AGTCTGGCTT
GACGAGGCTG
GAGGAGGCTT
GTGGAGCTGT
