# Supplementary material for: Correlated Evolution of Positions within Mammalian cis Elements
Source: PLoS One. 2013 Feb 8;8(2):e55521. doi: 10.1371/journal.pone.0055521 (PMC3568137; doi:10.1371/journal.pone.0055521)
Supplement: Text Archive S1 — A compressed/ZIP file archive of all binding site data for the 64 PWMs used in our analysis. The individual files are named per PWM ID, so for instance, “MA0002.hits” corresponds to JASPAR PWM MA0002. This has 333 binding sites, each of length 9. Each binding site is grouped as a set of 5 aligned sequences corresponding to human, chimp, mouse, rat and dog (from first to last). A blank line separates binding sites from each other. (GZ) [file pone.0055521.s004.gz › Hits/MA0093.hits]

CACGTGG
CACGTGG
CACGTGG
CGCGTGG
CACGTGG

CACGTGG
CACGTGG
CACGTGG
CACGTGG
CACGTGT

CACGTGG
CACGTGG
GGTGTTT
GGTGTTT
CAGGTAA

CACGTGG
CACGTGG
CACGTGG
CACGTGG
CACGTGG

CACGTGG
CACGCGG
TACGCGG
AACGCGG
TATGCGT

CACGTGG
CACGTGG
CACGTGG
CACGTGG
CACGTGG

CACGTGG
CACGTGG
GACTTAG
TACAATA
CACTCAG

CACGTGG
CACGTGG
CACATGG
CACATGG
CACACGG

CACGTGG
CACGTGG
CACGTGG
CACGTGG
CACGTGG

CACGTGG
CACGTGG
CACGTGG
CACGTGG
CACGTGG

CACGTGG
CACGTGG
CACACAG
CACACAG
TCCACAG

CACGTGG
CACGTGG
CGTGTGG
CCTGCGG
CTCATGG

CACGTGG
CACGTGG
CTTGTGG
CACGTGG
CCAGTGG

CACGTGG
CACGTGG
CACAAGG
CACAAGG
CACAAGG

CACGTGG
CACGTGG
TACATGG
TACGTGG
CACGTGC

CACGTGG
CACGTGG
CATGAAG
CACGAAG
CACGCGG

CACGTGG
CACGTGG
CACGTGG
CACGTGG
CACGCGG

CACGTGG
CACGTGG
CAGGCTT
CACGCTG
CACGTGG

CACGTGG
CACGTGG
GACTTAG
TACAATA
CACTCAG

CACGTGG
CACGTGG
CACGTGG
CACGTGG
CACGTGG

CACGTGG
CACGTGG
CACGTGG
CACGTGG
CACGTGG

CACGTGG
CACGTGG
TACATGG
TATATGG
CACTTGA

CACGTGG
CACGTGG
CACATGA
CACATGA
CACGTGA

CACGTGG
CACGTGG
CACGTGG
CACGTGG
CACGTGG

CACGTGG
CACGTGG
TACACGA
TACATGA
CATGTGG

CACGTGG
CACGTGG
CACGTGG
CACGTGG
CACGTGG

CACGTGG
CACGTGG
CATGTGG
AATGTGG
CGTGTGA

CACGTGG
CACGTGG
CACGTGG
CACGTGG
CACGTGA

CACGTGG
CACGTGG
CACGTGG
CACGTGG
CACGTGG

CACGTGG
CACGTGG
CACGTGG
CACGTGG
CACGTGG

CACGTGG
CACGTGG
CACGTGG
CACGTGG
CACGTGG

CACGTGG
CACGTGG
CACGTGG
CACGTGG
CACTCGG

CACGTGG
CACGTGG
TGCGTGA
TGTACGA
CAGGCAG

CACGTGG
CACGTGG
GACTTAG
GACTCGT
GACGCCG

CACGTGG
CACGTGG
CACATAG
CACATAG
CCCGTGG

CACGTGG
CACGTGG
CCCGGGG
CTTGGGG
AACCTGG

CACGTGG
CACGTGG
CACGTGG
CACGTGG
CACGTGG

CACGTGG
CACGTGG
CACGTGT
CACGTGT
CACGTGG

CACGTGG
CACGTGG
CCTGCGA
CGCGCGA
CACGTGG

CACGTGG
CACGTGG
CCTGCGG
CCTTCGG
CACGTGG

CACGTGG
CACGTGG
CACGTGG
CACGTGG
CACGTGG

CACGTGG
CACGTGG
CACGTGG
CACGTGT
CTCAGGG

CACGTGG
CACGTGG
CACCGGT
CATCGGT
CACGTGG

CACGTGG
CACGTGG
CACGTGG
CACGTGG
CACGTGG

CACGTGG
CACGTGG
CACGTGT
CACGTGT
CACGTTG

CACGTGG
CACGTGA
CACGTGA
CACGTGA
CACGTGA

CACGTGG
CACGTGG
CACGTGT
CACGTGT
CACGTGG

CACGTGG
CACGTGG
CACGTGG
CACGTGG
CACGTGG

CACGTGG
CACGTGG
CTCAAGG
CTCAAGG
CCCAGGG

CACGTGG
CACGTGG
CACGTAG
CACGTAG
CACGTGG

CACGTGG
CACGTGG
CGCGTGG
CGCGTGG
CACGTGG

CACGTGG
CACGTGG
CACATGG
CACATGG
CCTGTGG

CACGTGG
CACGTGG
CCAATGG
CAAATGG
CAGGTGG

CACGTGG
CACGTGG
CACGTGG
CACGTGG
CACGTGG

CACGTGG
CACGTGG
CACGTGG
CACGTGG
CACGTGG

CACGTGG
CACGTGG
CACGTGA
CACGTGA
CACGTGA

CACGTGG
CACGTGG
CATGAAG
CACGAAG
CACGCGG

CACGTGG
CACGTGG
CCCACAA
CCCACAA
CCCATGG

CACGTGG
CACGTGG
CACCTGG
CACCTGG
CACGTGG

CACGTGG
CACGTGG
CACGTGG
CAGGTGG
CATGGGA

CACGTGG
CACGTGG
CAGGTGA
CAGGTGA
CGGGTGG

CACGTGG
CACGTGG
CACGTGG
CACGTGG
CACGTGG

CACGTGG
CACGTGG
CACATGG
CACATGG
CATATAG

CACGTGG
CCCGTGG
CACGTGG
CACGTGG
CACGTGG

CACGTGG
CACGTGG
CACGTGG
CACGTGG
CGTGTGG

CACGTGG
CACGTGG
CACGTGG
CACGTGG
GCCGCGG

CACGTGG
CACGTGG
TATGTGG
TATGTGG
CACGCGG

CACGTGG
CACGTGG
CACGTGA
CACGTGA
CACGTGG

CACGTGG
CACGTGG
CACGTGG
CACGTGA
CACGTGG

CACGTGG
CACGTGG
AACGTGG
AACGTAG
CCCGGGG

CACGTGG
CACGTGG
TCCATGG
TCCATGG
CACGTGG

CACGTGG
CACGTGG
TATGTGA
TATGTGG
CATGTGG

CACGTGG
CACGTGG
CACGTGG
CACGTGG
CACGTGG

CACGTGG
CACGTGG
CGCGCGG
CGCTCGG
CACGTGG

CACGTGG
CACGTGG
CACGTGG
CACGTGG
CACGTGG

CACGTGG
CACGTGG
CAGGTGG
CAGGTGG
CACGTGG

CACGTGG
CACGTGG
CACGTGG
CACGTGG
CACGTGA

CACGTGG
CACGTGG
CATGTGG
CACATGG
CACGTGG

CACGTGG
CACGTGG
CACGTCC
CACGTCC
CACGTGG

CACGTGG
CACGTGA
GGCGCGG
GGCGCGG
CGCGCGG

CACGTGG
CACGTGG
CACGTGG
CACGTGT
CACGTGG

CACGTGG
CACGTGG
CACGTGG
CACGTGG
CACGTGG

CACGTGG
CACGTGG
CACGTGG
CACGTGG
CACGTGG

CACGTGG
CACGTGG
CACATGG
CACATGG
CATATAG

CACGTGG
CACGTGG
CACGTGG
CACGTGG
CACGTGG

CACGTGG
CACGTGG
CACGTGG
CACGTGG
CACGTGG

CACGTGG
CACGTGG
CACTTGG
CACGTGG
CACGTGA

CACGTGG
CACGTGG
TATGTAG
CATGTGG
CATGTGG

CACGTGG
CACGTGG
CACGTGA
CACGTGA
CACGTGG

CACGTGG
CACGTGG
CATGTGG
CACGTGG
CACGTGG

CACGTGG
CACGTGG
CACAAGG
CACAAGG
CACAAGG

CACGTGG
CACATGG
CGCTTGG
CACATGG
CCCACAG

CACGTGG
CACGTGG
CACATGG
CACATGG
CACGCGG

CACGTGG
CACGTGG
GAAGTGG
GAAGTTG
GACGTGG

CACGTGG
CACGTGG
CACGTGA
TACGTGA
CACGTGG

CACGTGG
CACGTGG
CACGTGG
CACGTGG
CACGTGG

CACGTGG
CACGTGG
CAGGTGG
CAGGAGG
CACGTGG

CACGTGG
CACGTGG
CACGTGG
CACGTGG
CACGTGG

CACGTGG
CACGTGG
CACGTGG
CATGTGG
CACGTGG

CACGTGG
CACGTGG
GACTTAG
GACTCGT
GACGCCG

CACGTGG
CACGTGG
CATGTGG
CATGTGG
CACGTGG

CACGTGG
CACGTGG
CACGTGG
CACGTGG
CACGTGG

CACGTGG
CACGTGG
TACATGA
TATATGA
CATGTGG

CACGTGG
CACGTGG
CACGTGG
CACGTGG
CACATGG

CACGTGG
CACGTGG
CACGTGG
CACGTGG
CACGTGG

CACGTGG
CACGTGG
CACGTGG
CACGTGG
CACGTGG

CACGTGG
CACGTGG
CACGTGG
CACGTGG
CACGTGG

CACGTGG
CACGTGG
CACGTGG
CACGTGG
CACGTGG

CACGTGG
CACGTGG
CACGTGG
CACGTGG
CCCTTGG

CACGTGG
CACGTGG
CACGTGG
CACGTGG
CACGTGG

CACGTGG
CACGTGG
CACGTGG
CACGTGG
CACGTGG

CACGTGG
CACGTGG
CACGTGG
CACGTGG
CACGTGG

CACGTGG
CACGTGG
CCTGTGG
CAGGAGG
GCCCAGG

CACGTGG
CACGTGG
CACGTGA
CACGTGA
CACGTGG

CACGTGG
CACGTGG
CTTGTGG
CATGTGG
CATGTGG

CACGTGG
CACGTGG
CACGTGG
CACGTGG
CACGTGG

CACGTGG
CACGTGG
CACGTGG
CATGTGG
CGCGCTG

CACGTGG
CACGTGG
CACGTGG
CACGTGG
CGCGTGG

CACGTGG
CACGTGG
CATGTGG
CATGTGG
CACGTGG

CACGTGG
CACGTGG
CAGGTGG
CACGTGG
CACGTGG

CACGTGG
CACGTGG
CACGTGG
CACGTGG
CACGTGG

CACGTGG
CACGTGG
CACGTGG
CACGTGG
CACGTGG

CACGTGG
CATGTGG
CACGTGG
CACGTGG
CACGTGC

CACGTGG
CACGTGG
AACGCGA
AACGCGA
AACGTGG

CACGTGG
CACGTGG
CACTTGC
CACTTGC
CACGAAC

CACGTGG
CACGTGG
CGCCCGG
CACCCGG
CTCCGGG

CACGTGG
CACGTGG
CACGTGG
CACGTGT
CACGTGG

CACGTGG
CACGTGG
CACACGG
CACACGG
CACATGG

CACGTGG
CACGTGG
CAAGTGG
CAAGTGG
TTCGTGC

CACGTGG
CACGTGG
CACGTGT
CACGTGT
CACGTGG

CACGTGG
CACGTGG
CACGTGG
CACGTGG
CACGTGG

CACGTGG
CACGTGG
CACGTGT
CACGTGG
CCGGGGG

CACGTGG
CACGTGG
CACGTGG
CACGTGG
CACGTGG

CACGTGG
CACGTGG
TGTGAGG
TGTGCGG
CGTGCGG

CACGTGG
CACGTGG
CACGTGG
CACGTGG
CACGTGG

CACGTGG
CACGTGG
CACGTGG
CACGTGG
CGCGTGG

CACGTGG
CACGTGG
CACGTGG
CACGTGG
CACGTGG

CACGTGG
CACGTGG
CACCTGG
CACGTGG
CACGTGG

CACGTGG
CACGTGG
CACGTGG
CACGTGG
CACGTGG

CACGTGG
CACGTAG
CACGTGG
CACGTGG
CACGTGG

CACGTGG
CACGTGG
CACGTGG
CACGTGG
CACGTGG

CACGTGG
CACGTGG
CACGTGG
CACGTGG
CACGTGG

CACGTGG
CACGTGG
CATGTGG
CACGTGG
CACGTGG

CACGTGG
CACGTGG
CACGTGG
CACGTGG
CACGTGG

CACGTGG
CACGTGG
CACGTGG
CACGTGT
CACGTGG

CACGTGG
CACGTGG
CACGTGA
CACGTGA
CACGTGG

CACGTGG
CACGTGG
CACGTGG
CACGTGG
CACGTGG

CACGTGG
CACGTGG
CACGTGA
CACGTGA
CACGTGA

CACGTGG
CACGTGG
CACGTGG
CACGTGG
CACGTGG

CACGTGG
CACGTGG
CACGTGG
CACGCGG
CACGTGG

CACGTGG
CACGTGG
CACGTGG
CATGTGG
CACGTGG

CACGTGG
CACGTGG
CATGTGG
CATGTGG
CACGTGG

CACGTGG
CACGTGG
CACGTGG
CACGTGG
CACGTGG

CACGTGG
CACGTGG
CACATGA
CACATGG
CACGTGG

CACGTGG
CACGTGG
CACGTGT
CACGTGT
CACGTGG

CACGTGG
CACGTGG
CACTTGG
CACTTGG
CGCTTGG

CACGTGG
CACGTGG
CACGTGC
CACGTGC
CACGTGG

CACGTGG
CACGTGG
CAGGTGG
CAGGAGG
CACGTGG

CACGTGG
CACGTGG
CACGTGG
CACGTGG
CACGTGT

CACGTGG
CACGTGG
CACGTGG
CACGTGG
CACGTGG

CACGTGG
CACGTGG
CACGTGG
CACGTGG
CACGTGC

CACGTGG
CACGTGG
CACTTTG
CACTTTG
CACGGCG

CACGTGG
CACGTGG
CACGTGG
CACGTGG
CACGTGG

CACGTGG
CACGTGG
CACGTGG
CATGTGG
TGCGCGG

CACGTGG
CACGTGG
CACATGG
CACGTGG
CACGTGT

CACGTGG
CACGTGG
CACGTGT
CACGTGT
CACGTGG

CACGTGG
CACGTGG
CAAGTGG
CAAGTGG
CACGTGG

CACGTGG
CACGTGG
CACATGG
CACATGG
CACGTGG

CACGTGG
CACGTGG
AACCCGG
AACCCAG
CATCTGG

CACGTGG
CACGTGG
CATGCAG
CAATTCA
CGGGGAC

CACGTGG
CACATGG
CGCCTGG
CCCCTGG
CGCCCGC

CACGTGG
CACGTGG
CACTTGG
CACTTGG
CACTTGG

CACGTGG
CACGTGG
CACGTGG
CACGTGG
CACGTGG

CACGTGG
CACGTGG
CACGTGG
CACGTGG
CACGTGG

CACGTGG
CACGTGG
CACGTGG
CACGTGG
CACGTGG

CACGTGG
CACGTGG
CACGTGG
CACGTGG
CACGTGG

CACGTGG
CACGTTG
CACATAG
CACTTAG
CACCTTG

CACGTGG
CACGTGG
CACGTGG
CACGTGG
CACGTGG

CACGTGG
CACGTGG
CACGTGG
CACGTGG
CACGTGG

CACGTGG
CACGTGG
CACAGAA
CACAGGA
CATGTGG

CACGTGG
CATGTGG
TGGCTGT
TGGCTGC
CACGTGG

CACGTGG
CACGTGG
CACGTGG
CACGTGG
CACGTGG

CACGTGG
CACGTGG
CACGTGG
CACGTGG
CACGTGG

CACGTGG
CACGTGG
CACGTGG
CACGTGG
CACGTGG

CACGTGG
CACGTGG
CACGTGG
CACGTGG
CACGTGG

CACGTGG
CACGTGG
GCCATGG
CCCATGG
AGCGCGG

CACGTGG
CACGTGG
CACGTGG
CACGTGG
CACGTGC

CACGTGG
CACGTGG
CACGTGA
CACGTGA
CACATGG

CACGTGG
CACGTGG
CACGTGA
CACGTGA
CACGTGG

CACGTGG
CACGTGG
CACATGG
CACATGG
CACGTGG

CACGTGG
CACGTGG
CATGTGG
CATGTGG
CACGTGG

CACGTGG
TACGTGG
CATATTG
CATACTG
CACGTGG

CACGTGG
CACGTGG
CACATGG
CACATGG
CCTGTGG

CACGTGG
CACGTGG
CACTAGG
CACTAGG
CACATGA

CACGTGG
CACGTGG
AACCCGG
AACCCAG
CATCTGG

CACGTGG
CACGTGG
CCTGCTG
CTTGCTG
CCCAAGG

CACGTGG
CACGTGG
CACGTGA
CACGTGA
CGCGTGG

CACGTGG
CACGTGG
TACATGA
TATATGA
CATGTGG

CACGTGG
CACGTGG
CACGTGG
CACATGG
GATGTGG

CACGTGG
CACGTGG
CACGTGT
CACGTGG
CACGTGG

CACGTGG
CACGTGG
CACACTG
CACACTG
CACATGG

CACGTGG
CACGTGG
CACGTGT
CACGTGT
CACGTGG

CACGTGG
CACGTGG
CACGTGG
CACGTGG
CACGTGG

CACGTGG
CACGTGG
CACGTGG
CACGTGG
CACGTGG

CACGTGG
CACGTGG
GACGTTG
GAGATGG
TAGGCTG

CACGTGG
CACGTGG
CACGTGG
CACGTGG
CTCGCGG

CACGTGG
CACGTGG
CACGTGG
CACGTGG
CACGTGG

CACGTGG
CACGTGG
CACGTGG
CACGTGG
CACGTGG

CACGTGG
CACGTGG
CACGTAG
CATGTGG
TGAGTGG

CACGTGG
CACGTGG
CACGTGG
CACGTGG
CACGTGG

CACGTGG
CACGTGG
CACGTGC
CACGTGC
CACATGG

CACGTGG
CACGTGG
CACGTGA
CACGTGC
CACGTGA

CACGTGG
CACGTGG
CACGTGG
CACGTGG
CACGTGG

CACGTGG
CACGTGG
CACGTGA
CACGTGA
CACGTGG

CACGTGG
CACGTGG
CACGTGG
CACGTGG
CACGTGG

CACGTGG
CACGTGG
CACGTGG
CACGTGG
CACGTGG

CACGTGG
CACGTGG
CACCTCA
CACCTCA
CAGGAGG

CACGTGG
CACGTGG
TATGTGG
CACGAGG
CACGAGG

CACGTGG
CACGTGG
CACGTGG
CACGTGG
CACGTGG

CACGTGG
CACGTGG
CACGTGG
CACGTGG
CGCGCGG

CACGTGG
CACGTGG
CACGTGG
CACGTGG
CACGTGG

CACGTGG
CACGTGG
CACGAGG
CACGAGG
CACGTGA

CACGTGG
CACGTGG
TGCTTGG
TGCTTCG
CACGTGG

CACGTGG
CACGTGG
CTCGCGA
CTCGCGA
CTCGCGG

CACGTGG
CACGTGG
CACGTGT
CACGTGT
CACGTGG

CACGTGG
CATGTGG
TGGCTGT
TGGCTGC
CACGTGG

CACGTGG
CACGTGG
CACGTGG
CACGTGG
CACGTGG

CACGTGG
CACGTAG
CACGTGG
CACGTGG
CACGTGG

CACGTGG
CACGTGG
CGGGCGG
CGGGTGG
CCGGAGG

CACGTGG
CACGTGG
CATGTAG
CACGTAG
CACGTGG

CACGTGG
CACGTGG
CAATTGG
CACTTGG
CACGTGG

CACGTGG
CACGTGG
CACGTGG
CACGTGG
GACGTGG

CACGTGG
CACGTGG
CACGGGA
CTCGTGA
CGCGTGG

CACGTGG
CACATGG
CATACAA
CATGCAA
CACATGG

CACGTGG
CACGTGG
CACGTGG
CACGTGG
CCCGCGG

CACGTGG
CACGTGG
CAACTAC
CAACCAC
CACCGTC

CACGTGG
CACGTGG
CACGAGG
CACTAGG
CACAAGG

CACGTGG
CACGTGG
CACGTGG
CACGTGG
CGCGGGG

CACGTGG
CACGTGG
CAGTGGG
CAGTGGG
CGAGCAG

CACGTGG
CACGTGG
CACGTGG
CACGTGG
CACGTGG

CACGTGG
CACGTGG
CATGTGG
CACGTGG
CACGTGG

CACGTGG
CACGTGG
CATGTTA
CATGTTA
TAGGTTA

CACGTGG
CACGTGG
CACGTGG
CACGTGG
CACGTGG

CACGTGG
CACGTGG
CACGTGG
CACGTGG
CACGTGG

CACGTGG
CACGTGG
CGTGCGG
CATGTAG
CACGTGG

CACGTGG
CACGTGG
CACGTGG
CACGTGG
CACGTGT

CACGTGG
CACGTGG
GAAGTGG
GAAGTGG
CATACGC

CACGTGG
CACGTGG
AACCGAT
AACCGAT
AACATAG

CACGTGG
CAGGTGG
TAGGTGG
TGGCTGG
CAGGTGG

CACGTGG
CACGTGG
CTCACAG
CGCACAG
CGCACGG

CACGTGG
CACGTGG
CACGTGG
CACGTGG
CACGTGG

CACGTGG
CACGTGG
AATACAG
AATACAG
CATGTGC

CACGTGG
CACGTGG
CACGTGA
CACGTGG
CACGTGG

CACGTGG
CACGTGG
CCAGCAT
CCAGCAT
CACGTGG

CACGTGG
CACGTGG
CATGTGG
CATGTGG
CATGCGG

CACGTGG
CACGTGG
CATGTGG
CATGTGG
CACGTGG

CACGTGG
CACGTGG
CATGTGA
CATGTGA
CACGTGG

CACGTGG
CACGTGG
TACGTGG
CACGTGG
CATGTGG

CACGTGG
CACGTGG
CACGTGG
CACGTGG
CACGTGG

CACGTGG
CACGTGG
CGCGCTG
CGGCTGG
CACGTGG

CACGTGG
CACGTGG
CACATGG
CACATGG
CACACGG

CACGTGG
CACGTGG
CACGTGG
CACGTGA
CCCGTGC

CACGTGG
CACGTGG
CACGTGG
CACGTGG
CACGTGG

CACGTGG
CACGTGG
CACGTGG
CACGTGG
CACGTGG

CACGTGG
CACGTGG
CACGTGG
CACGTGG
CACGTGG

CACGTGG
CACGTGG
CACGTGG
CACGTGC
CACGTGG

CACGTGG
CACGTGG
CCAATGG
CAAATGG
CAGGTGG

CACGTGG
CACGTGG
CACGTGG
CACGTGG
CACGTGG

CACGTGG
CACGTGG
CACGTGG
CACGTGG
CACGTGG

CACGTGG
CACGTGG
CCCACAA
CCCACAA
CCCATGG

CACGTGG
CACATGG
TGCCTTA
ACTGTGG
CACGTGG

CACGTGG
CACGTGG
CACGTGG
CACGTGG
CACGTGG

CACGTGG
CACGTGG
CATGTGA
CATGTGA
CACGTGA

CACGTGG
CACGTGG
CACGTGG
CACGTGG
CACGTGG

CACGTGG
CACGTGG
CACCTGG
CACCTGG
TACCTGG

CACGTGG
CACGTGG
CACGTGG
CACGTGG
CACGTGG

CACGTGG
CACGTGG
CATGTGG
CATGTGG
CGCGTGG

CACGTGG
CACGTGG
CACGTGG
CACGTGG
CACGTGG

CACGTGG
CACGTGG
CCTGCGG
CCTTCGG
CACGTGG

CACGTGG
CACGTGG
CACGTGG
CACGTGG
CACGTGG

CACGTGG
CACGTGG
CACGTGG
CACGTGG
CACGTGG

CACGTGG
CACGTGG
CACGTGG
CACGTGG
CACGTGG

CACGTGG
CACGTGG
TACGTGG
TACGTGG
CACGTGG

CACGTGG
CACGTGG
CACGTGG
CACGTGG
CACGTGG

CACGTGG
CACGTGG
CACGTGG
CACGTGG
CACGTGG

CACGTGG
CACGTGG
CACGTGG
CACGTGG
CACGTGC

CACGTGG
CACGTGG
CACGTGG
CACGTGG
CACGCGC

CACGTGG
CACGTGG
CACGTGA
CACGTGA
CACGTGG

CACGTGG
CACGTGG
CACGTGT
CACGTGT
CACGTGG

CACGTGG
CACGTGG
CACGTGT
CACGTGT
CACGTGG

CACGTGG
CACATGG
TGCCTTA
ACTGTGG
CACGTGG

CACGTGG
CACGTGG
CACGTGG
CATGTGG
CACGTGG

CACGTGG
CACGTGG
CACGTGG
CACGTGG
CACGTGG

CACGTGG
CACGTGG
CACGTGG
CACGTGG
CACGTGG

CACGTGG
CACGTGG
CACGTGA
CACGTGA
CACGTGG

CACGTGG
CACGTGG
CACGTGG
CACGTGT
CACGTGC

CACGTGG
CACGTGG
CACGTGG
CACGTGG
CACGTGA

CACGTGG
CACGTGG
CATGAGG
CATGAGG
CACGAGG

CACGTGG
CACGTGG
GTCATGG
GTTCTGG
AATTCCG

CACGTGG
CACGTGG
CACGTGG
CACGTGG
CACGTGG

CACGTGG
CACATGG
CATGTGG
CATGTGA
CACAAGG

CACGTGG
CACGTGG
CACGTGA
CACGTGA
CACGTGG

CACGTGG
CACGTGG
CACGTGG
CACGTGG
CACGTGG

CACGTGG
CACATGG
CACGTGG
CACGTGG
CACGTGG

CACGTGG
CACGTGG
CACGTGG
CACGTGG
CACGTGG

CACGTGG
CACGTGG
CACGTGA
CACGTGA
CACGTGG

CACGTGG
CACGTGG
CACGTGG
CACGTGG
CACGTGG

CACGTGG
CACGTGG
CACGTGG
CACGTGG
CACGTGG

CACGTGG
CACGTGG
CACGTGG
CACGTGG
CACGTGG

CACGTGG
CACGTGG
CACGTGG
CACGTGG
CACGTGG

CACGTGG
CACGTGG
CACGTGT
CACGTGT
CACGTGG

CACGTGG
CACGTGG
CACGTGG
CACGTGG
CACGTGG

CACGTGG
CACGTGG
CACAAGG
CACGAAG
CACATAG

CACGTGG
CACGTGG
CACGTGG
CACGTGG
CACGTGG

CACGTGG
CACGTGG
TACATGA
TATATGA
CATGTGG

CACGTGG
CACGTGG
CCCGTGG
CACGAGG
CACGCGG

CACGTGG
CACATGG
TGCCTTA
ACTGTGG
CACGTGG

CACGTGG
CACGTGG
CACGTGG
CACGTGG
CACGTGG

CACGTGG
CACGTGG
CACGTGG
CACGTGG
CACGTGG

CACGTGG
CACGTGG
CACGTGG
CACGTGG
CACGTGG

CACGTGG
CACGTGG
CACGTGG
CACGTGG
CACGTGG

CACGTGG
CACGTGG
CATGTAC
CATGTAG
CACCTGG

CACGTGG
CACGTGG
CACGTGG
CACGTGG
CATGTGA

CACGTGG
CACGTGG
CACGTGA
CACGTGG
CACGTGG

CACGTGG
CACGTGG
CATGTAG
CACGTAG
CACGTGG

CACGTGG
CACGTGG
CACGTGG
CACGTGG
CACGTGG

CACGTGG
CACGTGG
CGCGTGG
CACGTAG
CACGTGG

CACGTGG
CACGTGG
CACGTGG
CACGTGG
GACGTGG

CACGTGG
CACGTGG
CACTTGG
CACGTGG
CACGTGA

CACGTGG
CACGTGG
CACATGG
CACGTGG
CACGTGG

CACGTGG
CACGTGG
CAAGTGA
CAAGTGA
CAAGTGG

CACGTGG
CACGTCG
CACATAG
CACATGG
CACGGGG

CACGTGG
CACGTGG
CACGTGG
CACGTGG
CACGTGG

CACGTGG
CACGTGG
CACGTGG
CACGTGG
CACGTGG

CACGTGG
CACGTGG
CACATGG
CACGTGG
CACGTGG

CACGTGG
CACGTGG
CACGTGG
CACGTGG
CACGTGG

CACGTGG
CACGTGG
CCCATGG
CTCATGG
CGGGTGG

CACGTGG
CACGTGG
CACAAGG
CACAAGG
CACAAGG

CACGTGG
CACGTGG
CACGTGG
CACGTGG
CACGTGG

CACGTGG
CACGTGG
CACGTGG
CACGTGG
CACGTGG

CACGTGG
CACGTGG
CACGTGG
CATGTAG
CATGTGG

CACGTGG
CACGTGG
CACGTGG
CACGTGG
CACGTGG

CACGTGG
CACGTGG
CACGTGG
CACGTGG
CACGTGG

CACGTGG
CACGTGG
CACGTGG
CACGTGG
CACGTGG

CACGTGG
CACGTGG
CACGTGG
CACGTGG
CACGTGG

CACGTGG
CACGTGG
CACGTGG
CACGTGG
CACGTGG

CACGTGG
CACGTGG
CACGTGT
CACGTGT
CACGTGG

CACGTGG
CACATGG
CACGTGG
CACGTGG
CACGTGG

CACGTGG
CACGTGG
CACGTGG
CACGTGG
CACGTGG

CACGTGG
CACGTGG
TATGTGG
TATGTGG
TACGTGG

CACGTGG
CACGTGG
CACGTGG
CACGTGG
CACGTGG

CACGTGG
CACGTGG
CACGTGT
CACGTGT
CACGTGG

CACGTGG
CACGTGG
GGCGTGA
CGCATGA
CACGTAG

CACGTGG
CACGTGG
CGGGTGG
CAGGTGG
CACGTGG

CACGTGG
CACGTGG
CACGTGG
CACGTGG
CACGTGG

CACGTGG
CACGTGG
CACGTGG
CACGTGG
CACGTGG

CACGTGG
CACGTGG
CAAGTGG
CAAGTGG
CACGTGG

CACGTGG
CACGTGG
CACATAG
CACGTAG
CACGTGG
