# Supplementary material for: Correlated Evolution of Positions within Mammalian cis Elements
Source: PLoS One. 2013 Feb 8;8(2):e55521. doi: 10.1371/journal.pone.0055521 (PMC3568137; doi:10.1371/journal.pone.0055521)
Supplement: Text Archive S1 — A compressed/ZIP file archive of all binding site data for the 64 PWMs used in our analysis. The individual files are named per PWM ID, so for instance, “MA0002.hits” corresponds to JASPAR PWM MA0002. This has 333 binding sites, each of length 9. Each binding site is grouped as a set of 5 aligned sequences corresponding to human, chimp, mouse, rat and dog (from first to last). A blank line separates binding sites from each other. (GZ) [file pone.0055521.s004.gz › Hits/MA0099.hits]

GTGAGTCA
GTGAGTCA
AGGAGTCA
AGGAGTCA
AGGCGCCC

GTGAGTCA
GTGAGTCA
GCGTACCA
GTGAACCA
GCGAGTCA

GTGAGTCA
GTGAGTCA
ATGCATCC
ATGCATCC
GTGAGTCG

GTGAGTCA
GTGAGTCA
GCAAGCGA
GCAAACTA
GCAAGTCA

GTGAGTCA
CTGAGTCA
CTGAGTCA
TTGAGTCA
CTGAGTCA

GTGAGTCA
GTGAGTCA
GTGAGTCA
GTGAGTCA
GTGAGTCA

GTGAGTCA
GTGAGTCA
GTGAATCT
GTGAATCT
GTGAGTCA

GTGAGTCA
GTGAGTCA
GTGAGTCA
GTGAGTCA
GTGAGTCA

GTGAGTCA
GTGAGTCA
GTGAGTCC
GTGAGTCC
GTGAGTCA

GTGAGTCA
GTGAGTCA
GCGTACCA
GTGAACCA
GCGAGTCA

GTGAGTCA
GTGAGTCA
GTGAGTCA
GTGAGTCA
GCGAGTCA

GTGAGTCA
GTGAGTCA
ATGAATCA
ATGAATCA
GTGAGTCA

GTGAGTCA
GTGAGTCA
GTGAGTCA
GTGAGTCA
GTGAGTCA

GTGAGTCA
GTGAGTCA
GTGAGTCA
GTGAGTCA
GTGAGTCA

GTGAGTCA
GTGAGTCA
ATGAGTCA
ATGAGTCA
ATGAGTCA

GTGAGTCA
GTGAGTCA
GTGAGTCA
GTGAGTCA
GTGAGTCA

GTGAGTCA
GTGAGTCA
ACAGCTCA
ACAGCTCA
ACAAGTCA

GTGAGTCA
GTGAGTCA
GTGAGTCA
GTGAGTCA
GTGAATCA

GTGAGTCA
GTGAGTCA
GTGAGTCA
GTGAGTCA
GTGAGTCA

GTGAGTCA
GTGAGTCA
GTGAGCCA
GTGAGCCA
ATGAGCCG

GTGAGTCA
GTGAGTCA
CTGAGTCA
CTGAGTCA
GTGAGTCA

GTGAGTCA
GTGAGTCA
AGATGTCA
AGATGTCA
CTGAGTTA

GTGAGTCA
GTGAGTCA
GTTGGTCG
GTGGGTTG
ATGGGTCA

GTGAGTCA
GTGAGTCA
GGGAATCG
GGGAATCG
GTGAGTCA

GTGAGTCA
GTGAGTCA
ATGAATTG
ATGAATTG
GTGAATCT

GTGAGTCA
GTGAGTCA
GTCCGTCG
GTCAGTAA
GGGCGGCG

GTGAGTCA
GTGAGTCA
GTGAGTCA
GTGAGTAA
GTGCATCA

GTGAGTCA
GTGAGTCA
GCAAGTCA
GCAAGTCA
GTGTATCA

GTGAGTCA
GTGAGTCA
GTGAATCT
GTGAATCT
GTGAGTCA

GTGAGTCA
GTGAGTCA
GTGAGTTA
GTGAGTTA
GTGAGTCA

GTGAGTCA
GTGAGTCA
ATGAGTCC
ATGAGTCC
GCGAGTCC

GTGAGTCA
GTGAGTCA
GTGAGTCA
GTGAGTCA
ATGAGTCA

GTGAGTCA
GTGAGTCA
CTGAGCTA
CTGAGCTA
GTGAGTAA

GTGAGTCA
CTGAGTCA
ATAACTCA
ATAAATGA
GTAAGTCA

GTGAGTCA
GTGAGTCA
CCAATTCA
AGGAGACA
ATGAGTCA

GTGAGTCA
GTGAGTCA
GTGAGTCA
GTGAGTCA
GTGAGTCA

GTGAGTCA
GTGAGTCA
GTGAGTCA
GTGAGTCA
GTGAGCCA

GTGAGTCA
GTGAGTCA
ATAAGCAA
GTAAGCAG
GTAAGTTG

GTGAGTCA
GTGAGTCA
GCACGGCA
ACACGGCA
TTGAGGCA

GTGAGTCA
GTGAGTCA
GTGAATCA
GTGAATCA
GTAAGTCA

GTGAGTCA
CTGAGTCA
CTGACTCA
CTGACTCA
CTGACTCA

GTGAGTCA
GTGAGTCA
GAGAGGTA
GGGAGGCA
GTGAGTCA

GTGAGTCA
GTGAGTCA
GAGGGAAG
GAGGGAAA
GAGGGAGC

GTGAGTCA
GTGAGTCA
AAGTGACA
GAGAGACA
GAGAGGCA

GTGAGTCA
GTGAGTCA
GTGAGTCA
GTGAGTCA
GTGAGTCA

GTGAGTCA
GTGAGTCA
GTGAGTCA
GTGAGTCA
ATGAGTCA

GTGAGTCA
GTGAGTCA
ATGAATCA
ATGAATCA
ATGAGTCA

GTGAGTCA
GTGAGTCA
GTGAGCAG
GTGAGACA
GTGAGTGG

GTGAGTCA
GTGAGTCA
GCAAATTA
GCGAATTA
GTGACTCA

GTGAGTCA
GTGAGTCA
ACGAGTCA
ATGAGTCA
GTGAGTCG

GTGAGTCA
GTGAGTCA
GCGTGCCA
GTGTGCCG
AACAGTCA

GTGAGTCA
GTGAGTCA
GTCCTGTT
GTCTTGTT
GCGAGTTC

GTGAGTCA
GTGAGTCA
GTGAGTCA
GTGAGTCA
CTGAGTCA

GTGAGTCA
GTGAGTCA
GTGACTCA
GTGACTCA
GTGACTCA

GTGAGTCA
GTGAGTCA
CTGAGGCA
CTGAAGCG
CTGAGTCA

GTGAGTCA
GTGAGTCA
ATGAGTCA
ATGAGTCA
GCGAGTCA

GTGAGTCA
GTGAGTCA
ATGAGTCA
ATGAGTCA
GTGACTCA

GTGAGTCA
GTGAGTCA
ATGGGTCA
ATGGGTCA
GCGGTTCA

GTGAGTCA
GTGAGTCA
CTGCTGAA
AGGCTGAA
CTTGAGGA

GTGAGTCA
GTGAGTCA
GTCCTGTT
GTCTTGTT
GCGAGTTC

GTGAGTCA
GTGAGTCA
GCGCATCA
GCGCATCA
ACGAGTTC

GTGAGTCA
GTGAGTCA
GTAAGTCA
GTAAGTCA
GTGAATTA

GTGAGTCA
GTGAGTCA
GTGACTCA
GTGACTCA
GTGACTCA

GTGAGTCA
GTGAGTCA
GTGAGTCA
GTGAGTCA
GTGAGTCA

GTGAGTCA
GTGAGTCA
GTAAGTCA
GTAAGTCA
GTGGGCCA

GTGAGTCA
GTGAGTCG
GTGAGTCA
GTGAGTCA
GGGGTCCG

GTGAGTCA
GTGAGTCA
GTAAGTCA
GTAAGTCA
GTGGGCCA

GTGAGTCA
GTGAGTCA
CTGAGTCA
CTGAGTCA
GTGAGTCA

GTGAGTCA
GTGACTCA
GTGAGTCA
GTGAGTCA
GTGAGTCA

GTGAGTCA
GTGAGTCA
GTGAGTGA
GTGAGTCA
GTGAGTCA

GTGAGTCA
GTGAGTCA
AAAAGTTG
ATAAGTTG
GTGACTTG

GTGAGTCA
GTGAGTCA
GTGAGTCA
GTGAGTCA
GTGAGTCA

GTGAGTCA
GTGAGTCA
ATAAGCAA
GTAAGCAG
GTAAGTTG

GTGAGTCA
GTGAGTCA
GTGGGGCA
GTGGGGCA
ATGAGGCA

GTGAGTCA
GTGAGTCA
CTGCTGAA
AGGCTGAA
CTTGAGGA

GTGAGTCA
GTGAGTCA
GTGAGTCA
GTGAGTCA
GTGAGTCA

GTGAGTCA
GTGAGTCA
ACAAATGC
ACAAATCA
ATGAGTCA

GTGAGTCA
GTGAGTCA
GTGAGTCA
GTGAGTCA
GCAAGTCA

GTGAGTCA
GTGAGTCA
ATGAATCA
ATGAACCA
GTGAATCA

GTGAGTCA
GTGAGTCA
ATGAATCA
ATGAATCA
GTAAGTCA

GTGAGTCA
GTGAGTCA
GTGAGTGA
GTGAGTCA
GTGAGTGA

GTGAGTCA
GTGAGTCA
ATGAATCA
ATGAATCA
GTGAGTCA

GTGAGTCA
GTGAGTCA
ATGAATCA
ATGAGTCA
GTGAGTCA

GTGAGTCA
GTGAGTCA
ATGAGCCA
ATGAGCCA
ACGTGCCA

GTGAGTCA
GTGAGTCA
GTGAGTCA
GTGAGTCA
GTGAGTGC

GTGAGTCA
GTGAGTCA
GAGAGTTG
GAGAGTCG
GTGAGTAG

GTGAGTCA
GTGAGTCA
ATGAGTCA
ATGAGTCA
GTGAGTCA

GTGAGTCA
GTGAGTCA
GTGAGTCA
GTGAGTCA
GTGAGTCA

GTGAGTCA
GTGAGTCA
GTAAGCCT
GCTAGCCT
GAGAGCCC

GTGAGTCA
GTGAGTCA
GTGAGTCA
GTGAGTCA
GTGAGTCA

GTGAGTCA
GTGAGTCA
GTGAGTGA
GTGAGTCA
GTGAGTGA

GTGAGTCA
GTGAGTCA
TTGGTTCC
GTGGTTCC
GTGAGCTG

GTGAGTCA
GTGAGTCA
AAGTGACA
GAGAGACA
GAGAGGCA

GTGAGTCA
GTGAGTCA
GTGACTCA
GTGACTCA
GTGAGTCA

GTGAGTCA
GTGAGTCA
ACAGCTCA
ACAGCTCA
ACAAGTCA

GTGAGTCA
GTGAGTCA
GTGAGTCT
GTGAGTCC
GGGCGTCA

GTGAGTCA
GTGAGTCA
ATGGATAA
ATGGATAA
GAGAACTA

GTGAGTCA
GTGAGTCA
GTGAGTCA
GTGAGTCA
GTGAGTCA

GTGAGTCA
GTGAGTCA
GTGAGTCA
GTGAGTCA
GTGACTCG

GTGAGTCA
GTGAGTCA
TTAAGACT
TTAACCCC
TTACCGCC

GTGAGTCA
GTGAGTCA
GTGAGACA
GTGAGACA
GAGAGTCA

GTGAGTCA
GTGAGTCA
GTCCGTCG
GTCAGTAA
GGGCGGCG

GTGAGTCA
GTGAGTCA
GTCCGTCG
GTCAGTAA
GGGCGGCG

GTGAGTCA
GTGAGTCA
ATGAATCA
ATGAATCA
GTGAGTCA

GTGAGTCA
GTGAGTCA
CTACGTCA
CTACGTCA
CCGAGTCA

GTGAGTCA
GTGAGTCA
CTGGGGCA
CTAAGGCA
GTGATTCA

GTGAGTCA
GTGAGTCA
GTGAGTCA
GTGAGTCA
GTGAGTCA

GTGAGTCA
GTGAGTCA
ATGAGTCA
ATGAGTCA
ATGAGTCA

GTGAGTCA
GTGAGTCA
ATGAGTCA
ATGAGTCA
ATGAGTCA

GTGAGTCA
GTGAGTCA
GTCCTGTT
GTCTTGTT
GCGAGTTC

GTGAGTCA
GTGAGTCA
AGGGGATA
AGGGGTTA
GTGAATCA

GTGAGTCA
GTGAGTCA
GTGAGTCA
GTGAGTCA
GTGAGTCA

GTGAGTCA
GTGAGTCA
GTGAGTTA
GTGAGTTA
GTGAGTCA

GTGAGTCA
GTGAGTCA
GTGGCCTG
GTGGCTGG
GTGAGCCG

GTGAGTCA
GTGAGTCA
GTGAGTCA
GTGAGTCA
GTGAGTCA

GTGAGTCA
GTGAGTCA
GTGAGTCA
GTGAGTCA
GTGAGTCA

GTGAGTCA
GTGAGTCA
GCGCATCA
GCGCATCA
ACGAGTTC

GTGAGTCA
GTGAGTCA
GTGAGTCA
GTGAGTCA
GTGAGTGA

GTGAGTCA
GTGAGTCA
ATGAGTCA
ATGAGACA
GTGACTCA

GTGAGTCA
GTGAGTCA
GCGAATCA
GTGAATCA
GTGAATCA

GTGAGTCA
GTGAGTCA
GTGACTCC
GTGACTCC
GTGAGTCT

GTGAGTCA
GTGAGTCA
ATGAATCA
ATGAATCA
GTGAATCA

GTGAGTCA
GTGAGTCA
GTGAGTCA
GTGAGTCA
GTGAGTCA

GTGAGTCA
GTGAGTCA
CTGAGGCA
CTGAAGCG
CTGAGTCA

GTGAGTCA
GTGAGTCA
GTGAGTCA
GTGAGTCA
GTGAGTCA

GTGAGTCA
GTGAGTCA
ATGAATCA
ATGAATCA
ATGAGTCA

GTGAGTCA
GTGAGTCA
ATGAATCA
ATGAATCA
GTGAGTCA

GTGAGTCA
GTGAGTCA
GTGAGTCA
GTGAGTCA
GTGAGTCA

GTGAGTCA
GTGAGTCA
GTGACTCA
GTGACTCA
GTGAGTCA

GTGAGTCA
GTGAGTCA
GTGAGTTG
GCGAGTAG
GTGAGTCA

GTGAGTCA
GTGAGTCA
AAGGATCC
CAGGGTTC
GTGGGTCA

GTGAGTCA
GTGAGTCA
ATGAGTCA
ATGAGTCA
ATGAGTCA

GTGAGTCA
GTGAGTCA
GTGAATCA
GTGAGTCA
GTGAGTCA

GTGAGTCA
GTGAGTCA
GTAAGTTG
GTAAGTTG
GCGAGCCA

GTGAGTCA
GTGAGTCA
GCGCGTCA
GCGAGTCA
GTGAGTCA

GTGAGTCA
GTGAGTCA
GTGACTCA
GTGAGTCA
GTGAGTCA

GTGAGTCA
GTGAGTCA
ATGACTCA
ATGACTCA
ATGAGTCA

GTGAGTCA
GTGAGTCA
GTGAGTCA
GTGAGTCA
GTGAGTCA

GTGAGTCA
GTGAGTCA
GTGAGTCA
GTGAGTCA
GTGAGTCA

GTGAGTCA
GTGAGTCA
CTGAGCTA
CTGAGCTA
GTGAGTAA

GTGAGTCA
GTGAGTCA
ATGAGTCA
ATGAGTCA
CTGAGTCA

GTGAGTCA
GTGAGTCA
ATGAATCA
ATGAATCA
GTGAATCA

GTGAGTCA
GTGAGTCA
GTGAGTCA
GTGAGTCA
GTGAGTCA

GTGAGTCA
GTGAGTCA
GTGAGTCA
GTGAGTCA
GTGAGTCA

GTGAGTCA
GTGAGTCA
GTGAGTCT
GTGAGTCC
GGGCGTCA

GTGAGTCA
GTGAGTCA
GTGAGCCA
GTGAAACA
GTGAGCCA

GTGAGTCA
GTGAGTCA
GTGAGACA
GTGAGCCA
ATGAGCCA

GTGAGTCA
GTGAGTCA
ATGAGTCA
ATGAGTCA
GTGAGTCA

GTGAGTCA
GTGAGTCA
GTGAGTCA
GTGAGTCA
GTGAGTCA

GTGAGTCA
GTGAGTCA
GTGAGTCA
GTGAGTCA
CTGAGTCA

GTGAGTCA
GTGAGTCA
GTGAGTCA
GTGAGTCA
GTGAGTCA

GTGAGTCA
GTGAGTCA
GTGAGTCA
GTGAGTCA
GTGAGTCA

GTGAGTCA
GTGAGTCA
GTGAGTTG
GTGAGTTG
GTGAATCC

GTGAGTCA
GTGAGTCA
GTGACTCA
GTGACTCA
GTGAGTCA

GTGAGTCA
GTGAGTCA
GTGAGTCA
GTGAGTCA
ATGAGTCA

GTGAGTCA
GTGAGTCA
GTGAGTCA
GTGAGTCA
GTGAGTCA

GTGAGTCA
GTGAGTCA
GTGAGTCA
GTGAGTGG
GTGAGCCA

GTGAGTCA
GTGAGTCA
GTGGGTCA
ATGAGTCA
GTAAATCC

GTGAGTCA
GTGAGTCA
CTGCTGAA
AGGCTGAA
CTTGAGGA

GTGAGTCA
GTGAGTCA
CTTGGTAA
GTCAATAA
GTGAATAA

GTGAGTCA
GTGAGTCA
GTGAGTGA
GTGAGTCA
GTGAGTGA

GTGAGTCA
GTGAGTCA
ATGCATCC
ATGCATCC
GTGAGTCG

GTGAGTCA
GTGAGTCA
GTGAGTCA
GTGAGTCA
ATGAGTCA

GTGAGTCA
GTGAGTCA
GTGAGTCA
GTGAGTCA
GGGAGTCA

GTGAGTCA
GTGAGTCA
GTGAGTCT
GTGAGTCC
GGGCGTCA

GTGAGTCA
GTGAGTCA
GTAAGTTC
GTATGTTC
ATGGACCT

GTGAGTCA
GTGAGTCA
GTGAGTCA
GTGAGTCA
GTGAGTCA

GTGAGTCA
GTGAGTCA
ATGGCTCA
ATGGCTCA
GTGAATCA

GTGAGTCA
GTGAGTCA
TTGAGTCA
TTGAGTTG
GTAAGTCA

GTGAGTCA
GTGAGTCA
TAAAGCCA
GAGGGGTG
GTGAGTCA

GTGAGTCA
GTGAGTCA
GTGAGTCA
GTGAGTCA
GTGAGTCA

GTGAGTCA
GTGAGTCA
GTGAATCT
GTGAATCT
GTGAGTCA

GTGAGTCA
GTGAGTCA
CTTAGTGA
CTTAGTGA
GTCGGTAA

GTGAGTCA
GTGAGTCA
GTGAGTTG
GTGAGTTG
GCGGGTCA

GTGAGTCA
GTGAGTCA
GTGAGTCA
GTGAGTCA
GTGAGTCA

GTGAGTCA
GTGAGTCA
TAAAGCCA
GAGGGGTG
GTGAGTCA

GTGAGTCA
GTGAGTCA
GTGACTCA
GTGACTCA
GTGACTCA

GTGAGTCA
GTGAGTCA
GTGAGTTA
GTGAGTTA
GTGAGTCA

GTGAGTCA
GTGAGTCA
GTGAGTCA
GTGAGTGG
GTGAGCCA

GTGAGTCA
GTGAGTCA
GCCATCCA
GCCAGCCA
GTGAATCA

GTGAGTCA
GTGAGTCA
GTGAGGCA
GCAAGGCA
GTGAGTCA

GTGAGTCA
GTGAGTCA
ACAGCTCA
ACAGCTCA
ACAAGTCA

GTGAGTCA
GTGAGTCA
GTGAGTCA
CTGAGTCA
GTGAGTCA

GTGAGTCA
GTGAGTCA
GTGAGTCA
GTGAGTCA
GTGAGTAA

GTGAGTCA
GTGAGTCA
GTGAGTCA
GTGAGTCA
TTCAGTCA

GTGAGTCA
GTGAGTCA
ATGAGTCA
GTGAGTCA
GTGAGTCA

GTGAGTCA
GTGAGTCA
GAGAGTCC
GTGAGTCC
ATGAGTCA

GTGAGTCA
GTGAGTCA
GTGAGTTA
GTGAGTTA
GTGAGTCA

GTGAGTCA
GTGAGTCA
GTGAGTCA
GTGAGTCA
GTGAGCCG

GTGAGTCA
GTGAGTCA
GTGAGCAC
GTGAGCAC
GTGAGTAC

GTGAGTCA
GTGAGTCA
CTTAGTGA
CTTAGTGA
GTCGGTAA

GTGAGTCA
GTGAGTCA
GCGTACCA
GTGAACCA
GCGAGTCA

GTGAGTCA
GTGAGTCA
GTGAGTCA
GTGAGTCA
GTGAGTCA

GTGAGTCA
GTGAGTCA
GTGAATCA
GTGAATCA
GTAAGTCA

GTGAGTCA
GTGAGTCA
ATGAATCA
ATGAATCA
GTGAGTCA

GTGAGTCA
GTGAGTCA
GTGAGTCA
GTGAGTCA
GCGAGTCA

GTGAGTCA
GTGAGTCA
GTGAGTCA
GTGAGTCA
GTGAGTCA

GTGAGTCA
GTGAGTCA
GTGAGTCA
GTGAGTCA
GTGAGTCA

GTGAGTCA
GTGAGTCA
ATGAGTCA
ATGAGTCA
ATGAGTCA

GTGAGTCA
GTGAGTCA
GTGAGTCA
GTGAGTCA
GTGAGTCA

GTGAGTCA
GTGAGTCA
ATGATTCA
ATGAGTCA
GTGAGTCA

GTGAGTCA
GTGAGTCA
GTGAGTCA
GTGAGTCA
GTGAGTCA

GTGAGTCA
GTGAGTCA
CTGAGTCA
CTGAGTCA
ATGAGTCA

GTGAGTCA
GTGAGTCA
GTGAGTCA
GTGAGTCA
GTGAGTCA

GTGAGTCA
GTGAATCA
GTGAGTCA
GCAAGTCA
GTGAGTCA

GTGAGTCA
GTGAGTCA
GTCCGTCG
GTCAGTAA
GGGCGGCG

GTGAGTCA
GTGAGTCA
GTGAGTCA
GTGAGTCA
GTGAGTCA

GTGAGTCA
GTGAGTCA
GTGAGTCA
GTGAGTCA
GTGAGTCG

GTGAGTCA
GTGAGTCA
CTGAGCCA
CTGAGTCA
GGGAGTCA

GTGAGTCA
GTGAGTCA
GTGAGTCA
GTGAGTCA
GTGAGTCA

GTGAGTCA
GTGAGTCA
GTGAGTCA
GTGAGTCA
GTGAGTCA

GTGAGTCA
GTGAGTCA
GTGACTCA
GTGACTCA
GTGACTCA

GTGAGTCA
GTGAGTCA
GTGAGTCA
GTGAATCG
ACAAGTCA

GTGAGTCA
GTGAGTCA
GTGAATCT
GTGAATCT
GTGAGTCA

GTGAGTCA
GTGAGTCA
CAGAGTCA
CAGAGTCA
GTGAGTCA

GTGAGTCA
GTGAGTCA
GTGAGTCA
GTGAGTCA
GCGAGTCA

GTGAGTCA
GTGAGTCA
GTGAGTCA
GTGAGTCC
GTGAGTCA

GTGAGTCA
GTGAGTCA
CTGAGGCA
CTGAAGCG
CTGAGTCA

GTGAGTCA
GTGAGTCA
GTGAGTCA
GTGAGTCA
GTGAGTCA

GTGAGTCA
GTGAGTCA
GTGAGTCG
GCGAGTCG
GTGGAGGA

GTGAGTCA
GTGACTCA
GTGAGTCA
GTGAGTCA
GTGAGTCA

GTGAGTCA
GTGAGTCA
CTGAGTCA
CTTAGTCA
ATGACTCA

GTGAGTCA
GTGAGTCA
GTGAGTCA
GTGAGTCA
GTGAGTCA

GTGAGTCA
GTGAGTCA
CTTGGTAA
GTCAATAA
GTGAATAA

GTGAGTCA
GTGAGTCA
GTGAGTCA
GTGAGTCA
GTGAGTCA

GTGAGTCA
GTGAGTCA
GTGAGTCA
GTGAGTCA
GCGAGTCC

GTGAGTCA
GTGAGTCA
AAATTCTA
GAACACCA
GTGCTCGG

GTGAGTCA
GTAAGTCA
GTAAGTCA
GTAAGTCA
ATGAGTCA

GTGAGTCA
GTGAGTCA
ATGAATCA
ATGAATCA
GTGAATCA

GTGAGTCA
GTGAGTCA
ATGAGTCA
ATGAGTCA
ACAAATCA

GTGAGTCA
GTGAGTCA
GTGAGTCA
GTGAGTCA
GTGAGTCA

GTGAGTCA
GTGAGTCA
GCAAGTCA
GCAAGTCA
GCAAGTTA

GTGAGTCA
GTGAGTCA
GTGAGTCA
GTGAGTCA
GTGAGTCA

GTGAGTCA
GTGAGTCA
GTGAGTCA
GTGAGTCA
GTGAGTCA

GTGAGTCA
GTGAGTCA
GCGAGTCA
GCGAGTCA
GTGAGTCA

GTGACTCA
GTGACTCA
ATGACTTG
ATGACTTG
GTGACTCA

GTGACTCA
GTGACTCA
GTGACTCA
GTGACTCA
GTGACTCA

GTGACTCA
GTGACTCA
TTGAGCTG
TTGAGCTG
GTGACTTG

GTGACTCA
GTGACTCA
GTGAATTG
GTGTCTCC
CTGACTCA

GTGACTCA
GTAACTCA
GCAATTCA
GCAATTCA
GTAATTCA

GTGACTCA
GTGACTCA
ATGACCTC
ACAACCCA
ACGACCCA

GTGACTCA
GTGACTCA
GTGACTCA
GTGACTCA
GTGAGAAA

GTGACTCA
GTGACTCA
GTGACGCG
GTGATTTG
GTGGCTCG

GTGACTCA
GTGACTCA
GTGACTCA
GTGACTCA
TTGACTCA

GTGACTCA
GTGACTCA
GTGACTCA
GTGACTCA
GTGACTCA

GTGACTCA
GTGACTCA
GTGAGTCA
GTGAGTCA
GTGACTCA

GTGACTCA
GTGACTCA
GTGACTCA
GTGACTCA
GTGACTCA

GTGACTCA
GTGACTCA
ATGACTCA
ATGACTCA
GTGACTCA

GTGACTCA
GTGACTCA
ATGACTCA
GTGACTCA
ATGACTCA

GTGACTCA
GTGACTCA
CTGACTCA
GTGACTCA
ATGACTCA

GTGACTCA
GTGACTCA
GTGACTAA
GTGACTAA
GTGACTCA

GTGACTCA
GTGACTCA
GTGACTCA
GTGACTCA
GTGACTCA

GTGACTCA
GTGACTCA
GTGACCCA
GTGACCCA
GTAACCCC

GTGACTCA
GTGACTCA
GAAGCTCT
GAAGCTCT
GTGACTCA

GTGACTCA
GTGACTCA
GTGACTCA
GTGACTCA
GTGACTCA

GTGACTCA
GTGACTCA
GTAATTCG
GTAATTCT
GTAACTCC

GTGACTCA
GTGACTCA
GTGACTCA
GTGACTCA
GTGACTCA

GTGACTCA
GTGACTCA
GTGACTCA
GTGACTCA
GTGACTCA

GTGACTCA
GTGACTCA
GTGACTCA
GTGACTCA
GTGACTCA

GTGACTCA
GTGACTCA
GTGACTCA
GTGACTCA
GTGACTCA

GTGACTCA
GTGACTCA
GCGACTCA
GTGACTCA
TTGACTCA

GTGACTCA
GTGACTCA
GTGATTCA
GTGACTCA
GTGACACA

GTGACTCA
GTGACTCA
GTGACTCA
GTGACTCA
GTGACTCA

GTGACTCA
GTGACTCA
ATGAATCA
ATGACTCA
GTGACTCA

GTGACTCA
GTGACTCA
GTCATTCA
GTCATTTA
GCGATTGG

GTGACTCA
GTGACTCA
ATGACTCA
GTGACTCA
GTGACTCA

GTGACTCA
GTGACTCA
GTGAGTCA
GTGAGTCA
GTGAGTCA

GTGACTCA
CTGACTCA
GTGACTCA
GTGACTCA
ATGATTTC

GTGACTCA
GTGACTCA
CTGACTCA
GTGACTCA
GTGACTCA

GTGACTCA
GTGACTCA
ATGAGTCA
ATGAGTCA
ATGAGTCA

GTGACTCA
GTGACTCA
ATGCCTCA
ATGCCTTG
GTGACTCA

GTGACTCA
GTGACTCA
GTGACTCA
GTGACTCA
GTGACTCA

GTGACTCA
GTGACTCA
GCTATTCA
ACCACTCA
GCGACCCG

GTGACTCA
GTGACTCA
GTGACTCA
GTGACTCA
CTGACTCA

GTGACTCA
GTGACTCA
GAGACTCA
GGGACTCA
CTGACGCC

GTGACTCA
GTGACTCA
ATGACTTA
ATGACTTA
GTGACTCA

GTGACTCA
GTGACTCA
GTGACTCA
GTGACTCA
GTGACTCA

GTGACTCA
GTGACTCA
GTGACTCA
GTGACTCA
GTGACTCA

GTGACTCA
GTGACTCA
GCGAATCA
GCGAATTC
GCCACCCG

GTGACTCA
GTGACTCA
GTGACTCA
GTGACTCA
GTGACTCA

GTGACTCA
GTGACTCA
ATGACTCA
ATGACCCA
ATGACTCA

GTGACTCA
GTGACTCA
GTGACTCA
GTGACTCA
GTGACTCA

GTGACTCA
GTGACTCA
GCAAAGGA
GCAAAAGA
GCAGCTCT

GTGACTCA
GTGACTCA
ACTTCCCT
ATTTCCCT
AGCTCCCT

GTGACTCA
GTGACTCA
GTGACTCA
GTGACTCA
GTGACTCA

GTGACTCA
GTGACTCA
CTGGCTTG
ATGGGTTG
GTCCCTTG

GTGACTCA
GTGACTCA
GTGACTCA
GTGACTCA
GTGACTCA

GTGACTCA
GTGACTCA
GTGACTCA
GTGACTCA
GTGACTCA

GTGACTCA
GTGACTCA
ATGACTCA
ATGACTCA
GTGACTCA

GTGACTCA
GTGACTCA
CTGGCTTG
ATGGGTTG
GTCCCTTG

GTGACTCA
GTGACTCA
ATGACTCA
GTGTCTCA
GTGAGTCA

GTGACTCA
GTGACTCA
GTGACTCA
GTGACTCA
GTGACTCC

GTGACTCA
GTGACTCA
GTGAGTCA
GTGAGCCA
GTGACTCA

GTGACTCA
GTGACTCA
GTGACTCA
GTGACTCA
GTGACTCA

GTGACTCA
GTGAGTCA
GTGACTCA
GTGACTCA
GTGACTCA

GTGACTCA
GTGACTCA
GTGACTCA
GTGACTCA
GTGACTCA

GTGACTCA
GTGACTCA
CCGTTTTG
CCGTTTTG
GTGATTCA

GTGACTCA
GTGACTCA
GTGACTCA
GTGACTCA
GTGACTCA

GTGACTCA
GTGACTCA
GTGATTCA
GTGACTCA
GTGACTCA

GTGACTCA
GTGACTCA
CTGACCCA
GGAATGGT
GTGACCTG

GTGACTCA
GTGACTCA
ATGACTTG
ATGACTTG
GTGACTCA

GTGACTCA
GTGACTCA
GTGACTCA
GTGACTCA
GTGACTCA

GTGACTCA
GTGACTCA
GTGGCTGG
GTGGCTGA
GTGACTGG

GTGACTCA
GTGACTCA
GTGACTCA
GTGACTCA
GTGAATCA

GTGACTCA
GTGACTCA
GTGACTCA
GTGACTCA
GTGACTCA

GTGACTCA
GTGACTCA
CTGACTCA
CTGACTCA
GCGACTCC

GTGACTCA
GTGACTCA
GTGGTACG
GTGGTTCA
GTGACTCG

GTGACTCA
GTGACTCA
GTGACTCA
GTGACTCA
GTGACTCA

GTGACTCA
GTGACTCA
GTGACTCA
GTGACTCA
GTGACTCA

GTGACTCA
GTGACTCA
GTGACTCA
GTGACTCA
GTGACTCA

GTGACTCA
GTGACTCA
GTGACTCA
GTGACTCA
GTGAATCA

GTGACTCA
GTGACTCA
GTGATTCA
GTGATTCA
GTGACTCA

GTGACTCA
GTGACTCA
ATCACTCA
GTGACTCA
GTCACTCA

GTGACTCA
GTGACTCA
GTGAGTCA
GTGAGTCA
GTGAGTCA
