# Supplementary material for: Correlated Evolution of Positions within Mammalian cis Elements
Source: PLoS One. 2013 Feb 8;8(2):e55521. doi: 10.1371/journal.pone.0055521 (PMC3568137; doi:10.1371/journal.pone.0055521)
Supplement: Text Archive S1 — A compressed/ZIP file archive of all binding site data for the 64 PWMs used in our analysis. The individual files are named per PWM ID, so for instance, “MA0002.hits” corresponds to JASPAR PWM MA0002. This has 333 binding sites, each of length 9. Each binding site is grouped as a set of 5 aligned sequences corresponding to human, chimp, mouse, rat and dog (from first to last). A blank line separates binding sites from each other. (GZ) [file pone.0055521.s004.gz › Hits/MA0100.hits]

GGCCGTTG
GGCCGTTG
GGCCACCA
GGCCATCA
GGCCGTCG

GGCCGTTG
GGCCGTTG
GGAGGTTG
GGAGGTTG
GGTCGTTG

GGCCGTTG
GGCCGTTG
GGCGGTTG
GGCGGTTG
GGCCGTTG

GGCCGTTG
GGCCGTTG
GGCCGCAA
GGCCGCAA
GGCGGCGG

GGCCGTTG
GGCCGTTG
GGCTGCTG
GGCTGCTG
GGCTGTCC

GGCCGTTG
GGCCGTTG
TCCACTAG
TCCACTAG
GCCCGTCG

GGCCGTTG
GGCCGTTG
GGCCGTTG
GGCCGTTG
GGCCGTTG

GGCCGTTG
GGCCGTTG
GGCCGTTG
GGCCGTTG
GACCGTTG

GGCCGTTG
GGCCGTTG
GGCCGTTG
GGCCGTTG
GGCCGTTG

GGCCGTTG
GGCCGTTG
GTTCGCTG
GTCGGCTG
GCCGTCGG

GGCCGTTG
GGCCGTTG
GGCGGTTG
GGCGGTTG
GGCCGTTG

GGCCGTTG
GGCCGTTG
GGCGGTTG
GGCGGTTG
GGCCGATG

GGCCGTTG
GGCCGTTG
GGCAGTTG
GGCAGTTG
AGCCGTTA

GGCCGTTG
GGCCGTTG
TTTAGCTT
GGCCGGCT
GAGCTGTG

GGCCGTTG
GGCCGTTG
AGCCGTTG
AGCCGTTG
GGCCGTTG

GGCCGTTG
GGCCGTTG
GGCTGCTG
GGCTGCTG
GGTTGTTG

GGCCGTTG
GGCCGTTG
GGACGTTC
GGACATTC
GACCGTTC

GGCCGTTG
GGCCGTTG
GGCCTGTG
GGCCTGTG
AGCCTGTG

GGCCGTTG
GGCCATTG
GGCCGTTG
GGCCGTTG
GGCCGCTG

GGCCGTTG
GGCCGTTT
GTCAGTTG
GACAGTTG
GGCCGTTG

GGCCGTTG
GGCCGTTG
AACTGTTG
TACTGTTG
GGCGGTCG

GGCCGTTG
GGCCGTTG
GCCAGTGA
GCCAGTAA
GGCAGCCG

GGCCGTTG
GGCCGTTG
GGCTGTTG
GGCTGTTG
GGCCGCTG

GGCCGTTG
GGCCGTTG
GGCCGTCG
GGCCGTCG
GGCCGTCG

GGCCGTTG
GGCCGTTG
GTATCCCG
CGCCGTAG
GACTGTGG

GGCCGTTG
GGCCGTTG
GGCCGTTG
GGCCGTTG
GACCGTTG

GGCCGTTG
GGCCGTTG
CGTCCGGG
CGTCCTGG
GGCGGTTG

GGCCGTTG
GGCCGTTG
AGGTGCTG
AGGTGCTG
CGCAGACC

GGCCGTTG
GGCCATTG
GGCTGTGG
AGTAGTTG
GGCCGTGG

GGCCGTTG
GGCCGTTG
AGCCGCCT
AACCGACT
GGCTGCTG

GGCCGTTG
GGCCGTTG
GGCCGTTG
GGCCGTTG
GGCCGTTG

GGCCGTTG
GGCCGTTG
GGCCGTTA
AGCCGTTA
GGCCGTTG

GGCCGTTG
GGCCGTTG
GGCGGTTG
GGCGGTTG
GACGGTTG

GGCCGTTG
GGCCGTTG
GGCCGTTA
GGCCGTTG
GGCAGCTG

GGCCGTTG
GGCCGTTG
GGCAGTTG
GGCAGTTG
AGCCGTTA

GGCCGTTG
GGCCGTTG
GGCGGGCG
GGCGGGCG
GGGCAGTG

GGCCGTTG
GGCCGTTG
GGCACTTG
GGCAGTTG
GTTCGTTG

GGCCGTTG
GGCCGTTG
AGCCGTTG
AGCCGTTG
GGCCGTTG

GGCCGTTG
GGCCGTTG
GGCCGTTG
GGCCGTTG
GGCCGTTG

GGCCGTTG
GGCCGTTG
GGCCTCAG
GGCCTCAG
GGGCCCCA

GGCCGTTG
GGCCGTTG
GTCGGTTG
GTCGGTTG
GTCGGTTG

GGCCGTTG
GGCCGTTG
AGCCGCCT
AACCGACT
GGCTGCTG

GGCCGTTG
GGCCGTTG
GGAGGTTG
GGAGGTTG
GGTCGTTG

GGCCGTTG
GGCCTTTG
GGCCTTTG
GGCCTTTG
GGCCTTTG

GGCCGTTG
GGCCGTTG
TGAAGTCA
TGAAGTCA
GTGCTTTG

GGCCGTTG
GGCCGTTG
GGCCGTTG
GGCCGTTG
GACCGTTG

GGCCGTTG
GGCCGTTG
GGCCACAG
GGCCACAG
GGCCGCGG

GGCCGTTG
GGCCGTTG
GGCCGTTG
GGCCGTTG
GGCCGTTG

GGCCGTTG
GGCCGTTG
AGTTGTTG
AGTTGTTG
GGCCGTTG

GGCCGTTG
GGCCGTTG
GGCCGTTG
GGCCGTTG
GGCCGTTG

GGCCGTTG
GGCCTTTG
GGCCTTTG
GGCCTTTG
GGCCTTTG

GGCCGTTG
GGCCGATG
GGAGGATG
GGAGGATG
GGCCAATG

GGCCGTTG
GGCCGTTG
GGCGGTTG
GGCGGTTG
GGCGGTTG

GGCCGTTG
GGCCTTTG
GGCCTTTG
GGCCTTTG
GGCCTTTG

GGCCGTTG
AGCCGTTG
GGCTGTTG
GGCTGTTG
GGTTGTTG

GGCCGTTG
GGCCGTTG
AGCCGTTA
AGCCGTTA
GGCCGTTG

GGCCGTTG
GGCCGTTG
GGCCACCA
GGCCATCA
GGCCGTCG

GGCCGTTG
GGCCGTTG
AGCCGTTA
AGCCGTTA
GGCCGTTG

GGCCGTTG
GGCCGTTG
CGCCGTTG
CGCCGTTG
GGCCGTTG

GGCCGTTG
GGCCGTTG
GGATGTGG
GGACGTGG
GGCCGTGG

GGCCGTTG
GGCCGTTG
GGCCGTTG
GGCCGTTG
GGCCGTTG

GGCCGTTG
GGCCGTTG
GGTGGTTG
GGCGGTTG
GGCCGTTG

GGCCGTTG
GGCCGTTG
GTCCGTTG
GTCCGTTG
GGCCGCTG

GGCCGTTG
GGCCGTTG
AGCCGTCA
GACCGTCA
AGCCGTCA

GGCCGTTG
GGCCGTTG
GCGGGTAG
GCGGGCAG
GGCCGTCG

GGCCGTTG
GGCCGTTG
GACCGCTG
GGACACTG
GGCCATTG

GGCCGTTG
GGCCGTTG
ATCGGTTG
GTCGGTTG
GGCGGTTG

GGCCGTTG
GGCCGTTG
GGCCGTAG
GGCCGGAG
GGCCGTTG

GGCCGTTG
GGCCGTTG
AGCCGTTA
AGCCGTTA
GGCCGTTG

GGCCGTTG
GGCCGTTG
GAGCGTTG
GAGCGTTG
GGCCGTTG

GGCCGTTG
GGCGGTTG
GGCCGTCA
GGCCGTCA
GGCCGTTG

GGCCGTTG
GGCCGTTG
GGTCAATG
AGCCAATA
AGCCTCCG

GGCCGTTG
GGCCGTTG
GGCCGTTG
GGCCGTTG
GGCCGTTG

GGCCGTTG
GGCCGTTG
GGCCGTTG
GGCCGTTG
GGCGGTTG

GGCCGTTG
GGCCGTTG
GGAAGTTA
GGAAATTA
GCAAGTGA

GGCCGTTG
GGCCGTTG
GGCCAATG
GGCCATGG
GGCCGTTG

GGCCGTTG
GGCCGTTG
TATCCTGT
TACCCTGT
GGCCGTTG

GGCCGTTG
GGCCGTTG
AGTTGTTG
AGTTGTTG
GGCCGTTG

GGCCGTTG
GGCCGTTG
AGCCGTTA
AGCCGTTA
GGCCGTTG

GGCCGTTG
GGCCGTTG
GCCCCTAG
GCCCCTGG
GGCCCTGG

GGCCGTTG
GGCCGTTG
GGCCGTTG
GGCCGTTG
GGCCGTTG

GGCCGTTG
GGCCGTTG
GGCCAGCG
GGCCAGCG
AACTGCGG

GGCCGTTG
GGCCGTTG
AGCCGTTA
AGCCGTTA
GGCCGTTG

GGCCGTTG
GGCCGTTG
AGCGGTTG
AGCGGTTG
GCCGGTTG

GGCCGTTG
GGCCGTTG
GAGCTCCG
GAGCTCCG
GACCACCG

GGCCGTTG
GGCCGTTG
ATCATTGT
GTCATTGT
GGCAGTCA

GGCCGTTG
GGCCGTTG
AGCCGCCT
AACCGACT
GGCTGCTG

GGCCGTTG
GGCCGTTG
GAGGAGAC
GAGGGGAG
GGGAGTGG

GGCCGTTG
GGCCGTTG
CGGCACAG
CGGGACAA
GGTCACTG

GGCCGTTG
GGCCGTTG
AGGTGTTT
AGGTGTTT
GACCGTCT

GGCCGTTG
GGCCGTTG
GGCCGTTG
GGCCGTTG
GGCCGTTG

GGCCGTTG
GGCCGTTG
GCCCTTGC
GCCGGTGC
GGCCGCCG

GGCCGTTG
GGCCGTTG
GGGCGTTG
GGGCGTTG
GAATGTTG

GGCCGTTG
GGCCGTTG
AGCTACCT
GGCTGCTC
GGCCATTC

GGCCGTTG
GGCCGTTG
GGCCGTTT
GGCCGTTT
GGCCGTTT

GGCCGTTG
GGCCGTTG
GGCGGTTG
GGCCGTTG
GGCCGTTG

GGCCGTTG
GGCCGTTG
GGTCAATG
AGCCAATA
AGCCTCCG

GGCCGTTG
GGCCGTTG
AGCCGTTA
AGCCGTTA
GGCCGTTG

GGCCGTTG
GGCCGTTG
GCCTGTTG
GCCTGTTG
GACCGTTG

GGCCGTTG
GGCCGTTG
GGCCGTCG
GGCCGTTG
GGCCGTCG

GGCCGTTG
GGCCGTTG
GGCCGTTG
GGCCGTTG
GGCCGTTG

GGCCGTTG
GGCCGTTG
GTCGGTTG
GTCGGTTG
GTCGGTTG

GGCCGTTG
GGCCGTTG
GGTCAATG
AGCCAATA
AGCCTCCG

GGCCGTTG
GGCCGTTG
GGCACTTG
GGCAGTTG
GTTCGTTG

GGCCGTTG
GGCCGTTG
AGCCGTTG
GGCCGTTG
GGGCGTTG

GGCCGTTG
GGCCGTTG
AGCTACCT
GGCTGCTC
GGCCATTC

GGCCGTTG
GGCCGTTG
GAGCGTTG
GAGCGTTG
GGCCGTTG

GGCCGTTG
GGCCGTTG
GGCCGTTG
GGCCGTTG
GGCCGTTG

GGCCGTTG
GGCCGTTG
GGCCGTTG
GGCCGTTG
GGCTGCTG

GGCCGTTG
GGCCGTTG
GCTTGTTC
GCTTGTTC
GGCTGCTC

GGCCGTTG
GGCCGTTG
GGCCGTTG
GGCCGTTG
GGCCGTTG

GGCCGTTG
GGCCGTTG
GGCTGTTG
GGCTGTTG
GCCGGTTG

GGCCGTTG
GGCCGTTG
GGTCGCTG
GGTCGCTG
GGTCGCTA

GGCCGTTG
GGCCGTTG
GAAAGGTG
GGCTGGGG
GGTTGGGG

GGCCGTTG
GGCCGTTG
GGCTGCTG
GGCTGCTG
GGCCGTTG

GGCCGTTG
GGCCGTTG
AACTGTTG
TACTGTTG
GGCGGTCG

GGCCGTTG
GGCCGTTG
GGCCTTTG
GGCCTCTG
GGCGGTTG

GGCCGTTG
GGCCGTTG
GGCCAATG
GGCCATGG
GGCCGTTG

GGCCGTTG
GGCCGTTG
GGCCTTTG
GGCCTCTG
GGCGGTTG

GGCCGTTG
GGCCGTTG
TTTAGCTT
GGCCGGCT
GAGCTGTG

GGCCGTTG
GGCCATTG
GGATGTGG
GGACGTGG
GGCCGTGG

GGCCGTTG
GGCCGTTG
GTCGGTTG
GTCGGTTG
GTCGGTTG

GGCCGTTG
GGCCGTTG
GGCTGTTG
GGCTGTTG
GGCTGTGG

GGCCGTTG
GGCCGTTG
GGCCGTTG
GGCCGTTG
GGCCGTTG

GGCCGTTG
TGCCGTTG
CGCTGTCG
CGCTGTCG
GGCAGTCT

GGCCGTTG
GGCCGTTG
AGCTGAGG
AGCTGAGG
GGCCGCGG

GGCCGTTG
GGCCGTTG
GGCGGTTG
GGCGGTTG
GGCCGTTG

GGCCGTTG
GGCCGTTG
AGCTACCT
GGCTGCTC
GGCCATTC

GGCCGTTG
GGCCGTTG
GGCCACTG
GGCCACTG
GGCCGTTG

GGCCGTTG
GGCCGTTG
GACGGTTG
GACGGTTG
GGCGAGAG

GGCCGTTG
GGCCGTTG
ATCGGTTG
GTCGGTTG
GGCGGTTG

GGCCGTTG
GGCCGTTG
GGCCGTTG
GGCCGTTG
GGCCGTTG

GGCCGTTG
GGCCGTTG
AGCCGTTG
AGCCGTTG
GGCCGTTG

GGCCGTTG
GGCCGTTG
GGCTGTTT
GGCTATTG
AGCAATTG

GGCCGTTG
GGCCGTTG
AGCCGTTG
AGCCGTTA
GGCGGTTG

GGCCGTTG
GGCCTGTG
GGCCGTTG
GGCCGTTG
GGACTGCG

GGCCGTTG
GGCCGTTG
GGTCGTTG
GGTCGTTG
GGCCGATG

GGCCGTTG
GGCCGTTG
GGCCGTTG
GCCCGTTG
GGCAGTTG

GGCCGTTG
GGCCGTTT
GTCAGTTG
GACAGTTG
GGCCGTTG

GGCCGTTG
GGCCGTTG
GGATGTGG
GGACGTGG
GGCCGTGG

GGCCGTTG
GGCCGTTG
GGCCTTTG
GGCCTCTG
GGCGGTTG

GGCCGTTG
GGCCGTTG
AGCCGCCT
AACCGACT
GGCTGCTG

GGCCGTTG
GGCCTTTG
GGCCTTTG
GGCCTTTG
GGCCTTTG

GGCCGTTG
GGCCGTTG
GGCTGTTG
GGCCGTTG
GGCTGTTG

GGCCGTTG
GGCCGTTG
GGCTGTTG
GACTGTTG
GACGGTTG

GGCCGTTG
GGCCGTTG
GGCCGTTG
GGCCGTTG
GGCCGTTG

GGCCGTTG
GGCCGTTG
GGCCGTTG
GGCCGTTG
GGCCGTTG

GGCCGTTG
GACCGTTG
AAGCGCTG
GAGCGCTG
GGGCGCTG

GGCCGTTG
GGCTGTTG
GGCTATTG
GGCTATTG
GTCTGCCC

GGCCGTTG
GGCCTTTG
GGCCTTTG
GGCCTTTG
GGCCTTTG

GGCCGTTG
GGCCTTTG
GGCCTTTG
GGCCTTTG
GGCCTTTG

GGCAGTTG
GGCAGTTG
TGCAGTTG
TGCAATTG
GGCAGTTG

GGCGGTTG
GGCGGTTG
GGCGGTTG
GGCGGTTG
GGCGGTTG

GGCAGTTG
GGCAGTTG
GGCAAGGA
GGCAAGGA
GGCGGGTG

GGCAGTTG
GGCAGTTG
GGCAGTTG
GGCAGTTG
GGCAGTTG

GGCGGTTG
GGCGGTTG
GGCGGCGG
GGCGGCGG
GGCGGCAG

GGCAGTTG
GGCAGTTG
GGCGGTTG
GACGGTTG
GGCGGTTG

GGCAGTTG
GGCAGTTG
ATCCGTTG
ATCCGTTG
AGCGGTTG

GGCAGTTG
GGCAGTTG
GGCACCTG
GGCACCTG
GGGAGCGG

GGCGGTTG
GGCGGTTG
GGCGGTTG
GGCGGTTG
AGCAGTTG

GGCAGTTG
GGCAGTTG
GGTAGCTA
GGCAGCTA
GGCAGTTG

GGCGGTTG
GGCGGTTG
GGTGGTTG
GGTGGTTG
TCTGGCTG

GGCGGTTG
GGCGGTTG
GGCGGTTG
GGCGGTTG
GGCGGTTG

GGCAGTTG
GGCAGTTG
GGCAGTTT
GGCAGTTT
GGCAGCTG

GGCAGTTG
GGCAGTTG
GGCAGCTG
GGCAGTTG
GACAGTTG

GGCAGTTG
GGCAGTTG
AGCAGTTC
AGCAGTTC
GGCAGTTT

GGCAGTTG
GGCAGTTG
GACAATTC
TACAATTC
GGCAGTTG

GGCAGTTG
GGCAGTTG
GGGCTTTG
AGGCTTTG
AGAGTATA

GGCGGTTG
GGCGGTTG
GGCGGTTG
GGCGGTTG
GGCGGTTG

GGCAGTTG
GGCAGTTG
AGCGGCTG
GGCGGTTG
GGCGGCGG

GGCGGTTG
GGCGGTTG
GGCGCCAG
GGCGCCAG
GGCGGTTG

GGCGGTTG
GGCGGTTG
GGCGGTTG
GGCGGTTG
GGCGGTTG

GGCGGTTG
GGCGGTTG
TGCCGTTG
TGCCGTTG
GGCGGTTG

GGCGGTTG
GGCGGTTG
TGCCGTTG
TGCCGTTG
GGCGGTTG

GGCGGTTG
GGCGGTTG
AGCTGATC
AGCTGCTC
GCTTCTTG

GGCAGTTG
GGCAGTTG
GGCAGTTG
GGCGGTTG
GGCAGTCC

GGCGGTTG
GGCGGTTG
GGCGGGTG
GGTGGTTG
GGCAGTTG

GGCGGTTG
GGCGGTTG
GGCCGTTG
GGCCGTTG
GGCGGTTA

GGCAGTTG
GGCAGTTG
CACACTTG
GGCACTTG
GGCACTTG

GGCGGTTG
GGCGGTTG
GGCCGTTC
GGCCGTTC
GGTGGTGC

GGCAGTTG
GGCAGTTG
AAGAGCCA
GAGAGCCG
GGCAGCCG

GGCGGTTG
GGCGGTTG
GCTGGTTG
GCTGGTTG
GGAGGTTG

GGCAGTTG
GGCAGTTG
CAAACCTC
GGAACCTC
GACTGCTG

GGCAGTTG
GGCAGTTG
GGTATTTG
GGTATTTG
GGCGGTTG

GGCAGTTG
GGCAGTTG
GGTGGCAG
GGTGACAG
GGAAGCTG

GGCAGTTG
GGCAGTTG
AGCAGTTG
AGCAGTTG
GAGCATTG

GGCAGTTG
GGCAGTTG
GGCAGTTA
GGCAGTTA
GGCAATTA

GGCGGTTG
GGCGGTTG
GCTGACTG
GCTGACTG
GCTGACGC

GGCGGTTG
GGCGGTTG
GGCGGTAG
GGCGTTAG
GGCGGTTG

GGCGGTTG
GGCGGTTG
GGCAGCTG
GGCAGCTG
CGCGGGGA

GGCAGTTG
GGCAGTTG
GGCAGTTG
GGCAGTTG
GGCAGTTG

GGCGGTTG
GGCGGTTG
GGCGGTTG
GGCGGTTG
GGCGGTTG

GGCAGTTG
GGCAGTTG
GGTGGAGC
GGTGGAGC
TGCAGTTA

GGCGGTTG
GGCGGTTG
GGCGGTTG
GGCAGTTG
GGCGGTCT

GGCGGTTG
GGCGGTTG
GGCGGTTG
GGCGGTTG
GGCGGTTG

GGCGGTTG
GGCGGTTG
GGCGGTTG
GGCGGTTG
GGCGGTTG

GGCGGTTG
GGCGGTTG
GGCCGTTG
GGCCGTTG
GGCGGTTG

GGCAGTTG
GGCAGTTG
GGTAGTTG
GGTAGTTG
GGCAGTTG

GGCGGTTG
GGCGGTTG
GGCGGTTG
GGCGGTTG
GGCGGTCT

GGCAGTTG
GGCAGTTG
GGCAGTTG
GGCAGTTG
GGCAGTTG

GGCGGTTG
GGCGGTTG
TGCCGTTG
TGCCGTTG
GGCGGTTG

GGCAGTTG
GGCAGTTG
GGCAGTTA
GGCAGTTA
GGCAGTTG

GGCAGTTG
GGCAGTTG
GACAGTTG
GACAGTTG
GGCAGGTG

GGCAGTTG
GGCAGTTG
GGCGGCGG
GGCGACCG
GCCGCCTG

GGCGGTTG
GGCGGTTG
GGTGGTTG
GGTGGTTG
GGTGGTTG

GGCAGTTG
GGCAGTTG
GGCAGCTG
GGCAGCTG
GGCAGCTG

GGCAGTTG
GGCAGTTG
GGCAGTCA
GGCAGTTA
GAAAATCA

GGCAGTTG
GGCAGTTG
GACAATCA
GACAATCA
GGTGGTTG

GGCGGTTG
GGCGGTTG
GGCGGTTG
GGCGGTTG
GGCGGTTG

GGCAGTTG
GGCAGTTG
TGCTCCTG
AGCTCCTG
GTCCTCTA

GGCAGTTG
GGCAGTTG
CACAGGTG
CACAGGCG
GGCAGGTG

GGCAGTTG
GGCAGTTG
AGCGCTTG
GACGGTTG
GGCGGTTG

GGCAGTTG
GGCAGTTG
TGCAGTTG
TGCAGTTG
GGCAGTTG

GGCAGTTG
GGCAGTTG
GGAAGTTT
GGGAGTGT
GGCGGCTG

GGCAGTTG
GGCAGTTG
CGCAGTGG
CGCAGTGG
GGCAGTGG

GGCAGTTG
GGCAGTTG
GGCGGCCG
GGCAGCCG
TGCAGCTG

GGCGGTTG
AGCGGTTG
GGCGGTTG
GGCGGTTG
GGCGGTTG

GGCAGTTG
GGCAGTTG
GGCAGTTG
GGCAGTTG
GGCAGTTG

GGCAGTTG
GGCAGTTG
GGCAGTTA
GGCAGTTA
GGCAATTA

GGCGGTTG
GGCGGTTG
GGCCGTCA
GGCCGTCA
GGCCGTTG

GGCGGTTG
GGCGGTTG
GGCGGTTG
GGCGGTTG
GGCCGTTA

GGCAGTTG
GGCAGTTG
GGCAGTTG
GGCAGTTG
GGCAGTTG

GGCAGTTG
GGCAGTTG
AATAGCCT
AGTAGCTC
AGCAGTCG

GGCGGTTG
GGCGGTTG
GGCGGTTG
GGCGGTTG
GGCGGTTG

GGCGGTTG
GGCGGTTG
GGTGGCTG
GGGGGTTG
GGCAGTTG

GGCGGTTG
GGCGGTTG
GGCGGTTG
GGCGGTTG
GGCCGTTG

GGCAGTTG
GGCAGTTG
TGAAGGCT
TGAAGGCT
AGCAGTCT

GGCAGTTG
GGCAGTTG
CGCCGCTG
GCCCGCCC
GATAGCCC

GGCGGTTG
GGCGGTTG
AGCAGCGG
TGCTGTGA
GGGTGCTG

GGCAGTTG
GGCAGTTG
AAGAGCCA
GAGAGCCG
GGCAGCCG

GGCAGTTG
GGCAGTTG
AACAATTG
ACCCACTG
GTTGGTTG

GGCGGTTG
GGCGGTTG
GGCGGTTG
GGCGGTTG
GGCGGTTG

GGCAGTTG
GGCAGTTG
GATGGCAC
GATGGCAT
GGCAGTAT

GGCAGTTG
GGCAGTTG
GGCAGTTG
GGCAGTTG
CGCGGCCC

GGCGGTTG
GGCGGTTG
GGCGGTTG
GGCGGTTG
GGCGGTTG

GGCGGTTG
GGCGGTTG
GGCGGTTG
GGCGGTTG
GGCGGTCG

GGCAGTTG
GGCAGTTG
GGCAGCTG
GGCAGCTG
CTCGGTCG

GGCGGTTG
GGCGGTTG
GACGGTTG
GACGGTTG
GGCGGTTG

GGCAGTTG
GGCAGTTG
CGCTGTTA
CGCTGTCA
GTCGCCTG

GGCGGTTG
GGCGGCTG
AGAGGCCG
GGAGGCCG
GGAGGCCG

GGCGGTTG
GGCGGTTG
CAAGATTA
CAGGATTA
CCAGGGAG

GGCGGTTG
GGCGGTTG
GGCGGTTG
GGCGGTTG
GGCGGTTG

GGCAGTTG
GGCAGTTG
AAGAGCCA
GAGAGCCG
GGCAGCCG

GGCGGTTG
GGCGGTTG
GCCATTTG
GCAGTTTG
GGGGGTTG

GGCAGTTG
GGCAGTTG
GGCAGTTG
GGCCGTTG
GGCAGTTG

GGCAGTTG
GGCAGTTG
GGCAGTTG
GGCAGTTG
GGCAGTTG

GGCGGTTG
GGCGGTTG
GGCGGTTG
GGCGGTTG
GGCGGTTG

GGCAGTTG
GGCACTTG
GCCTGGTG
GCCTGGTA
GGCGAGCG

GGCAGTTG
GGCAGTTG
GTTGTTTG
GTTGTTTT
GGCAGTTG

GGCGGTTG
GGCGGTTG
GGTTGTGG
GGTGGGAG
GGCGGTTG

GGCAGTTG
GGCAGTTG
AGCCATTG
AGCCATTG
GGCAATTG

GGCAGTTG
GGCAGTTG
GGCAGTTT
GGTAGTTT
GGCAGTTT

GGCAGTTG
GGCAGTTG
GTCAATTG
GGCAGTTG
GGCAGTTG

GGCGGTTG
GGCGGTTG
GGCGGTTG
GGCGGTTG
GGCGGTTG

GGCGGTTG
GGCGGTTG
GGCGGGTG
GGTGGTTG
GGCAGTTG

GGCAGTTG
GGCAGTTG
GACGTCTA
GACGTCTG
GGCAGTTG

GGCAGTTG
GGCAGTTG
AGCAGTCG
AGTAGTCG
GGCAGTTG

GGCGGTTG
GGCGGTTG
GGCGGGTG
GGTGGTTG
GGCAGTTG

GGCAGTTG
GGCAGTTG
GACAGTTG
GGCAGTTG
GCCAGTTG

GGCGGTTG
GGCGGTTG
GGTGGCTG
GGTGGCTG
GGCGGCTG

GGCAGTTG
GGCAGTTG
GAGAATTA
GAGAATTA
AGCAGTTG

GGCGGTTG
GGCGGTTG
GGAGGCCC
AGAGGCCC
GGCGGTTG

GGCAGTTG
GGCAGTTG
GGCAGTTG
GGCAGTTG
GGCAGTTG

GGCAGTTG
GGCAGTTG
AAGAGCCA
GAGAGCCG
GGCAGCCG

GGCAGTTG
GGCAGTTG
GGCAGTTG
GGCAGTTG
GGCAGTTG

GGCAGTTG
GGCAGTTG
CAAACCTC
GGAACCTC
GACTGCTG

GGCGGTTG
GGCGGTTG
GGCGGTTG
GGCGGTTG
GGCGGTTG

GGCGGTTG
GGCGGTTG
AGCGTTTA
AGCAGTTG
AGCGGTTA

GGCGGTTG
GGCGGTTG
TGCCGTTG
TGCCGTTG
GGCGGTTG

GGCGGTTG
GGCGGTTG
AGCGGCGG
AGCGACAG
GACGGCCG

GGCGGTTG
GGCGGTTG
GGCGGTTG
GGCGGTTG
GGCGGTTG

GGCAGTTG
GGCAGTTG
GGCAGCCG
GGCAGTCG
GGCAGCTG

GGCAGTTG
GGCAGTTG
GGCTGTTG
GGCTGTTG
GGCATTTG

GGCGGTTG
GGCGGTTG
GGCTGTTG
GGCTGTTG
GGTCGTTG

GGCAGTTG
GGCAGTTG
GGCAGTTG
GGCAGTTG
GGCAGTTG

GGCAGTTG
GGCAGCTG
GGCGGCGG
GGCAGCGG
AGCGGCTG

GGCAGTTG
GGCAGTTG
AGTGGTTC
AGTGGCTC
GGGCGTTC

GGCGGTTG
GGCGGTTG
GGCGCCAG
GGCGCCAG
GGCGGTTG

GGCAGTTG
GGTAGTTG
GGCAGATG
GGCAGATG
GCCTGCGG

GGCAGTTG
GGCAGTTG
GTCAATTG
GGCAGTTG
GGCAGTTG

GGCGGTTG
GGCGGTTG
GGCGGTTG
GGCGGTTG
GGCGGTTG

GGCGGTTG
GGCGGTTG
GGCCTTTG
GGCCTTTG
GGCCGTTG

GGCGGTTG
GGCGGTTG
CGCGGGCT
CGCGGGGT
GGCGACGG

GGCGGTTG
GGCGGTTG
GGCGGTTG
GGCGGTTG
ACCGGTTG

GGCAGTTG
GGCAGTTG
GGCAGTTG
GGCAGTTG
GGCAGTTG

GGCGGTTG
GGCGGTTG
GGCGGTTG
GGCGGTTG
CACGGTTG

GGCGGTTG
GGCGGTTG
GGCTGCCG
GGCCGCGG
GGCGGTTG

GGCGGTTG
GGCGGTTG
GGCGGTTG
GGCGGTTG
GGCGGTTG

GGCGGTTG
GGCGGTTG
GGCGGTTG
GGCGGTTG
GGCGGTTG

GGCAGTTG
GGCAGCTG
GGCATCTG
GACATCCG
CGTGCATG

GGCGGTTG
GGCGGTTG
GACTGTAG
GACAGTAG
GGCAGTTC

GGCAGTTG
GGCAGTTG
GGTATTTG
GGTATTTG
GGCGGTTG

GGCAGTTG
GGCAGTTG
GGCAGTGG
GGCAGTGG
AGCAAGGC

GGCGGTTG
GGCGGTTG
GGCGGTTG
GGCGGTTG
GGCGGTTG

GGCGGTTG
GGCGGTTG
AGCAGTTA
AGCAGTTG
GGCAGTTG

GGCAGTTG
GGCAGTTG
GGCAGTTG
GGCAGTTG
GGCAGTTG

GGCAGTTG
GGCAGTTG
GGCGGTGG
GGCAGTGG
GGCGGTTG

GGCGGTTG
GGCGGTTG
GGCGGTTG
GGCGGTTG
GGCGGTTG

GGCAGTTG
GGCAATTG
GGCAATGA
GGCAATGA
GGCAGCGA

GGCGGTTG
GGCGATTG
GGCATTTG
GGCATTTG
GGCGCTGG

GGCGGTTG
GGCGGTTG
GGCGGTTG
GGCGGTTG
GGCGGTTG

GGCGGTTG
GGCGGTTG
GACATTGG
GACATTGG
AGGTGTTG

GGCGGTTG
GGCGGTTG
GGTGGTTA
GGTGATTA
GGCTGTGG

GGCGGTTG
GGCGGTTG
GCCCGCTG
GAAGGCTG
GCGGCGCC

GGCGGTTG
GGCGGTTG
GGCTGTTG
GGCTGTTG
GGTCGTTG

GGCAGTTG
GGCAGTTG
CAAACCTC
GGAACCTC
GACTGCTG

GGCAGTTG
GGCAGTTG
GGTACTGG
GGTGCTTG
GGTAGTTG

GGCGGTTG
GGCCGTTG
GGCGCTTG
GGTTCCTG
GGCGGTTG

GGCGGTTG
GGCGGTTG
CACTGTTG
CACTGTCG
GGCGGCCG

GGCAGTTG
GGCAGTTG
GGTGGCAG
GGTGACAG
GGAAGCTG

GGCAGTTG
GGCAGTTG
GGTCATTG
GATCATTG
GGCGACCG

GGCAGTTG
GGCAGTTG
GACCGTAG
GACCGTAG
GGCCGCGG

GGCAGTTG
GGCAGTTG
GGAAGTTG
GGAAGTTG
GGCATTTG

GGCAGTTG
GGCAGCTG
GAAAATTA
GACAGTTG
GACAACTG

GGCGGTTG
GGCGGTTG
GGTGGTTG
GGCGGTTG
GGCGGTTG

GGCGGTTG
GGCGGTTG
GGCGGTTG
GGCGGTTG
GACAGTTG

GGCGGTTG
GGCGGTTG
CAAGATTA
CAGGATTA
CCAGGGAG

GGCGGTTG
GGCGGTTG
GGAGGCAG
GGAGGCAG
GGCGGTTG

GGCAGTTG
GGCAGTTG
AAGAGCCA
GAGAGCCG
GGCAGCCG

GGCAGTTG
GGCAGTTG
GGCTGCAG
GGCTGCTG
GGCAGTTG

GGCAGTTG
GCAAGTTG
AGGAGACC
AAGAGACC
CGGGGACC

GGCAGTTG
GGCAGTTG
GGCCCTTG
GGTGCTTG
GGCAGTTG

GGCGGTTG
GGCGGTTG
GACGGTTG
GGCGGTTG
GGCGGTTG

GGCAGTTG
GGCAGTTG
GGCCACGA
GGCCATGG
GCCAGCTC

GGCAGTTG
GGTGGTTG
GGGGCATG
GATATATC
GGAGGCTG

GGCAGTTG
GGCAGTTG
GACAGAGG
GACAGAGG
GACAGCTT

GGCGGTTG
GACGGTTG
TGCAGTTA
TGCAGTTG
GGCGGTGG

GGCAGTTG
GGCAGTTG
GGCACCTG
GGCACCTG
GGGAGCGG

GGCGGTTG
GGCGGTTG
GCAGCCTG
GGAGGCTG
GGTGGCTG

GGCGGTTG
GGCGGTTG
GGCGGTTG
GGCGGTTG
GGCGGTTG

GGCGGTTG
GGCGGTTG
GGCGGTTG
GGCGGTTG
GGCGGTTG

GGCGGTTG
GGCGGTTG
GGCGGTTA
GGCGGTTA
GGCGGTCG

GGCGGTTG
GGCGGTTG
CGCGGGCT
CGCGGGGT
GGCGACGG

GGCGGTTG
GGCGGTTG
GGCGGGTG
GGCGGGTG
GGCGGGCG

GGCGGTTG
GGCGGTTG
GGCCTGTA
GGCCTGTT
GCCGGTTG

GGCGGTTG
GGCGGTTG
GGAGGCAG
GGAGGCAG
GGCGGTTG

GGCAGTTG
GGCAGTTG
GGCTGTTT
GTCAGTTC
GGCTGTTC

GGCAGTTG
GGCAGTTG
GGTCCTTA
GGGACTTG
GGCCTTTG

GGCGGTTG
GGCGGTTG
GGCGCCAG
GGCGCCAG
GGCGGTTG

GGCGGTTG
GGCGGTTG
GACTGCCG
GGCTGCCG
GGCGGACG

GGCGGTTG
GGCGGTTG
GGCGGTCG
GGCGGCCG
GGCGATGG

GGCGGTTG
GGCGGTTG
GGCTGTTT
GGTTGTCT
GGCTGTTA

GGCAGTTG
GGCAGTTG
GGAAATGG
GGAAGCGG
GGAAGCTG

GGCAGTTG
GGCAGTTG
GGCACGTC
GGCACGTC
GGCACTTC

GGCAGTTG
GGCAGTTG
GGTGGTGG
GACGGTGA
GCGATTGG

GGCGGTTG
GGCGGTTG
GGCGGTTG
GGCGGTTG
GGCGGTTG

GGCGGTTG
GGCGGTTG
AAAGGTCT
AAAGGTTT
AAGGGCGG

GGCAGTTG
GGCAGTTG
GGCAGTTG
GGCAGTTG
GGCAGTTG

GGCGGTTG
GGCGGTTG
GACCGGCT
GACCAGCT
AGCCGATT

GGCAGTTG
GGCAGTTG
AAGAGCCA
GAGAGCCG
GGCAGCCG

GGCGGTTG
GGCGGTTG
TGCGGTTG
TGCGGTTG
GGCGGTTG

GGCGGTTG
GGCGGTTG
GGCAATAA
GGCAGTAA
AGCAGTTG

GGCAGTTG
GGCAGTTG
CGCCGCTG
GCCCGCCC
GATAGCCC

GGCAGTTG
GGCAGTTG
GGCGGCGG
GGCGGCGG
GCAGATGG

GGCGGTTG
GGCGGTTG
GGCGGCCG
GGCGGCTG
GGCGGTTG

GGCAGTTG
GGCAGTTG
GGCGGTTG
GGCAGCTG
GGCACTCA

GGCAGTTG
GGCAGTTG
GCCATTTA
ACCATTTA
GCAATGTG

GGCGGTTG
GGCTGTTG
GGCGGTTG
GGCGGTTG
GGCGGCGG

GGCAGTTG
GGCAGTTG
GGCAGTTG
GGCAGTTG
GGCAGTTG

GGCAGTTG
GGCAGTTG
GATCACAA
GATCACAA
GGCAGTTG

GGCAGTTG
GGCAGTTG
GGTGACTG
GGACACTG
GGTGACTG

GGCAGTTG
GGCAGTTG
GGCAGCTG
GGCAGCTG
GGCAACTG

GGCGGTTG
GGCAGTTG
GGCAGTTG
GGCAGTTG
GGCAGTTG

GGCAGTTG
GGCAGTTG
AGAACTGG
AGAACTGG
GGCAAATG
