# Supplementary material for: Correlated Evolution of Positions within Mammalian cis Elements
Source: PLoS One. 2013 Feb 8;8(2):e55521. doi: 10.1371/journal.pone.0055521 (PMC3568137; doi:10.1371/journal.pone.0055521)
Supplement: Text Archive S1 — A compressed/ZIP file archive of all binding site data for the 64 PWMs used in our analysis. The individual files are named per PWM ID, so for instance, “MA0002.hits” corresponds to JASPAR PWM MA0002. This has 333 binding sites, each of length 9. Each binding site is grouped as a set of 5 aligned sequences corresponding to human, chimp, mouse, rat and dog (from first to last). A blank line separates binding sites from each other. (GZ) [file pone.0055521.s004.gz › Hits/MA0101.hits]

GGGGATTTCC
GGGGATTACC
GGGGATTACC
GGGGATTACT
GGAAGTTACC

GGGGATTTCC
GGGGATTTCC
GGGGATTTCC
GGGGATTTCC
GGGGATTTCC

GGGGATTTCC
GGGGATTTCC
GGGGATTTCC
GGGGATTTCC
GGGGATTTCC

GGGGATTTCC
GGGGATTTCC
GGGAAAGTCC
AGGAAAGTCC
GGGGAAATCC

GGGGATTTCC
GGGGATTTCC
GGGGATTTCC
GGGGATTTCC
GGGGATTTCC

GGGGATTTCC
GGGGATTTCC
GAGAATTTCC
GAGGATTTCC
GGGGAATTCC

GGGGATTTCC
GGGGATTTCC
CAGGATTTCC
CAGGATTTCC
GTGGATTTCC

GGGGATTTCC
GGGGATTTCC
GGGGATTTCC
GGGGATTTCC
GGGGATTTCC

GGGGATTTCC
GGGGATATCC
GGGGATTTCC
GGGGATTTCC
GGGGATTTCC

GGGGATTTCC
GGGGATTTCC
ATGACCCCCC
ATGGCTGCCC
GGGGATTCTC

GGGGATTTCC
GGGGATTTCC
GGGGATTTCC
GGGGATTTCC
GGGGATTTCC

GGGGATTTCC
GGGGATTTCC
GGGGATTTCC
GGGGATTTCC
GGGGATTTCC

GGGGATTTCC
GGGGATTTCC
GGGGATTTCC
GGGCATTTCC
AGGGATTTCC

GGGGATTTCC
GGGGATTACC
GGGGATTACC
GGGGATTACT
GGAAGTTACC

GGGGATTTCC
GGGGATTTCC
GGGGATTTCC
GGGGATTTCC
GGGGATTTCC

GGGGATTTCC
GGGGATTTCC
GTGGATATTG
GTGGATATTG
GGGGATTTCC

GGGGATTTCC
GGGGATTTCC
GGGGGCTATT
GGGGGCTATT
GGGGGCTGCC

GGGGATTTCC
GGGGATTTCC
GGGGATTTCC
GGGGATTTCC
GGGGATTTCC

GGGGATTTCC
GGGGATTTCC
GGGGATCTCT
AGGGATTTCT
GTGGATTTCA

GGGGATTTCC
GGGGATTTCC
GGGAATTTCC
GGGAATTTCC
GGGAATTTCC

GGGGATTTCC
GGGGATTTCC
GGGGGCTATT
GGGGGCTATT
GGGGGCTGCC

GGGGATTTCC
GGGGATTTCC
GGGAATTTCC
GGGAATTTCC
GGGAATTTCC

GGGGCTTTCC
GGGGCTTTCC
GGCGTTTTCC
GTTCTTTTCC
GAGTCTCCCC

GGGGCTTTCC
GGGGCTTTCC
AGGGCTTCCC
AGGGCTTCCC
GGGCTTTCCC

GGGGCTTTCC
GGGGCTTTCC
GGAGCTTTCG
GGAGATTTCG
GGGGCATTCC

GGGGCTTTCC
GGGGCTTTCC
CGGGCTTTCC
CGGGCTTTCC
AGGGCTTTCC

GGGGCTTTCC
GGGGCTTTCC
GGGGCTTTCC
GGGGCTTTCC
GGGGCTTTCC

GGGGCTTTCC
GGGGCTTTCC
TGGGCTTTCC
TGGGCTTTCC
GGGGCTTTCC

GGGGCTTTCC
GGGGCTTTCC
GGTGATTTTA
GGTGATTTCA
GGAGTCGCCC

GGGGCTTTCC
GGGGCTTTCC
GGAGCTTTCG
GGAGATTTCG
GGGGCATTCC

GGGGCTTTCC
GGGGCTTTCC
GGAGCTTTCG
GGAGATTTCG
GGGGCATTCC

GGGGCTTTCC
GGGGCTCTCC
GGGGCTTTCC
GGGGCTTTCC
GGGGCTTCCC

GGGGCTTTCC
GGGGCTTTCC
GGGGCCTCCC
GGGGCCTCCC
GGGGCTTTCC

GGGGCTTTCC
GGGGCTTTCC
GGATCTTTCC
GGAACTTCCC
GGGCCTTCGT

GGGGCTTTCC
GGGGCTTTCC
GGGGTTTTCC
GGGGTTTTCC
GGGGCTTTCC

GGGGCTTTCC
GGGGCTTTCC
AAGTCTTTCT
AGGTCTTTCT
GAGTCTTTCC

GGGGCTTTCC
GGGGCTTTCC
GGAGCTTTCG
GGAGATTTCG
GGGGCATTCC

GGGGCTTTCC
GGGGCTTTCC
GGGCCTTTCC
GGGGATTTCC
GGGGCTTTCC

GGGGCTTTCC
GGGGCTTTCC
GAGACTTTCT
GAGACTTTCT
GAGGCTTCCC

GGGGCTTTCC
GGGGCTTTCC
GGGGCTGGCC
GGGGCTGACC
GGGGCTTTCC

GGGGCTTTCC
GGGGCTTTCC
AGGTAGTTCC
AGGTAGTTCC
GAGGAGGTCC

GGGGCTTTCC
GGGGCTTTCC
TGGGCTTTCC
TGGGCTTTCC
GGGGCTTTCC

GGGGCTTTCC
GGGGCTTTCC
GGAGCTTTCG
GGAGATTTCG
GGGGCATTCC

GGGGCTTTCC
GGGGCTTTCC
GACACACATC
GACACACACC
GGGGCATTTC

GGGGCTTTCC
GGGGCTTTCC
GGGGTCCTTC
GGGGTCCCTC
GGGACTTTCC

GGGGCTTTCC
GGGGCTTTCC
GGGGGTTTCC
GGGGGTTTCC
TGGGGTTTCC

GGGGCTTTCC
GGGGCTTTCC
GGGGCTTTCC
GGGGCTTTCC
GGGGCTTTCC

GGGGCTTTCC
GGGGCTTTCC
GGGATTTTCC
GGGATTTTCC
GGAACCTTCG

GGGGCTTTCC
GGGGCTTTCC
GGGACTTTCC
GGGACTTTCC
GGGGCTTTCC

GGGGCTTTCC
GGGGCTTTCC
AGGGTTTCCC
AGGATTTCCC
CGGCTTTCTG

GGGGCTTTCC
GGGGCTTTCC
GGAGCTTTCG
GGAGATTTCG
GGGGCATTCC

GGGGCTTTCC
GGGGCTTTCC
GGGGCTTTCC
GGGGCTTTCC
GGGGCTTTCC

GGGGCTTTCC
GGGGCTTTCC
AAGGCTTCCA
AAGGCTTCCA
GGGGCCTCCC

GGGGCTTTCC
GGGGCTTTCC
AGGTCTTTTC
ACGGCTTTCC
GAGGCTTTCC

GGGGCTTTCC
GGGGCTTTCC
GGGGCGTCCC
GGGGCGTCCC
GGGGGCTTCC

GGGGCTTTCC
GGGGCTTTCC
CGAACTTTCC
CGAACTTTCC
GGGACTTTCC

GGGGCTTTCC
GGGGCTTTCC
CGGGCTTTCC
CGGGCTTTCC
AGGGCTTTCC

CGGGATTTCC
CGGGATTTCC
GGGAATTTCC
GAGAATCTCC
GGGAATTTCC

CGGGATTTCC
CGGGATTTCC
CCGGATCTCC
CCGGATCTGC
CGGGGATTCC

GGGGTTTTCC
GGGGTTTTCC
GGGACTTTCC
GGGACTTTCC
GGGATTTTCC

GGGGGTTTCC
GGGGGTTTCC
GGGGGTCTCA
GGGGGTCTCA
AGGGGTTTCC

GGGGGTTTCC
GGGGGTTTCC
GGGGGTTTCC
GGGGGTTTCC
GGGGGTTTCC

GGGGTTTTCC
GGGGTTTTCC
GGGCTTCCTT
GGGCTTCCCC
GCGTGTGCCC

GGGGTTTTCC
GGGGTTTTCC
GGGGTTTTCC
GGGGTTTTCC
GGGGTTTTCC

GGGGTTTTCC
GGGGTTTTCC
AGGGCCTTCT
AGGACCTTCT
ACGGGTCTCC

GGGGGTTTCC
GGGGGTTTCC
AAGGGTTTCC
AGGGGTTTTC
GACGGGGTCC

CGGGATTTCC
CGGGATTTCC
CGGGATTTCC
CGGGATTTCC
CGGGATTTCC

GGGGTTTTCC
GGGGTTTTCC
GGAGTCTTCC
GGAGTCTTTC
GCAGTTTTGC

CGGGATTTCC
CGGGATTTCC
TGGGACTTGT
CGGGACTTGT
CGGGACTTCC

GGGGTTTTCC
GGGGTTTTCC
GGGGTCTTCT
GGGGTCTCCT
GGGGTCTCCA

CGGGATTTCC
CGGGATTTCC
CGGGGTTTCC
CGGGGTTTCC
CGGGGTTTCC

GGGGTTTTCC
GGGGTTTTCC
AGGGTCTTTC
AGGGTCTTGC
GGGGCTCTCC

GGGGGTTTCC
GGGGGTTTCC
GGGGCTTTCC
GGGGCTTTCC
GGCGCTCTCC

CGGGATTTCC
CGGGATTTCC
CGGGGTTTCC
CGGGGTTTCC
CGGGGTTTCC

GGGGGTTTCC
GGGGGTTTCC
TGTTGTTTCC
TGGTGTTTCC
CGAGGTGTCC

GGGGGTTTCC
GGGGGTTTCC
TGTTGTTTCC
TGGTGTTTCC
CGAGGTGTCC

GGGGTTTTCC
GGGGTTTTCC
GGGGTCTTCT
GGGGTCTTCT
GCTGTACACC

GGGGGTTTCC
GGGGGTTTCC
GGGGTTTTCC
GGGGTTTTCC
GGGGGTTTCC

GGGGTTTTCC
GGGGTTTCCC
GGGGTTTCCC
GGGGTTTCCC
GGGGTTTCCC

GGGGGTTTCC
GGGGGTTTCC
AGGAATTTCC
AGGAATTTCC
CGGGGCTTCC

GGGGGTTTCC
GGGGGTTTCC
GTGGACTGCC
GTGGACCGCC
GCAGTTTCCC

CGGGATTTCC
CGGGATTTCC
CGGGATTTCC
CGGGATTTCC
CGGGATTTCC

CGGGATTTCC
CGGGATTTCC
CGGGATTTCC
CGGGATTTCC
CGGGATTTCC

GGGGGTTTCC
GGGGGTTTCC
GGGAACCCAC
GGGAACCCAC
GGGGGCACCT

GGGGGTTTCC
GGGGGTTTCC
GGGGCTTTCC
GGGGCTTTCC
GGCGCTCTCC

CGGGATTTCC
CGGGATTTCC
TGAGGTTCCC
GGCGATTCCC
CGGGATTTCC

GGGGTTTTCC
GGGGTTTTCC
GGAGTCTTCC
GGAGTCTTTC
GCAGTTTTGC

CGGGATTTCC
CGGGATTTCC
TGAGATTTCC
TGAGATTTCC
TAGGGTTTCC

CGGGATTTCC
CGGGATTTCC
CGGGATTTCC
CGGGATTTCC
CGGGATTTCC

GGGGTTTTCC
GGGGTTTTCC
GGGGCTTCCC
GGGGCTTCCC
GGGGTTTGCC

GGGGTTTTCC
GGGGTTTTCC
GCGGTTTTCA
GCGGTTTTCA
AGGGTTTTCA

GGGGTTTTCC
GGGGTTTTCC
GGGGCCAGCC
GGGGCCAGCC
GAGGTTTTCA

GGGGGTTTCC
GGGGGTTTCC
GGGGCTTTCC
GGGGCTTTCC
GGCGCTCTCC

CGGGATTTCC
CGGGATTTCC
CCACACTTCC
ATACACTTCC
CGGGATTTCC

GGGGTTTTCC
GGGGTTTTCC
GCGGTTTTCA
GCGGTTTTCA
AGGGTTTTCA

CGGGATTTCC
CGGGATTTCC
GGGAATTTCC
GAGAATCTCC
GGGAATTTCC

GGGGTTTTCC
GGGGTTTTCC
GGGGTTTTCC
GGGGTTTTCC
GGGTTTTCCC

GGGGTTTTCC
GGGGTTTTCC
GGGCTGTCCC
GGGCTGTCCC
GGGGTTTTGC

GGGGGTTTCC
GGGGGTTTCC
GGGGGTTTCC
GGGGGTTTCC
GGGGGTTTCC

TGGGATTTCC
TGGGATTTCC
TGGGATTTCC
TGGGATTTCC
TGGGATTTCC

CGGGCTTTCC
CGGGCTTTCC
GAGGCAGGCC
GAAGCAGGCC
CGGCGCGCCC

TGGGATTTCC
TGGGATTTCC
AGGGATTTTC
TGGGATTTTC
TGGGATTTCC

TGGGATTTCC
TGGGATTTCC
TGAACTTTGC
TGAAGTTTGC
TGGCCTTTGC

TGGGATTTCC
TGGGATTTCC
TGGGATTCCC
TGGGATTCCC
CGGGATCTCC

GGGAATTTCC
GGGAATTTCC
GGGAACTTCC
GGGAACTTGG
GGGAATTTCC

GGGAATTTCC
GGGAATTTCC
GGGCAATCCC
GGGCAATCCC
GGGAAATTCC

GGGAATTTCC
GGGAATTTCC
GGGTATTTCC
GGGAATTTCC
GGGAATTTCC

CGGGCTTTCC
CGGGCTTTCC
TGGAGTTTCG
TGGAGTTTCG
CAAGGTTTCG

GGGAATTTCC
GGGAATTTCC
GGGGGTTTGG
GGGGGTTTGG
GGGTATTTCC

TGGGATTTCC
TGGGATTTCC
TGGGATTTCC
TGGGATTTCC
TGGGATTTTC

GGGAATTTCC
GGGAATTTCC
GGGAATTCCC
GGGAATTCCC
GGGAATTCCC

CGGGCTTTCC
CGGGCTTTCC
CTGGCTTTCC
CTGGCTTTCC
CTGGCTTCCC

TGGGATTTCC
TGGGATTTCC
TAGGATTTCC
TAGGATTTCC
TAGGATTTCC

CGGGCTTTCC
CGGGCTTTCC
CCGGCTTTCC
CAGGCTCTCC
CGGGCTTTCC

CGGGCTTTCC
CGGGCTTTCC
GTGGCTTTGA
GTGGCTTTGA
GGGGCTTTCC

CGGGCTTTCC
CGGGCTTTCC
CGAGTTTCGC
CCAGTTTCGC
TGGGCTTCCC

CGGGCTTTCC
CGGGCTTTCC
CTGGCTTTCC
CTGGCTTTCC
CTGGCTTCCC

GGGAATTTCC
GGGAATTTCC
GGGTATTTCT
GGTGATTTCT
GGTGATTTCT

GGGAATTTCC
GGGAATTTCC
GGGAATTTCC
GGGAATTTCC
GGGAATTTCC

GGGAATTTCC
GGGAATTTCC
TGGGATTTCC
TGGAATATCC
ATGCATTTCC

CGGGCTTTCC
CGGGCTTTCC
CTGGCTTTCC
CTGGCTTTCC
CTGGCTTCCC

GGGAATTTCC
GGGAATTTCC
GGGAATTCCC
GGGAATTCCC
GGGAATTCCC

GGGAATTTCC
GGGAATTTCC
GGGAATTCCC
GGGAATTCCC
GGGAATTCCC

TGGGATTTCC
TGGGATTTCC
TAGGATTTCC
TAGGATTTCC
TAGGATTTCC

CGGGCTTTCC
CGGGCTTTCC
CGGGCTTTCT
CGGGCTTTCT
CGGGCTTTCC

GGGAATTTCC
GGGAATTTCC
GGGAATTTCC
GGGAATTTCC
GGGAACGTCC

GGGAATTTCC
GGGAATTTCC
GGGTATTTCT
GGTGATTTCT
GGTGATTTCT

TGGGATTTCC
TGGGATTTCC
TGGGATTTCC
TGGGATTTCC
TGGGATTTCC

GGGAATTTCC
GGGAATTTCC
GGGTATTTCT
GGTGATTTCT
GGTGATTTCT

GGGAATTTCC
GGGAATTTCC
GGGTATTTCT
GGTGATTTCT
GGTGATTTCT

CGGGCTTTCC
CGGGCTTTCC
CGGGTCTTCC
CTGGTCTTCC
CGGGCTTTCC

CGGGCTTTCC
CGGGCTTTCC
CTGGCTTGTG
CTGGCTTGCG
TGAGCCTGTG

GGGAATTTCC
GGGAATTTCC
GGGGATTTCC
GGGGATTTCC
GGGGATTTCC

CGGGCTTTCC
CGGGCTTTCC
AAGGATTCCA
AAGGATTCCA
CGGGGTTCCC

CGGGCTTTCC
CGGGCTTTCC
GTCGCTTTGT
GTGGCTTTGC
CAGGCCTCCC

CGGGCTTTCC
CGGGCTTTCC
GGGGCTCCCC
GGGGCTCCCC
CGCGCTCTCC

GGGAATTTCC
GGGAATTTCC
GCCACTTCCC
GCCAGTTCCC
GCGAGTTTCC

CGGGCTTTCC
CGGGCTTTCC
CGGGTTTGCC
CGGGTTTGCG
CGGGCTTCCC

TGGGATTTCC
TGGGATTTCC
TGGGATTCCC
TGGGATTCCC
CGGGATCTCC

GGGAATTTCC
GGGAATTTCC
GGGAATTTCC
GGGGATTTCC
AGGCATGTCC

GGGAATTTCC
GGGAATTTCC
TGGGATTTCC
TGGGATTTCC
GGGGACTTCC

GGGAATTTCC
GGGAATTTCC
GGGAATTTCC
GGGAATTTCC
GGGAACGTCC

CGGGCTTTCC
CGGATTTTCC
CCAGCTTTCT
CCGACTTTCT
CCGGCTTTCC

TGGGATTTCC
TGGGATTTCC
TTGGATTTCC
TTGGATTTCC
TTGTATCTTC

GGGAATTTCC
GGGAATTTCC
GGGAATTTCC
GGGAATTTCC
GGGAACGTCC

TGGGATTTCC
TGGGATTTCC
CGCTGTTTCA
CGCCGTTTCG
TGGAATTTCC

TGGGATTTCC
TGGGATTTCC
TGGGATTCCC
TGGGATTCCC
CGGGATCTCC

GGGAATTTCC
GGGAATTTCC
GGGAATTCCC
GGGAATTCCC
GGGAATTCCC

GGGAATTTCC
GGGAATTTCC
GGGTATTTCT
GGTGATTTCT
GGTGATTTCT

CGGGCTTTCC
CGGGCTTTCC
CGGGCTTTCT
CGGGCTTTCT
CGGGCTTTCC

GGGAATTTCC
GGGAATTTCC
GAGAACTTCA
GGGAACTTCA
GGGAATTTCC

TGGGATTTCC
TGGGATTTCC
TGGGCTTGCT
TGGGCTTTTC
TGGGATTTCC

GGGAATTTCC
GGGAATTTCC
GGGTATTTCT
GGTGATTTCT
GGTGATTTCT

CGGGCTTTCC
CGGGCTTTCC
TGGGCTTTAC
TGGGCTTTCC
CGGGCTTTCC

TGGGATTTCC
TGGGATTTCC
TGGGATTCCC
TGGGATTCCC
CGGGATCTCC

CGGGCTTTCC
CGGGCTTTCC
ATAAGCCTCC
AGGCGTTTCC
GCGTGTTTTC

CGGGCTTTCC
CGGGCTTTCC
CTGGCTTGGC
CTGGCTTGGC
CTGGCTTCCC

GGGAATTTCC
GGGAATTTCC
AGGCATTTTC
GGGCATTTTC
GGGCATTTTC

GGGAATTTCC
GGTAATTTGC
GGGGATTTCC
GGGGATTTCC
GGGGAATTTC

GGGAATTTCC
GGGAATTTCC
TCAAATTTCC
TTGAATTTCC
GGAAATTTCC

TGGGATTTCC
TGGGATTTCC
TGGGAGTTCC
TGGGAGTTCC
TGGGATTTCC

GGGAATTTCC
GGGAATTTCC
GGGAATTTCC
GGGAATTTCC
GGGAATTTCC

GGGAATTTCC
GGGAATTTCC
TGGAATTTCC
AGGATTTCCC
GGGACTTCCC

TGGGATTTCC
TGGGATTTCC
AGAGATTTCC
AGAGATTTCC
TGGGGTTGCC

GGGAATTTCC
GGGAATTTCC
GGGAACTGTG
GGGAACTGTA
AAGAACGTGC

GGGACTTTCC
GGGACTTTCC
GGGACTTTAC
GGGACTTTCC
GGGACTTTCC

GGGGAATTCC
GGGGAATTCC
AGAGAATTCC
AGAGAATTCC
AGGGAATTCC

GGGGAATTCC
GGGGAATTCC
GGGGAATTCC
GGGGAATTCC
GGGGAATTCC

GGGGAATTCC
GGGGAATTCC
GGGGAATTCC
GGGGAATTCC
GGGGAATTCC

GGGACTTTCC
GGGACTTTCC
TGGCATCTCC
TGGCATATCC
ATGACTCTCC

GGGGAATTCC
GGGGAATTCC
GGGGAATTCC
GGGGAATTCC
GGGGAATTCC

TGGGCTTTCC
TGGCCTTTCC
TGATTTTTCT
TGATTTTTCT
GGCCCTGGCT

TGGGCTTTCC
TAGGCTTTCC
AGGGCTTTCC
GGGGCTTCCC
TCGGCTCTGC

GGGACTTTCC
GGGACTTTCC
GGTTCTCCTT
GGTTCTCCTC
GGGATTTCCT

TGGGCTTTCC
TGGGCTTTCC
TAAGATTTCC
TAAGATTTCC
TGTGCTTTCA

GGGGAATTCC
GGGGAATTCC
AGGAAATTCC
GGGAAATTCC
GGGGAATTCC

GGGACTTTCC
GGGACTTTCC
GCACCTTTCC
ACACCTTTCC
CGGGTCTTCC

GGGACTTTCC
GGGACTTTCC
GGGACTTTCC
GGGACTTTCC
GGGACTTTCC

GGGGAATTCC
GGGGAATTCC
GGATACTGCC
GGATAATTCC
GGGGAATTCC

GGGACTTTCC
GGGACTTTCC
GAGACTTTCC
GAGACTTTCC
GGGACTTTCC

GGGACTTTCC
GGGACTTTCC
TGGTCTTCCC
TGGTCTTCCC
GGGACTTCCC

TGGGCTTTCC
TGGGCTTTCC
CGGGATTTCT
TGTTTTTCCC
TGGGCTTTTC

GGGGAATTCC
GGGGAATTCC
TGGGGATTCC
GGGGGATTCC
GGGGAATTCC

TGGGCTTTCC
TGGGCTTTCC
TCAACCTCCT
TCAGCCTCCT
TGCGCTTTCG

TGGGCTTTCC
TGGGCTTTCC
TGGACTTTCC
TGGACTTTCC
TGAGCTTTCC

TGGGCTTTCC
TGGGCTTTCC
TGGGCTCCCC
TGGGCTCCCC
TGGGCTCCCC

TGGGCTTTCC
TGGGCTTTCC
CTGGCTTCGG
CTGGCTTCCA
TGGGCTTTCC

TGGGCTTTCC
TGGGCTTTCC
TAAGCTTTCA
TGAGCTTTTA
TGGACTCTCC

GGGACTTTCC
GGGACTTTCC
GGGACTTTAC
GGGACTTTCC
GGGACTTTCC

TGGGCTTTCC
TGGGCTTTCC
TACACTTCTC
TAGACTTCCC
TGGATTTCCC

GGGGAATTCC
GGGGAATTCC
GGGGAATTCC
GGGGAATTCC
GGGGAATTCC

GGGACTTTCC
GGGACTTTCC
TGGCCTCTCC
CAGCTTCTCC
TTGACTCTCC

TGGGCTTTCC
TGGGCTTTCC
TAGTTTCTTC
TAGGTTTCTT
TGGGCTTCCC

TGGGCTTTCC
TGGGCTTTCC
CGGGCGTCCG
CGGGCGTCCC
CCGGCTCTCC

TGGGCTTTCC
TGGGCTTTCC
AGGGCCCTCT
AGGGTCCTCC
GAGGCCCTCC

TGGGCTTTCC
TGGGCTTTCC
GGGGCTCTCC
GGGGCTCTCC
TGGGCTTTCT

GGGACTTTCC
GGGACTTTCC
GGGACTTTCC
GGGACTTTCC
GGGACTTTCC

GGGGAATTCC
GGGGAATTCC
CGGGAATTCC
CGGGAATTCC
GGGGAATTCC

GGGGAATTCC
GGGGAATTCC
GGGGATTTCC
GGGAATTTCC
GGGGAATTCC

GGGGAATTCC
GGGGAATTCC
GGGGAATTCC
GGGGAATTCC
GGGGAATTCC

GGGGAATTCC
GGGGAATTCC
GGGGAATTCC
GGGGAATTCC
GGGGAATTCC

GGGGAATTCC
GGGGAATTCC
GGGGAATTCC
GGGGAATTCC
GGGGAATTCC

GGGACTTTCC
GGGACTTTCC
TGGTCTTCCC
TGGTCTTCCC
GGGACTTCCC

TGGGCTTTCC
TGGGCTTTCC
TGGGCCCTGG
TGGGCACTCG
TGGGCGATCC

GGGGAATTCC
GGGGAATTCC
ACTAATTTCC
ACTAATTTCC
GGGGGACTTC

TGGGCTTTCC
TGGGCTTTCC
AGGGCCCTCT
AGGGTCCTCC
GAGGCCCTCC

GGGGAATTCC
GGGGAATTCC
CCGGCATACC
CCAGCATACC
GGGGAAGTCC

GGGACTTTCC
GGGACTTTCC
TGGAGTATTA
GCGAGTTTTC
GACACATTTC

GGGGAATTCC
GGGGAATTCC
GGGGGGTTCC
AGGGGGTTCC
CAGAAATTCC

TGGGCTTTCC
TGGGCTTTCC
TAAGCTTGTC
TAAGCTTGTC
TGGACTCTCC

TGGGCTTTCC
TGGGCTTTCC
TGGACTTTCC
TGGATTTTCC
AAGGCTTTCC

TGGGCTTTCC
TGGGCTTTCC
GGGGCTCTCC
GGGGCTCTCC
TGGGCTTTCT

GGGACTTTCC
GGGACTTTCC
TGGTCTTCCC
TGGTCTTCCC
GGGACTTCCC

GGGGAATTCC
GGGGAATTCC
AGGGAATACC
AGGGAATACC
CCGGAATACC

TGGGCTTTCC
TGGGCTTTCC
CCAGCCTTCG
CCAGCCTTCG
TGGTCTTTTA

TGGGCTTTCC
TGGGCTTTCC
CAGGCTTTCC
TGAGGTTTCT
CGGGGTCCTG

GGGGAATTCC
GGGGAATTCC
GGGGAATTCC
GGGGAATTCC
GGGGAATTCC

GGGACTTTCC
GGGACTTTCC
GGGACTTTGT
GGGACCTTGA
TAGACCTTCC

GGGGAATTCC
GGGGAATTCC
GGGGAATTCC
GGGGAATTCC
GGGGAATTCC

GGGGAATTCC
GGGGAATTCC
TGGGGATTCC
GGGGGATTCC
GGGGAATTCC

GGGACTTTCC
GGGACTTTCC
GGGCCTCGCC
GGGCCTCGCC
GGGCCTTTCC

TGGGCTTTCC
TGGGCTTTCC
TGATGTCTCT
TGGTGTGTCT
TGGGCCCTCC

GGGACTTTCC
GGGACTTTCC
GGGACTTTCC
GGGACTTTCC
GGGACTTTCC

TGGGCTTTCC
TGGGCTTTCC
CAAGCTCCCA
CAAGCTCCCA
TGGATTCCCC

GGGGAATTCC
GGGGAATTCC
CCGGCATACC
CCAGCATACC
GGGGAAGTCC

GGGACTTTCC
GGGACTTTCC
GGGACTTTCC
GGGACTTTCC
GGGACTTTCC

GGGGAATTCC
GGGGAATTCC
GACAAGTCCC
GACGAGTACC
GTAGAATTAT

TGGGCTTTCC
TGGGCTTTCC
CTGGCTTCGG
CTGGCTTCCA
TGGGCTTTCC

GGGACTTTCC
GGGACTTTCC
GGTACTTTCC
GGTATTTTCC
GGTGCTTCCC

GGGACTTTCC
GGGACTTTCC
GGGACTTTCC
GGGACTTTCC
GGGACTTTCC

TGGGCTTTCC
TGGGCTTTCC
TAAGCTTGTC
TAAGCTTGTC
TGGACTCTCC

GGGACTTTCC
GGGACTTTCC
GGGACTTTCC
GGGACTTTCC
GGGACTTTCC

TGGGCTTTCC
TGGGCTTTCC
TGGGCCCTGG
TGGGCACTCG
TGGGCGATCC

GGGACTTTCC
GGGACTTTCC
TGGAGTATTA
GCGAGTTTTC
GACACATTTC

TGGGCTTTCC
TGGGCTTTCC
CTGGCTTCGG
CTGGCTTCCA
TGGGCTTTCC

GGGGAATTCC
GGGGAATTCC
GGGGAATTCC
GGGGAATTCC
GGGGAATTCC

GGGACTTTCC
GGGACTTTCC
TGGGCCGGCC
CGGGCCGGCC
GGCGCCGGCC

GGGACTTTCC
GGGACTTTCC
GAGACTCCTT
GAGACTCCTT
GGGACTCCTT

GGGACTTTCC
GGGACTTTCC
GGGACTTTCC
GGGACTTTCC
GGGACTTTCC

GGGACTTTCC
GGGACTTTCC
GGGACTTTGT
GGGACCTTGA
TAGACCTTCC

GGGGAATTCC
GGGGAATTCC
GGGGAATTCC
GGGGAATTCC
GGGGAATTCC

GGGACTTTCC
GGGACTTTCC
GGGACTTTCC
GGGACTTTCC
GGGACTTTCC

TGGGCTTTCC
TGGGCTTTCC
TGGGCTTCCC
TGGGCTTCCC
TGGGCTTCCC

TGGGCTTTCC
TGGGCTTTCC
TGGGTTTTCC
CGGGCTTTCC
CGGGCTTTCT

CGGGTTTTCC
CGGGTTTTCC
CGGGTTTTCC
CGGGTTTTCC
CGGGTTTTCT

CGGGGTTTCC
CAGGGTTTCC
CGGGGTTTCT
CGGAGTTTCT
GGGAAGGTCC

CGGGGTTTCC
CGGGGTTTCC
CGGGGTCTCC
CCGAGTCTCC
CGGGGTTTCC

GGGGCATTCC
GGGGCATTCC
GGACTGTACC
GGACTGTAGC
GGCCCATACC

CGGGGTTTCC
CGGGGTTTCC
TGGGCTTTCC
TGGGGTTTCC
TGGTGTTTCC

CGGGTTTTCC
CGGGTTTTCC
CGGGTTTTCT
CGAGTTTTCT
CGCGTTTTCC

CGGGGTTTCC
CGGGGTTTCC
CGGGGTTTCC
CGGGGTTTCC
CGGGGTTTCC

CGGGGTTTCC
CGGGGTTTCC
CGGGGTTTCC
CGGGGTTTCC
TGGGGTTTCC

CGGGTTTTCC
CGGGTTTTCC
CGGGCTTTCC
CGGGCTTTCC
CCCGCTTCCC

CGGGGTTTCC
CGGGGTTTCC
CGGGGTTTCC
CGGGGTTTTC
CGGGGTTTCC

CGGGGTTTCC
CGGGGTTTCC
CGGAACTTCC
CGGGACTTCC
CGGGCCTTCC

CGGGGTTTCC
CAGGGTTTCC
CGGGGTTTCT
CGGAGTTTCT
GGGAAGGTCC

CGGGGTTTCC
CGGGGTTTCC
CGGGGTTTCC
CGGGGTTTCC
CGGGGTTTCC

CGGGGTTTCC
CGGGGTTTCC
CGGGGTTTCC
CGGGGTTTCC
TGGGGTTTCC

CGGGGTTTCC
CGGGGTTTCC
CGGGATTCCC
CGGGATTCCC
CTGGGCTTCC

CGGGGTTTCC
CGGGGTTTCC
CGGGGTCTCC
CCGAGTCTCC
CGGGGTTTCC

CGGGGTTTCC
CGGGGTTTCC
CGGGGTTTCC
CGGGGTTTCC
CGGGGTTTCC

CGGGTTTTCC
CGGGTTTTCC
CGGGCTCCCC
CGGGCTCCCC
CGGGTTTCCG

CGGGTTTTCC
CGGGTTTTCC
GCGGTTTTTC
GCGGTTTTTC
CCGCTCTTCG

CGGGGTTTCC
CGGGGTTTCC
CCTGGTCTCC
CCTGGTCTCC
GCAGGCTTCC

CGGGGTTTCC
CGGGGTTTCC
AGGGATTTCC
TGGGATTTCC
CGGGGTCTCC

CGGGTTTTCC
CGGGTTTTTC
TCTGCTTTCC
TTTGCTTTCC
CGGGTGTTCT

GGGGCATTCC
GGGGCATTCC
GGGACATCCC
GGGACATCCC
GGGGCATCCC

CGGGGTTTCC
CGGGGTTTCC
CCGGGTTTCC
CCGGGTTTCC
CGGGCTTTCC

CGGGTTTTCC
CGGGTTTTCC
CGGGTTTTCC
CGGGTTTTCC
CGGGTTTTCC

CGGGGTTTCC
CAGGGTTTCC
CGGGGTTTCT
CGGAGTTTCT
GGGAAGGTCC

CGGGGTTTCC
CAGGGTTTCC
CGGGGTTTCT
CGGAGTTTCT
GGGAAGGTCC

CGGGGTTTCC
CGGGGTTTCC
TGGGCTTTCC
TGGGGTTTCC
TGGTGTTTCC

CGGGTTTTCC
CGGGTTTTCC
AGAATTTTGT
AGAATCGTAT
TGCGTTTCCC

CGGGGTTTCC
CGGGGTTTCC
CGGGGCCTCA
CAGGGCTTCA
CAGGGTCTCC
