# Supplementary material for: Correlated Evolution of Positions within Mammalian cis Elements
Source: PLoS One. 2013 Feb 8;8(2):e55521. doi: 10.1371/journal.pone.0055521 (PMC3568137; doi:10.1371/journal.pone.0055521)
Supplement: Text Archive S1 — A compressed/ZIP file archive of all binding site data for the 64 PWMs used in our analysis. The individual files are named per PWM ID, so for instance, “MA0002.hits” corresponds to JASPAR PWM MA0002. This has 333 binding sites, each of length 9. Each binding site is grouped as a set of 5 aligned sequences corresponding to human, chimp, mouse, rat and dog (from first to last). A blank line separates binding sites from each other. (GZ) [file pone.0055521.s004.gz › Hits/MA0102.hits]

TTTCGCAATCCT
TTTCGCAATCCT
TTTTGCTAGCCT
TTTTGCTAGCCT
TTTTGCAAGCCT

TTTTGCAATCTT
TTTTGCAATCTT
TTTCTCAGTCAT
TTTTGCAGTCAC
TCTTACAATTTT

TTTTGCAATCTG
TTTTGCAATCTG
TGAGAAGGTCAG
TGAGAAGGTCAG
TCCCACAATCTG

TTTTGCAATCTG
TTTTGCAATCTG
TCTTGAAACTGG
TCTTGAAACTGG
TTTTGAAATCGT

TTGCGCAACCTC
TTGCACAACCTC
TTGCACAACTGG
TTGCACAACTTG
TTGCACAACATT

TTGCGCAACCTC
TTGCACAACCTC
TTGCACAACTGG
TTGCACAACTTG
TTGCACAACATT

TTGCGCAACCTC
TTGCACAACCTC
TTGCACAACTGG
TTGCACAACTTG
TTGCACAACATT

TTACGCAATGTG
TTACGCAATGTG
TTGCGCAACCCG
TTGCGCAATCCG
TTGCGCAATCCG

TTTCGCAACATT
TTTCGCAACATT
TTCTTCAGTATT
TTCCTCAGTGTT
TTCCTCACCATT

TTGTGCAATCTT
TTGTGCAATCTT
TTGTACACTCTT
TTGTACAGTCTT
TTGTACAGTGTT

TTTTGCAATATT
TTTTGCAATATT
TCTTTTAGTTTT
TCTTTTCATTTT
ACGTGTCATGCA

TTGTGCAATCTT
TTGTGCAATCTT
TTGTACACTCTT
TTGTACAGTCTT
TTGTACAGTGTT

TTTCGCAATCGT
TTTCGCAATCGT
TCCTGCACCTGC
TCCCGCACCTGC
TCCCGCAGCCGC

TTTTGCAATGTC
TTTTGCAATGTC
CTTTGTGATCTT
TTTTGTAATCTT
GGCTGCAAGCTT

TTACGCAATATG
TTACGCAATATG
TCACCTGATATG
TCTTCTGATACG
TCACAGAATATG

TTTTGCAATATT
TTTTGCAATATT
TCTTTTAGTTTT
TCTTTTCATTTT
ACGTGTCATGCA

TTTCACAATCTT
TTTCACAATCTT
TATCTGACTCCT
TATCTGACTCTA
TTTCATAATATT

TTTCACAATCTC
TTTCTCAATCTC
TTTCTCAGTCCT
TTTCTCAATCCT
TTTCTCAATCTC

TTGTGCAATGTC
TTGTGCAATGTC
TTGTGCAATGCT
TTGTGCAATGCT
TTGTGCAATGCG

TTTCACAATGTC
TTTCACAATGTC
TTTGGCAATACC
TTTGGCAATACC
TTTGGTGACATC

TTACGCAATACT
TTACGCAATACT
TTACGCAACATC
TTACGCAGCACT
TCACACGGAGCT

TTTCACAATATC
TTTCACAATATC
TTCAGCAAAATC
TTCAGTACTATC
TTTTACAACATC

TTTCACAATGTT
TTTCACAATGTT
TTCCACAATATT
TTCCACAATATT
TTACAAAATATT

TTGCACAATCTC
TTGCACAATCTC
TTTCAAGATGCA
TTTCAAGCTGCA
TTCCAAAATCCA

TTTCACAATATC
TTTCACAATATC
TTTCACAACACC
TTTCACAACACC
TTTCACAATATC

TTTTGCAATCCT
TTTTGCAATCCT
TGTTGCAACCCT
TGTTGCAACCCT
TTTTGCAATCCT

TTTCACAATGTT
TTTCACAATGTT
TTTTACAGTATT
TTTTATAATATT
TTTCTTGATATT

TTTCACAATGTC
TTTCACAATGTC
TTTCATAATATC
TTTCATAATATC
TTTCACAATGCC

TTATGCAATCTT
TTATGCAATCTT
TTGGCCAGCATC
TCAGCCAGTATC
TCATTCAATCTT

TTATGCAATCTT
TTATGCAATCTT
TTGGCCAGCATC
TCAGCCAGTATC
TCATTCAATCTT

TTCCGCAATGTT
TTCCGCAATGTT
TTCTGTGACATC
TTCTGTGACATT
TTCCGTGCCGCC

TTGCACAATCTT
TTGCACAATCTT
TTGTGCAATCTT
TTGTGCAATCTT
TTGCACAATCTT

TTGTGCAATGTG
TTGTGCAATGTG
TTGCACAATGTG
TTGCACAATGTG
TTGTGCAATGTG

TTTCACAATCTG
TTTCACAATCTG
TTTTGCATCATG
TTTTGCATCATA
CCTCACAATCTT

TTTCGCAATTCT
TTTCGCAATTCT
TGTCGCAATTCT
TGTCGCAATTCT
TTTCGCAATGCT

TTTTGCAATTTC
TTTTGCAATTTC
TGTTGCAATTTC
TGTTGCAATTTC
TTTTGCAATTTC

TTTGGCAATCTG
TTTGGCAATCTG
TTTGGGAATCCG
TTTGGGAGTCCG
CTCGGGCGCCGG

TTTGGCAATCTG
TTTGGCAATCTG
TTTGGGAATCCG
TTTGGGAGTCCG
CTCGGGCGCCGG

TTTTGCAATTTC
TTTTGCAATTTC
TTTTGCAATTTC
CTTCGCAATTTC
TTTTGCAGTCTC

TTTTGCAATTTT
TTTTGCAATTTT
TTCTTCAATGTT
TTCTGCAATGTT
TGTTGCGATGTT

TTGTGCAATCCC
TTGTGCAATCCC
GGGGGCAATATC
GGGTGCAGTGTC
TGGAGCAATCCC

TTTTGCAATTTT
TTTTGCAATTTT
TACTGTAGTTTG
TACTGTAGTTCA
TTTTGCAGTTTT

TTTCGCAACTTT
TTTCGCAACTTT
ATCTACAACTTT
TTCCACAACTTT
TTTTGAAACTTC

TTTCGCAACTTT
TTTCGCAACTTT
ATCTACAACTTT
TTCCACAACTTT
TTTTGAAACTTC

TTTTGCAATTTC
TTTTGCAATTTC
TGCTATAATTTC
TGCTCTACTTTG
TTTTATAATGTC

TTGGGCAATCTT
TTGGGCAATCTT
GTGGCTAGGGGT
GTGGTCAGTCAT
TTGGCCAACAGT

TTTGGCAATGTC
TTTGGCAATGTC
CTTGGCAGCAAC
CTTGGCAGCAGC
TCTGGTGATGCT

TTGCACAATATT
TTGCACAATATT
TTGCACAATATT
TTGCACAATATT
TTGCACAACATT

TTTAGCAATGTC
TTTAGCAATGTC
GCCAAAAGTATT
TACAAAAGTATT
TCCAAAAATGTC

TTGGGCAATCTC
TTGGGCAATCTC
CTCGACAGTTTG
CTAGACAGTCTT
TCGGACAACCTC

TTTCCCAATCTT
TTTCCCAATCTT
TTTCCTACTACT
TTTCCCAGTCTT
TTTCCCAGTCTT

TTGCACAATATT
TTGCACAATATT
TTACACAATATT
TTGCACAATATT
TTGCACAATATT

TTTGGCAATATC
TTTGGCAATATC
ACCGCTCCCGTC
ACTGCCCGTGTC
TTTGGCAGTGTC

TTTGGCAATATT
TTTGGCAATATT
TCTGGTAACATT
TTTGGTAACATT
TTCGGCAGTTTT

TTTGGCAATATC
TTTGGCAATATC
TTGGGCGATATC
TTTGGCAATATC
TTTGGCAATATC

TTTGGCAATATT
TTTGGCAATATT
TCTGGTAACATT
TTTGGTAACATT
TTCGGCAGTTTT

TTTCTCAATCTC
TTTCTCAATCTC
TTTCTCGGTGTT
CTTCTAGGTGTC
TTTCTCAACCTC

TTGCACAATATT
TTGCACAATATT
TTGCACAATGTT
TTGCACAATGTT
TTGCACAAGAGC

TTTTGCAATTTT
TTCTGCAATTTT
CTCTGCAACTTT
CTCTGCAACTTT
TTTTGCCAATCT

TTGCGCAACGCT
TTGCGCAACGCT
TTGCGCGGCGCT
TTGCGCGGCGCT
TTGCGCAACGCT

TTTCTCAATATC
TTTCTCAATATC
TTCTTTATTATC
TTTCTTAGTATC
TTCCCTGATATC

TTGAGCAATCTG
TTGAGCAATCTG
CTAAGCCATTTG
CTGAGCCATTTG
TCGAGCCATCTG

TTTGGCAATGTG
TTTGGCAATGTG
TTTGGCAGGGTG
TTTGGCAGGGTG
TTTGGCAGTGTG

TTTCGCAACCGC
TTTCTCAACCGC
TGTCAAGACCTT
TGGCAAAACCTT
TCTGGCCGCCCT

TGGCGCAATCTC
TGGCGCAATCTC
TGGTGCAATCCC
TGGTGCAATCCC
TGGTGCAATCTC

TGTCGCAATGTT
TGTCGCAATGTT
TATGAAAAGGTT
TATGACAAGGTT
TGTCACAATGTA

TTGTGCAATTTC
TTGTGCAATTTC
TTGTGAAATGTT
TTGTGCAATGTC
TTGTGCAATTTC

TTGCGCAACACC
TTGTGCAACACC
TTGTGCAACACC
TTGTGCAACACC
TTGTGCAACACC

TTGCGCAACACC
TTGTGCAACACC
TTGTGCAACACC
TTGTGCAACACC
TTGTGCAACACC

TTCCGCAATCCC
TTCCGCAATCCC
TCCCGCTGCCCG
TCCCACTGCCCG
TCCCGAAGCCCC

TTGTGCAATACT
TTGTGCAATACT
TTGTGCAATATT
TTGTGCAATATT
TTGTGCAATAGT

TTTCTCAATCTG
TTTCTCAATCTG
TTTCCCAACTTG
TTTCCCAACTTG
TTTCTCAATCTG

TTTCCCAATGTC
TTTCCCAATGTC
CTCTTACATTTT
ACCTTCTATTTC
CTTTTCAATGTC

TTGCACAATGTG
TTGCACAATGTG
TCACGTGATAGG
TCCCAAGATAGG
TAGGACTTTGGG

TTTCTCAATCTG
TTTCTCAATCTG
TTCTTCGCTCCA
CTCCTCAATCGG
TTTCCCAGTCTC

TTTCCCAATATC
TTTCCCAATATC
TTTCTCAATATC
TTTCTCAATATC
TTTCTCAATATC

TGGCGCAATCTC
TGGCGCAATCTC
TGGCGCCCACCT
TGGCGCCCACCT
TAGCGCCCCCTC

TGGCGCAATCTC
TGGCGCAATCTC
TGGTGCAATCCC
TGGTGCAATCCC
TGGTGCAATCTC

TTGGGCAATATC
TTGGGCAATATC
TTAAACAATGTT
TTAAACAATGTG
TTGGGCAATGTC

TTGTGCAACCTC
TTGTGCAACCTC
TTGTGCAACCTC
TTGTGCAACATC
TTGTGCAAGCGC

TTTCCCAATATC
TTTCCCAATATC
ATTCCCAGTATT
CGTCTCAATATT
TCTGTCGCTATC

TTTCTCAATGTT
TTTCTCAATGTT
TTTCTCAATGTT
TTTCTCAATGTT
TTTCTCAATATT

TTGGGCAATGTC
TTGGGCAATGTC
TTAAGCGATATC
TTAAGAAGGGAT
TTAGACAGTGTC

TTTGGCAATATG
TTTGGCAATATG
ATTGACCACACA
ACTGACCATATA
TTTGACGGTATG

TTGAGCAATATC
TTGAGCAATATC
TTGAGCAATGTG
TTGAACAATGTC
CCGACAGGTGTT

TTTCTCAATCTG
TTTCTCAGTCTG
TTCCTTAGACTA
TTCCTTAGACTA
TTTCCCCGTTTG

TTCCGCAATCCC
TTCCGCAATCCC
TTCCGCAATCCC
TTCCGCAATCCC
TTCCGCAGTCCC

TTCCGCAATCCC
TTCCGCAATCCC
TTCCGCAATCCC
TTCCGCAATCCC
TTCCGCAGTCCC

TTTTGCAATCGC
TTTTGCAATCGC
TTCTTCAAGCGT
TTCTTCAATCAT
ATTTGCAACAGG

TTTCACAATCCC
TTTCACAATCCC
ATCCATCACCAC
ATTCTTTACCAC
CCTCCCGATCTC

TTACACAATCTT
TTACACAATCTT
CCACAGAAACCA
CCACAGAACGCA
CCATAAAATCTT

TTTTGCAACCTG
TTTTGCAACCTG
TTTTGTTAACGT
TTTTGTTCACTT
TTTGGGTGCCTC

TTTTGCAACATC
TTTTGCAACATC
TCTTGCAAAATC
TCTTGCAAAATC
TCTTATAAAATC

TTGCTCAATCTC
TTGCTCAATCTC
GTGGTCCGGGTC
GTGGTCCGGTTC
TTCTCCAATTTT

TTTCTCAATATT
TTTCTCAATATT
TCCACCAGCACT
CTCACCAACACT
TTCCTCAATATT

TTTGGCAATATG
TTTGGCAATATG
TTTGACGGTATG
TTTGACAGTATG
TTAGGTAATATA

TTACGCAATATA
TTACGCAATATA
TTACTGAATACA
CTACGGAATACA
CTGTGCAACGTA

TTTAGCAATATG
TTTAGCAATATG
TCTACCAGTCTC
CTTACCGGTCTC
TTGGGCAGTACC

TTTGGCAATATG
TTTGGCAATATG
CTTGGCCATGTG
TTTGGCCATGGG
TTTGGCAATTCA

TTTCACAATCCT
TTTCACAATCCT
TCTGTTAAAACC
TCTGAAGCAACT
TTTTGCAACAGC

TTGAGCAATATC
TTGAGCAATATC
TTGAGCAATGTG
TTGAACAATGTC
CCGACAGGTGTT

TTTGGCAATGTG
TTTGGCAATGTG
TTTGGCAGGGTG
TTTGGCAGGGTG
TTTGGCAGTGTG

TTTCTCAATCTG
TTTCTCAATCTG
TTGCTCTGCCAT
CTCTTCTGACAC
CTTCCCAATCCT

TTTAGCAATATG
TTTAGCAATATG
TCTACCAGTCTC
CTTACCGGTCTC
TTGGGCAGTACC

TTTCGCAATTTA
TTTCGCAATTTA
TTTCTCAGGGTA
TTTTTTAGTGTT
TTTAACAAGTTG

TTATGCAATGTG
TTATGCAATGTG
TTTCGTAATGTG
TTTCGTAATGTG
TTATGCAATGTG

TTTTGCAACGTC
TTTTGCAACGTC
CTCTGTGAGGTC
CCTTGTGAGGTC
TTTTATGACGAC

TTTAGCAATATG
TTTAGCAATATG
TCTACCAGTCTC
CTTACCGGTCTC
TTGGGCAGTACC

TTGCGCAACACC
TTGTGCAACACC
TTGTGCAACACC
TTGTGCAACACC
TTGTGCAACACC

TTACGCAACATG
TTACGCAACATG
TCACTCGAGAAG
TCACTCGACGTG
TCACGCAACACG

TTCCGCAATCCC
TTCCGCAATCCC
TTCCGCAATCCC
TTCCGCAATCCC
TTCCGCAGTCCC

TTTTGCAATGGC
TTTTGCAATGGC
GTTCGCAACGGC
GCGTGCAAAGGC
TTTTGCAGTGGC

TTTCCCAATATG
TTTCCCAATATG
TTTCCCAACATT
TTTCCCAACATT
CTTCCCAACATG

TTTCACAATTTC
TTTCACAATTTC
TTTCACAATTTC
TTTCGCAATTTC
TTTCACAACTTC

TTGGGCAATGTG
TTGGGCAATGTG
TTAGGCAATAGG
TTGGGCAATAGG
TTGGGCAATTTG

TTGTGCAACATT
TTGTGCAACATT
TTGTGCAATGCT
TTGTGCAATGTT
TTGCGCAATACT

TTACGCAATAAT
TTACGCAATAAT
TCAAGCAACAAT
CCACGCAACAAT
TTACGCAATAAT

TTGTGCAACGTC
TTGTGCAACGTC
CTATGCAACATT
TTACGCAACATG
TTCTGTAACGTC

TTCCGCAACCTT
TTCCGCAACCTT
TTCCTAAAGTTG
TTCTTCAGACTG
CTCCGAAGGCTT

TTTTGCAATCAC
TTTTGCAATCAC
GTATATAGTTAA
GTATACAGTTAC
CTATGAAAGCAG

TTTTGCAATCGG
TTTTGCAATCGG
TTTTGCAATCGG
TTTTGCAATCGG
TTTTGCAATCAG

TTTCGCAATTGG
TTTCGCAATTGG
TTTTGCCATTGG
TTTTGCCATTGG
TTTCACAATTGG

TTCCGCAATTTT
TTCCGCAATTTT
TTCTGCAATTGT
TTCTGCAATTGT
TTCAGCAGTTTT

TTTCACAACCTC
TTTCACAACCTC
TTTCCCAACCTC
TTTCCCAACCTC
CCCCAGCCCCTC

TTTTGCAATGGC
TTTTGCAATGGC
GTTCGCAACGGC
GCGTGCAAAGGC
TTTTGCAGTGGC

TTGGGCAATGTG
TTGGGCAATGTG
TTTGAAGGCCAG
TTGGATAGTATG
TTTGACAAAGAA

TTTCACAATTTT
TTTCACAATTTT
TTTCGCAATTTT
TTTCGCAGTTTT
TTTCACAATTTC

TTACGCAATGGG
TTACGCAATGGG
TTACACAAAGAC
TTACACAAAGAC
TTAGACAAAGGG

TTTCTCAATATG
TTTCTCAATATG
TTTTCCAAAACT
CTTTTCCAAACG
TTTCCCAATTGG

TTGCCCAATGTC
TTGCCCAATGTC
TTGTCCAGTGTC
TTGTCCAGTGTC
TTGCCCAATGTT

TTTCCCAATGTG
TTTCCCAATGTG
TTTCCCAGTGCG
TTTCCCAGTGTG
TTTCCTTATGTG

TTTTGCAATCGG
TTTTGCAATCGG
TTTTGCAATCGG
TTTTGCAATCGG
TTTTGCAATCAG

TTTCACAACCTT
TTTCACAACCTT
TTTTACAGCTTT
TTTTACAGCTTT
TTCTACCATCTT

TTGGGCAATGTG
TTGGGCAATGTG
TTAGGCAATAGG
TTGGGCAATAGG
TTGGGCAATTTG

TTGCGCAAGGTC
TTGCTCAAGGTC
TCGTTCAAGGTC
TCGTTCAAGGTC
TTGCTCAAGGTC

TTTCGCAACCAC
TTTCGCAACCAC
TTTCCCAGCCAC
TTTCCCAGCCAC
TTTCCCAACCAC

TTGGGCAATGTG
TTGGGCAATGTG
TTAGGCAATAGG
TTGGGCAATAGG
TTGGGCAATTTG

TTGCCCAATATC
CTGCCCAACATC
CTGCCCAACATC
CTCCCCAATATC
CTGCCCAATATC

TTTCTCAATGTG
TTTCTCAATGTG
TTTCTCTGTGTG
TTTCTCCATGTG
TATCTCAGCCTA

TTTCCCAATATG
TTTCCCAATATG
TTCCCCAATGCC
TTTCCAAGTGCC
TTTCCCAATATG

TTTCACAACCTC
TTTCACAGCCTC
GCTCACAATGTC
TCTCACAATGTC
TTTCACGGCGTC

TTTCACAATTTT
TTTCACAATTTT
TTTCATAGTTTT
TTTTACAATCCT
CTTAAAAATTTT

TTTCACAATGCC
TTTCACAATGCC
TTTCAAAATCCC
TTTCAAAATCCC
TTTCACAATCCC

TTTTGCAATAGT
TTTTGCAATAGT
TTTTCACACAGT
CTTTCACGAAGT
TTCTAGAACAGT

TTTGGCAATCCC
TTTGGCAATCCC
CTCGGCAATCCC
CTTTGCAATCCC
TTGGGCAACCCC

TTTCACAATTTC
TTTCACAATTTC
ATTTGCAATCTT
ATTTGCAATCTT
TTTTTCAATTTC

TTGCTCAATGTT
TTGCTCAATGTT
TTACTCAATGAT
TTACTCAATGGT
TTGCTCAATGTT

TTGGGCAATGTG
TTGGGCAATGTG
TTTGAAGGCCAG
TTGGATAGTATG
TTTGACAAAGAA

TTTAGCAATCCT
TTTAGCAATCCA
TTCAGTACTCTG
TTCAGTACTCTG
TTTAGCAATGTA

TTCTGCAATCTC
TTCTGCAATCTC
TTCTGCAATCTC
TTCTGCAATCTC
TTCTGCAATCTC

TTGCCCAATATC
TTGCCCAATATC
CTGCCCAACATC
CTGCCCAACATC
CTGCCCAACATC

TTGGGCAATGTG
TTGGGCAATGTG
TTAGGCAATAGG
TTGGGCAATAGG
TTGGGCAATTTG

TTGCCCAATATG
TTGCCCAATATG
CTGCCCTTTGAA
CTGCCCTTTGAA
TTGCCTAACTCA
