# Supplementary material for: Correlated Evolution of Positions within Mammalian cis Elements
Source: PLoS One. 2013 Feb 8;8(2):e55521. doi: 10.1371/journal.pone.0055521 (PMC3568137; doi:10.1371/journal.pone.0055521)
Supplement: Text Archive S1 — A compressed/ZIP file archive of all binding site data for the 64 PWMs used in our analysis. The individual files are named per PWM ID, so for instance, “MA0002.hits” corresponds to JASPAR PWM MA0002. This has 333 binding sites, each of length 9. Each binding site is grouped as a set of 5 aligned sequences corresponding to human, chimp, mouse, rat and dog (from first to last). A blank line separates binding sites from each other. (GZ) [file pone.0055521.s004.gz › Hits/MA0105.hits]

GGGGATTCCCC
GGGGATTCCCC
CTGTTCTCTCT
CTATTTTTTCT
GGGGACTCTCC

GGGGATTCCCC
GGGGATTCCCC
GGGAGTTTCTC
GCGAGTTTCTC
GGAGGTTGCTC

GGGGATTCCCC
GGGGATTCCCC
CTGTTCTCTCT
CTATTTTTTCT
GGGGACTCTCC

GGGGATTCCCC
GGGGATTCCCC
GTGGATTCCAC
GCGGATTCCAC
GGGGATCCCCC

GGGGGTTCCCC
GGGGGTTCCCC
GCGGGTCCCCC
GCGGGTCCCCC
GTGGGTCGCCT

GGGGGTTCCCC
GGGGGTTCCCC
GGGGCTTCCCC
GGGGCTTCCCC
GGGGCTTCCCC

GGGGGTTCCCC
GGGGGTTCCCC
CGGGGTTCCCC
TGGGGTTTCCC
GGGGATTCCCC

GGGGGTTCCCC
GGGGGTTCCCC
GGAGGTTCTCC
GAAGGATCTCC
GGAGCTTTCCC

GGGGGTTCCCC
GGGGGTTCCCC
GGGGCTTCCCC
GGGGCTTCCCC
GGGGCTTCCCC

GGGGGTTCCCC
GGGGGTTCCCC
GGGGGTTCCCC
GGGGGTTCCCC
GGGGGTTCCCA

GGGGATCCCCC
GGGGATCCCCC
AGGGTTCCCGT
AGGGCTCCCGT
AGGGATCTCCC

GGGGAATCCCC
GGGGAATCCCC
GAGAAACTCCC
GAGAAACTCGC
GAGCAACCTCC

GGGGATCCCCC
GGGGATCCCCC
AGGGAATCCCC
AGGGAATCCCC
AAGGATCCCCC

GGGGAATCCCC
GGGGAATCCCC
AGAGAGAACAG
AGAAAAAATAG
GGAGAGTCCCC

GGGGATCCCCC
GGGGATCCCCC
AGGGAATCCCC
AGGGAATCCCC
AAGGATCCCCC

GGGGATCCCCC
GGGGATCCCCC
GTGGGTCTCCC
GTGGATCTCCC
AAGGATCCTCC

GGGGAATCCCC
GGGGAATCCCC
AGAGAGAACAG
AGAAAAAATAG
GGAGAGTCCCC

GGGGAATCCCC
GGGGAATCCCC
GTGGAATCCAC
GTGGAATCCGC
GGGGGATCCCC

GGGGATCCCCC
GGGGATCCCCC
GTGGGTCCCCC
GTGGGTTCCCC
GGGGATCCCTC

GGGGATTTCCC
GGGGATTTCCC
GGGAAAGTCCC
AGGAAAGTCCC
GGGGAAATCCC

GGGGATTTCCC
GGGGATTTCCC
GGGGATCTCTC
AGGGATTTCTC
GTGGATTTCAC

GGGGATGCCCC
GGGGATGCCGC
ACCGATGTCCA
ACAGATGCCCA
ACAGGTGCCCC

GGGGATGCCCC
GGGGATGCCCC
CGGGATACCCC
TGGGATACCCC
GGAGAACCTCT

GGGGAGTCCCC
GGGGAGTCCCC
AGGGAGGCCCC
GGGGAGGCCCC
GGGGACTCCCC

GGGGATGCCCC
GGGGATGCCCC
GGGGCTGCCCC
GGGGATGCCCC
GGAGATGCCCC

GGGGAGTCCCC
GGGGAGTCCCC
AGGGAGGCCCC
GGGGAGGCCCC
GGGGACTCCCC

GGGGAGTCCCC
GGGGAGTCCCC
AGGGAGGCCCC
GGGGAGGCCCC
GGGGACTCCCC

GGGGAGTCCCC
GGGGAGTCCCC
GCGAAGACCCT
GCGAGGACCCT
GGCAGGGGACC

GGGGATGCCCC
GGGGATGCCGC
ACCGATGTCCA
ACAGATGCCCA
ACAGGTGCCCC

GGGGAGTCCCC
GGGGAGTCCCC
GGTATAGTCTC
GGTATAGTCCC
GTCGCACCCCC

GGGGAGTCCCC
GGGGGGTCCCC
GGGGGGTCCCC
TGGTGCTCCTT
AGGGCGTCCTG

GGGGAGTCCCC
GGGGAGTCCCC
AGGGAGGCCCC
GGGGAGGCCCC
GGGGACTCCCC

GGGGATGCCCC
GGGGATGCCCC
TGAGTTGTTTC
TGGGAGGTCTC
GGCCATGTCGC

GGGGAGTCCCC
GGGGAGTCCCC
AGGGAGGCCCC
GGGGAGGCCCC
GGGGACTCCCC

GGGGAGTCCCC
GGGGCGTCCCC
ATAATGATGTG
ATAATGATGTC
GGGGCGTCACC

GGGGAGTCCCC
GGGGATTCCCC
GGGGTGTTCCC
GGGGTGTTCTC
TGGGATTTCCC

GGGGAGTCCCC
GGGGGGTCCCC
GGGGGGTCCCC
TGGTGCTCCTT
AGGGCGTCCTG

GGGGAGTCCCC
GGGGAGTCCCC
AGGGAGACCCT
AGGGAGACCCT
GGGGCCACCTC

GGGGATGCCCC
GGGGATGCCCC
GGGAATGCCTC
GGGAATGCCTC
AGGGATGCCCC

GGGGAGTCCCC
GGGGGGTCCCC
GGGGGGTCCCC
TGGTGCTCCTT
AGGGCGTCCTG

GGGGAGTCCCC
GAGGAGTCCCC
GTTGGGTCCCC
GTTGGGTCCCC
GGGGAGTCCCC

GGGGAGTCCCC
GGGGAGTCCCC
TAGAAGTCACC
GAGAAGTCACC
GAGGAATCAAC

GGGGAGTCCCC
GGGGAGTCCCC
AGGGAGGCCCC
GGGGAGGCCCC
GGGGACTCCCC

GGGGATGCCCC
GGGGATGCCCC
GGGAATGCCTC
GGGAATGCCTC
AGGGATGCCCC

GGGGCTTCCCC
GGGGCTTCCCC
GGGGGCTTGCC
GGGGGCTTCCC
GGGGACTTCCC

GGGGCTTCCCC
GGGGCTTCCCC
GGGACTTCCCC
GGGACTTCCCC
GGGGCTTCCCC

GGGGCTTCCCC
GCGGCTTCCCC
GGGACATCCCC
GGGACATCCCC
GGGGCTTCCCC

GGGGCTTCCCC
GGGGCTTCCCC
AGGGCTTCCCC
AGGGCTTCCCC
GGGGCTTCCCC

GGGGCTTCCCC
GGGGCTTCCCC
GGCATTTTCAC
GGCATTTTCAC
GGCTCTTGCCC

GGGGCTTCCCC
GAGGCTTCCCC
GAGGCTTCCCC
GTGGCTCCCCC
CGGGAGTCCCC

GGGGCTTCCCC
GGGGCTTCCCC
GGGGCTTCCCC
GGGGCTTCCCC
GGGGCTTCCCC

GGGGCTTCCCC
GGGGCTTCCCC
GGGGATCTCTC
GGGAATCTCCC
GGGGCTTCCCC

GGGGCTTCCCC
GGGGCTTCCTC
TCCGCTTTTAG
TCCGCTTTAGT
GGGGCGGCAGG

GGGGCTTCCCC
GGGGCTTCCCC
AGGGCTTCCCC
AGGGCTTCCCC
GGGGCTTCCCC

GGGGACTCCCC
GGGGACGCCCC
CACATCATTAT
GACATCATTAT
GGTGACGCCCC

GGGGGTCCCCC
GGGGGTCCCCC
GAGGGTCTCTA
GAGGGTCTCTA
AGGGGTCTCTG

GGGGGTCCCCC
GGGGGTCCCCC
GGGGGTCCCCC
GGGGGTCCCCC
GGGGGTCCCCC

GGGGGTCCCCC
GGGGGTCCCCC
GCGGGTCTCTC
GCCGGTCTCCT
CGGGGGCTCTC

GGGGACTCCCC
GGGGACTCCCC
GGGGCCTCCCT
GGGGCCTCCCC
GGGGAGTCCCC

GGGGGTCCCCC
GGGGGTCCCCC
GGGGGATCCCC
GGGGGGGTCCC
GGGGGTCCCCC

GGGGTTTCCCC
GGGGTTTCCCC
GGGGTTTCCCT
GTGGTTTCCCT
GGGGTTTCCCC

GGGGGTCCCCC
GGGGGTCCCCC
GGTGGTCCACC
GGTGGTCCGCC
GGGGGTCCCCC

GGGGTTTCCCC
GGGGTTTCCCC
GGGCTCCCCCC
CGGCTCCCCCC
GGGTTCGCCCC

GGGGTTTCCCC
GGGGTTTCCCC
GGGATTCCCGG
GGGATTCCCCG
TGGGCTTCCCT

GGGGTTTCCCC
GGGGTTTCCCC
GGGGTTTCCCC
GGGGTTTTCCC
GGGGTTTCCCC

GGGGGATCCCC
GGGGGATCCCC
ACGGGAACCCT
ACGGGAGCCCT
GGGAGATCCCT

GGGGACTCCCC
GGGGACTCCTC
GGGGACCCAAC
GGGGACCCAAC
GGGGACTCCCC

GGGGACTCCCC
GGGGACTCCCC
GGGGCCTCCCT
GGGGCCTCCCC
GGGGAGTCCCC

GGGGACTCCCC
GGGGACTCCCC
GGGGCCTCCCT
GGGGCCTCCCC
GGGGAGTCCCC

GGGGACTCCCC
GGGGACCCCCC
GGGGACCCCCC
AAGGAGCACCA
CAGGACGCCCT

GGGGGATCCCC
GGGGGATCCCC
GGGGATTCCCT
GGGGATTCCCT
GGGGGATCCTT

GGGGACTCCCC
GGGGACTCCCC
GGGGCCTCCCT
GGGGCCTCCCC
GGGGAGTCCCC

GGGGTTTCCCC
GGGGTTTCCCC
CTTCTTTCAGC
CTTCTTTCAGC
TGGCTCTCTTC

GGGGTTTCCCC
GGGGTTTCCCC
GGGGTTTCCCC
GGGGTTTCCCC
GGGGTTTCCCC

GGGGGATCCCC
GGGGGATCCCC
GGGAGACCCAC
GGGAGATCCAC
GGAGGATCCTT

GGGGGATCCCC
GGGGGATCCCC
GGGGGACCCAC
GGGGAACCCAC
GAGGGATCCCC

GGGGACTCCCC
GGGGACTCCCC
GGGGCCTCCCT
GGGGCCTCCCC
GGGGAGTCCCC

GGGGACTCCCC
GGGGACTCCCC
AGGGTCTTCGC
AGGGTCCTCGC
GGTCCCCTGCC

GGGGACTCCCC
GGGGACCCCCC
GGGGACCCCCC
AAGGAGCACCA
CAGGACGCCCT

GGGGGTCCCCC
GGGGGTCCTCC
GGAGAGTCCCC
GGAGAGTCCCC
GGGGGTCCCCC

GGGGGTCCCCC
GGGGGTCCCCC
GGAGGACCCCC
GGAGGACCCCC
GGCGGACCCCC

GGGGACTCCCC
GGGGAATCCCC
GGGAACACCCC
GAGAACACCCC
GGGAAATCCCA

GGGGACTCCCC
GGGGACCCCCC
GGGGACCCCCC
AAGGAGCACCA
CAGGACGCCCT

GGGGACTCCCC
GGGGACTCCCC
GGTGACTTCTA
GGTGACTTCTC
GTTGATTCCTC

GGGGACTCCCC
GGGGACTCCCC
GAGACTATACC
GGGACTATACC
GGGGGTGCGAC

GGGGACTCCCC
GGGGACTCCCC
AGGGTCTCCCT
AGGGTCTCCCT
GAGGTGGCCCC

GGGGGATCCCC
GGGGGATCCCC
GGGGATTCCCT
GGGGATTCCCT
GGGGGATCCTT

GGGGACTCCCC
GGGGACTCCCC
GGGGCCTCCCT
GGGGCCTCCCC
GGGGAGTCCCC

GGGGAACCCCC
GGGGAACCCCC
GGGGGACCCGC
GGGGGACCCGC
AGGCGACCCAC

GGGGAACCCCC
GGGGAACCCCC
GGGGAACCCCG
GGGAAACCCCA
GGGGAATCCCC

GGGGAACCCCC
GGGGAACCCCC
GGGGAAGCCCC
GGGGAAGCCCC
GGGGAAGCCCC

GGGGAACCCCC
GGGGAACCCCC
GGAGAACCTCC
GGAGATCCTTC
GGGAAAGCTCC

GGGGAACCCCC
GGGGAACCCCC
GGGGAACCCCC
GGGGAACCCCC
TGGGAACCCCC

GGGGAACCCCC
GGGGAACCCCC
GGGGAAGCCCC
GGGGAAGCCCC
GGGGAAGCCCC

GGGGATTACCC
GGGGATTACCC
TGGTATTGTCT
CGGTACTGTCT
AGAAATTGCCC

GGGGATTACCC
GGGGATTACCC
GAGGATTACCC
GGGGATTACCC
GGGGATTACCC

GGGGGTTTCCC
GGGGGTTTCCC
TGTTGTTTCCC
TGGTGTTTCCC
CGAGGTGTCCC

GGGGGTTTCCC
GGGGGTTTCCC
TGTTGTTTCCC
TGGTGTTTCCC
CGAGGTGTCCC

GGGGATTACCC
GGGGATTACCC
GTGATTTCCCA
GTGATTTTCCA
GGGGATTACCG

GGGGATTGCCC
GGGGATTGCCG
GAGCTTTTACG
GAGCTTTTCCG
AAGCTCTTCCG

GGGGGTTTCCC
GGGGGTTTCCC
GGGGGTCTCAA
GGGGGTCTCAA
AGGGGTTTCCC

GGGGATTCCCA
GGGGATTCCCA
GGGGATCCCCG
GGGGATCCCCG
GGGGATACCCA

GGGGATTCCCG
GGGGATTCCCG
GGAGGTTCCCG
GGAGGTTCCCG
GGGGATTCCCG

GGGGATTCCCT
GGGGATTCCCT
GGGGATTCCCT
GGGGATTCCCT
GGAGATTCCCT

GGGGATTCCCT
GGGGATTCCCT
AGGGATTTCCT
AGGGATTTCCT
AGGGATTCCCT

GGGGAATTCCC
GGGGAATTCCC
TGGGGATTCCC
GGGGGATTCCC
GGGGAATTCCC

GGGAATTCCCC
GGGAATTCCCC
GGGAATCCCCA
GGGAATCCCCC
GGGAATTCCCC

GGGGAATTCCC
GGGGAATTCCC
CGGGAATTCCC
CGGGAATTCCC
GGGGAATTCCC

GGGGATTCCCA
GGGGATTCCCA
GAGGAGTCCTG
GAGGAGTCCTG
GGAGATTCCCG

GGGGATTCCCA
GGGGATTCCCA
GGAGGCTCCCG
GGAAGCTCCCG
GGGAAGTCCCT

GGGGATTCCCA
GGGGATTCCCA
GGAGGCTCCCG
GGAAGCTCCCG
GGGAAGTCCCT

GGGGAATTCCC
GGGGAATTCCC
TGGGGATTCCC
GGGGGATTCCC
GGGGAATTCCC

GGGAATTCCCC
GGGAATTCCCC
GGGAATTCCCG
GGGAATTCCCG
GGGAATTCCCC

GGGAATTCCCC
GGGAATTCCCC
GGGAACCCCCC
GGGAACCCCCT
GGGAATTTCTG

GGGGGGTCCCC
GGGGGGTCCCC
GGGGGGATCCC
GGGGGGGGTCC
AGGGGGTCCCC

GGGAATTCCCC
GGGAATTCCCC
GGGTATTCCCT
GGGTATTCCCT
GGGTATTCCGG

GGGGAATTCCC
GGGGAATTCCC
GGGGGGTTCCC
AGGGGGTTCCC
CAGAAATTCCC

GGGGAATTCCC
GGGGAATTCCC
AGGGAATACCC
AGGGAATACCC
CCGGAATACCC

GGGGATTCCCT
GGGGATTCCCT
GGGGATTCCCT
GGGGATTCCCT
GGGGATTCCCT

GGGGATTCCCT
GGGGATTCCCT
GGTTATTTCCT
GGTTATTTCCT
GGGGATTCCCT

GGGGATTCCCT
GGGGATTCCCT
AGGGATTTCCT
AGGGATTTCCT
AGGGATTCCCT

GGGGAATTCCC
GGGGAATTCCC
GGGGAATTCCC
GGGGAATTCCC
GGGGAATTCCC

GGGAATTCCCC
GGGAATTCCCC
GGGAATTCCCC
GGGAATTCCCC
GGGAATTCCCC

GGGGATTCCCT
AGGGATTCCCT
GTGGATTCCCT
GGGGATTCCCT
GTGGATTCCCT

GGGGGGTCCCC
GGGGGGTCCTC
TGGAGAGTCCC
TGGAGAGTCCC
GGGGGGTCCCC

GGGAATTCCCC
GGGAATTCCCC
GGGAATCCCCA
GGGAATCCCCC
GGGAATTCCCC

GGGGATTCCCG
GGGGATTCCCG
GGAAAGTCCAG
GAAAAGTCCAG
CGGGACTCCCG

GGGGATTCCCA
GGGGATTCCCA
GTTGGCTCCCA
GGTGGCTCCCA
TGCAGCTCCCA

GGGGATTCCCA
GGGGAGTCCCG
GGGGATTCCCA
GGGGATTCCCA
GGGGATTCCCA

GGGGATTCCCT
GGGGATTCCCT
GGTTATTTCCT
GGTTATTTCCT
GGGGATTCCCT

GGGGGGTCCCC
GGGGGGTCCCC
CGGGGGTCCCC
CGGGGGTCCCC
CGGGGGTCCCC

GGGGGGTCCCC
GGGGGGTCCCC
GGGGGGTCCGC
GGGGGGTCCGC
GGGGGGTCCCC

GGGGATTCCCG
GGGGATTCCCG
GGGGATTCCCG
GGGGATTCCCG
GGGGATTCCCG

GGGGATTCCCA
GGGGATTCCCA
GAGGAGTCCTG
GAGGAGTCCTG
GGAGATTCCCG

GGGGGTGCCCC
GGGGGTGCCCC
GGCGGCGGCTC
GAGGATGCCCT
GGGTTCCTCAC

GGGGGTGCCCC
GGGGGTGCCCC
GGGGGTCCCCC
GGGGGTCCCCC
GGGGGCCCCCC

GGGGGGTCCCC
GGGGGGTCCCC
GGGGGGTCCCC
GGGGGGTCCCC
GGGGGGTCCCC

GGGGAAGCCCC
GGGGAAGCCCC
GTGAAAATGCC
GTGAAAATGCC
GGGCAAGAGCC

GGGGAGCCCCC
GGGGAGCCCCC
GGAGCGCATCC
GGAGAGCAACC
GGGGAGCTCCT

GGGGAGCCCCC
GGGGAGCCCCC
GGGGAACACTC
GGGGAGCACTC
GGAGAGCCCCC

GGGGAGCCCCC
GGGGAGCCCCC
GGTGAACTCTT
GGTGAACTCTC
GGCGAGCACCT

GGGGAGCCCCC
GGGGAGCCCCC
AGGGAACTCCC
GGGGAACTCCC
GGGGAGCCCCC

GGGGAGCCCCC
GGGGAGCCCCC
GGGGAGCCCCC
GGGGAGCCCCC
GGGGAGCCCCC

GGGGAGCCCCC
GGGGAGCCCCC
GGACAGCTACC
GGGCAGCTACC
GGGGAGCCGCC

GGGGAGCCCCC
GGGGAGCCCCC
AGGGAGCCCCC
GGGGAGCCCCC
GGGGAGCCCTG

GGGGAAGCCCC
GGGGAAGCCCC
GGGGAAGCCCT
GGGGAAGCCCT
GGGGAAGCCCC

GGGGAAGCCCC
GGGGAAGCCCC
GGGGAAGTCCC
GGGGAAGTCCC
GGGGAAGCCCC

GGGGAAGCCCC
GGGGAAGCCTC
GGGGAAGCCTC
GGGGGAGCCAC
GGGGACTCCCG

GGGGAAGCCCC
GGGGAAGCCCC
GAGAGATCCCC
GGGAGATTCCC
GGGGAAGCCCC

GGGGAGCCCCC
GGGGAGCCCCC
TGAGGGTCCCC
TGAGGGTCTCC
GGGGAGCCCCG

GGGGAGCCCCC
GGGGAGCCCCC
GGGGAACACTC
GGGGAGCACTC
GGAGAGCCCCC

GGGGAAGCCCC
GGGGAAGCCGC
GGGGATGTCCC
GGGGATGTCCC
GGGGAAGCCCC

GGGGAAGCCCC
GGGGAAGCCCC
GGGGAAGCCCC
GGGGAAGCCCC
GGGGAAGCCCC

GGGGAAGCCCC
GGGGAAGCCCC
GGCAAGCCCCC
GGGAAGCCCCC
GGGAAGTCCCC

GGGGAGCCCCC
GGGGAGCCCCC
AGGGAGCCCCT
AGGGAGCCCCT
GGGGAGCCCCC

GGGGAAGCCCC
GGGGAAGCCCC
GGGGAAGCCCT
GGGGAAGCCCT
GGGGAAGCCCC

GGGGAAGCCCC
GAGGAAGCCCC
CTAAAAGCGGA
ACTAAAGCGGA
CCTGCCGCCCC

GGGGGCTCCCC
GGGGGCTCCCC
GGATGCGCTCC
GGTTGCTCTCC
AGGAGCTCCCC

GGGGCTCCCCC
GGGGCTCCCCC
AGGTAACCCTT
AGGTACCCCTT
GGGGCACACCC

GGGGGCTCCCC
GGGGGCTCCCC
GGGGGCTCCCC
GGGGGCTCCCC
GGGGGCTCCCC

GGGGCTCCCCC
GGGGCTCCCCC
GGGGCTACCCC
GGGACTACCCC
GGGGCTGCCCC

GGGGGCTCCCC
GGGGGCTCCCC
GAGTGTTCCCC
GAGTGCTCCCC
GGGGGCTCTCC

GGGGGCTCCCC
GGGGGCTCCCC
GGGAGTTCCCT
GGGAGTTCCCC
GGGGGCTCCCC

GGGGGCTCCCC
GGGGGCTCCCC
GGGGGCTCCCT
GGGGGCTCCCC
CAGGGCTCCCC

GGGGCTCCCCC
GGGGCTCCCCC
GGGCCTCCCAA
GGGCCTCCCAC
AGGGCTCCTAC

GGGGGCTCCCC
GGGGGCTCCCC
AGGGGCTCCCT
AGGGGCTCCCT
GGGGGCTCCCC

GGGGCATCCCC
GCGGCATCCCC
TGGACATCGGT
TGGGCATCTGT
GGGGCACCTGT

GGGGGCTCCCC
GGGGGCTCCCC
GGGGACCCTCA
GGAGACCCTCA
CGGGGCTCCCC

GGGGCTCCCCC
GGGGCTCCCCC
AGGTAACCCTT
AGGTACCCCTT
GGGGCACACCC

GGGGCATCCCC
GGGGCATCCCC
GAAACAACTCA
GAGACCTCCCA
GCGACATGGCC

GGGGCATCCCC
GGGGCATCCCC
GAGGCATTCCC
GAGGCATTCCC
GGGGCATCCCT

GGGGATTCTCC
GGGGATTCTCC
GAGGACTCCCC
GGAGATTCCCC
GGGGAGTCCCC

GGGGGTACCCC
GGGGGTACCCC
GTGAGGGCCTG
GTGAGGGCCTG
GGGGGTACCCT

GGGGCTCCCCC
GGGGCTCCCCC
GCGGCGTGCGC
GCGGCTTGCGC
GGGCCGCGGGC

GGGGCTCCCCC
GGGGCTCCCCT
GCATTTCCCCA
TTATTTCTCTA
GGGGCTCTGTC

GGGGCTCCCCC
GGGGCTCCCCC
GATGCGCTCCT
GTTGCTCTCCC
GGAGCTCCCCC

GGGGCATCCCC
GCGGCATCCCC
TGGACATCGGT
TGGGCATCTGT
GGGGCACCTGT

GGGGCATCCCC
GGGGCATCCCC
GAGGCATTCCC
GAGGCATTCCC
GGGGCATCCCT

GGGGCTCCCCC
GGGGCTCCCCC
AGGTAACCCTT
AGGTACCCCTT
GGGGCACACCC

GGGGGCTCCCC
GGGGGCTCCCC
GGTAGCTGTCC
GGTAGCTGCCC
GGCGGCTCCCC

GGGGCATCCCC
GGGGCATCCCC
GGGGTATCCCG
GGGGTATCCCA
AGAGGTTCTCC

GGGGCATCCCC
GGGGCATCCCC
GGGGCAGCCCC
GGGGCATCCCC
GGGGCATCTCC

GGGGGCTCCCC
GGGGGCTCCCC
GAGTGTTCCCC
GAGTGCTCCCC
GGGGGCTCTCC

GGGGGCTCCCC
GGGGGCTCCCC
AAGAGTTCACC
GAGAGTTCACC
AGGTGCTCGCC

GGGGCTCCCCC
GGGGCTCCCCC
CAATCTCGCAC
CAATCTCGCAC
TGGGCCCCCCA

GGGGCTCCCCC
GGGGCTCCCCC
AGGTAACCCTT
AGGTACCCCTT
GGGGCACACCC

GGGGCTCCCCC
GGGGCTCCCCC
AGGTAACCCTT
AGGTACCCCTT
GGGGCACACCC

GGGGCTCCCCC
GGGGCTCCCCC
GGGGCTCACTC
GGGGCTCACTC
GGGGCTCCCAC

GGGGACCCCCC
GGGGACCCCCC
GGGGACCCCCC
GGGGACCCCCC
GGGGACCCCCC

GGGGAGTTCCC
GGGGAGTTCCC
GCGAGGCTCCT
GCGCGGTTCCT
AAGGAGTTCCC

GGGGAAACCCC
GGGGAAACCCC
GGGGAAACCCC
GGGAAAACCCC
GGGGAAACCCC

GGGGATGTCCC
GGGGATGTCCC
GGGGACGGACA
GGGGACGGACA
GGGGAAGTCAC

GGGGACCCCCC
GGGGACCCCCC
GCGGACCCCCC
GCGGACCCCCC
GGGGACCCCCC

GGGGAAACCCC
GGGGAAACCCC
GGGGAAACCCC
GGGGAAACCCC
GGGGAAACCCC

GGGGATTCACC
GGGGATTCACC
GAGGGTTGACC
AAGGATTGACC
GGGGGTTGACC

GGGGAGTTCCC
GGGGAGTTCCC
GGGGAGTTCCC
GGGGAGTTCCC
GGGGGGTTCCC

GGGGGACCCCC
GGAGGACCCCC
GGGGACTCTCC
GGGGACTCTCC
GGGGGACCCCC

GGGGGACCCCC
GGGGGACCCCC
GGGGATCCCCC
GGGACCCCCCC
GGGGGACCCCC

GGGGGACCCCC
GGGGGACCCCC
GGTGGACCACC
GGCGGACCACC
GGGGGACCCCC

GGGGAGTTCCC
GGGGAGTTCCC
GGGGAGTTAGC
GGGGAGTTAGC
GGGTTGTTAGC
