# Supplementary material for: Correlated Evolution of Positions within Mammalian cis Elements
Source: PLoS One. 2013 Feb 8;8(2):e55521. doi: 10.1371/journal.pone.0055521 (PMC3568137; doi:10.1371/journal.pone.0055521)
Supplement: Text Archive S1 — A compressed/ZIP file archive of all binding site data for the 64 PWMs used in our analysis. The individual files are named per PWM ID, so for instance, “MA0002.hits” corresponds to JASPAR PWM MA0002. This has 333 binding sites, each of length 9. Each binding site is grouped as a set of 5 aligned sequences corresponding to human, chimp, mouse, rat and dog (from first to last). A blank line separates binding sites from each other. (GZ) [file pone.0055521.s004.gz › Hits/MA0106.hits]

CGGAGCATGCCGGGGCTTGT
CGGAGCATGCCGGGGCTTGT
CAAGGCACGCTGGGGTGCGT
CACGGCATGCTGGGGTGCGT
CTCGGCACGCTGGGCTTTGG

CAGAGCATGCGCGGGAATGT
CAGAGCATGCGCGGGAATGT
AAGAGCGCGAACGAACTTAC
TAGAGCACGTACGAACATAC
CAGAGCGCGTGCTGGGACTT

CAGAGCATGCGCGGGAATGT
CAGAGCATGCGCGGGAATGT
AAGAGCGCGAACGAACTTAC
TAGAGCACGTACGAACATAC
CAGAGCGCGTGCTGGGACTT

AGGCACATGTCGAGGCATGT
AGGCACATGTCTAGGCATGT
AAGCTCACGTCCGGACATGA
AAGCACATGTCGGGACATGT
AGGCACATGTCAGGGCATGT

AGGCACATGTCGAGGCATGT
AGGCACATGTCTAGGCATGT
AAGCTCACGTCCGGACATGA
AAGCACATGTCGGGACATGT
AGGCACATGTCAGGGCATGT

AAGGACAAGCCCGGCCACGT
AAGGACAAGCCCGGCCACGT
GAGGTCAAGGTTGGTAACTT
GGGGTCAAGTTTGGTCACCC
TGGGACACGTTTGGCCACGT

AAGGACAAGCCCGGCCACGT
AAGGACAAGCCCGGCCACGT
GAGGTCAAGGTTGGTAACTT
GGGGTCAAGTTTGGTCACCC
TGGGACACGTTTGGCCACGT

CGGAACATGACGGGAGATGT
CGGAACATGACGGGAGATGT
AGCAGCATGCTGGGAGATGT
AGGAGCATGCTGGGAATTGT
CGGGGCATTCTGGGAGATGT

CGGAACATGACGGGAGATGT
CGGAACATGACGGGAGATGT
AGCAGCATGCTGGGAGATGT
AGGAGCATGCTGGGAATTGT
CGGGGCATTCTGGGAGATGT

CGGAACATGACGGGAGATGT
CGGAACATGACGGGAGATGT
AGCAGCATGCTGGGAGATGT
AGGAGCATGCTGGGAATTGT
CGGGGCATTCTGGGAGATGT

CGGAACATGACGGGAGATGT
CGGAACATGACGGGAGATGT
AGCAGCATGCTGGGAGATGT
AGGAGCATGCTGGGAATTGT
CGGGGCATTCTGGGAGATGT

CCAGGCATGCCGGGACTTGT
CCAGGCATGCCGGGACTTGT
CCGGGCATACTGGGACTTGT
CCGGGCACACTGGGACTTGT
CCAGGCAAGCCGGGACTTGT

CGGAACATGACGGGAGATGT
CGGAACATGACGGGAGATGT
AGCAGCATGCTGGGAGATGT
AGGAGCATGCTGGGAATTGT
CGGGGCATTCTGGGAGATGT

CGGGGCAGGCTGGGGCATGT
CGGGGCAGACTGGGGCATGT
CCAGGCCGACTGGGGCCAGT
CCAGGCTGACTGGGGCCTGT
CGGGGCATCCTGGGGCATGT

CGGGGCAGGCTGGGGCATGT
CGGGGCAGACTGGGGCATGT
CCAGGCCGACTGGGGCCAGT
CCAGGCTGACTGGGGCCTGT
CGGGGCATCCTGGGGCATGT

CAGGGGATGCCAGGGCTTGT
CAGGGGATGCCAGGGCTTGT
CAGGGGATGCCTGGGCCGGT
CAGGGGATGCCTGGGCCAGT
CAGGGGACGCCGGGGCTGGT

CCGTGCATGCCGGGACTTGT
CCGTGCATGCCGGGACTTGT
CCGTGCATGCTGGGACTTGT
CCGTGCATGCTGGGACTTGT
CCGTGCATTCTGGGACTAGT

TGGCACATTCCCGCGCATGC
TGGCACATTCCCGCGCATGC
CTGCGTAAGTTCGTTCGCGC
TTGCGTATGTTCGTACGTGC
GGGCAAGTCCCAGCACGCGC

TGGCACATTCCCGCGCATGC
TGGCACATTCCCGCGCATGC
CTGCGTAAGTTCGTTCGCGC
TTGCGTATGTTCGTACGTGC
GGGCAAGTCCCAGCACGCGC

CGGGAGCTGCCCGGGCACGG
CGGGAGCTGCCCGGGCACGG
CGAGAGCTGCCCGGGCAGGG
TGAGAGCTGCCCCGGCACGG
CGGGAGCAGCCGCCACAGGG

CGGGGCATGGCTGGGCTTCT
CGGGGCATGGCTGGGCTTCT
TAGGGCACAGCTAGGCTTCC
TAGGCCATGGCTAGGCTTCC
CAGAGCATGGCCAGGCTTCC

CGGGAGCTGCCCGGGCACGG
CGGGAGCTGCCCGGGCACGG
CGAGAGCTGCCCGGGCAGGG
TGAGAGCTGCCCCGGCACGG
CGGGAGCAGCCGCCACAGGG

CAGGCCAGGCCCAGGCACGT
CAGGCCAGGCCCAGGCACGT
CAGGCCAGGCCCAGGGTCAT
CAGGCCAGGCCCAGGCTTGT
CAGGCCAGGCCCAGGCAGGT

CAGGCCAGGCCCAGGCACGT
CAGGCCAGGCCCAGGCACGT
CAGGCCAGGCCCAGGGTCAT
CAGGCCAGGCCCAGGCTTGT
CAGGCCAGGCCCAGGCAGGT

GCATACAGGTCCTGGCATGT
GCATACAGGTCCTGGCATGT
GCATACAGGTCCTGGCATCT
GCATACAGGTCCTGGCATCT
GCACACAGGTCCTGGCATCT

CAGGCCAGGCCCAGGCACGT
CAGGCCAGGCCCAGGCACGT
CAGGCCAGGCCCAGGGTCAT
CAGGCCAGGCCCAGGCTTGT
CAGGCCAGGCCCAGGCAGGT

CAGGCCAGGCCCAGGCACGT
CAGGCCAGGCCCAGGCACGT
CAGGCCAGGCCCAGGGTCAT
CAGGCCAGGCCCAGGCTTGT
CAGGCCAGGCCCAGGCAGGT

CAGGCCAGGCCCAGGCACGT
CAGGCCAGGCCCAGGCACGT
CAGGCCAGGCCCAGGGTCAT
CAGGCCAGGCCCAGGCTTGT
CAGGCCAGGCCCAGGCAGGT

CGGGACATGTACGGGGCGGT
CGGGACATGTACGGGGCGGT
CGGGACATGTACGGGGCCAT
CGGGACATGTACGGGGCCAT
CGCGACATGTACGGGGCCGT

CAGGCCACGCCCCGGCGTGT
CAGGCCACGCCCCGGCGTGT
CAGGCCACGCCCCTGCGCAT
CAGACCACGCCCCTGCGCGT
CAGGCCACGCCCTGGCGTGT

CCGGGCAGCTGCGGGCATGT
CCGGGCAGCTGCGGGCATGT
CCGGGTAGCTTCGGGCATGC
CCGGGTAGCTTCGGGCATAC
CCGGGCAGCTGCGAGCTGTG

CGGGGCACGCCGGGACTTGT
CGGGGCACGCTGGGACTTGT
CGCCGCACGCCGGGAATTGT
CGCCGCACGCCGGGAATTGT
CGGGGCACGCCGGGACTTGT

GGGGACGTGCCTGGGCCTGG
GGGGACGTGCCTGGGCCTGG
GGCGATGACCCTGGGCCTGG
GGCGACAAGCCTGGGCCTGG
GGGGACCTGCCTGGGCCTGG

CAGAGCATGTCCTGGTATTT
CAGAGCATGTCCTGGTATTT
CAAAACCTTGCAGGATACTT
CAAAACGTAGCTTCCTACTT
GAGAGCAAGTCTTGATACGT

CAGGGCCTCTCCTGGCATGT
CAGGGCCTCTCCTGGCATGT
CAGGGCCTCTCCTGGCACGC
CAGGGCCTCTCCTGGCACGC
CAGGGCCTCTCCTGGCAGGT

CGGGACATGGCCGTGGCCGT
CGGGACATGGCCGTGGCCGT
CGGGACGTGACCGTGGCTGT
CGGGATGTGACCGTGGCTGT
CGGGACGTGGCCGTGGCCGT

GGGGACGTGCCTGGGCCTGG
GGGGACGTGCCTGGGCCTGG
GGCGATGACCCTGGGCCTGG
GGCGACAAGCCTGGGCCTGG
GGGGACCTGCCTGGGCCTGG

GGGGACGTGCCTGGGCCTGG
GGGGACGTGCCTGGGCCTGG
GGCGATGACCCTGGGCCTGG
GGCGACAAGCCTGGGCCTGG
GGGGACCTGCCTGGGCCTGG

GGGGACGTGCCTGGGCCTGG
GGGGACGTGCCTGGGCCTGG
GGCGATGACCCTGGGCCTGG
GGCGACAAGCCTGGGCCTGG
GGGGACCTGCCTGGGCCTGG

CGAGGCACGTCGGGACATGT
CGAGGCACATCGGGACATGT
CTAGGAATGTTGGGATGTGT
CGAGGAATGTTGGGATGTGT
CGAGGCATGCCGGGACTTGT

GGGGACGTGCCTGGGCCTGG
GGGGACGTGCCTGGGCCTGG
GGCGATGACCCTGGGCCTGG
GGCGACAAGCCTGGGCCTGG
GGGGACCTGCCTGGGCCTGG

ACGGGCATGCGCGTGCGTGC
ACGGGCATGCGCGTGCGTGC
TTGAGCATGCGCGTGCGTGC
CTGAGCATGCGCGTGCGTGC
GCGGGCATGCGCGAGCGTGT

AGGGTCGTGTCCAGGCATTT
AGGGTCGTGTCCAGGCATTT
GGAATTACACCCAGACAGTT
GGAATTACACCCAGACGATT
AGTGTCGTGCCCGGGAAGTT

GGGGACACGCCGGAGCTTGT
GGGGACACGCCGGAGCTTGT
GGGGACACGCTGCAGCTTGT
GGGGACACGCTGCAGCTTGT
GGGGACACGCCGGAGCTTGT

GCGGGCGGCCCCGGGCATGT
GCGGGCGGCCCCGGGCATGT
GCGGGCAGCCCCGGGCATGT
GCGGGCAGCCCCGGGCATGT
GCGGGCGGCCCCGGGCATGT

CAGGAGAGGCCCAGGCAGGT
CAGGAGAGGCCCAGGCAGGT
CAGGGAATGTCAGTCTAGGT
CAGGGAATGTCAGCCTAGGT
CAGGAGAGGCCAAGCTGGGT

GAGGTGATGCCCGGGCCTGG
GAGGTGATGCCCGGGCCTGG
GAGGAGACTCCCGGGCCTGG
GAAGAGACTCCCGGGCCTGG
GAGGAGATGCCCCGACCTGG

CCAGGCCTTCCCGGGCAGGT
CCAGGCCTTCCCGGGCACGT
CTGGGCCTTTCCGGACAGGT
CTAGGCCTTTCTGGACAGGT
GCTAGTCTTCCCGGGCAGGG

TCGGAAATGTCCGGTCGTGG
TCGGAAATGTCCGGTCGTGG
TGGAAGATGTCTGGTCGTGG
GGGAAGATGTCTGGTCGTGG
GCGGAGATGTCTGGCCGAGG

GGGGACTGGCCCTGGCATCT
GGGGACTGGCCCTGGCATCT
GGGGTGTGGCCCTGGCATCT
GGGGTGTGGCCCTGGCATCT
GGGGTGTGGCCCTGGCATCT

TACGACAGGCCCAGGTATGT
TACGACAGGCCCAGGTATGT
TACGACAGACCCAAATATGT
TACGACAGACCCAAATATGT
TACGACCGGCCCAAGTATGT

CAGGGCACGCCGGGAAATGT
CAGGGCACGCCGGGAGATGT
CAAGGCACGCCGGGAGATGT
CAAGGCACGCCGGGGGATGT
CGAGGCACGCCGGGAGCTGT

CGGGACGGGTCCCGGCATCT
CGGGACGGGTCCCGGCATCT
CTGAAGGAGTCCGGATGTTT
CTGAAGGAGTCCGGATGTCT
CGGAACGGGTCTGGACGGCC

GGGGACTGGCCCTGGCATCT
GGGGACTGGCCCTGGCATCT
GGGGTGTGGCCCTGGCATCT
GGGGTGTGGCCCTGGCATCT
GGGGTGTGGCCCTGGCATCT

AGGGACAGGGCCAGACATTT
AGGGACAGGGTCAGACATTT
AGGGAGAGGACCAGACATTT
AGGGAGAGGACCAGACATTT
AGGGAGAGGGCCAGACATTT

AGGGTCATTTTCTGGCATGT
AGGGTCATTTTCTGGCATGT
TTGGCCATTTTCTGTTATGT
TTGGTCATTTTCTGGTATGT
GGGGTAATTTTCTGGTACGT

GCGGACAAGCTCCGGCGTGT
GCGGACAAGCTCCGGCGTGT
GCCGACAAGCTGCAGCGTGT
GCCGACAAGCTGCAGCGTGT
CCGGACAAGCTCCGGCGTGT

CCAAACAGGCCTGGACATGC
CCAAACAGGCCTGGACATGC
CCAAACAGGCCTGGACAGGC
CTAAACAGGTCTGGACATGC
ACAAACAGGCCTGGACACGC

CAGGGCACGCCGGGAAATGT
CAGGGCACGCCGGGAGATGT
CAAGGCACGCCGGGAGATGT
CAAGGCACGCCGGGGGATGT
CGAGGCACGCCGGGAGCTGT

GGGGGCATGCCGGGATTTGT
GGGGGCATGCCGGGATTTGT
AGAGACACGTCGGGATTTGT
AGAGACACGTCGGGATTTGT
CGGGGCACGCCGGGATTTGT

AAGGACATGTCCCAGACTGT
AAGGACATGTCCCAGACTGT
AAGGACATGTCCCAGACTGT
AAGGACATGTCCCAGACTGT
AAGGACATGTCCCAGACTGT

CCGGACCTGGCCGAGCAGGA
CCGGACCTGGCCGAGCAGGA
CCGGACCTGGCCGAGCAGGA
CTGGACCTGGTCTAGCAGGA
CCGGACCTGGCTGAGCAGGA

ACAGACCTGCCCGGGAAGGC
ACAGACGTGCCCGGGAAGGC
ACAGACCTGTCCGGAAAGGC
ACAGACCTGTCCAGAAAGGC
GCAGCCCTGCCCGGGAAGAC

GAGGACATTCCAGGGAATCT
GAGGACATTCCAGGGAATCT
GAGGACATTCCAGGGAATCT
GAGGACATTCCAGGGAATCT
GAGGACATTCCAGGGAATCT

GGGGTGATGTCCTGGAATGT
GGGGTGATGTCCTGGAATGT
GGGGAGATGTCCAGGAATGT
GGGGAGATGTCCAGGAATAT
GGGGTGATGTCCAGGAATTT

TTGGTCTTGCTCGGGGATGT
TTGGTCTTGCTCGGGGATGT
TTGATCTAGCTTGAACATGT
TAGATCTTGCTTGAACATGT
TTGGTTGTTCTCAGTGACAT

GGAGACAGGTCGGGGCAGGT
GGAGACAGGTCGGGGCAGGT
GGAGACAGGTCACTGCAGGT
GGAGACAGGTCACTGCAGGT
GGAGACAGGTTGGGGCAGGT

GCGCGCCTGGCCGGGCAGGT
GCGCGCCTGGCCGGGCAGGT
GCGCTCCTGGCTCCGCAAGT
GCGCTCTTGGCTCAGCAAGT
GCGCGCCCCGCCCGAAAGGT

CTTGCCATGCCCGTGCCTGC
CTTGCCATGCCCGTGCCTGC
AGTGCCAGGTCTGAGCCTGC
AGTGCCATGCCTGAGCCTGC
CTTGCATTGCCCATCCCTGC

GACAACATGCCAGGACCTGT
GACAACATGCCAGGACCTGT
GACAAGATGCCAGGACCTGT
GACAAGATGCCAGGACCTGT
GACAAGATGCCAGGACCTGT

TTGGGCATGCCAGGACATTC
TTGGGCATGCCAGGATATTC
GTGCATATGTTAGCACAATG
GTGCATACATTAGCACAATG
TTGGGCATGTCAGTACTTTC

CAGAACAGGCTCTGGCATAT
CAGAACAGGCTCTGGCATAT
CAGAACAAGCTTTGACTTAT
CAGAATAAGCTTTGACATAT
CGGAACGGGCTCCGCGTTAT

CGGGACATGAGCCCGCTTGT
CGGGACATGAGCCCGCTTGT
TGGGACATGAGCCCGCTTGT
TGGGACATGAGCCCGCTTGT
CGGGACATGAGCCCGCTTGT

CAGTGCACGCCGGGGGATGT
CAGTGCACGCCGGGGGATGT
CAGTGCATACTGGGAATTGT
CAGTGCATGCTGGGGGTTGT
CTGTGCATGCCGGGAGCTGT

CCAGGCATGCCCTGGAAAGG
CCAGGCATGCCCTGGAAAGG
CCAGGCCTGCCCTGGAAAGG
CCAAGCCTGCCCTGGAAAGG
CCAGGCATGCCCTGGAAAGG

GAGGTACTGCCCGAGCATGT
GAGGTACTGCCCGAGCATGT
GAGGTGCTGCCGGATCACGT
GAGGTGCTGCCGGATCACGT
GATGTCCTGCCCGATCACGT

CGGGGCCTGCCGGGGGCTGT
CGGGGCCTGCCGGGGGCTGT
CAGGACATGCTGGGAGTTGT
CAGGACATTCTGGGAGTTGT
CAGGGCATGCCGGGGGTTGT

CCCACCATGGCCGCGAATGT
CCCACCATGGCCGCGAATGT
CCCACCATGGCAGCGAACGT
CCCACCATGGCAGCGAACGT
CGCAGGATGGCCGCGAACGT

CAGGGCATTCCCGGGCGGGC
CATGGCATTCCCGGGCGGGC
CGTGGCATTCCCAGGCGGAC
CGTGGCATTCCCAGGCGGAC
CATGGCATTCCCGGGCGGGC

TGCCACATGCCTCGACATGT
TGCCACATGCCTAGACATGT
TACCTCATGTCCGGACGTGA
TACCACATGTCCCGACATGT
TGCCACATGCCCTGACATGT

TAAGACATGGCCTTGCACGT
TAAGACATGGCCTTGCACGT
TAAGAACTGACCCTGCTCTT
TAAGAACTGACCTTGCTCTT
GAAGACATGGTGTTGCCCTT

CTGGACTTGTACAGGCATCT
CTGGACTTTTACAGGCATCT
CTGGATTTGTACAGGCATAT
CTGGACATGCACAGGCATAT
CAAGACTCGTTCAGGCACAT

GCGTACATGCCCGGGGCCGC
GCGTACATGCCCGGGGCCGC
GCATACATGCCCGGGGCTGC
GCATACATGCCCGGGGCTGC
GCGTACATGCCCGGGGCCGC

CCGAGCATGTCGGGAGTTGT
CCGAGCATGTCGGGAGTTGT
CGAAGCATTCTGGGAGTTGT
TGGGGCATTCTGGGAATTGT
CGGGGCATGTCGGGAGTTGT

TGCCACATGCCTCGACATGT
TGCCACATGCCTAGACATGT
TACCTCATGTCCGGACGTGA
TACCACATGTCCCGACATGT
TGCCACATGCCCTGACATGT

AGAGACAAGCTCGGCCTTGT
AGAGACAAGCTCGGCCTTGT
AGAGACAAGCTCGGCCTTGT
AGAGACAAGCTCGGCCTTGT
AGAGACAAGCTCGGCCTTGT

TCGAGAATGTCCTGGCATTT
TCAAGAATGTCCTGGCATTT
TCAAGAATGTCCTGGCATTC
TCAAGAATGCCCTGGCATTC
TCAAGAATGTCCTGCCATTT

CTGAAAATGCCCAGGCACCT
CTGAAAATGCCCAGGCACCT
CTGAGACTGTACAGGTAATC
CTGAGACTGTGTAGGTAAGC
CTGAAAATGCTTCCGTAACC

CAGGGCAAGCCAGGGCCTGC
CAGGGCAAGCCAGGGCCTAC
TAGGGCAAGCCAGGGCTTGT
TAGGGCAAGCCAGGGCTTGT
CAGGGCAAGCCCAGTCCTGT

GTGGGCATCTCCTGGCCTGT
GTGGGCATCTCCTGGCCTGT
TGGGGCACCGCCTGTGCTCT
TGGGGCACCGCCAGTCCTCT
GTGGGCTTCTCCCGGCCTCC

CCTATCATGCCCAGCGATGT
CCTATCATGCCCAGCGATGT
TCCATCATGCCCAGTAATAT
TCCATCAAGCCCAGTAATGT
TCCATCATGCCCAGCAATGT

CCTGACCTGCCCAGCCCTGT
CCTGACCTGCCCAGCCCTGT
CCAGGCCTGCCTAAGCCTGT
CCTGGCCTGACTACACCTGT
CCAGACCTGCCCAGACCTGT

ATGGAGACACCCGGGCATGG
ATGGAGACACCCGGGCATGG
ATGGAGACACCCGAGCATGG
ATGGAGACACCCGAGCATTG
ACGGAGACACTCGAGCACGG

AGGGACGTGGCCGCCCATTT
AGGGACGTGGCCGCCCATTT
AGGAACATAGTTATGTATCT
AGGAACATAGTCATATATCT
AGGAATGTGGCCACGCATCT

ATGGAGACACCCGGGCATGG
ATGGAGACACCCGGGCATGG
ATGGAGACACCCGAGCATGG
ATGGAGACACCCGAGCATTG
ACGGAGACACTCGAGCACGG

TGAGTCATCGCCGGGCCTGT
TGAGTCATCGCCGGGCCTGT
TGAGTCATCACCAGTCCTGT
TGAGTCATCACTAGTCCTGT
TGAGTCATTCCTGGCCCTAC

GGGGGCCTGGCCGGGCAGCT
GGGGGCCTGGCCGGGCAGCT
GGGGCGCTGGCTGGGCAGCT
GGGACGCTGTCTGGGCAGCT
GGGGGCCTGGCGGGGCAGCT

CGGGACATCCCCGGGGGCGG
CGGGACATCCCCGGGGGCGG
CAGGTCCTCGCTCGAGGCAT
GATGGTCTTCCTTGAGGCAT
TGGGACGTTCTCCGGGGCCA

CAGGGCAAGCCAGGGCCTGC
CAGGGCAAGCCAGGGCCTAC
TAGGGCAAGCCAGGGCTTGT
TAGGGCAAGCCAGGGCTTGT
CAGGGCAAGCCCAGTCCTGT

CGGGTCATGCTGGGGGCTGT
CGGGTCATGCTGGGGGCTGT
TGGGGCATGCTGGGGGCTGT
CGGTGCATGCTGGGGGCTGT
CGGAGCATGCTGGGGGCTGT

CCGCACATTCCAGGGCACGG
CCGCACATTCCAAGGCACGG
GCCCGCATTCCAGAGCGCGG
GCCCGCATTCCAGAGCGTGG
CCGCACATTCCAGGGCACGG

AGGGGCGGGGCCGGGCACGT
AGGGGCGGGGCCGGGCACGT
AGGGGCGGGGCCGGGCACGT
AGGGGCGGGACCATGCACGT
AGGGGCGGGGCCGAGCACGT

CCAGGCAGGCCCTGGCTTGC
CCAGGTAGGCCCTGGCTTGC
CCAAACAAGCCCTGGCTTGC
CTAAACAAGCCCTGGCTTGC
CTAGACAGGACTGGGCTTGC

GGGGACATGCCGGTGGTTCT
GGGGACATGCCGGTGGTTCT
GGGGCCATGCAGGAGGTTCT
GGGGCCATGCAGGGGGTTCT
GGGGACATGCCGGCGGTTCC

TCCAACATGTTCGGGCAGGA
TCCAACATGTTCGGGCAGGA
TGCGACAAGCACGGGCAGGA
TGCGACAAGCACGGGCAGGA
TCCAACATGCTCAGGCAAGA

GGAGGCATGGCGGGAGATGT
GGAGGCATGGCGGGAGATGT
TGAGGTGGGATGGGTGGTGT
GAGGGTGAGTTGGGAGGTGT
AGGGGCGTGTCGGGAGGTGT

GCGGACCCGCCCGGAGATGA
GCGGACCCGCCCGGAGATGA
GCGCACCCGCCCGGAGATGA
GCGCACCCGCCCGGAGATGA
GCGGACCCGCCCGGAGATGA

TGGGGCCTGGCTGCGCATGT
TGGGGCCTGGCTGCACATGT
TGAGACCTGACGGTACGTCT
TGAGACCCGACTGTACACCT
GGGGTCTAGGCCGTGTGTGT

ATGCGCATGCGCGGGGACGT
ATGCGCATGCGCGTAGACGT
GTGCGCATGCGCGGGGACGT
GTGCGCATGCGCGGGGACGT
GTGCGCGTGCGCGGGGACGT

CCAGGCAGGCCCTGGCTTGC
CCAGGTAGGCCCTGGCTTGC
CCAAACAAGCCCTGGCTTGC
CTAAACAAGCCCTGGCTTGC
CTAGACAGGACTGGGCTTGC

GGGGACATGCCGGTGGTTCT
GGGGACATGCCGGTGGTTCT
GGGGCCATGCAGGAGGTTCT
GGGGCCATGCAGGGGGTTCT
GGGGACATGCCGGCGGTTCC

AATCACGTGGCCGGGCTTGT
AATCACGTGGCCGGGCTTGT
AACTAAGTTACCAACCTTGA
AACTGGGTGACCAAACTTGA
GATCACGTGGCCAAACGTGT

GCGGACCCGCCCGGAGATGA
GCGGACCCGCCCGGAGATGA
GCGCACCCGCCCGGAGATGA
GCGCACCCGCCCGGAGATGA
GCGGACCCGCCCGGAGATGA

AAGGGCATTTCCGAACATTT
AACGGCATTTCCGAACATTT
AAGGGCATTTCTGATCATTC
AAGGGCATTTCTGATCATTC
AAGGGCATTTCTGGACATTC

CCGGACATACCAGGGAAGGA
CCGGACATACCAGGGAAGGA
CCGGACATACCAGGGAAGGA
CCGGACATACCAGGGAAGGA
CCGGACATACCAGGGACGGA

GCGGACCCGCCCGGAGATGA
GCGGACCCGCCCGGAGATGA
GCGCACCCGCCCGGAGATGA
GCGCACCCGCCCGGAGATGA
GCGGACCCGCCCGGAGATGA

CAGACCATGTCAGGGCAGCT
CAGACCATGTCAGGGCAGCT
ACGACAATTCCAGAGCAGCT
AAGATGATTTCAAAGCAGCT
AAGACCATTTCAGGGCAACT

AATCACGTGGCCGGGCTTGT
AATCACGTGGCCGGGCTTGT
AACTAAGTTACCAACCTTGA
AACTGGGTGACCAAACTTGA
GATCACGTGGCCAAACGTGT

GTGGACATGTGTGTGTATGT
GTGGACATGTGTGTGTATGT
GTGGACATGAGTGTGTGTGT
GTGGACATGTGTGTGTGTGT
GTGGACATGTGTATGTGTGT

GGGGCCATGACCTGGTGTGT
GGGGCCATGACCCGGTACGT
GGGGCCGCGACCCGGAGCGC
GGGGCCGCGACCCGGAGCGC
GGAGCCGCGACCCGGCACGT

CAGCACAGGCCCGGCCTGGT
CAGCACAGGCCCGGCCTGGT
CAGCCCAGGCCGCTCACGGC
CAGCCCAGGCCGCACGTGGC
CAGCACGGGCTCCGCCAGCC

CAAGAGATGTCTGGGGATGA
CAAGAGATGTCTGGGGATGA
CAAGAGCTATCTCCGGGTGA
CAAGAGATATCTCCGGGTGA
CTGCAGGGGGGCGGGGGCGG

CAGGACCCGGCCGGGGAAGT
CAGGACCCGGCCGGGGAAGT
GAGGATCCGGCCGGGGAAGT
GAGGACCCGACCGGGGAAGT
CAGGATCCGGTCCGGGAAGT

TGCGGCCTGCCCGGGCCTCT
TGCGGCCTGCCCGGGCCTCT
CTGTGCCCATCCGGACCTCT
CGATGCCCACCCGGACGTCT
CGCGGCCCGCCCGGGCCTCT

TCGGAAATGCCCTTTCATGA
TCGGAAATGCCGTTTCATGA
TCAGAAATGCCCTTCCACGA
TCAGAAATGCCCTTCCTTGA
CCAGAAATGCCCTTTCGTGA

GAGGACGTGTCCTGCCCTGT
GAGGACGTGTCCTGCCCTGT
GTGGACCCATACTGCCCTGT
GTGGATCCACGCCGCCCTGA
GAGGACTTGGCCTGCCCTGT

GTGCGCATGCCCGGGTAGCT
GTGCGCATGCCCGGGTAGCT
GCGCGCATGCCTGGCCAGCT
GTGCGCATGCCTGGCCAGCT
GTGCGCATGCCCGGCTAGCT

TCTGACATTCCTGGACCTGT
TCTGACATTCCTGGACCTGT
TCTGACATTCCTGGACCTCT
TCTGACATTCCTGGACCTCT
CCTGACATTCCGGAGCCCGC

TGAGACATGTCAGATCATGA
TGAGACGTGTCAGATCGTGA
CGAGAAAAGTCAGGACATGA
CGAGAAAAGTCAGAACGTGA
TGAGACATTTAAGACCTTGA

CCGAATATGCCCAGTCATAC
CCGAATATGCCCAGTCATAC
CAGAATATGGCCCGTCACAC
CAGAATATGGTCCGTCACAC
CCCAATACACCCAGTTATGC

CGGGACATCTCGGGATTTGT
CGGGACATCTCGGGATTTGT
TGGTGTATCTAGGGACTTGT
TGGTGTATCTAGGGACTTGT
TGGGGCATCTCGGGACTTGT

ACTGCCATGCGTGGGCGTGT
ACTGCCATGCGTGGGCGTGT
GCTGCCATGTGCGCGTGTGT
GCGGCCATGTGCGCGTGTGT
ACTGCCGTAGGTGGGTGTGT

TCTGACATTCCTGGACCTGT
TCTGACATTCCTGGACCTGT
TCTGACATTCCTGGACCTCT
TCTGACATTCCTGGACCTCT
CCTGACATTCCGGAGCCCGC

GCGTGCGTGTTCGGGCATGC
GGGTGCGTGTTCGCGCATGC
GTGCGCGTGCCCGCGCTTGC
GTGCGCGTTCCTGTGCGTGT
GTGTGCGTGTTGGCGCAGGC

TGGTACATGCCTGAGCTGGT
TGGTACATGCCTGAGCTGGT
GGGCACCTGTCTGAGTTGAT
GGGCACCTGTCTGAGTTGAT
TGGTACATGCCTGGGCTGGT

CGGTGCATGCCGGGACGAGT
CGGTGCATGCCGGGACGAGT
CGATGTAGGCCGGGACGTGG
TGATGCAGACCCGGACGTGG
CCGCGCATGACCGGAAGTGG

TGGGACGTGACTTGGCATGC
TGGGACGTGACTGGGCATGC
TGGGACGTGAGTGTGCATGC
TGAGACCAGAGTGTGCATGC
TGGGACGTGACCGGGCATGC

CCAGGCCTGCTGGGACATGT
GCAGGCCTGCTGGGACATGT
CCAGGCCTTATGGGAGATGT
CCAGGCCTTATGGGAGATGT
CCAGGCCTTCTGGGAAATGT
