# Supplementary material for: Correlated Evolution of Positions within Mammalian cis Elements
Source: PLoS One. 2013 Feb 8;8(2):e55521. doi: 10.1371/journal.pone.0055521 (PMC3568137; doi:10.1371/journal.pone.0055521)
Supplement: Text Archive S1 — A compressed/ZIP file archive of all binding site data for the 64 PWMs used in our analysis. The individual files are named per PWM ID, so for instance, “MA0002.hits” corresponds to JASPAR PWM MA0002. This has 333 binding sites, each of length 9. Each binding site is grouped as a set of 5 aligned sequences corresponding to human, chimp, mouse, rat and dog (from first to last). A blank line separates binding sites from each other. (GZ) [file pone.0055521.s004.gz › Hits/MA0107.hits]

GGGAATTTCC
GGGAATTTCC
AGGCATTTTC
GGGCATTTTC
GGGCATTTTC

GGGAATTTCC
GGGAATTTCC
GGGTATTTCT
GGTGATTTCT
GGTGATTTCT

GGGAATTTCC
GGGAATTTCC
GGGTATTTCT
GGTGATTTCT
GGTGATTTCT

GGGAATTTCC
GGGAATTTCC
GGGAATTTCC
GGGAATTTCC
GGGAACGTCC

GGGAATTTCC
GGGAATTTCC
GCCACTTCCC
GCCAGTTCCC
GCGAGTTTCC

GGGAATTTCC
GGTAATTTGC
GGGGATTTCC
GGGGATTTCC
GGGGAATTTC

GGGAATTTCC
GGGAATTTCC
GGGAATTCCC
GGGAATTCCC
GGGAATTCCC

GGGAATTTCC
GGGAATTTCC
GGGTATTTCC
GGGAATTTCC
GGGAATTTCC

GGGAATTTCC
GGGAATTTCC
GGGAATTTCC
GGGAATTTCC
GGGAATTTCC

GGGAATTTCC
GGGAATTTCC
GGGAATTCCC
GGGAATTCCC
GGGAATTCCC

GGGAATTTCC
GGGAATTTCC
GAGAACTTCA
GGGAACTTCA
GGGAATTTCC

GGGAATTTCC
GGGAATTTCC
GGGGGTTTGG
GGGGGTTTGG
GGGTATTTCC

GGGAATTTCC
GGGAATTTCC
GGGAATTCCC
GGGAATTCCC
GGGAATTCCC

GGGAATTTCC
GGGAATTTCC
GGGAATTTCC
GGGAATTTCC
GGGAATTTCC

GGGAATTTCC
GGGAATTTCC
GGGTATTTCT
GGTGATTTCT
GGTGATTTCT

GGGAATTTCC
GGGAATTTCC
GGGTATTTCT
GGTGATTTCT
GGTGATTTCT

GGGAATTTCC
GGGAATTTCC
GGGGATTTCC
GGGGATTTCC
GGGGATTTCC

GGGAATTTCC
GGGAATTTCC
GGGAATTTCC
GGGGATTTCC
AGGCATGTCC

GGGAATTTCC
GGGAATTTCC
TCAAATTTCC
TTGAATTTCC
GGAAATTTCC

GGGAATTTCC
GGGAATTTCC
GGGCAATCCC
GGGCAATCCC
GGGAAATTCC

GGGAATTTCC
GGGAATTTCC
GGGAACTGTG
GGGAACTGTA
AAGAACGTGC

GGGAATTTCC
GGGAATTTCC
TGGGATTTCC
TGGGATTTCC
GGGGACTTCC

GGGAATTTCC
GGGAATTTCC
GGGAATTTCC
GGGAATTTCC
GGGAACGTCC

GGGAATTTCC
GGGAATTTCC
TGGGATTTCC
TGGAATATCC
ATGCATTTCC

GGGAATTTCC
GGGAATTTCC
TGGAATTTCC
AGGATTTCCC
GGGACTTCCC

GGGAATTTCC
GGGAATTTCC
GGGAATTCCC
GGGAATTCCC
GGGAATTCCC

GGGAATTTCC
GGGAATTTCC
GGGAACTTCC
GGGAACTTGG
GGGAATTTCC

GGGAATTTCC
GGGAATTTCC
GGGTATTTCT
GGTGATTTCT
GGTGATTTCT

GGGAATTTCC
GGGAATTTCC
GGGTATTTCT
GGTGATTTCT
GGTGATTTCT

GGGAATTTCC
GGGAATTTCC
GGGAATTTCC
GGGAATTTCC
GGGAACGTCC

GGGGATTTCC
GGGGATTTCC
GGGGGCTATT
GGGGGCTATT
GGGGGCTGCC

GGGGATTTCC
GGGGATATCC
GGGGATTTCC
GGGGATTTCC
GGGGATTTCC

GGGGATTTCC
GGGGATTTCC
GTGGATATTG
GTGGATATTG
GGGGATTTCC

GGGGATTTCC
GGGGATTTCC
GGGGATTTCC
GGGGATTTCC
GGGGATTTCC

GGGGATTTCC
GGGGATTTCC
GGGAAAGTCC
AGGAAAGTCC
GGGGAAATCC

GGGGATTTCC
GGGGATTTCC
GGGGATTTCC
GGGGATTTCC
GGGGATTTCC

GGGGATTTCC
GGGGATTTCC
ATGACCCCCC
ATGGCTGCCC
GGGGATTCTC

GGGGATTTCC
GGGGATTTCC
GGGGGCTATT
GGGGGCTATT
GGGGGCTGCC

GGGGATTTCC
GGGGATTTCC
GAGAATTTCC
GAGGATTTCC
GGGGAATTCC

GGGGATTTCC
GGGGATTTCC
GGGGATTTCC
GGGGATTTCC
GGGGATTTCC

GGGGATTTCC
GGGGATTACC
GGGGATTACC
GGGGATTACT
GGAAGTTACC

GGGGATTTCC
GGGGATTTCC
GGGAATTTCC
GGGAATTTCC
GGGAATTTCC

GGGGATTTCC
GGGGATTTCC
GGGGATTTCC
GGGGATTTCC
GGGGATTTCC

GGGGATTTCC
GGGGATTTCC
GGGAATTTCC
GGGAATTTCC
GGGAATTTCC

GGGGATTTCC
GGGGATTTCC
GGGGATCTCT
AGGGATTTCT
GTGGATTTCA

GGGGATTTCC
GGGGATTTCC
GGGGATTTCC
GGGGATTTCC
GGGGATTTCC

GGGGATTTCC
GGGGATTTCC
GGGGATTTCC
GGGGATTTCC
GGGGATTTCC

GGGGATTTCC
GGGGATTTCC
GGGGATTTCC
GGGGATTTCC
GGGGATTTCC

GGGGATTTCC
GGGGATTTCC
CAGGATTTCC
CAGGATTTCC
GTGGATTTCC

GGGGATTTCC
GGGGATTTCC
GGGGATTTCC
GGGGATTTCC
GGGGATTTCC

GGGGATTTCC
GGGGATTTCC
GGGGATTTCC
GGGCATTTCC
AGGGATTTCC

GGGGATTTCC
GGGGATTACC
GGGGATTACC
GGGGATTACT
GGAAGTTACC

GGGAGTTTCC
GGGAGTTTCC
GGGAGTTTCC
GGGAGTTTCC
GGGAGCTTCC

GGGAGTTTCC
GGGAGTTTCC
GGGAGTTTCC
GGGAGTTTCC
GGGAGTTTCC

GGGAGTTTCC
GGGAGTTTCC
GGGAGTTTCC
GGGAGTTTCC
GGGAGTTTCC

GGGAGTTTCC
GGGAGTTTCC
GGGAGTTTCC
GGGAGTTTCC
GGGAGCTTCC

GGGAGTTTCC
GGGAGTTTCC
CAGACCTCCT
CAGACCTCCT
GGGAGTCCCC

GGGAGTTTCC
GGGAGTTTCC
GGAAAATTTC
GGAAAATTCC
GTAATTTTTC

GGGAGTTTCC
GGGAGTTTCC
GGGAGTTTCC
GGGAGTTTCC
GGGAGCTTCC

GGGAGTTTCC
GGGAGTTTCC
GGGAGTTGCT
GGGAGTTGCT
GGGAGTTTCC

GGGAGTTTCC
GGGAGTTTCC
GGGAGTTTCC
GGGAGTTTCC
GGGAGTTTCC

GGGAGTTTCC
GGGAGTTTCC
ACGGGTTACC
ACGGGTTGCC
ACGAGTTTAA

GGGAGTTTCC
GGGAGTTTCC
GAAGATCTCC
GATATTCTCC
GGGAGCCTCG

GGGAGTTTCC
GGGAGTTTCC
GGGGGTTTTC
GGGGGTTTCC
GGGGGTTTCC

GGGAGTTTCC
GGGAGTTTCC
GGGCGTGTCC
GGGCGTGTCC
GGGAATTTCC

GGGAGTTTCC
GGGAGTTTCC
GGGAGTTTCC
GGGAGTTTCC
GGGAGTTTCC

GGGAGTTTCC
GGGAGTTTCC
GGGAGTTTCC
GGGAGTTTCC
GGGAGTTTCC

GGGAGTTTCC
GGGTGTTTCC
GTGTGTTCCT
GTGTGTTCCC
GTGCGCTCCC

GGGAGTTTCC
GGGAGTTTCC
GGGAGTCCCC
GGGAGTCCCC
GGGAGCTTCC

CGGAATTTCC
CGGAATTTCC
TGGAATTTCC
TGGAATTTCC
TGGAATTTCC

CGGAATTTCC
CGGAATTTCC
CGGAGCTTCC
CGGGGCTTCC
CGGGACTTCC

GGGACTTTCC
GGGACTTTCC
GGGACTTTCC
GGGACTTTCC
GGGACTTTCC

GGGACTTTCC
GGGACTTTCC
GGGACTTTGT
GGGACCTTGA
TAGACCTTCC

CGGAATTTCC
CGGAATTTCC
TGGAATTTCC
TGGAATTTCC
TGGAATTTCC

GGGACTTTCC
GGGACTTTCC
GGGACTTTCC
GGGACTTTCC
GGGACTTTCC

GGGACTTTCC
GGGACTTTCC
GGGACTTTGT
GGGACCTTGA
TAGACCTTCC

CGGAATTTCC
CGGAATTTCC
CCAAATCTCC
CCACATTTCC
CCAAATTGCC

GGGACTTTCC
GGGACTTTCC
TGGCATCTCC
TGGCATATCC
ATGACTCTCC

GGGACTTTCC
GGGACTTTCC
TGGCCTCTCC
CAGCTTCTCC
TTGACTCTCC

CGGAATTTCC
CGGAATTTCC
AGGAATTTCC
AGGAATTTCC
AGGAATTTCC

GGGACTTTCC
GGGACTTTCC
TGGGCCGGCC
CGGGCCGGCC
GGCGCCGGCC

GGGACTTTCC
GGGACTTTCC
GGTTCTCCTT
GGTTCTCCTC
GGGATTTCCT

CGGAATTTCC
CGGAATTTCC
CGGAATTTCC
CGGAATTTCC
CGGAATTTCC

GGGACTTTCC
GGGACTTTCC
GGGCCTCGCC
GGGCCTCGCC
GGGCCTTTCC

GGGACTTTCC
GGGACTTTCC
GCACCTTTCC
ACACCTTTCC
CGGGTCTTCC

GGGACTTTCC
GGGACTTTCC
GGGACTTTCC
GGGACTTTCC
GGGACTTTCC

GGGACTTTCC
GGGACTTTCC
GGGACTTTAC
GGGACTTTCC
GGGACTTTCC

GGGACTTTCC
GGGACTTTCC
TGGAGTATTA
GCGAGTTTTC
GACACATTTC

GGGACTTTCC
GGGACTTTCC
GGGACTTTCC
GGGACTTTCC
GGGACTTTCC

CGGAATTTCC
CGGAATTTCC
TGGAATTTCC
TGGAATTTCC
CGGAATTTCC

GGGACTTTCC
GGGACTTTCC
TGGTCTTCCC
TGGTCTTCCC
GGGACTTCCC

GGGACTTTCC
GGGACTTTCC
GGTACTTTCC
GGTATTTTCC
GGTGCTTCCC

GGGACTTTCC
GGGACTTTCC
GGGACTTTAC
GGGACTTTCC
GGGACTTTCC

CGGAATTTCC
CGGAATTTCC
TGGAATTTCC
TGGAATTTCC
CGGAATTTCC

GGGACTTTCC
GGGACTTTCC
TGGTCTTCCC
TGGTCTTCCC
GGGACTTCCC

GGGACTTTCC
GGGACTTTCC
TGGTCTTCCC
TGGTCTTCCC
GGGACTTCCC

GGGACTTTCC
GGGACTTTCC
GGGACTTTCC
GGGACTTTCC
GGGACTTTCC

GGGACTTTCC
GGGACTTTCC
GAGACTTTCC
GAGACTTTCC
GGGACTTTCC

GGGACTTTCC
GGGACTTTCC
GGGACTTTCC
GGGACTTTCC
GGGACTTTCC

GGGACTTTCC
GGGACTTTCC
GGGACTTTCC
GGGACTTTCC
GGGACTTTCC

GGGACTTTCC
GGGACTTTCC
GGGACTTTCC
GGGACTTTCC
GGGACTTTCC

CGGAATTTCC
CGGAATTTCC
AGGAATTTCC
AGGAATTTCC
TGGAATTTCC

CGGAATTTCC
CGGAATTTCC
TGGAATTTCC
TGGAATTTCC
TGGAATTTCC

GGGACTTTCC
GGGACTTTCC
GAGACTCCTT
GAGACTCCTT
GGGACTCCTT

CGGAATTTCC
CGGAATTTCC
CAGAATTTCT
CAGAATTTCT
CAGAATTTCA

GGGACTTTCC
GGGACTTTCC
TGGAGTATTA
GCGAGTTTTC
GACACATTTC

CGGAATTTCC
CGGAATTTCC
TATAGCTTCC
CACAGTGTTT
CAAAATTTCC

CGGAATTTCC
CGGAATTTCC
CGGAAGTTAT
CGGAAGTTAT
CGGAATCTCT

TGGAATTTCC
TGGAATTTCC
CGGAATCTCA
CGGAATCTCA
TGGAATTTCC

TGGAATTTCC
TGGAATTTCC
TGGAATTTCC
TGGAATTTCC
TGGAATTTCC

TGGAATTTCC
TGGAATTTCC
TGGAATTTCC
TGGAATTTCC
TGGAATTTCC

TGGAATTTCC
TGGAATTTCC
CGGAATTTCC
CAGAATTTCC
TGGAATTACC

TGGAATTTCC
TGGAATTTCC
TGTAATGGAA
TGGAAATCCC
TGGATCTCCC

TGGAATTTCC
TGGAATTTCC
CGGAATCTCA
CGGAATCTCA
TGGAATTTCC

TGGAATTTCC
TGGAATTTCC
TGGAATTTCC
TGGAATTTCC
TGGAATTTCC

TGGAATTTCC
TGGAATTTCC
TGGAATTTCC
TGGAATTCCC
TGCGATTTCC

TGGAATTTCC
TGGAATTTCC
TGGAATTTCT
TGGAATTTCT
CCGGATTCCC

TGGAATTTCC
TGGAATTTCC
CGGAATCTCA
CGGAATCTCA
TGGAATTTCC

TGGAATTTCC
TGGAATTTCC
TGTTATTTCC
TATTATTTCC
TATAATTCCC

TGGAATTTCC
TGGAATTTCC
TGGAATTTCC
TGGAATTTCC
TGGAATTTCC

TGGAATTTCC
TGGAATTTCC
CGGAATCTCA
CGGAATCTCA
TGGAATTTCC

TGGAATTTCC
TGGAATTTCC
TGGAGTTTCT
TGGAGTTTCT
TGGAGTTTAT

TGGAATTTCC
TGGAATTTCC
TGGAATTTCC
TGGAATTTCC
TGGAGTTTCC

TGGAATTTCC
TGGAATTTCC
TGGAATTCCC
TAGAATTCCC
TGGAATTTCC

TGGAATTTCC
TGGAATTTCC
TGGATTTTCC
TGGATTTTCC
TGGATTTTCT

TGGAATTTCC
TGGAATTTCC
CAGAACATCC
TAGAACATTC
TGCCTCCTCC

TGGAATTTCC
TGGAATTTCC
TGGAATTTCC
TGGAATTCCC
TGCGATTTCC

TGGAATTTCC
TGGAATTTCC
TGGAATGTCC
TGGAATTTCC
TGGAATTTCC

TGGAATTTCC
TGGAATTTCC
TGGAATTTCC
TGGAATTCCC
TGCGATTTCC

TGGAATTTCC
TGGAATTTCC
TGGAATGTTC
TGGAATGTTC
AGGAATTTCC

TGGAATTTCC
TGGAATTTCC
TAAATTGCCA
TAAATTGCCA
CAGAATATCC

TGGAATTTCC
TGGAATTTCC
TGGAATTTGC
TGGAATTTCC
TGGAACTTCC

TGGAATTTCC
TGGAATTTCC
CGGAATCTCA
CGGAATCTCA
TGGAATTTCC

TGGAATTTCC
TGGAATTTCC
CGGAATCTCA
CGGAATCTCA
TGGAATTTCC

TGGAATTTCC
TGGAATTTCC
TGGAATTTCC
TGGAATTCCC
TGCGATTTCC

TGGAATTTCC
TGGAATTTCC
TGAGATTTCC
TGAGATTTCC
TGATATTCCC

TGGAATTTCC
TGGAATTTCC
TGGACTTTCC
TGGAATTTCC
GGGAGGTTTT

TGGAATTTCC
TGGAATTTCC
CGGAATCTCA
CGGAATCTCA
TGGAATTTCC

TGGAATTTCC
TGGAATTTCC
TGGAATTTCC
TGGAATTCCC
TGCGATTTCC

TGGAATTTCC
TGGAATTTCC
CGGAGTTGCC
CGCAGTTGCC
CGGGGTTTCG

TGGAATTTCC
TGGAATTTCC
TGTCATTTTC
TGTCATTTCC
TGCAATCTCC

TGGAATTTCC
TGGAATTTCC
TAGAATTTAC
TGGAATTTAC
TGGAATTTAC

TGGAATTTCC
TGGAATTTCC
GGGAATTTCC
GGGAATTTCC
CGGCATTTCC

TGGAATTTCC
TGGAATTTCC
TGGAATTTCC
TGGAATTCCC
TGCGATTTCC

GGGATTTTCC
GGGATTTTCC
GGGATTTTCC
GGGATTTTCC
GGGTTTTTCC

GGGATTTTCC
GGGATTTTCC
AGAATTCTCA
ATAATTGTCA
GGAATTGCCA

GGGATTTTCC
GGGATTTTCC
TGGGGTTTCC
TGGGTTTTCC
GGGATTTTCC

GGGATTTTCC
GGGATTTTCC
AGGATTTTCC
AGGATTTTCC
GGGATTTTCC

GGGATTTTCC
GGGATTTTCC
AGAATTCTCA
ATAATTGTCA
GGAATTGCCA

GGGATTTTCC
GGGATTTTCC
GGGAGTTTCC
GGGAGTTTCC
GGGATTTTCC

GGGATTTTCC
GGGATTTTCC
AGGATGTCAC
AGGATGTCAC
AGGATTTCCC

GGGATTTTCC
GGGATTTTCC
GGTTTGTTCC
GGTTTGTTCC
GGGAGGCTCC

GGGATTTTCC
GGGATTTTCC
GGCATTTCCC
GGCATTTCCC
GGGGTTTTCC

GGGATTTTCC
GGGATTTTCC
TGAGCTCTCT
TGAGTTCTCT
GGGGTTCTCA

GGGATTTTCC
GGGATTTTCC
GGGACTTTCC
GGGACTTTCC
ACGGCTTTCC

GGGATTTTCC
GGGATTTTCC
AGGACTTTCC
AGAGTTTTCT
GGAATTTCCT

GGGATTTTCC
GGGATTTTCC
AGAATTCTCA
ATAATTGTCA
GGAATTGCCA

GGGATTTTCC
GGGATTTTCC
GGGATTTTCC
GGGATTTTCC
TGGATTTTCC

GGGATTTTCC
GGGCTTTCCC
AGGCTCTTCT
AGGCTTTTCT
GAGCTTTTTC

GGGATTTTCC
GGGATTTTCC
GGGATTTTCC
GGGATTTTCC
GGGATTTTTC

GGGATTTTCC
GGGATTTTCC
GGGATCTCCC
GGGATCTCCT
GGGCTCTTCC

GGGATTTTCC
GGGATTTTCC
AGGATTTTCC
AGGATTTTCC
GGGATTTTCC

GGGGGTTTCC
GGGGGTTTCC
GGGGTTTTCC
GGGGTTTTCC
GGGGGTTTCC

GGGGGTTTCC
GGGGGTTTCC
GGGAACCCAC
GGGAACCCAC
GGGGGCACCT

GGGGGTTTCC
GGGGGTTTCC
GGGGGTCTCA
GGGGGTCTCA
AGGGGTTTCC

GGGGGTTTCC
GGGGGTTTCC
GTGGACTGCC
GTGGACCGCC
GCAGTTTCCC

GGGGGTTTCC
GGGGGTTTCC
TGTTGTTTCC
TGGTGTTTCC
CGAGGTGTCC

GGGGGTTTCC
GGGGGTTTCC
GGGGCTTTCC
GGGGCTTTCC
GGCGCTCTCC

GGGGGTTTCC
GGGGGTTTCC
GGGGCTTTCC
GGGGCTTTCC
GGCGCTCTCC

GGGGGTTTCC
GGGGGTTTCC
GGGGCTTTCC
GGGGCTTTCC
GGCGCTCTCC

GGGGGTTTCC
GGGGGTTTCC
AAGGGTTTCC
AGGGGTTTTC
GACGGGGTCC

GGGGGTTTCC
GGGGGTTTCC
AGGAATTTCC
AGGAATTTCC
CGGGGCTTCC

GGGGGTTTCC
GGGGGTTTCC
GGGGGTTTCC
GGGGGTTTCC
GGGGGTTTCC

GGGGGTTTCC
GGGGGTTTCC
TGTTGTTTCC
TGGTGTTTCC
CGAGGTGTCC

GGGGGTTTCC
GGGGGTTTCC
GGGGGTTTCC
GGGGGTTTCC
GGGGGTTTCC

AGGAATTTCC
AGGAATTTCC
AGGGATCTCC
AGGGATCTCC
AGGAATTTCC

GGGGCTTTCC
GGGGCTTTCC
GACACACATC
GACACACACC
GGGGCATTTC

CGGGATTTCC
CGGGATTTCC
CGGGGTTTCC
CGGGGTTTCC
CGGGGTTTCC

CGGGATTTCC
CGGGATTTCC
GGGAATTTCC
GAGAATCTCC
GGGAATTTCC

CGGGATTTCC
CGGGATTTCC
GGGAATTTCC
GAGAATCTCC
GGGAATTTCC

GGGGCTTTCC
GGGGCTTTCC
GGGGCCTCCC
GGGGCCTCCC
GGGGCTTTCC

GGGGCTTTCC
GGGGCTTTCC
GGAGCTTTCG
GGAGATTTCG
GGGGCATTCC

GGGCATTTCC
GGGCATTTCC
GGGCACTTCC
GGGCGCTTCC
AAGCATTTCT

CGGGATTTCC
CGGGATTTCC
CGGGGTTTCC
CGGGGTTTCC
CGGGGTTTCC

GGGCATTTCC
GGGCATTTCC
GGGTATTTCC
GGGTATTTCC
GGGTATTTCC

GGGCATTTCC
GGGCATTTCC
GGGCATGTCA
GGGCATGTCA
GAGTGTGCCA

GGGGCTTTCC
GGGGCTTTCC
GGGATTTTCC
GGGATTTTCC
GGAACCTTCG

GGGCATTTCC
GGGCATTTCC
GAACATTTCC
GAACATTTCC
GACGGTTTCC

CGGGATTTCC
CGGGATTTCC
TGAGATTTCC
TGAGATTTCC
TAGGGTTTCC

CGGGATTTCC
CGGGATTTCC
CGGGATTTCC
CGGGATTTCC
CGGGATTTCC

AGGAATTTCC
AGGAATTTCC
ACGAGTTTCA
AAGAGTTTCA
AGGACTTTCG

CGGGATTTCC
CGGGATTTCC
CCACACTTCC
ATACACTTCC
CGGGATTTCC

GGGGCTTTCC
GGGGCTTTCC
GGGGGTTTCC
GGGGGTTTCC
TGGGGTTTCC

GGGGCTTTCC
GGGGCTTTCC
GGGCCTTTCC
GGGGATTTCC
GGGGCTTTCC

GGGTATTTCC
GGGTATTTCC
GGGTTTTTCC
GGGTTTTTCC
GGGCATTTCC

AGGAATTTCC
AGGAATTTCC
GGGGATTTTT
GGGGATTTTT
AGGAAATTGC

GGGCATTTCC
GGGCATTTCC
GGGCATTTCC
GGGCATTTCC
GGGCAGCCCC

GGGCATTTCC
GGGCATTTCC
GGGCATTTCC
GGGCATTTCC
GGGCAGCCCC

GGGTATTTCC
GGGTATTTCA
AGCTCTTTCC
AGCTCTTTCC
GGGTATTTCG

GGGGCTTTCC
GGGGCTTTCC
TGGGCTTTCC
TGGGCTTTCC
GGGGCTTTCC

GGGTATTTCC
GGGTATTTCC
TTATATCTCC
GTATATTTCC
GGGTATTCCC

GGGCATTTCC
GGGCATTTCC
GGGCATTTCT
GGTCATTTCT
GGGCATTTCC

GGGCATTTCC
GGGCATTTCC
GGGCATTTCC
GGGCATTTCC
GGGCATTTCC

GGGCATTTCC
GGGCATTTCC
GCACATTTCC
GCACATTTCC
GGGCATTTCC

GGGCATTTCC
GGGCATTTCC
GGGCACTTCC
GGGCGCTTCC
AAGCATTTCT

GGGTATTTCC
GGGTATTTCC
GAGTATTTCC
GAGTATTTCC
GGGTATTTCC

GGGGCTTTCC
GGGGCTTTCC
AGGGCTTCCC
AGGGCTTCCC
GGGCTTTCCC

GGGCATTTCC
GGGCATTTCC
GAGCAGTTCC
GAGAGGCTTG
CGGCACGCCG

GGGCATTTCC
GGGCAGTTCC
GGGCTCTTTC
GGGCTCTTTC
GGGCACTTTC

GGGCATTTCC
GGGCATTTCC
GGGCATTTAC
GTGCATTTAC
GGGCGTTTCC

AGGAATTTCC
AGGAATTTCC
ACGAGTTTCA
AAGAGTTTCA
AGGACTTTCG

GGGCATTTCC
GGGCATTTCC
GAGCGTTCCT
GAGCATTCCT
GTGCACATCC

GGGGCTTTCC
GGGGCTTTCC
GGGGCTTTCC
GGGGCTTTCC
GGGGCTTTCC

AGGAATTTCC
AGGAATTTCC
AGGAATTCTA
AGGAATTCCT
AGGAATCTTA

GGGGCTTTCC
GGGGCTTTCC
GGAGCTTTCG
GGAGATTTCG
GGGGCATTCC

AGGAATTTCC
AGGAATTTCC
AGGAATTTCC
AGGAATTTCC
AGGAATTTCC

GGGGCTTTCC
GGGGCTTTCC
GGCGTTTTCC
GTTCTTTTCC
GAGTCTCCCC

GGGCATTTCC
CGGCATTTCC
GGGCATTTCT
GGGCATTTCT
GGGCATTTCT

AGGAATTTCC
AGGAATTTCC
AGGAATTTCC
AGGAATTTCC
AGGAATTTCC

GGGGCTTTCC
GGGGCTTTCC
GAGACTTTCT
GAGACTTTCT
GAGGCTTCCC

GGGTATTTCC
GGGTATTTCA
AGCTCTTTCC
AGCTCTTTCC
GGGTATTTCG

GGGGCTTTCC
GGGGCTTTCC
GGAGCTTTCG
GGAGATTTCG
GGGGCATTCC

AGGAATTTCC
AGGAATTTCC
GGGAATTTCC
AGGAATTTCC
AGGAATTTCC

CGGGATTTCC
CGGGATTTCC
CGGGATTTCC
CGGGATTTCC
CGGGATTTCC

GGGTATTTCC
GGGTATTTCA
AGCTCTTTCC
AGCTCTTTCC
GGGTATTTCG

GGGTATTTCC
GGGTATTTCA
AGCTCTTTCC
AGCTCTTTCC
GGGTATTTCG

AGGAATTTCC
AGGAATTTCC
AGGAATTTCC
AGGAATTTCC
AGGAATTTCC

AGGAATTTCC
AGGAATTTCC
AGGAACTTGC
AGAAACTTCC
AGGAACTTCT

GGGGCTTTCC
GGGGCTTTCC
GGTGATTTTA
GGTGATTTCA
GGAGTCGCCC

GGGGCTTTCC
GGGGCTTTCC
GGAGCTTTCG
GGAGATTTCG
GGGGCATTCC

GGGGCTTTCC
GGGGCTTTCC
GGGGCTTTCC
GGGGCTTTCC
GGGGCTTTCC

CGGGATTTCC
CGGGATTTCC
CCGGATCTCC
CCGGATCTGC
CGGGGATTCC

AGGAATTTCC
AGGAATTTCC
AGGAATTTCC
AGGAATTTCC
AGGAATTTCC

GGGCATTTCC
GGGCATTTCC
AGGCGTTCCC
AGGCGTTTCC
AGGCATCTCC

AGGAATTTCC
AGGAATTTCC
GGGAATTTCC
GGGCATTTCC
TGGAATTTCC

GGGGCTTTCC
GGGGCTTTCC
GGATCTTTCC
GGAACTTCCC
GGGCCTTCGT

GGGGCTTTCC
GGGGCTTTCC
CGGGCTTTCC
CGGGCTTTCC
AGGGCTTTCC

GGGGCTTTCC
GGGGCTTTCC
AGGGTTTCCC
AGGATTTCCC
CGGCTTTCTG

GGGGCTTTCC
GGGGCTTTCC
AGGTAGTTCC
AGGTAGTTCC
GAGGAGGTCC

GGGTATTTCC
GGGTATTTCC
TGATGTTTCC
TGACGGGTCC
GGGTACTTCC

GGGTATTTCC
GGGTATTTCC
GGGAATTTCC
GGGTATTTCC
GGGTATTTCC

GGGCATTTCC
GGGCATTTCC
GGGCATTTCC
GGGCATTTCC
GGGCAGCCCC

GGGCATTTCC
GGGCATTTCC
GAGCACATCA
GAGCACTTCA
GGGCACTTCA

AGGAATTTCC
AGGAATTTCC
AGGAATTTCC
AGGAATTTCC
AGGAATTTCC

GGGCATTTCC
GGGCATTTCC
GGGCATTTCC
GGGCATTTCC
GGGCAGCCCC

GGGTATTTCC
GGGTATTTCC
AAGAATTTTC
AAGAATTTTC
GGGTGTTTTC

GGGCATTTCC
GAGCATTTCC
GGGTGTCTCC
GGGTATCTCC
GGGGGTCTCC

AGGAATTTCC
AGGAATTTCC
GGAAATCTTA
GGGAATCTTA
ACGAATCCCG

GGGCATTTCC
GGGCATTTCC
TCGCATTTCC
TCGCACTCTC
GCGCGTTGCC

CGGGATTTCC
CGGGATTTCC
TGGGACTTGT
CGGGACTTGT
CGGGACTTCC

GGGTATTTCC
GGGTATTTCC
GGCAATTTCC
GGCAATTTCC
AGGAATTTCC

GGGGCTTTCC
GGGGCTTTCC
AAGTCTTTCT
AGGTCTTTCT
GAGTCTTTCC

AGGAATTTCC
AGGAATTTCC
AGGAATTCCC
AGGAATTCCC
AGGAATTCCC

GGGGCTTTCC
GGGGCTTTCC
GGGGTCCTTC
GGGGTCCCTC
GGGACTTTCC

GGGGCTTTCC
GGGGCTTTCC
GGGGCTTTCC
GGGGCTTTCC
GGGGCTTTCC

GGGCATTTCC
GGGCATTTCC
GGCTATTTCC
GGCTATTTCC
GGCCATTTCC

GGGGCTTTCC
GGGGCTTTCC
GGAGCTTTCG
GGAGATTTCG
GGGGCATTCC

GGGGCTTTCC
GGGGCTTTCC
AAGGCTTCCA
AAGGCTTCCA
GGGGCCTCCC

GGGGCTTTCC
GGGGCTTTCC
GGAGCTTTCG
GGAGATTTCG
GGGGCATTCC

AGGAATTTCC
AGGAATTTCC
AGGAATTTCC
AGGAATTTCC
AGGAATTTCC

CGGGATTTCC
CGGGATTTCC
TGAGGTTCCC
GGCGATTCCC
CGGGATTTCC

GGGCATTTCC
GGGCATTTCC
AAATATTTCC
AAATATTTCC
GGGCATTTCC

GGGCATTTCC
GGGCATTTCC
GGGCATTTCC
GGGCATTTCC
GGGCATTTCC

CGGGATTTCC
CGGGATTTCC
CGGGATTTCC
CGGGATTTCC
CGGGATTTCC

GGGCATTTCC
GGGCATTTCC
GGGCATTTCC
GGGCATTTCC
GGGCAGCCCC

GGGGCTTTCC
GGGGCTTTCC
GGGGCTGGCC
GGGGCTGACC
GGGGCTTTCC

GGGCATTTCC
GGGCATTTCC
TGGCCTTTCC
TGGCCTTTCC
CGGCAGCCCC

GGGGCTTTCC
GGGGCTCTCC
GGGGCTTTCC
GGGGCTTTCC
GGGGCTTCCC

GGGCATTTCC
GGGCATTTCC
GGGCATTTCC
GGGCATTTCC
GGGCATTTCC

GGGGCTTTCC
GGGGCTTTCC
CGAACTTTCC
CGAACTTTCC
GGGACTTTCC

GGGGCTTTCC
GGGGCTTTCC
GGGGTTTTCC
GGGGTTTTCC
GGGGCTTTCC

GGGGCTTTCC
GGGGCTTTCC
TGGGCTTTCC
TGGGCTTTCC
GGGGCTTTCC

AGGAATTTCC
AGGAATTTCC
AAAGGTTTCC
AGAGGTTTCC
AGGAATTTCC

GGGGCTTTCC
GGGGCTTTCC
GGGACTTTCC
GGGACTTTCC
GGGGCTTTCC

GGGCATTTCC
GGGCATTTCC
GGGCATTTCC
GGGCATTTCC
GGGCAGCCCC

CGGGATTTCC
CGGGATTTCC
CGGGATTTCC
CGGGATTTCC
CGGGATTTCC

GGGGCTTTCC
GGGGCTTTCC
AGGTCTTTTC
ACGGCTTTCC
GAGGCTTTCC

GGGCATTTCC
GGGCATTTCC
CGGCATTTCC
CGGCATTTCC
GGGCATTTCC

GGGGCTTTCC
GGGGCTTTCC
CGGGCTTTCC
CGGGCTTTCC
AGGGCTTTCC

AGGAATTTCC
AGGAATTTCC
AGGAATTCCC
AGGAATTTCC
AGGAATTCCC

GGGCATTTCC
GGGCATTTCC
GGACATAAGC
GGACATAAGG
GGGCATCTTC

GGGCATTTCC
GGGCATTTCC
GAGCAGTTCC
GAGAGGCTTG
CGGCACGCCG

GGGGCTTTCC
GGGGCTTTCC
GGGGCGTCCC
GGGGCGTCCC
GGGGGCTTCC

AGGAATTTCC
AGGAATTTCC
AGGGATCTCC
AGGGATCTCC
AGGAATTTCC

GGGTATTTCC
GGGTATTTCC
GGCTCTTTCC
GGCTGTTTCC
GGGCATTTCC

AGGAATTTCC
AGGAATTTCC
AGGAATTTCC
AGGAATTTCC
AGGAATTTCC

GGGCATTTCC
GGGCATTTCC
AGGTGTTTCC
AGGTGTTTCC
GGGCATTTCC

AGGAATTTCC
AGGAATTTCC
AGGAATTTCC
AGGAATTTCC
AGGAATTTCC

GGGCATTTCC
GGGCATTTCC
GGGCATTTCC
GGGCATTTCC
GGGCATTTCC

GGGTATTTCC
GGGTATTTCC
GGCTCTCTCC
GGCTATTTCC
GGCTACTTCC

TGGGATTTCC
TGGGATTTCC
TGGGAGTTCC
TGGGAGTTCC
TGGGATTTCC

TGGGATTTCC
TGGGATTTCC
TGGGATTTCC
TGGGATTTCC
TGGGATTTCC

TGGGATTTCC
TGGGATTTCC
TTGGATTTCC
TTGGATTTCC
TTGTATCTTC

TGGGATTTCC
TGGGATTTCC
TAGGATTTCC
TAGGATTTCC
TAGGATTTCC

TGGGATTTCC
TGGGATTTCC
TGGGATTTCC
TGGGATTTCC
TGGGATTTTC

TGGGATTTCC
TGGGATTTCC
TGGGATTTCC
TGGGATTTCC
TGGGATTTCC

TGGGATTTCC
TGGGATTTCC
TGGGATTCCC
TGGGATTCCC
CGGGATCTCC

TGGGATTTCC
TGGGATTTCC
TGGGATTCCC
TGGGATTCCC
CGGGATCTCC

TGGGATTTCC
TGGGATTTCC
AGGGATTTTC
TGGGATTTTC
TGGGATTTCC

TGGGATTTCC
TGGGATTTCC
TGGGATTCCC
TGGGATTCCC
CGGGATCTCC

TGGGATTTCC
TGGGATTTCC
TGGGCTTGCT
TGGGCTTTTC
TGGGATTTCC

TGGGATTTCC
TGGGATTTCC
AGAGATTTCC
AGAGATTTCC
TGGGGTTGCC

TGGGATTTCC
TGGGATTTCC
TAGGATTTCC
TAGGATTTCC
TAGGATTTCC

TGGGATTTCC
TGGGATTTCC
TGGGATTCCC
TGGGATTCCC
CGGGATCTCC

TGGGATTTCC
TGGGATTTCC
TGAACTTTGC
TGAAGTTTGC
TGGCCTTTGC

TGGGATTTCC
TGGGATTTCC
CGCTGTTTCA
CGCCGTTTCG
TGGAATTTCC

CGGAGTTTCC
CGGAGTTTCC
CGGAGTTTCC
CGGAGTTTCC
CGGAGTTTCC

GGGGTTTTCC
GGGGTTTTCC
AGGGTCTTTC
AGGGTCTTGC
GGGGCTCTCC

CGGAGTTTCC
CGGAGTTTCC
CGGAGTTTTC
CGGAGTTCTC
CGGAGTTTTC

GGGGTTTTCC
GGGGTTTTCC
GGGGTTTTCC
GGGGTTTTCC
GGGTTTTCCC

GGGGTTTTCC
GGGGTTTTCC
GCGGTTTTCA
GCGGTTTTCA
AGGGTTTTCA

GGGGTTTTCC
GGGGTTTTCC
GGGGCTTCCC
GGGGCTTCCC
GGGGTTTGCC

CGGAGTTTCC
CGGAGTTTCC
CGTGGTTTCC
CGCGGTTTCC
CGCAGTTTCC

GGGGTTTTCC
GGGGTTTTCC
GGGCTTCCTT
GGGCTTCCCC
GCGTGTGCCC

CGGAGTTTCC
CGGAGTTTCC
CGGAGTTTCC
CGGAGTTTCC
CTGAGTTTCC

GGGGTTTTCC
GGGGTTTTCC
GGGCTGTCCC
GGGCTGTCCC
GGGGTTTTGC

CGGAGTTTCC
CGGAGTTTCC
CGGAGTTTCC
CGGAGTTTCC
CTGAGTTTCC

GGGGTTTTCC
GGGGTTTCCC
GGGGTTTCCC
GGGGTTTCCC
GGGGTTTCCC

CGGAGTTTCC
CGGAGTTTCC
CGAAGTTCGC
GGAGGTTCGC
CGGAGTTTCC
